# Supplementary material for: Deciphering Membrane Protein Complexes in Plasmodium falciparum Gametocytes via Integrative Structural Systems Biology
Source: Mol Cell Proteomics. 2026 Apr 9;25(5):101567. doi: 10.1016/j.mcpro.2026.101567 (PMC13200099; doi:10.1016/j.mcpro.2026.101567)
Supplement: Supplemental Material 1 [file mmc1.xlsx]

## Sheet: Legend
Field	Explanation
Alpha gene mapping(s)	Gene name(s) the alpha peptide was mapped to.
Alpha m/z	Mass-to-charge ratio of the alpha peptide fragment.
Alpha modification(s)	Post-translational or chemical modifications mapped to the alpha peptide (e.g., oxidation, carbamidomethylation).
Alpha peptide	Sequence of the alpha peptide.
Alpha peptide position	Position within the alpha peptide where the crosslinker is attached.
Alpha ppm error	Mass accuracy error in parts per million (ppm) for the alpha peptide mass.
Alpha protein mapping(s)	Full description of the protein(s) the alpha peptide was mapped to.
Alpha protein(s)	Identifier(s) of the alpha protein(s).
Alpha protein(s) position(s)	Position(s) of the crosslinked residue(s) in the alpha protein sequence.
Beta gene mapping(s)	Gene name(s) the beta peptide was mapped to.
Beta m/z	Mass-to-charge ratio of the beta peptide fragment.
Beta modification(s)	Post-translational or chemical modifications mapped to the beta peptide (e.g., oxidation, carbamidomethylation).
Beta peptide	Sequence of the beta peptide.
Beta peptide position	Position within the beta peptide where the crosslinker is attached.
Beta ppm error	Mass accuracy error in parts per million (ppm) for the beta peptide mass.
Beta protein mapping(s)	Full description of the protein(s) the beta peptide was mapped to.
Beta protein(s)	Identifier(s) of the beta protein(s).
Beta protein(s) position(s)	Position(s) of the crosslinked residue(s) in the beta protein sequence.
CSM count	Number of crosslinked spectrum matches (CSMs) supporting the cross-link identification.
CSM scans	Scan number(s) of the MS/MS events that support the PPI identification.
Dataset	Identifier for the experimental dataset or replicate from which the data originates.
Experimental m/z	Experimentally observed mass-to-charge ratio of the crosslinked peptide pair precursor ion.
File	Name of the raw mass spectrometry file from which the spectrum was acquired.
IsDecoy	Flag indicating whether the crosslink is mapped to a decoy sequence during database search (used for FDR estimation).
Link-Type	Type of crosslink: heteromeric-inter (between different proteins), intra-protein (within the same protein), or homomeric-inter (between different subunits of a homooligomeric complex).
Num_Crosslinks	Total number of crosslinks identified for the given protein pair.
PPI	Identifier(s) of proteins in the pair, typically formatted as ProteinA-ProteinB.
Precursor charge	Charge state of the crosslinked peptide pair precursor ion.
Protein1	Name or identifier of the first protein in the protein pair.
Protein2	Name or identifier of the second protein in the protein pair.
ReactionSites (%)	Localization probability of the crosslinked amino acid within the crosslinked peptide (if besides Lys also Tyr, Ser, and Thr are allowed).
Residue pair	Pair of amino acid residue positions within two proteins forming the crosslink (e.g., K123-K456).
Residue pair count	Number of unique residue pairs identified for a protein-protein interaction.
Scan	MS/MS scan number identifying the spectrum in which the crosslinked peptide pair was detected.
Score	Score assigned by the identification software (Scout) reflecting crosslink confidence.
Theoretical m/z	Calculated mass-to-charge ratio of the crosslinked peptide pair based on sequence and modifications.

## Sheet: (A) All crosslinks
Residue pair	Link-Type	Alpha peptide	Beta peptide	Alpha peptide position	Beta peptide position	Alpha protein(s) position(s)	Beta protein(s) position(s)	Alpha protein mapping(s)	Beta protein mapping(s)	Alpha gene mapping(s)	Beta gene mapping(s)	IsDecoy	CSM count	Score	Dataset
E [K] EPIVDNTNYGADEEAAGALLK <=> [K] NQTLQNEILGHTPR	Heteromeric-inter	E [K] EPIVDNTNYGADEEAAGALLK	[K] NQTLQNEILGHTPR	2	1	918	1519	sp|P02549|SPTA1	sp|P11277|SPTB	SPTA1	SPTB	FALSE	2	1	HS_1452 / SEC
EDQLEYLEE [K] R <=> DETNE [K] LGR	Intralink	EDQLEYLEE [K] R	DETNE [K] LGR	10	6	188	166	sp|Q8IC05|PF3D7_0708400	sp|Q8IC05|PF3D7_0708400	PF3D7_0708400	PF3D7_0708400	FALSE	2	1	HS_1452 / SEC
AQALRDNSMTSYML [S] KK <=> VI [K] DVLHEK	Intralink	AQALRDNSMTSYML [S] KK	VI [K] DVLHEK	15	3	649	595	sp|Q8IC05|PF3D7_0708400	sp|Q8IC05|PF3D7_0708400	PF3D7_0708400	PF3D7_0708400	FALSE	1	1	HS_1452 / SEC
Q [K] EAESVCAPIMSK <=> NQLAG [K] DEYEAK	Intralink	Q [K] EAESVCAPIMSK	NQLAG [K] DEYEAK	2	6	610	602	sp|Q8IB24|PF3D7_0818900	sp|Q8IB24|PF3D7_0818900	PF3D7_0818900	PF3D7_0818900	FALSE	12	1	HS_1452 / SEC
AD [K] TIITIAHR <=> IN [K] NLIK	Intralink	AD [K] TIITIAHR	IN [K] NLIK	3	3	1363	1119	sp|Q7K6A5|PF3D7_0523000	sp|Q7K6A5|PF3D7_0523000	PF3D7_0523000	PF3D7_0523000	FALSE	3	1	HS_1452 / SEC
[K] PEEVTNEEYASFYK <=> NNI [K] LYVR	Intralink	[K] PEEVTNEEYASFYK	NNI [K] LYVR	1	4	319	381	sp|Q8IC05|PF3D7_0708400	sp|Q8IC05|PF3D7_0708400	PF3D7_0708400	PF3D7_0708400	FALSE	1	1	HS_1452 / SEC
RTQLVDTAD [K] FR <=> E [K] LQQVMSR	Intralink	RTQLVDTAD [K] FR	E [K] LQQVMSR	10	2	1905	1983	sp|P11277|SPTB	sp|P11277|SPTB	SPTB	SPTB	FALSE	1	1	HS_1452 / SEC
GGSPHSPAWNGYTPLHIAA [K] QNQVEVAR <=> P [Y] SVGFR	Intralink	GGSPHSPAWNGYTPLHIAA [K] QNQVEVAR	P [Y] SVGFR	20	2	611	3	sp|P16157|ANK1	sp|P16157|ANK1	ANK1	ANK1	FALSE	1	1	HS_1452 / SEC
FQTS [K] SGDEMIGLK <=> NNI [K] LYVR	Intralink	FQTS [K] SGDEMIGLK	NNI [K] LYVR	5	4	488	381	sp|Q8IC05|PF3D7_0708400	sp|Q8IC05|PF3D7_0708400	PF3D7_0708400	PF3D7_0708400	FALSE	1	1	HS_1452 / SEC
[S] LTNDWEDHLAVK <=> NNI [K] LYVR	Intralink	[S] LTNDWEDHLAVK	NNI [K] LYVR	1	4	334	381	sp|Q8IC05|PF3D7_0708400	sp|Q8IC05|PF3D7_0708400	PF3D7_0708400	PF3D7_0708400	FALSE	1	1	HS_1452 / SEC
FQTS [K] SGDEMIGLK <=> NL [K] LGIHEDNANR	Intralink	FQTS [K] SGDEMIGLK	NL [K] LGIHEDNANR	5	3	488	465	sp|Q8IC05|PF3D7_0708400	sp|Q8IC05|PF3D7_0708400	PF3D7_0708400	PF3D7_0708400	FALSE	1	1	HS_1452 / SEC
ESQQLMDSHPEQ [K] EDIGQR <=> [K] LSGLER	Intralink	ESQQLMDSHPEQ [K] EDIGQR	[K] LSGLER	13	1	1029	996	sp|P11277|SPTB	sp|P11277|SPTB	SPTB	SPTB	FALSE	1	1	HS_1452 / SEC
Q [K] ADADK <=> SD [K] TVK	Intralink	Q [K] ADADK	SD [K] TVK	2	3	668	676	sp|Q8IC05|PF3D7_0708400	sp|Q8IC05|PF3D7_0708400	PF3D7_0708400	PF3D7_0708400	FALSE	1	1	HS_1452 / SEC
IILHL [K] EDQLEYLEEK <=> DETNE [K] LGR	Intralink	IILHL [K] EDQLEYLEEK	DETNE [K] LGR	6	6	178	166	sp|Q8IC05|PF3D7_0708400	sp|Q8IC05|PF3D7_0708400	PF3D7_0708400	PF3D7_0708400	FALSE	1	1	HS_1452 / SEC
YESITDTQ [K] LSAEPEFFIR <=> I [K] DLVK	Intralink	YESITDTQ [K] LSAEPEFFIR	I [K] DLVK	9	2	55	191	sp|Q8IC05|PF3D7_0708400	sp|Q8IC05|PF3D7_0708400	PF3D7_0708400	PF3D7_0708400	FALSE	1	1	HS_1452 / SEC
VI [K] DVLHEK <=> [K] IMEINAR	Intralink	VI [K] DVLHEK	[K] IMEINAR	3	1	595	651	sp|Q8IC05|PF3D7_0708400	sp|Q8IC05|PF3D7_0708400	PF3D7_0708400	PF3D7_0708400	FALSE	2	1	HS_1452 / SEC
VVEST [K] DLGR <=> [K] LSGLER	Intralink	VVEST [K] DLGR	[K] LSGLER	6	1	981	996	sp|P11277|SPTB	sp|P11277|SPTB	SPTB	SPTB	FALSE	1	1	HS_1452 / SEC
KIEDENDSS [K] FEEEINIDDEIQK <=> [K] DNNVDNESNDK	Intralink	KIEDENDSS [K] FEEEINIDDEIQK	[K] DNNVDNESNDK	10	1	792	806	sp|Q8I0V4|PF3D7_1222300	sp|Q8I0V4|PF3D7_1222300	PF3D7_1222300	PF3D7_1222300	FALSE	2	1	HS_1452 / SEC
NNI [K] LYVR <=> T [K] ITELLR	Intralink	NNI [K] LYVR	T [K] ITELLR	4	2	381	477	sp|Q8IC05|PF3D7_0708400	sp|Q8IC05|PF3D7_0708400	PF3D7_0708400	PF3D7_0708400	FALSE	1	1	HS_1452 / SEC
[K] TTAIVGETGSGK <=> SD [K] IVVFNNPDR	Intralink	[K] TTAIVGETGSGK	SD [K] IVVFNNPDR	1	3	1155	1380	sp|Q7K6A5|PF3D7_0523000	sp|Q7K6A5|PF3D7_0523000	PF3D7_0523000	PF3D7_0523000	FALSE	1	1	HS_1452 / SEC
GASPNVSNV [K] VETPLHMAAR <=> A [K] VNAK	Intralink	GASPNVSNV [K] VETPLHMAAR	A [K] VNAK	10	2	436	462	sp|P16157|ANK1	sp|P16157|ANK1	ANK1	ANK1	FALSE	3	1	HS_1452 / SEC
SGDEMIGL [K] EYVDR <=> M [K] ENQK	Intralink	SGDEMIGL [K] EYVDR	M [K] ENQK	9	2	497	504	sp|Q8IC05|PF3D7_0708400	sp|Q8IC05|PF3D7_0708400	PF3D7_0708400	PF3D7_0708400	FALSE	1	1	HS_1452 / SEC
FVIFA [K] MNDPR <=> [K] AAQQR	Intralink	FVIFA [K] MNDPR	[K] AAQQR	6	1	1247	1306	sp|P16157|ANK1	sp|P16157|ANK1	ANK1	ANK1	FALSE	1	1	HS_1452 / SEC
T [K] ITELLR <=> M [K] ENQK	Intralink	T [K] ITELLR	M [K] ENQK	2	2	477	504	sp|Q8IC05|PF3D7_0708400	sp|Q8IC05|PF3D7_0708400	PF3D7_0708400	PF3D7_0708400	FALSE	1	1	HS_1452 / SEC
VD [K] TLEQHENFVEVAR <=> LV [K] PQK	Intralink	VD [K] TLEQHENFVEVAR	LV [K] PQK	3	3	1268	955	sp|P16157|ANK1	sp|P16157|ANK1	ANK1	ANK1	FALSE	5	1	HS_1452 / SEC
EGLDIDDSEEA [K] K <=> IM [K] AQALR	Intralink	EGLDIDDSEEA [K] K	IM [K] AQALR	12	3	577	634	sp|Q8IC05|PF3D7_0708400	sp|Q8IC05|PF3D7_0708400	PF3D7_0708400	PF3D7_0708400	FALSE	1	1	HS_1452 / SEC
VE [K] VVVGQR <=> T [K] ITELLR	Intralink	VE [K] VVVGQR	T [K] ITELLR	3	2	604	477	sp|Q8IC05|PF3D7_0708400	sp|Q8IC05|PF3D7_0708400	PF3D7_0708400	PF3D7_0708400	FALSE	2	1	HS_1452 / SEC
EGEEEEE [K] K <=> [K] TGEDK	Intralink	EGEEEEE [K] K	[K] TGEDK	8	1	239	242	sp|Q8IC05|PF3D7_0708400	sp|Q8IC05|PF3D7_0708400	PF3D7_0708400	PF3D7_0708400	FALSE	1	1	HS_1452 / SEC
[K] GNTALHIAALAGQDEVVR <=> P [Y] SVGFR	Intralink	[K] GNTALHIAALAGQDEVVR	P [Y] SVGFR	1	2	77	3	sp|P16157|ANK1	sp|P16157|ANK1	ANK1	ANK1	FALSE	2	1	HS_1452 / SEC
LIGDAA [K] NQVAR <=> LVNFCVEDF [K] R	Intralink	LIGDAA [K] NQVAR	LVNFCVEDF [K] R	7	10	67	258	sp|Q8IB24|PF3D7_0818900	sp|Q8IB24|PF3D7_0818900	PF3D7_0818900	PF3D7_0818900	FALSE	1	1	HS_1452 / SEC
LIGDAA [K] NQVAR <=> IP [K] IQTLIK	Intralink	LIGDAA [K] NQVAR	IP [K] IQTLIK	7	3	67	358	sp|Q8IB24|PF3D7_0818900	sp|Q8IB24|PF3D7_0818900	PF3D7_0818900	PF3D7_0818900	FALSE	2	1	HS_1452 / SEC
EI [K] DLMGGDDLIK <=> LHVITSGLSY [K] AR	Intralink	EI [K] DLMGGDDLIK	LHVITSGLSY [K] AR	3	11	478	540	sp|Q8ILZ1|PF3D7_1410400	sp|Q8ILZ1|PF3D7_1410400	PF3D7_1410400	PF3D7_1410400	FALSE	22	1	HS_1452 / SEC
LHVITSGLSY [K] AR <=> TLEEFL [K] K	Intralink	LHVITSGLSY [K] AR	TLEEFL [K] K	11	7	540	473	sp|Q8ILZ1|PF3D7_1410400	sp|Q8ILZ1|PF3D7_1410400	PF3D7_1410400	PF3D7_1410400	FALSE	6	1	HS_1452 / SEC
DSAD [K] MPLETQLAIEEIK <=> DSAD [K] MPLETQLAIEEIK	Homomeric-inter	DSAD [K] MPLETQLAIEEIK	DSAD [K] MPLETQLAIEEIK	5	5	76	76	sp|Q6ZMA7|Pfs16	sp|Q6ZMA7|Pfs16	Pfs16	Pfs16	FALSE	3	1	HS_1452 / SEC
FLSLSDESVLGEE [K] K <=> FTIY [K] DPR	Intralink	FLSLSDESVLGEE [K] K	FTIY [K] DPR	14	5	129	230	sp|Q8I0V4|PF3D7_1222300	sp|Q8I0V4|PF3D7_1222300	PF3D7_1222300	PF3D7_1222300	FALSE	4	1	HS_1452 / SEC
NVIVYNAIISGIHE [K] IK <=> ESMISTTFEQQ [K] ECLK	Intralink	NVIVYNAIISGIHE [K] IK	ESMISTTFEQQ [K] ECLK	15	12	633	388	sp|Q8ILZ1|PF3D7_1410400	sp|Q8ILZ1|PF3D7_1410400	PF3D7_1410400	PF3D7_1410400	FALSE	8	1	HS_1452 / SEC
SELENETDEE [K] K <=> [K] LSEPSTYK	Intralink	SELENETDEE [K] K	[K] LSEPSTYK	11	1	489	496	sp|Q8I0V4|PF3D7_1222300	sp|Q8I0V4|PF3D7_1222300	PF3D7_1222300	PF3D7_1222300	FALSE	2	1	HS_1452 / SEC
DMVNDPNYDSV [K] VEETDDPNK <=> ISAN [K] EK	Intralink	DMVNDPNYDSV [K] VEETDDPNK	ISAN [K] EK	12	5	305	139	sp|Q8I0V4|PF3D7_1222300	sp|Q8I0V4|PF3D7_1222300	PF3D7_1222300	PF3D7_1222300	FALSE	6	1	HS_1452 / SEC
AADVGADLSG [K] NEYGIPEDDIR <=> GSNAH [K] NSVIGDTVGDPLK	Intralink	AADVGADLSG [K] NEYGIPEDDIR	GSNAH [K] NSVIGDTVGDPLK	11	6	214	665	sp|Q8IKR1|PF3D7_1456800	sp|Q8IKR1|PF3D7_1456800	PF3D7_1456800	PF3D7_1456800	FALSE	13	1	HS_1452 / SEC
[K] TTAIVGETGSGK <=> NLI [K] GK	Intralink	[K] TTAIVGETGSGK	NLI [K] GK	1	4	1155	1123	sp|Q7K6A5|PF3D7_0523000	sp|Q7K6A5|PF3D7_0523000	PF3D7_0523000	PF3D7_0523000	FALSE	2	1	HS_1452 / SEC
TL [K] LEYLR <=> S [K] EIEK	Intralink	TL [K] LEYLR	S [K] EIEK	3	2	128	957	sp|Q7K6A5|PF3D7_0523000	sp|Q7K6A5|PF3D7_0523000	PF3D7_0523000	PF3D7_0523000	FALSE	4	1	HS_1452 / SEC
KPLVENNDDGETLPNI [K] K <=> DLSFTL [K] EGK	Intralink	KPLVENNDDGETLPNI [K] K	DLSFTL [K] EGK	17	7	376	404	sp|Q7K6A5|PF3D7_0523000	sp|Q7K6A5|PF3D7_0523000	PF3D7_0523000	PF3D7_0523000	FALSE	2	1	HS_1452 / SEC
K [S] VHEVVLVGGSTR <=> VL [K] DAMMDK	Intralink	K [S] VHEVVLVGGSTR	VL [K] DAMMDK	2	3	343	335	sp|Q8IB24|PF3D7_0818900	sp|Q8IB24|PF3D7_0818900	PF3D7_0818900	PF3D7_0818900	FALSE	8	1	HS_1452 / SEC
AD [K] TIITIAHR <=> NLSFTCDS [K] K	Intralink	AD [K] TIITIAHR	NLSFTCDS [K] K	3	9	1363	1154	sp|Q7K6A5|PF3D7_0523000	sp|Q7K6A5|PF3D7_0523000	PF3D7_0523000	PF3D7_0523000	FALSE	3	1	HS_1452 / SEC
ISLHL [K] EDATNLLNDK <=> FTIY [K] DPR	Intralink	ISLHL [K] EDATNLLNDK	FTIY [K] DPR	6	5	248	230	sp|Q8I0V4|PF3D7_1222300	sp|Q8I0V4|PF3D7_1222300	PF3D7_1222300	PF3D7_1222300	FALSE	1	1	HS_1452 / SEC
VIVY [T] KNNDDEQYIWESTADAK <=> FTIY [K] DPR	Intralink	VIVY [T] KNNDDEQYIWESTADAK	FTIY [K] DPR	5	5	208	230	sp|Q8I0V4|PF3D7_1222300	sp|Q8I0V4|PF3D7_1222300	PF3D7_1222300	PF3D7_1222300	FALSE	3	1	HS_1452 / SEC
ESLQQN [K] ILK <=> T [K] ITELLR	Intralink	ESLQQN [K] ILK	T [K] ITELLR	7	2	426	477	sp|Q8IC05|PF3D7_0708400	sp|Q8IC05|PF3D7_0708400	PF3D7_0708400	PF3D7_0708400	FALSE	1	1	HS_1452 / SEC
TALFN [K] LADNISLLLNK <=> ETMN [K] IDTIEK	Intralink	TALFN [K] LADNISLLLNK	ETMN [K] IDTIEK	6	5	356	429	sp|Q8ILP3|P113	sp|Q8ILP3|P113	P113	P113	FALSE	5	1	HS_1452 / SEC
VS [K] FAAIDEFIESLPNK <=> EDATLEDV [K] R	Intralink	VS [K] FAAIDEFIESLPNK	EDATLEDV [K] R	3	9	1286	1282	sp|Q7K6A5|PF3D7_0523000	sp|Q7K6A5|PF3D7_0523000	PF3D7_0523000	PF3D7_0523000	FALSE	4	1	HS_1452 / SEC
TL [K] LEYLR <=> AIDY [K] NK	Intralink	TL [K] LEYLR	AIDY [K] NK	3	5	128	1016	sp|Q7K6A5|PF3D7_0523000	sp|Q7K6A5|PF3D7_0523000	PF3D7_0523000	PF3D7_0523000	FALSE	1	1	HS_1452 / SEC
NL [K] LGIHEDNANR <=> NL [K] LGIHEDNANR	Homomeric-inter	NL [K] LGIHEDNANR	NL [K] LGIHEDNANR	3	3	465	465	sp|Q8IC05|PF3D7_0708400	sp|Q8IC05|PF3D7_0708400	PF3D7_0708400	PF3D7_0708400	FALSE	1	1	HS_1452 / SEC
DAHPNAAG [K] NGLTPLHVAVHHNNLDIVK <=> GFTPLHVAA [K] YGK	Intralink	DAHPNAAG [K] NGLTPLHVAVHHNNLDIVK	GFTPLHVAA [K] YGK	9	10	567	545	sp|P16157|ANK1	sp|P16157|ANK1	ANK1	ANK1	FALSE	1	1	HS_1452 / SEC
FLSLSDESVLGEE [K] K <=> GPSDDVSDSSGE [K] K	Intralink	FLSLSDESVLGEE [K] K	GPSDDVSDSSGE [K] K	14	13	129	49	sp|Q8I0V4|PF3D7_1222300	sp|Q8I0V4|PF3D7_1222300	PF3D7_1222300	PF3D7_1222300	FALSE	1	1	HS_1452 / SEC
GDAEELG [K] EETSEDK <=> GDAEELG [K] EETSEVK	Intralink	GDAEELG [K] EETSEDK	GDAEELG [K] EETSEVK	8	8	721	706	sp|B9ZSJ2|PF3D7_0114000	sp|B9ZSJ2|PF3D7_0114000	PF3D7_0114000	PF3D7_0114000	FALSE	1	1	HS_1452 / SEC
SVFYQDGQFHDNNPGS [K] LR <=> [K] DGNLSIK	Intralink	SVFYQDGQFHDNNPGS [K] LR	[K] DGNLSIK	17	1	150	9	sp|Q7K6A5|PF3D7_0523000	sp|Q7K6A5|PF3D7_0523000	PF3D7_0523000	PF3D7_0523000	FALSE	1	1	HS_1452 / SEC
E [K] LQPAEIETCMK <=> SSLEDQ [K] IK	Intralink	E [K] LQPAEIETCMK	SSLEDQ [K] IK	2	7	574	570	sp|Q8IB24|PF3D7_0818900	sp|Q8IB24|PF3D7_0818900	PF3D7_0818900	PF3D7_0818900	FALSE	11	1	HS_1452 / SEC
NEGDLVAQ [K] EEFEYDENMEK <=> FHPNIDYLTLADGY [K] LQK	Intralink	NEGDLVAQ [K] EEFEYDENMEK	FHPNIDYLTLADGY [K] LQK	9	15	242	446	sp|Q8ILZ1|PF3D7_1410400	sp|Q8ILZ1|PF3D7_1410400	PF3D7_1410400	PF3D7_1410400	FALSE	3	1	HS_1452 / SEC
FNLSETFYS [K] YILK <=> IGE [K] VEK	Intralink	FNLSETFYS [K] YILK	IGE [K] VEK	10	4	266	858	sp|Q7K6A5|PF3D7_0523000	sp|Q7K6A5|PF3D7_0523000	PF3D7_0523000	PF3D7_0523000	FALSE	1	1	HS_1452 / SEC
WISAMEDQLRSDDPG [K] DLTSVNR <=> MLA [K] LK	Intralink	WISAMEDQLRSDDPG [K] DLTSVNR	MLA [K] LK	16	4	1409	1420	sp|P11277|SPTB	sp|P11277|SPTB	SPTB	SPTB	FALSE	1	1	HS_1452 / SEC
HSHAGELEALGGV [K] PAVLTR <=> VYVELQELVMDE [K] NQELR	Intralink	HSHAGELEALGGV [K] PAVLTR	VYVELQELVMDE [K] NQELR	14	13	174	69	sp|P02730|SLC4A1	sp|P02730|SLC4A1	SLC4A1	SLC4A1	FALSE	13	1	HS_1452 / SEC
[K] LSGLER <=> WITD [K] TK	Intralink	[K] LSGLER	WITD [K] TK	1	5	996	973	sp|P11277|SPTB	sp|P11277|SPTB	SPTB	SPTB	FALSE	1	1	HS_1452 / SEC
NL [K] LGIHEDNANR <=> IM [K] AQALR	Intralink	NL [K] LGIHEDNANR	IM [K] AQALR	3	3	465	634	sp|Q8IC05|PF3D7_0708400	sp|Q8IC05|PF3D7_0708400	PF3D7_0708400	PF3D7_0708400	FALSE	1	1	HS_1452 / SEC
IEDENDSS [K] FEEEINIDDEIQK <=> [K] DNNVDNESNDK	Intralink	IEDENDSS [K] FEEEINIDDEIQK	[K] DNNVDNESNDK	9	1	792	806	sp|Q8I0V4|PF3D7_1222300	sp|Q8I0V4|PF3D7_1222300	PF3D7_1222300	PF3D7_1222300	FALSE	3	1	HS_1452 / SEC
YESITDTQ [K] LSAEPEFFIR <=> DETNE [K] LGR	Intralink	YESITDTQ [K] LSAEPEFFIR	DETNE [K] LGR	9	6	55	166	sp|Q8IC05|PF3D7_0708400	sp|Q8IC05|PF3D7_0708400	PF3D7_0708400	PF3D7_0708400	FALSE	1	1	HS_1452 / SEC
T [K] VVESTK <=> [K] LSGLER	Intralink	T [K] VVESTK	[K] LSGLER	2	1	975	996	sp|P11277|SPTB	sp|P11277|SPTB	SPTB	SPTB	FALSE	1	1	HS_1452 / SEC
NADES [K] EENEDEEK <=> [K] TGEDK	Intralink	NADES [K] EENEDEEK	[K] TGEDK	6	1	253	242	sp|Q8IC05|PF3D7_0708400	sp|Q8IC05|PF3D7_0708400	PF3D7_0708400	PF3D7_0708400	FALSE	3	1	HS_1452 / SEC
LVFG [Y] RKPLDNIK <=> [K] VDVTPK	Intralink	LVFG [Y] RKPLDNIK	[K] VDVTPK	5	1	239	400	sp|Q8I0U8|PF3D7_0930300	sp|Q8I0U8|PF3D7_0930300	PF3D7_0930300	PF3D7_0930300	FALSE	1	1	HS_1452 / SEC
DVLHE [K] VEK <=> [K] IMEINAR	Intralink	DVLHE [K] VEK	[K] IMEINAR	6	1	601	651	sp|Q8IC05|PF3D7_0708400	sp|Q8IC05|PF3D7_0708400	PF3D7_0708400	PF3D7_0708400	FALSE	5	1	HS_1452 / SEC
FQTS [K] SGDEMIGLK <=> [K] FYEQFSK	Intralink	FQTS [K] SGDEMIGLK	[K] FYEQFSK	5	1	488	455	sp|Q8IC05|PF3D7_0708400	sp|Q8IC05|PF3D7_0708400	PF3D7_0708400	PF3D7_0708400	FALSE	1	1	HS_1452 / SEC
ITDLY [K] DLR <=> EVVQ [K] K	Intralink	ITDLY [K] DLR	EVVQ [K] K	6	5	80	57	sp|P11277|SPTB	sp|P11277|SPTB	SPTB	SPTB	FALSE	1	1	HS_1452 / SEC
DETNE [K] LGR <=> I [K] DLVK	Intralink	DETNE [K] LGR	I [K] DLVK	6	2	166	191	sp|Q8IC05|PF3D7_0708400	sp|Q8IC05|PF3D7_0708400	PF3D7_0708400	PF3D7_0708400	FALSE	2	1	HS_1452 / SEC
[K] FYEQFSK <=> T [K] ITELLR	Intralink	[K] FYEQFSK	T [K] ITELLR	1	2	455	477	sp|Q8IC05|PF3D7_0708400	sp|Q8IC05|PF3D7_0708400	PF3D7_0708400	PF3D7_0708400	FALSE	2	1	HS_1452 / SEC
ADAD [K] SDK <=> IM [K] AQALR	Intralink	ADAD [K] SDK	IM [K] AQALR	5	3	673	634	sp|Q8IC05|PF3D7_0708400	sp|Q8IC05|PF3D7_0708400	PF3D7_0708400	PF3D7_0708400	FALSE	1	1	HS_1452 / SEC
GASPNVSNV [K] VETPLHMAAR <=> SGNLD [K] ALDHLR	Intralink	GASPNVSNV [K] VETPLHMAAR	SGNLD [K] ALDHLR	10	6	436	27	sp|P16157|ANK1	sp|P16157|ANK1	ANK1	ANK1	FALSE	1	1	HS_1452 / SEC
HPIISAL [K] QK <=> [K] DFETLK	Intralink	HPIISAL [K] QK	[K] DFETLK	8	1	666	578	sp|Q8IC05|PF3D7_0708400	sp|Q8IC05|PF3D7_0708400	PF3D7_0708400	PF3D7_0708400	FALSE	5	1	HS_1452 / SEC
TGASIDAVTESGLTPLHVASFMGHLPIV [K] NLLQR <=> AGHTEVA [K] YLLQNK	Intralink	TGASIDAVTESGLTPLHVASFMGHLPIV [K] NLLQR	AGHTEVA [K] YLLQNK	29	8	421	454	sp|P16157|ANK1	sp|P16157|ANK1	ANK1	ANK1	FALSE	2	1	HS_1452 / SEC
TFT [K] WVNSHLAR <=> I [K] ALADER	Intralink	TFT [K] WVNSHLAR	I [K] ALADER	4	2	62	46	sp|P11277|SPTB	sp|P11277|SPTB	SPTB	SPTB	FALSE	2	1	HS_1452 / SEC
VE [K] VVVGQR <=> [K] IMEINAR	Intralink	VE [K] VVVGQR	[K] IMEINAR	3	1	604	651	sp|Q8IC05|PF3D7_0708400	sp|Q8IC05|PF3D7_0708400	PF3D7_0708400	PF3D7_0708400	FALSE	1	1	HS_1452 / SEC
IM [K] AQALR <=> [K] IMEINAR	Intralink	IM [K] AQALR	[K] IMEINAR	3	1	634	651	sp|Q8IC05|PF3D7_0708400	sp|Q8IC05|PF3D7_0708400	PF3D7_0708400	PF3D7_0708400	FALSE	27	1	HS_1452 / SEC
TGED [K] NADESK <=> EGEEEEE [K] K	Intralink	TGED [K] NADESK	EGEEEEE [K] K	5	8	247	239	sp|Q8IC05|PF3D7_0708400	sp|Q8IC05|PF3D7_0708400	PF3D7_0708400	PF3D7_0708400	FALSE	1	1	HS_1452 / SEC
[K] HEAIETDTAAYEER <=> QE [K] LEQLAR	Intralink	[K] HEAIETDTAAYEER	QE [K] LEQLAR	1	3	463	419	sp|P11277|SPTB	sp|P11277|SPTB	SPTB	SPTB	FALSE	1	1	HS_1452 / SEC
T [K] LGYSPLHQAAQQGHTDIVTLLLK <=> VVTDETSFVLVSD [K] HR	Intralink	T [K] LGYSPLHQAAQQGHTDIVTLLLK	VVTDETSFVLVSD [K] HR	2	14	732	801	sp|P16157|ANK1	sp|P16157|ANK1	ANK1	ANK1	FALSE	3	1	HS_1452 / SEC
ALLFIP [K] R <=> [K] FYEQFSK	Intralink	ALLFIP [K] R	[K] FYEQFSK	7	1	364	455	sp|Q8IC05|PF3D7_0708400	sp|Q8IC05|PF3D7_0708400	PF3D7_0708400	PF3D7_0708400	FALSE	1	1	HS_1452 / SEC
GT [K] IILHLK <=> I [K] DLVK	Intralink	GT [K] IILHLK	I [K] DLVK	3	2	172	191	sp|Q8IC05|PF3D7_0708400	sp|Q8IC05|PF3D7_0708400	PF3D7_0708400	PF3D7_0708400	FALSE	2	1	HS_1452 / SEC
ENYHDQ [K] R <=> [K] DNILR	Intralink	ENYHDQ [K] R	[K] DNILR	7	1	497	503	sp|P11277|SPTB	sp|P11277|SPTB	SPTB	SPTB	FALSE	5	1	HS_1452 / SEC
VVEST [K] DLGR <=> WITD [K] TK	Intralink	VVEST [K] DLGR	WITD [K] TK	6	5	981	973	sp|P11277|SPTB	sp|P11277|SPTB	SPTB	SPTB	FALSE	2	1	HS_1452 / SEC
HPIISAL [K] QK <=> VE [K] VVVGQR	Intralink	HPIISAL [K] QK	VE [K] VVVGQR	8	3	666	604	sp|Q8IC05|PF3D7_0708400	sp|Q8IC05|PF3D7_0708400	PF3D7_0708400	PF3D7_0708400	FALSE	2	1	HS_1452 / SEC
V [K] LALQAQPVPDELVTK <=> SENGSVW [K] EHR	Intralink	V [K] LALQAQPVPDELVTK	SENGSVW [K] EHR	2	8	1105	1018	sp|P16157|ANK1	sp|P16157|ANK1	ANK1	ANK1	FALSE	3	1	HS_1452 / SEC
FQTS [K] SGDEMIGLK <=> VE [K] VVVGQR	Intralink	FQTS [K] SGDEMIGLK	VE [K] VVVGQR	5	3	488	604	sp|Q8IC05|PF3D7_0708400	sp|Q8IC05|PF3D7_0708400	PF3D7_0708400	PF3D7_0708400	FALSE	6	1	HS_1452 / SEC
DRDTLEEIEEGE [K] PTESMESHQYQTEVTR <=> GPSDDVSDSSGE [K] K	Intralink	DRDTLEEIEEGE [K] PTESMESHQYQTEVTR	GPSDDVSDSSGE [K] K	13	13	67	49	sp|Q8I0V4|PF3D7_1222300	sp|Q8I0V4|PF3D7_1222300	PF3D7_1222300	PF3D7_1222300	FALSE	2	1	HS_1452 / SEC
FYDL [K] NDHIILK <=> [K] SNIDVR	Intralink	FYDL [K] NDHIILK	[K] SNIDVR	5	1	1181	1104	sp|Q7K6A5|PF3D7_0523000	sp|Q7K6A5|PF3D7_0523000	PF3D7_0523000	PF3D7_0523000	FALSE	8	1	HS_1452 / SEC
DETNE [K] LGR <=> ALLFIP [K] R	Intralink	DETNE [K] LGR	ALLFIP [K] R	6	7	166	364	sp|Q8IC05|PF3D7_0708400	sp|Q8IC05|PF3D7_0708400	PF3D7_0708400	PF3D7_0708400	FALSE	1	1	HS_1452 / SEC
EDQLEYLEE [K] R <=> I [K] DLVK	Intralink	EDQLEYLEE [K] R	I [K] DLVK	10	2	188	191	sp|Q8IC05|PF3D7_0708400	sp|Q8IC05|PF3D7_0708400	PF3D7_0708400	PF3D7_0708400	FALSE	3	1	HS_1452 / SEC
DETNE [K] LGR <=> NNI [K] LYVR	Intralink	DETNE [K] LGR	NNI [K] LYVR	6	4	166	381	sp|Q8IC05|PF3D7_0708400	sp|Q8IC05|PF3D7_0708400	PF3D7_0708400	PF3D7_0708400	FALSE	1	1	HS_1452 / SEC
HPIISAL [K] QK <=> [K] IMEINAR	Intralink	HPIISAL [K] QK	[K] IMEINAR	8	1	666	651	sp|Q8IC05|PF3D7_0708400	sp|Q8IC05|PF3D7_0708400	PF3D7_0708400	PF3D7_0708400	FALSE	2	1	HS_1452 / SEC
ESLQQN [K] ILK <=> VE [K] VVVGQR	Intralink	ESLQQN [K] ILK	VE [K] VVVGQR	7	3	426	604	sp|Q8IC05|PF3D7_0708400	sp|Q8IC05|PF3D7_0708400	PF3D7_0708400	PF3D7_0708400	FALSE	1	1	HS_1452 / SEC
GASPNVSNV [K] VETPLHMAAR <=> P [Y] SVGFR	Intralink	GASPNVSNV [K] VETPLHMAAR	P [Y] SVGFR	10	2	436	3	sp|P16157|ANK1	sp|P16157|ANK1	ANK1	ANK1	FALSE	5	1	HS_1452 / SEC
KPEEVTNEEYASFY [K] SLTNDWEDHLAVK <=> ALLFIP [K] R	Intralink	KPEEVTNEEYASFY [K] SLTNDWEDHLAVK	ALLFIP [K] R	15	7	333	364	sp|Q8IC05|PF3D7_0708400	sp|Q8IC05|PF3D7_0708400	PF3D7_0708400	PF3D7_0708400	FALSE	1	1	HS_1452 / SEC
VI [K] DVLHEK <=> [K] DFETLK	Intralink	VI [K] DVLHEK	[K] DFETLK	3	1	595	578	sp|Q8IC05|PF3D7_0708400	sp|Q8IC05|PF3D7_0708400	PF3D7_0708400	PF3D7_0708400	FALSE	2	1	HS_1452 / SEC
T [K] NGLSPIHMAAQGDHLDCVR <=> GAQIET [K] TK	Intralink	T [K] NGLSPIHMAAQGDHLDCVR	GAQIET [K] TK	2	7	303	268	sp|P16157|ANK1	sp|P16157|ANK1	ANK1	ANK1	FALSE	4	1	HS_1452 / SEC
FYEQFS [K] NLK <=> T [K] ITELLR	Intralink	FYEQFS [K] NLK	T [K] ITELLR	7	2	462	477	sp|Q8IC05|PF3D7_0708400	sp|Q8IC05|PF3D7_0708400	PF3D7_0708400	PF3D7_0708400	FALSE	5	1	HS_1452 / SEC
VE [K] VVVGQR <=> ADADK [S] DK	Intralink	VE [K] VVVGQR	ADADK [S] DK	3	6	604	674	sp|Q8IC05|PF3D7_0708400	sp|Q8IC05|PF3D7_0708400	PF3D7_0708400	PF3D7_0708400	FALSE	1	1	HS_1452 / SEC
ESLQQN [K] ILK <=> IM [K] AQALR	Intralink	ESLQQN [K] ILK	IM [K] AQALR	7	3	426	634	sp|Q8IC05|PF3D7_0708400	sp|Q8IC05|PF3D7_0708400	PF3D7_0708400	PF3D7_0708400	FALSE	2	1	HS_1452 / SEC
NL [K] LGIHEDNANR <=> T [K] ITELLR	Intralink	NL [K] LGIHEDNANR	T [K] ITELLR	3	2	465	477	sp|Q8IC05|PF3D7_0708400	sp|Q8IC05|PF3D7_0708400	PF3D7_0708400	PF3D7_0708400	FALSE	7	1	HS_1452 / SEC
HPIISAL [K] QK <=> IM [K] AQALR	Intralink	HPIISAL [K] QK	IM [K] AQALR	8	3	666	634	sp|Q8IC05|PF3D7_0708400	sp|Q8IC05|PF3D7_0708400	PF3D7_0708400	PF3D7_0708400	FALSE	1	1	HS_1452 / SEC
FYEQF [S] KNLK <=> VE [K] VVVGQR	Intralink	FYEQF [S] KNLK	VE [K] VVVGQR	6	3	461	604	sp|Q8IC05|PF3D7_0708400	sp|Q8IC05|PF3D7_0708400	PF3D7_0708400	PF3D7_0708400	FALSE	3	1	HS_1452 / SEC
ALIDVISDTL [K] NQIFK <=> SVTNP [K] DLELTNSIK	Intralink	ALIDVISDTL [K] NQIFK	SVTNP [K] DLELTNSIK	11	6	648	722	sp|Q8I0V4|PF3D7_1222300	sp|Q8I0V4|PF3D7_1222300	PF3D7_1222300	PF3D7_1222300	FALSE	4	1	HS_1452 / SEC
VI [K] DVLHEK <=> T [K] ITELLR	Intralink	VI [K] DVLHEK	T [K] ITELLR	3	2	595	477	sp|Q8IC05|PF3D7_0708400	sp|Q8IC05|PF3D7_0708400	PF3D7_0708400	PF3D7_0708400	FALSE	3	1	HS_1452 / SEC
SGNLD [K] ALDHLR <=> P [Y] SVGFR	Intralink	SGNLD [K] ALDHLR	P [Y] SVGFR	6	2	27	3	sp|P16157|ANK1	sp|P16157|ANK1	ANK1	ANK1	FALSE	11	1	HS_1452 / SEC
SD [K] IVVFNNPDR <=> VDI [K] DVNFR	Intralink	SD [K] IVVFNNPDR	VDI [K] DVNFR	3	4	1380	1129	sp|Q7K6A5|PF3D7_0523000	sp|Q7K6A5|PF3D7_0523000	PF3D7_0523000	PF3D7_0523000	FALSE	4	1	HS_1452 / SEC
SGDEMIGL [K] EYVDR <=> T [K] ITELLR	Intralink	SGDEMIGL [K] EYVDR	T [K] ITELLR	9	2	497	477	sp|Q8IC05|PF3D7_0708400	sp|Q8IC05|PF3D7_0708400	PF3D7_0708400	PF3D7_0708400	FALSE	5	1	HS_1452 / SEC
HFSVEGQLEF [K] ALLFIPK <=> [K] PEEVTNEEYASFYK	Intralink	HFSVEGQLEF [K] ALLFIPK	[K] PEEVTNEEYASFYK	11	1	357	319	sp|Q8IC05|PF3D7_0708400	sp|Q8IC05|PF3D7_0708400	PF3D7_0708400	PF3D7_0708400	FALSE	1	1	HS_1452 / SEC
YDTNVGPYG [K] SLSGGQK <=> DGNLSI [K] EEVEK	Intralink	YDTNVGPYG [K] SLSGGQK	DGNLSI [K] EEVEK	10	7	1310	16	sp|Q7K6A5|PF3D7_0523000	sp|Q7K6A5|PF3D7_0523000	PF3D7_0523000	PF3D7_0523000	FALSE	4	1	HS_1452 / SEC
FYENIL [K] NNDTYFNDDIK <=> GISE [K] DFNHYYTLK	Intralink	FYENIL [K] NNDTYFNDDIK	GISE [K] DFNHYYTLK	7	5	1008	583	sp|Q8I0U8|PF3D7_0930300	sp|Q8I0U8|PF3D7_0930300	PF3D7_0930300	PF3D7_0930300	FALSE	1	1	HS_1452 / SEC
LAMPV [K] VR <=> [K] AAQQR	Intralink	LAMPV [K] VR	[K] AAQQR	6	1	1328	1306	sp|P16157|ANK1	sp|P16157|ANK1	ANK1	ANK1	FALSE	5	1	HS_1452 / SEC
IM [K] AQALR <=> SD [K] TVK	Intralink	IM [K] AQALR	SD [K] TVK	3	3	634	676	sp|Q8IC05|PF3D7_0708400	sp|Q8IC05|PF3D7_0708400	PF3D7_0708400	PF3D7_0708400	FALSE	1	1	HS_1452 / SEC
IM [K] AQALR <=> T [K] ITELLR	Intralink	IM [K] AQALR	T [K] ITELLR	3	2	634	477	sp|Q8IC05|PF3D7_0708400	sp|Q8IC05|PF3D7_0708400	PF3D7_0708400	PF3D7_0708400	FALSE	4	1	HS_1452 / SEC
A [K] LQISR <=> [K] QLESSR	Intralink	A [K] LQISR	[K] QLESSR	2	1	1480	1472	sp|P11277|SPTB	sp|P11277|SPTB	SPTB	SPTB	FALSE	4	1	HS_1452 / SEC
FAQEGIS [Y] YEKVLAK <=> LNDNLHLG [K] K	Intralink	FAQEGIS [Y] YEKVLAK	LNDNLHLG [K] K	8	9	1447	1190	sp|Q8I0U8|PF3D7_0930300	sp|Q8I0U8|PF3D7_0930300	PF3D7_0930300	PF3D7_0930300	FALSE	1	1	HS_1452 / SEC
[K] HSEFISFPIK <=> I [K] DLVK	Intralink	[K] HSEFISFPIK	I [K] DLVK	1	2	196	191	sp|Q8IC05|PF3D7_0708400	sp|Q8IC05|PF3D7_0708400	PF3D7_0708400	PF3D7_0708400	FALSE	3	1	HS_1452 / SEC
NGVDINTCNQNGLNGLHLAS [K] EGHVK <=> KGN [T] ALHIAALAGQDEVVR	Intralink	NGVDINTCNQNGLNGLHLAS [K] EGHVK	KGN [T] ALHIAALAGQDEVVR	21	4	54	80	sp|P16157|ANK1	sp|P16157|ANK1	ANK1	ANK1	FALSE	2	1	HS_1452 / SEC
FQTS [K] SGDEMIGLK <=> [K] DFETLK	Intralink	FQTS [K] SGDEMIGLK	[K] DFETLK	5	1	488	578	sp|Q8IC05|PF3D7_0708400	sp|Q8IC05|PF3D7_0708400	PF3D7_0708400	PF3D7_0708400	FALSE	4	1	HS_1452 / SEC
VSGPYENSENSNVTSESEE [T] KK <=> LAE [K] EENEGEK	Intralink	VSGPYENSENSNVTSESEE [T] KK	LAE [K] EENEGEK	20	4	360	366	sp|Q8I492|PF3D7_0500800	sp|Q8I492|PF3D7_0500800	PF3D7_0500800	PF3D7_0500800	FALSE	5	1	HS_1452 / SEC
STNN [K] STMQGQDNIQINSER <=> ENISQL [K] YEGQAPNDLK	Intralink	STNN [K] STMQGQDNIQINSER	ENISQL [K] YEGQAPNDLK	5	7	242	14	sp|Q8I305|PF3D7_0914700	sp|Q8I305|PF3D7_0914700	PF3D7_0914700	PF3D7_0914700	FALSE	16	1	HS_1452 / SEC
[K] SVHEVVLVGGSTR <=> NTTIPA [K] K	Intralink	[K] SVHEVVLVGGSTR	NTTIPA [K] K	1	7	342	436	sp|Q8IB24|PF3D7_0818900	sp|Q8IB24|PF3D7_0818900	PF3D7_0818900	PF3D7_0818900	FALSE	1	1	HS_1452 / SEC
K [S] VHEVVLVGGSTR <=> EFFNG [K] EACR	Intralink	K [S] VHEVVLVGGSTR	EFFNG [K] EACR	2	6	343	370	sp|Q8IB24|PF3D7_0818900	sp|Q8IB24|PF3D7_0818900	PF3D7_0818900	PF3D7_0818900	FALSE	1	1	HS_1452 / SEC
FTESSVQSDM [K] HWPFTVK <=> DLS [K] NSR	Intralink	FTESSVQSDM [K] HWPFTVK	DLS [K] NSR	11	4	99	268	sp|Q8IB24|PF3D7_0818900	sp|Q8IB24|PF3D7_0818900	PF3D7_0818900	PF3D7_0818900	FALSE	2	1	HS_1452 / SEC
AI [K] SGDSALVSLEPK <=> SG [K] VVEENPK	Intralink	AI [K] SGDSALVSLEPK	SG [K] VVEENPK	3	3	381	371	sp|Q8I0P6|PF3D7_1357000	sp|Q8I0P6|PF3D7_1357000	PF3D7_1357000	PF3D7_1357000	FALSE	1	1	HS_1452 / SEC
NVIVYNAIISGIHE [K] IK <=> LTWIYDNI [Y] MIKR	Intralink	NVIVYNAIISGIHE [K] IK	LTWIYDNI [Y] MIKR	15	9	633	571	sp|Q8ILZ1|PF3D7_1410400	sp|Q8ILZ1|PF3D7_1410400	PF3D7_1410400	PF3D7_1410400	FALSE	1	1	HS_1452 / SEC
KY [S] TSHIYFDPTVASYAYYNLDR <=> [K] DEVIEK	Intralink	KY [S] TSHIYFDPTVASYAYYNLDR	[K] DEVIEK	3	1	667	307	sp|Q8ILZ1|PF3D7_1410400	sp|Q8ILZ1|PF3D7_1410400	PF3D7_1410400	PF3D7_1410400	FALSE	2	1	HS_1452 / SEC
LIGDAA [K] NQVAR <=> SSLEDQ [K] IK	Intralink	LIGDAA [K] NQVAR	SSLEDQ [K] IK	7	7	67	570	sp|Q8IB24|PF3D7_0818900	sp|Q8IB24|PF3D7_0818900	PF3D7_0818900	PF3D7_0818900	FALSE	1	1	HS_1452 / SEC
YNPSENIMDHQEMV [K] K <=> LQVLIAEGY [K] R	Intralink	YNPSENIMDHQEMV [K] K	LQVLIAEGY [K] R	15	10	501	628	sp|Q8ILP3|P113	sp|Q8ILP3|P113	P113	P113	FALSE	3	1	HS_1452 / SEC
SVTNP [K] DLELTNSIK <=> SP [K] ELK	Intralink	SVTNP [K] DLELTNSIK	SP [K] ELK	6	3	722	341	sp|Q8I0V4|PF3D7_1222300	sp|Q8I0V4|PF3D7_1222300	PF3D7_1222300	PF3D7_1222300	FALSE	1	1	HS_1452 / SEC
EEFEYDENME [K] AK <=> ALE [K] IGK	Intralink	EEFEYDENME [K] AK	ALE [K] IGK	11	4	253	264	sp|Q8ILZ1|PF3D7_1410400	sp|Q8ILZ1|PF3D7_1410400	PF3D7_1410400	PF3D7_1410400	FALSE	2	1	HS_1452 / SEC
NVELQCLDADDA [K] ATFDEEEGRDEYDEVAMPV <=> YQSSPA [K] PDSSFYK	Intralink	NVELQCLDADDA [K] ATFDEEEGRDEYDEVAMPV	YQSSPA [K] PDSSFYK	13	7	892	353	sp|P02730|SLC4A1	sp|P02730|SLC4A1	SLC4A1	SLC4A1	FALSE	1	1	HS_1452 / SEC
LIGDAA [K] NQVAR <=> QNHITITND [K] GR	Intralink	LIGDAA [K] NQVAR	QNHITITND [K] GR	7	10	67	520	sp|Q8IB24|PF3D7_0818900	sp|Q8IB24|PF3D7_0818900	PF3D7_0818900	PF3D7_0818900	FALSE	1	1	HS_1452 / SEC
LVNFCVEDF [K] R <=> DLS [K] NSR	Intralink	LVNFCVEDF [K] R	DLS [K] NSR	10	4	258	268	sp|Q8IB24|PF3D7_0818900	sp|Q8IB24|PF3D7_0818900	PF3D7_0818900	PF3D7_0818900	FALSE	1	1	HS_1452 / SEC
LIGDAA [K] NQVAR <=> G [K] DLSK	Intralink	LIGDAA [K] NQVAR	G [K] DLSK	7	2	67	264	sp|Q8IB24|PF3D7_0818900	sp|Q8IB24|PF3D7_0818900	PF3D7_0818900	PF3D7_0818900	FALSE	2	1	HS_1452 / SEC
[K] YSTSHIYFDPTVASYAYYNLDRR <=> [K] DEVIEK	Intralink	[K] YSTSHIYFDPTVASYAYYNLDRR	[K] DEVIEK	1	1	665	307	sp|Q8ILZ1|PF3D7_1410400	sp|Q8ILZ1|PF3D7_1410400	PF3D7_1410400	PF3D7_1410400	FALSE	4	1	HS_1452 / SEC
GDCIFHGYFVH [K] DITDNSFTEDK <=> K [Y] NEEQNNGMFR	Intralink	GDCIFHGYFVH [K] DITDNSFTEDK	K [Y] NEEQNNGMFR	12	2	698	120	sp|O96230|PF3D7_0215000	sp|O96230|PF3D7_0215000	PF3D7_0215000	PF3D7_0215000	FALSE	1	1	HS_1452 / SEC
ASTPGAAAQIQEV [K] EQR <=> NSSYFPG [K] LR	Intralink	ASTPGAAAQIQEV [K] EQR	NSSYFPG [K] LR	14	8	757	600	sp|P02730|SLC4A1	sp|P02730|SLC4A1	SLC4A1	SLC4A1	FALSE	16	1	HS_1452 / SEC
LQ [K] NDIYELSHVNFCLLNPK <=> NEGDLVAQ [K] EEFEYDENMEK	Intralink	LQ [K] NDIYELSHVNFCLLNPK	NEGDLVAQ [K] EEFEYDENMEK	3	9	449	242	sp|Q8ILZ1|PF3D7_1410400	sp|Q8ILZ1|PF3D7_1410400	PF3D7_1410400	PF3D7_1410400	FALSE	2	1	HS_1452 / SEC
[K] GSITEDELR <=> ILVE [K] LR	Intralink	[K] GSITEDELR	ILVE [K] LR	1	5	502	538	sp|Q8ILP3|P113	sp|Q8ILP3|P113	P113	P113	FALSE	2	1	HS_1452 / SEC
IINEPTAAAIAYGLH [K] K <=> NTTIPA [K] K	Intralink	IINEPTAAAIAYGLH [K] K	NTTIPA [K] K	16	7	199	436	sp|Q8IB24|PF3D7_0818900	sp|Q8IB24|PF3D7_0818900	PF3D7_0818900	PF3D7_0818900	FALSE	6	1	HS_1452 / SEC
ENAEAFLG [K] SIK <=> NTTIPA [K] K	Intralink	ENAEAFLG [K] SIK	NTTIPA [K] K	9	7	149	436	sp|Q8IB24|PF3D7_0818900	sp|Q8IB24|PF3D7_0818900	PF3D7_0818900	PF3D7_0818900	FALSE	2	1	HS_1452 / SEC
YMSFV [K] GVVDSDDLPLNVSR <=> QNSL [K] LYVR	Intralink	YMSFV [K] GVVDSDDLPLNVSR	QNSL [K] LYVR	6	5	425	401	sp|Q8I0V4|PF3D7_1222300	sp|Q8I0V4|PF3D7_1222300	PF3D7_1222300	PF3D7_1222300	FALSE	1	1	HS_1452 / SEC
K [S] VHEVVLVGGSTR <=> LIGDAA [K] NQVAR	Intralink	K [S] VHEVVLVGGSTR	LIGDAA [K] NQVAR	2	7	343	67	sp|Q8IB24|PF3D7_0818900	sp|Q8IB24|PF3D7_0818900	PF3D7_0818900	PF3D7_0818900	FALSE	1	1	HS_1452 / SEC
AEIRDFF [K] EMR <=> FFS [K] LNPFK	Intralink	AEIRDFF [K] EMR	FFS [K] LNPFK	8	4	753	301	sp|Q8ILZ1|PF3D7_1410400	sp|Q8ILZ1|PF3D7_1410400	PF3D7_1410400	PF3D7_1410400	FALSE	3	1	HS_1452 / SEC
[K] MELEELEK <=> EM [K] MIK	Intralink	[K] MELEELEK	EM [K] MIK	1	3	147	143	sp|B9ZSJ2|PF3D7_0114000	sp|B9ZSJ2|PF3D7_0114000	PF3D7_0114000	PF3D7_0114000	FALSE	2	1	HS_1452 / SEC
KDEVIE [K] TEVSK <=> ALE [K] IGK	Intralink	KDEVIE [K] TEVSK	ALE [K] IGK	7	4	313	264	sp|Q8ILZ1|PF3D7_1410400	sp|Q8ILZ1|PF3D7_1410400	PF3D7_1410400	PF3D7_1410400	FALSE	2	1	HS_1452 / SEC
LKEEE [K] ER <=> L [K] MLEEDK	Intralink	LKEEE [K] ER	L [K] MLEEDK	6	2	237	241	sp|B9ZSJ2|PF3D7_0114000	sp|B9ZSJ2|PF3D7_0114000	PF3D7_0114000	PF3D7_0114000	FALSE	1	1	HS_1452 / SEC
ALE [K] IGK <=> [K] DEVIEK	Intralink	ALE [K] IGK	[K] DEVIEK	4	1	264	307	sp|Q8ILZ1|PF3D7_1410400	sp|Q8ILZ1|PF3D7_1410400	PF3D7_1410400	PF3D7_1410400	FALSE	1	1	HS_1452 / SEC
[K] QNEIPNENIVEEQGEGEDQR <=> GDNI [K] DDYLYK	Intralink	[K] QNEIPNENIVEEQGEGEDQR	GDNI [K] DDYLYK	1	5	310	303	sp|O96230|PF3D7_0215000	sp|O96230|PF3D7_0215000	PF3D7_0215000	PF3D7_0215000	FALSE	2	1	HS_1452 / SEC
EGN [K] VSGPYENSENSNVTSESEETK <=> ETENV [K] ITEESK	Intralink	EGN [K] VSGPYENSENSNVTSESEETK	ETENV [K] ITEESK	4	6	340	328	sp|Q8I492|PF3D7_0500800	sp|Q8I492|PF3D7_0500800	PF3D7_0500800	PF3D7_0500800	FALSE	1	1	HS_1452 / SEC
LTEQEENGT [K] ESSEETK <=> DD [K] PEENEK	Intralink	LTEQEENGT [K] ESSEETK	DD [K] PEENEK	10	3	401	411	sp|Q8I492|PF3D7_0500800	sp|Q8I492|PF3D7_0500800	PF3D7_0500800	PF3D7_0500800	FALSE	1	1	HS_1452 / SEC
LGENVNDGASENSEDP [K] K <=> LAE [K] EENEGEK	Intralink	LGENVNDGASENSEDP [K] K	LAE [K] EENEGEK	17	4	390	366	sp|Q8I492|PF3D7_0500800	sp|Q8I492|PF3D7_0500800	PF3D7_0500800	PF3D7_0500800	FALSE	1	1	HS_1452 / SEC
SVTHANALTVMG [K] ASTPGAAAQIQEVK <=> ILLLFKPPK [Y] HPDVPYVK	Intralink	SVTHANALTVMG [K] ASTPGAAAQIQEVK	ILLLFKPPK [Y] HPDVPYVK	13	10	743	818	sp|P02730|SLC4A1	sp|P02730|SLC4A1	SLC4A1	SLC4A1	FALSE	1	1	HS_1452 / SEC
ALLL [K] HSHAGELEALGGVKPAVLTR <=> VYVELQELVMDE [K] NQELR	Intralink	ALLL [K] HSHAGELEALGGVKPAVLTR	VYVELQELVMDE [K] NQELR	5	13	160	69	sp|P02730|SLC4A1	sp|P02730|SLC4A1	SLC4A1	SLC4A1	FALSE	1	1	HS_1452 / SEC
GN [K] ENILEIK <=> EIE [K] QEEK	Intralink	GN [K] ENILEIK	EIE [K] QEEK	3	4	757	750	sp|Q8I492|PF3D7_0500800	sp|Q8I492|PF3D7_0500800	PF3D7_0500800	PF3D7_0500800	FALSE	1	1	HS_1452 / SEC
NVELQCLDADDA [K] ATFDEEEGR <=> YHPDVPYV [K] R	Intralink	NVELQCLDADDA [K] ATFDEEEGR	YHPDVPYV [K] R	13	9	892	826	sp|P02730|SLC4A1	sp|P02730|SLC4A1	SLC4A1	SLC4A1	FALSE	1	1	HS_1452 / SEC
Y [K] AEDEENRK <=> T [K] IIER	Intralink	Y [K] AEDEENRK	T [K] IIER	2	2	539	425	sp|Q8IB24|PF3D7_0818900	sp|Q8IB24|PF3D7_0818900	PF3D7_0818900	PF3D7_0818900	FALSE	1	1	HS_1452 / SEC
K [S] VHEVVLVGGSTR <=> STG [K] QNHITITNDK	Intralink	K [S] VHEVVLVGGSTR	STG [K] QNHITITNDK	2	4	343	510	sp|Q8IB24|PF3D7_0818900	sp|Q8IB24|PF3D7_0818900	PF3D7_0818900	PF3D7_0818900	FALSE	1	1	HS_1452 / SEC
DNVIVQEIMNEDVNE [K] DTANK <=> D [K] VIEQEK	Intralink	DNVIVQEIMNEDVNE [K] DTANK	D [K] VIEQEK	16	2	1040	1047	sp|Q8I492|PF3D7_0500800	sp|Q8I492|PF3D7_0500800	PF3D7_0500800	PF3D7_0500800	FALSE	2	1	HS_1452 / SEC
FFS [K] LNPFK <=> DFF [K] EMR	Intralink	FFS [K] LNPFK	DFF [K] EMR	4	4	301	753	sp|Q8ILZ1|PF3D7_1410400	sp|Q8ILZ1|PF3D7_1410400	PF3D7_1410400	PF3D7_1410400	FALSE	4	1	HS_1452 / SEC
[K] DEVIEK <=> EI [K] PAK	Intralink	[K] DEVIEK	EI [K] PAK	1	3	307	661	sp|Q8ILZ1|PF3D7_1410400	sp|Q8ILZ1|PF3D7_1410400	PF3D7_1410400	PF3D7_1410400	FALSE	1	1	HS_1452 / SEC
LIESYYHVD [K] YSHHYETYTLNIR <=> YLQLELQA [K] PQER	Intralink	LIESYYHVD [K] YSHHYETYTLNIR	YLQLELQA [K] PQER	10	9	950	1030	sp|Q8I4R5|PF3D7_1252100	sp|Q8I4R5|PF3D7_1252100	PF3D7_1252100	PF3D7_1252100	FALSE	1	1	HS_1452 / SEC
ILLLFKPP [K] YHPDVPYVK <=> NSSYFPG [K] LR	Intralink	ILLLFKPP [K] YHPDVPYVK	NSSYFPG [K] LR	9	8	817	600	sp|P02730|SLC4A1	sp|P02730|SLC4A1	SLC4A1	SLC4A1	FALSE	1	1	HS_1452 / SEC
GPEIIIEEV [K] EEIK <=> [K] QVEDGIK	Intralink	GPEIIIEEV [K] EEIK	[K] QVEDGIK	10	1	596	601	sp|Q8I492|PF3D7_0500800	sp|Q8I492|PF3D7_0500800	PF3D7_0500800	PF3D7_0500800	FALSE	3	1	HS_1452 / SEC
EIM [K] EDVNEK <=> [K] DNVIGK	Intralink	EIM [K] EDVNEK	[K] DNVIGK	4	1	895	885	sp|Q8I492|PF3D7_0500800	sp|Q8I492|PF3D7_0500800	PF3D7_0500800	PF3D7_0500800	FALSE	1	1	HS_1452 / SEC
[K] PMVVETFTEYPPLGR <=> AI [K] SGDSALVSLEPK	Intralink	[K] PMVVETFTEYPPLGR	AI [K] SGDSALVSLEPK	1	3	394	381	sp|Q8I0P6|PF3D7_1357000	sp|Q8I0P6|PF3D7_1357000	PF3D7_1357000	PF3D7_1357000	FALSE	1	1	HS_1452 / SEC
SGDPSQPLLPQHSSLETQLFCEQGDGGTEGHSPSGILE [K] IPPDSEATLVLVGR <=> YHPDVPYV [K] R	Intralink	SGDPSQPLLPQHSSLETQLFCEQGDGGTEGHSPSGILE [K] IPPDSEATLVLVGR	YHPDVPYV [K] R	39	9	219	826	sp|P02730|SLC4A1	sp|P02730|SLC4A1	SLC4A1	SLC4A1	FALSE	1	1	HS_1452 / SEC
LTWIYDNIYMI [K] R <=> NYFAF [K] R	Intralink	LTWIYDNIYMI [K] R	NYFAF [K] R	12	6	574	779	sp|Q8ILZ1|PF3D7_1410400	sp|Q8ILZ1|PF3D7_1410400	PF3D7_1410400	PF3D7_1410400	FALSE	2	1	HS_1452 / SEC
YNALV [K] SEHEK <=> DEAENAEL [K] K	Intralink	YNALV [K] SEHEK	DEAENAEL [K] K	6	9	972	996	sp|Q8I4R5|PF3D7_1252100	sp|Q8I4R5|PF3D7_1252100	PF3D7_1252100	PF3D7_1252100	FALSE	1	1	HS_1452 / SEC
FI [K] EQEDNEIEHK <=> ISSMMDYY [K] DLK	Intralink	FI [K] EQEDNEIEHK	ISSMMDYY [K] DLK	3	9	776	126	sp|Q8IKG9|PF3D7_1466800	sp|Q8IKG9|PF3D7_1466800	PF3D7_1466800	PF3D7_1466800	FALSE	1	1	HS_1452 / SEC
LGENVNDGASENSEDP [K] K <=> LTEQEENG [T] KESSEETK	Intralink	LGENVNDGASENSEDP [K] K	LTEQEENG [T] KESSEETK	17	9	390	400	sp|Q8I492|PF3D7_0500800	sp|Q8I492|PF3D7_0500800	PF3D7_0500800	PF3D7_0500800	FALSE	1	1	HS_1452 / SEC
STG [K] QNHITITNDK <=> LIGDAA [K] NQVAR	Intralink	STG [K] QNHITITNDK	LIGDAA [K] NQVAR	4	7	510	67	sp|Q8IB24|PF3D7_0818900	sp|Q8IB24|PF3D7_0818900	PF3D7_0818900	PF3D7_0818900	FALSE	1	1	HS_1452 / SEC
MILDMNETIQ [K] LK <=> SDSE [K] AYGGPK	Intralink	MILDMNETIQ [K] LK	SDSE [K] AYGGPK	11	5	1951	1958	sp|Q8I4R5|PF3D7_1252100	sp|Q8I4R5|PF3D7_1252100	PF3D7_1252100	PF3D7_1252100	FALSE	1	1	HS_1452 / SEC
HAYN [K] NEYILNDIK <=> IFMD [K] SVYGK	Intralink	HAYN [K] NEYILNDIK	IFMD [K] SVYGK	5	5	1339	856	sp|Q8I4R5|PF3D7_1252100	sp|Q8I4R5|PF3D7_1252100	PF3D7_1252100	PF3D7_1252100	FALSE	1	1	HS_1452 / SEC
EANTE [K] NDNEK <=> D [K] LLGEGDK	Intralink	EANTE [K] NDNEK	D [K] LLGEGDK	6	2	475	483	sp|Q8I492|PF3D7_0500800	sp|Q8I492|PF3D7_0500800	PF3D7_0500800	PF3D7_0500800	FALSE	1	1	HS_1452 / SEC
ATAGDTHLGGEDFDNRLVNFCVEDF [K] R <=> DLS [K] NSR	Intralink	ATAGDTHLGGEDFDNRLVNFCVEDF [K] R	DLS [K] NSR	26	4	258	268	sp|Q8IB24|PF3D7_0818900	sp|Q8IB24|PF3D7_0818900	PF3D7_0818900	PF3D7_0818900	FALSE	2	1	HS_1452 / SEC
[K] TFSGIGFNLTEK <=> [K] ELTVIVSR	Intralink	[K] TFSGIGFNLTEK	[K] ELTVIVSR	1	1	319	703	sp|Q8ILZ1|PF3D7_1410400	sp|Q8ILZ1|PF3D7_1410400	PF3D7_1410400	PF3D7_1410400	FALSE	5	1	HS_1452 / SEC
IN [K] ELAHR <=> [K] IEEFK	Intralink	IN [K] ELAHR	[K] IEEFK	3	1	345	436	sp|Q8ILP3|P113	sp|Q8ILP3|P113	P113	P113	FALSE	3	1	HS_1452 / SEC
SVTHANALTVMG [K] ASTPGAAAQIQEVK <=> F [K] NSSYFPGK	Intralink	SVTHANALTVMG [K] ASTPGAAAQIQEVK	F [K] NSSYFPGK	13	2	743	592	sp|P02730|SLC4A1	sp|P02730|SLC4A1	SLC4A1	SLC4A1	FALSE	10	1	HS_1452 / SEC
SLYLSL [K] GSQNTEGESEVPSDDEINK <=> NTFSN [K] NTIK	Intralink	SLYLSL [K] GSQNTEGESEVPSDDEINK	NTFSN [K] NTIK	7	6	129	85	sp|C0H571|PF3D7_0929400	sp|C0H571|PF3D7_0929400	PF3D7_0929400	PF3D7_0929400	FALSE	2	1	HS_1452 / SEC
KPLVENNDDGETLPNI [K] K <=> LYDPTEGDIIVND [S] HNLK	Intralink	KPLVENNDDGETLPNI [K] K	LYDPTEGDIIVND [S] HNLK	17	14	376	442	sp|Q7K6A5|PF3D7_0523000	sp|Q7K6A5|PF3D7_0523000	PF3D7_0523000	PF3D7_0523000	FALSE	1	1	HS_1452 / SEC
[K] ILDTFHK <=> SP [K] ELK	Intralink	[K] ILDTFHK	SP [K] ELK	1	3	458	341	sp|Q8I0V4|PF3D7_1222300	sp|Q8I0V4|PF3D7_1222300	PF3D7_1222300	PF3D7_1222300	FALSE	4	1	HS_1452 / SEC
LIGDAA [K] NQVAR <=> VL [K] DAMMDK	Intralink	LIGDAA [K] NQVAR	VL [K] DAMMDK	7	3	67	335	sp|Q8IB24|PF3D7_0818900	sp|Q8IB24|PF3D7_0818900	PF3D7_0818900	PF3D7_0818900	FALSE	1	1	HS_1452 / SEC
MPLETQLAIEEI [K] SLSNMLDK <=> DSAD [K] MPLETQLAIEEIK	Intralink	MPLETQLAIEEI [K] SLSNMLDK	DSAD [K] MPLETQLAIEEIK	13	5	89	76	sp|Q6ZMA7|Pfs16	sp|Q6ZMA7|Pfs16	Pfs16	Pfs16	FALSE	4	1	HS_1452 / SEC
LYDPTEGDIIVND [S] HNLKDINLK <=> [K] PLVENNDDGETLPNIK	Intralink	LYDPTEGDIIVND [S] HNLKDINLK	[K] PLVENNDDGETLPNIK	14	1	442	360	sp|Q7K6A5|PF3D7_0523000	sp|Q7K6A5|PF3D7_0523000	PF3D7_0523000	PF3D7_0523000	FALSE	3	1	HS_1452 / SEC
EDATNLLND [K] K <=> ISAN [K] EK	Intralink	EDATNLLND [K] K	ISAN [K] EK	10	5	258	139	sp|Q8I0V4|PF3D7_1222300	sp|Q8I0V4|PF3D7_1222300	PF3D7_1222300	PF3D7_1222300	FALSE	2	1	HS_1452 / SEC
SSFLAGVP [K] VFNR <=> [K] LIYEYANGHPK	Intralink	SSFLAGVP [K] VFNR	[K] LIYEYANGHPK	9	1	541	77	sp|O96230|PF3D7_0215000	sp|O96230|PF3D7_0215000	PF3D7_0215000	PF3D7_0215000	FALSE	1	1	HS_1452 / SEC
SELENETDEE [K] K <=> LY [K] EGK	Intralink	SELENETDEE [K] K	LY [K] EGK	11	3	489	468	sp|Q8I0V4|PF3D7_1222300	sp|Q8I0V4|PF3D7_1222300	PF3D7_1222300	PF3D7_1222300	FALSE	1	1	HS_1452 / SEC
SVTNP [K] DLELTNSIK <=> [K] IEDENDSSK	Intralink	SVTNP [K] DLELTNSIK	[K] IEDENDSSK	6	1	722	783	sp|Q8I0V4|PF3D7_1222300	sp|Q8I0V4|PF3D7_1222300	PF3D7_1222300	PF3D7_1222300	FALSE	1	1	HS_1452 / SEC
DNNLLG [K] FHLDGIPPAPR <=> QNHITITND [K] GR	Intralink	DNNLLG [K] FHLDGIPPAPR	QNHITITND [K] GR	7	10	471	520	sp|Q8IB24|PF3D7_0818900	sp|Q8IB24|PF3D7_0818900	PF3D7_0818900	PF3D7_0818900	FALSE	1	1	HS_1452 / SEC
IGVVSQDPLLF [S] NSIK <=> LSGGQ [K] QR	Intralink	IGVVSQDPLLF [S] NSIK	LSGGQ [K] QR	12	6	468	568	sp|Q7K6A5|PF3D7_0523000	sp|Q7K6A5|PF3D7_0523000	PF3D7_0523000	PF3D7_0523000	FALSE	2	1	HS_1452 / SEC
ILVE [K] LR <=> INE [K] EK	Intralink	ILVE [K] LR	INE [K] EK	5	4	538	633	sp|Q8ILP3|P113	sp|Q8ILP3|P113	P113	P113	FALSE	5	1	HS_1452 / SEC
YQSSPA [K] PDSSFYK <=> YHPDVPYV [K] R	Intralink	YQSSPA [K] PDSSFYK	YHPDVPYV [K] R	7	9	353	826	sp|P02730|SLC4A1	sp|P02730|SLC4A1	SLC4A1	SLC4A1	FALSE	13	1	HS_1452 / SEC
ELISNAADALE [K] IR <=> [K] ILDTFHK	Intralink	ELISNAADALE [K] IR	[K] ILDTFHK	12	1	113	458	sp|Q8I0V4|PF3D7_1222300	sp|Q8I0V4|PF3D7_1222300	PF3D7_1222300	PF3D7_1222300	FALSE	1	1	HS_1452 / SEC
TITTILEWLE [K] NQLAGK <=> DEYEA [K] QK	Intralink	TITTILEWLE [K] NQLAGK	DEYEA [K] QK	11	6	596	608	sp|Q8IB24|PF3D7_0818900	sp|Q8IB24|PF3D7_0818900	PF3D7_0818900	PF3D7_0818900	FALSE	5	1	HS_1452 / SEC
YDTNVGPYG [K] SLSGGQK <=> [K] STAELFR	Intralink	YDTNVGPYG [K] SLSGGQK	[K] STAELFR	10	1	1310	26	sp|Q7K6A5|PF3D7_0523000	sp|Q7K6A5|PF3D7_0523000	PF3D7_0523000	PF3D7_0523000	FALSE	1	1	HS_1452 / SEC
HSHAGELEALGGV [K] PAVLTR <=> YQSSPA [K] PDSSFYK	Intralink	HSHAGELEALGGV [K] PAVLTR	YQSSPA [K] PDSSFYK	14	7	174	353	sp|P02730|SLC4A1	sp|P02730|SLC4A1	SLC4A1	SLC4A1	FALSE	7	1	HS_1452 / SEC
EEVE [K] ELNK <=> [K] STAELFR	Intralink	EEVE [K] ELNK	[K] STAELFR	5	1	21	26	sp|Q7K6A5|PF3D7_0523000	sp|Q7K6A5|PF3D7_0523000	PF3D7_0523000	PF3D7_0523000	FALSE	2	1	HS_1452 / SEC
ILVE [K] LR <=> RINE [K] EK	Intralink	ILVE [K] LR	RINE [K] EK	5	5	538	633	sp|Q8ILP3|P113	sp|Q8ILP3|P113	P113	P113	FALSE	3	1	HS_1452 / SEC
EETSED [K] EYTEEVGK <=> EETSEV [K] GDAEELGK	Intralink	EETSED [K] EYTEEVGK	EETSEV [K] GDAEELGK	7	7	728	713	sp|B9ZSJ2|PF3D7_0114000	sp|B9ZSJ2|PF3D7_0114000	PF3D7_0114000	PF3D7_0114000	FALSE	1	1	HS_1452 / SEC
SVTHANALTVMG [K] ASTPGAAAQIQEVK <=> YQSSPA [K] PDSSFYK	Intralink	SVTHANALTVMG [K] ASTPGAAAQIQEVK	YQSSPA [K] PDSSFYK	13	7	743	353	sp|P02730|SLC4A1	sp|P02730|SLC4A1	SLC4A1	SLC4A1	FALSE	3	1	HS_1452 / SEC
S [K] DLDINNVNYEEEMEK <=> TGLI [K] EDDLIPK	Intralink	S [K] DLDINNVNYEEEMEK	TGLI [K] EDDLIPK	2	5	665	1652	sp|Q8I4R5|PF3D7_1252100	sp|Q8I4R5|PF3D7_1252100	PF3D7_1252100	PF3D7_1252100	FALSE	1	1	HS_1452 / SEC
YDTNVGPYG [K] SLSGGQK <=> [K] DGNLSIK	Intralink	YDTNVGPYG [K] SLSGGQK	[K] DGNLSIK	10	1	1310	9	sp|Q7K6A5|PF3D7_0523000	sp|Q7K6A5|PF3D7_0523000	PF3D7_0523000	PF3D7_0523000	FALSE	1	1	HS_1452 / SEC
NGTFVQSHGTHDELLSAQDGI [Y] KK <=> YV [K] LAK	Intralink	NGTFVQSHGTHDELLSAQDGI [Y] KK	YV [K] LAK	22	3	1411	1416	sp|Q7K6A5|PF3D7_0523000	sp|Q7K6A5|PF3D7_0523000	PF3D7_0523000	PF3D7_0523000	FALSE	2	1	HS_1452 / SEC
SLSDDESDTYQG [K] DYDNK <=> TGDIVQIN [K] NGSLTFLDR	Intralink	SLSDDESDTYQG [K] DYDNK	TGDIVQIN [K] NGSLTFLDR	13	9	48	721	sp|O96230|PF3D7_0215000	sp|O96230|PF3D7_0215000	PF3D7_0215000	PF3D7_0215000	FALSE	2	1	HS_1452 / SEC
ENAEAFLG [K] SIK <=> QNHITITND [K] GR	Intralink	ENAEAFLG [K] SIK	QNHITITND [K] GR	9	10	149	520	sp|Q8IB24|PF3D7_0818900	sp|Q8IB24|PF3D7_0818900	PF3D7_0818900	PF3D7_0818900	FALSE	2	1	HS_1452 / SEC
YDTNVGPYG [K] SLSGGQK <=> [K] DVEIYK	Intralink	YDTNVGPYG [K] SLSGGQK	[K] DVEIYK	10	1	1310	391	sp|Q7K6A5|PF3D7_0523000	sp|Q7K6A5|PF3D7_0523000	PF3D7_0523000	PF3D7_0523000	FALSE	1	1	HS_1452 / SEC
[K] FTESSVQSDMK <=> LIGDAA [K] NQVAR	Intralink	[K] FTESSVQSDMK	LIGDAA [K] NQVAR	1	7	88	67	sp|Q8IB24|PF3D7_0818900	sp|Q8IB24|PF3D7_0818900	PF3D7_0818900	PF3D7_0818900	FALSE	1	1	HS_1452 / SEC
EP [K] ILLLDEATSSLDSNSEK <=> NLI [K] GK	Intralink	EP [K] ILLLDEATSSLDSNSEK	NLI [K] GK	3	4	1331	1123	sp|Q7K6A5|PF3D7_0523000	sp|Q7K6A5|PF3D7_0523000	PF3D7_0523000	PF3D7_0523000	FALSE	1	1	HS_1452 / SEC
TYANDSTNIHGDNNTDLNA [K] MNIGGDIK <=> VVDVHAE [K] ILER	Intralink	TYANDSTNIHGDNNTDLNA [K] MNIGGDIK	VVDVHAE [K] ILER	20	8	455	471	sp|Q8IKG9|PF3D7_1466800	sp|Q8IKG9|PF3D7_1466800	PF3D7_1466800	PF3D7_1466800	FALSE	3	1	HS_1452 / SEC
ETMN [K] IDTIEK <=> [K] IEEFK	Intralink	ETMN [K] IDTIEK	[K] IEEFK	5	1	429	436	sp|Q8ILP3|P113	sp|Q8ILP3|P113	P113	P113	FALSE	3	1	HS_1452 / SEC
SVTHANALTVMG [K] ASTPGAAAQIQEVK <=> ILLLF [K] PPK	Intralink	SVTHANALTVMG [K] ASTPGAAAQIQEVK	ILLLF [K] PPK	13	6	743	814	sp|P02730|SLC4A1	sp|P02730|SLC4A1	SLC4A1	SLC4A1	FALSE	6	1	HS_1452 / SEC
LIGDAA [K] NQVAR <=> DLS [K] NSR	Intralink	LIGDAA [K] NQVAR	DLS [K] NSR	7	4	67	268	sp|Q8IB24|PF3D7_0818900	sp|Q8IB24|PF3D7_0818900	PF3D7_0818900	PF3D7_0818900	FALSE	1	1	HS_1452 / SEC
K [T] FSGIGFNLTEK <=> K [K] ELTVIVSR	Intralink	K [T] FSGIGFNLTEK	K [K] ELTVIVSR	2	2	320	703	sp|Q8ILZ1|PF3D7_1410400	sp|Q8ILZ1|PF3D7_1410400	PF3D7_1410400	PF3D7_1410400	FALSE	7	1	HS_1452 / SEC
SSLTS [K] INK <=> [K] IEEFK	Intralink	SSLTS [K] INK	[K] IEEFK	6	1	342	436	sp|Q8ILP3|P113	sp|Q8ILP3|P113	P113	P113	FALSE	1	1	HS_1452 / SEC
IDDLDPSIFE [T] KK <=> EQQMQ [K] MYK	Intralink	IDDLDPSIFE [T] KK	EQQMQ [K] MYK	11	6	781	634	sp|Q8I0V4|PF3D7_1222300	sp|Q8I0V4|PF3D7_1222300	PF3D7_1222300	PF3D7_1222300	FALSE	2	1	HS_1452 / SEC
FFS [K] LNPFK <=> [K] DEVIEK	Intralink	FFS [K] LNPFK	[K] DEVIEK	4	1	301	307	sp|Q8ILZ1|PF3D7_1410400	sp|Q8ILZ1|PF3D7_1410400	PF3D7_1410400	PF3D7_1410400	FALSE	8	1	HS_1452 / SEC
ASTPGAAAQIQEV [K] EQR <=> F [K] NSSYFPGK	Intralink	ASTPGAAAQIQEV [K] EQR	F [K] NSSYFPGK	14	2	757	592	sp|P02730|SLC4A1	sp|P02730|SLC4A1	SLC4A1	SLC4A1	FALSE	2	1	HS_1452 / SEC
YHPDVPYV [K] R <=> ILLLF [K] PPK	Intralink	YHPDVPYV [K] R	ILLLF [K] PPK	9	6	826	814	sp|P02730|SLC4A1	sp|P02730|SLC4A1	SLC4A1	SLC4A1	FALSE	2	1	HS_1452 / SEC
[K] ILDTFHK <=> LY [K] EGK	Intralink	[K] ILDTFHK	LY [K] EGK	1	3	458	468	sp|Q8I0V4|PF3D7_1222300	sp|Q8I0V4|PF3D7_1222300	PF3D7_1222300	PF3D7_1222300	FALSE	1	1	HS_1452 / SEC
EI [K] DLMGGDDLIK <=> TLEEFL [K] K	Intralink	EI [K] DLMGGDDLIK	TLEEFL [K] K	3	7	478	473	sp|Q8ILZ1|PF3D7_1410400	sp|Q8ILZ1|PF3D7_1410400	PF3D7_1410400	PF3D7_1410400	FALSE	2	1	HS_1452 / SEC
QTIAVGII [K] SVEK <=> SG [K] VVEENPK	Intralink	QTIAVGII [K] SVEK	SG [K] VVEENPK	9	3	425	371	sp|Q8I0P6|PF3D7_1357000	sp|Q8I0P6|PF3D7_1357000	PF3D7_1357000	PF3D7_1357000	FALSE	3	1	HS_1452 / SEC
SVTHANALTVMG [K] ASTPGAAAQIQEVK <=> NSSYFPG [K] LR	Intralink	SVTHANALTVMG [K] ASTPGAAAQIQEVK	NSSYFPG [K] LR	13	8	743	600	sp|P02730|SLC4A1	sp|P02730|SLC4A1	SLC4A1	SLC4A1	FALSE	48	1	HS_1452 / SEC
KT [S] LLYNNNTMSIIEEALMGIR <=> [K] STAELFR	Intralink	KT [S] LLYNNNTMSIIEEALMGIR	[K] STAELFR	3	1	223	26	sp|Q7K6A5|PF3D7_0523000	sp|Q7K6A5|PF3D7_0523000	PF3D7_0523000	PF3D7_0523000	FALSE	1	1	HS_1452 / SEC
EEASED [K] GDIEEVGK <=> ENVEDQ [K] DTEEVR	Intralink	EEASED [K] GDIEEVGK	ENVEDQ [K] DTEEVR	7	7	308	295	sp|B9ZSJ2|PF3D7_0114000	sp|B9ZSJ2|PF3D7_0114000	PF3D7_0114000	PF3D7_0114000	FALSE	1	1	HS_1452 / SEC
FQDFVV [K] EDSVVLYNK <=> YNALV [K] SEHEK	Intralink	FQDFVV [K] EDSVVLYNK	YNALV [K] SEHEK	7	6	709	972	sp|Q8I4R5|PF3D7_1252100	sp|Q8I4R5|PF3D7_1252100	PF3D7_1252100	PF3D7_1252100	FALSE	4	1	HS_1452 / SEC
MDE [K] EDTVVEK <=> [K] ENVEDQK	Intralink	MDE [K] EDTVVEK	[K] ENVEDQK	4	1	280	288	sp|B9ZSJ2|PF3D7_0114000	sp|B9ZSJ2|PF3D7_0114000	PF3D7_0114000	PF3D7_0114000	FALSE	1	1	HS_1452 / SEC
NIVSDALTSEEI [K] R <=> HDIQ [K] GNIK	Intralink	NIVSDALTSEEI [K] R	HDIQ [K] GNIK	13	5	1279	1285	sp|C0H571|PF3D7_0929400	sp|C0H571|PF3D7_0929400	PF3D7_0929400	PF3D7_0929400	FALSE	1	1	HS_1452 / SEC
DLEHGSSNDVNNNTDTLVNN [K] ENK <=> EFVL [K] EK	Intralink	DLEHGSSNDVNNNTDTLVNN [K] ENK	EFVL [K] EK	21	5	326	334	sp|Q8ILP3|P113	sp|Q8ILP3|P113	P113	P113	FALSE	4	1	HS_1452 / SEC
DEVIE [K] TEVSK <=> ALE [K] IGK	Intralink	DEVIE [K] TEVSK	ALE [K] IGK	6	4	313	264	sp|Q8ILZ1|PF3D7_1410400	sp|Q8ILZ1|PF3D7_1410400	PF3D7_1410400	PF3D7_1410400	FALSE	2	1	HS_1452 / SEC
DREGN [K] VSGPYENSENSNVTSESEETK <=> ETENV [K] ITEESK	Intralink	DREGN [K] VSGPYENSENSNVTSESEETK	ETENV [K] ITEESK	6	6	340	328	sp|Q8I492|PF3D7_0500800	sp|Q8I492|PF3D7_0500800	PF3D7_0500800	PF3D7_0500800	FALSE	3	1	HS_1452 / SEC
[K] DGNLSIK <=> TL [K] LEYLR	Intralink	[K] DGNLSIK	TL [K] LEYLR	1	3	9	128	sp|Q7K6A5|PF3D7_0523000	sp|Q7K6A5|PF3D7_0523000	PF3D7_0523000	PF3D7_0523000	FALSE	1	1	HS_1452 / SEC
QNSL [K] LYVR <=> SP [K] ELK	Intralink	QNSL [K] LYVR	SP [K] ELK	5	3	401	341	sp|Q8I0V4|PF3D7_1222300	sp|Q8I0V4|PF3D7_1222300	PF3D7_1222300	PF3D7_1222300	FALSE	1	1	HS_1452 / SEC
LIGDAA [K] NQVAR <=> NTTIPA [K] K	Intralink	LIGDAA [K] NQVAR	NTTIPA [K] K	7	7	67	436	sp|Q8IB24|PF3D7_0818900	sp|Q8IB24|PF3D7_0818900	PF3D7_0818900	PF3D7_0818900	FALSE	2	1	HS_1452 / SEC
DRDTLEEIEEGE [K] PTESMESHQYQTEVTR <=> FTIY [K] DPR	Intralink	DRDTLEEIEEGE [K] PTESMESHQYQTEVTR	FTIY [K] DPR	13	5	67	230	sp|Q8I0V4|PF3D7_1222300	sp|Q8I0V4|PF3D7_1222300	PF3D7_1222300	PF3D7_1222300	FALSE	1	1	HS_1452 / SEC
FTIY [K] DPR <=> SP [K] ELK	Intralink	FTIY [K] DPR	SP [K] ELK	5	3	230	341	sp|Q8I0V4|PF3D7_1222300	sp|Q8I0V4|PF3D7_1222300	PF3D7_1222300	PF3D7_1222300	FALSE	1	1	HS_1452 / SEC
H [K] SSETTNETVTDIEENK <=> EQDEEEDGE [K] ENK	Intralink	H [K] SSETTNETVTDIEENK	EQDEEEDGE [K] ENK	2	10	870	865	sp|Q8ILP3|P113	sp|Q8ILP3|P113	P113	P113	FALSE	2	1	HS_1452 / SEC
FTESSVQSDM [K] HWPFTVK <=> LVNFCVEDF [K] R	Intralink	FTESSVQSDM [K] HWPFTVK	LVNFCVEDF [K] R	11	10	99	258	sp|Q8IB24|PF3D7_0818900	sp|Q8IB24|PF3D7_0818900	PF3D7_0818900	PF3D7_0818900	FALSE	1	1	HS_1452 / SEC
IINEPTAAAIAYGLH [K] K <=> QNHITITND [K] GR	Intralink	IINEPTAAAIAYGLH [K] K	QNHITITND [K] GR	16	10	199	520	sp|Q8IB24|PF3D7_0818900	sp|Q8IB24|PF3D7_0818900	PF3D7_0818900	PF3D7_0818900	FALSE	2	1	HS_1452 / SEC
EEVE [K] ELNK <=> [K] DGNLSIK	Intralink	EEVE [K] ELNK	[K] DGNLSIK	5	1	21	9	sp|Q7K6A5|PF3D7_0523000	sp|Q7K6A5|PF3D7_0523000	PF3D7_0523000	PF3D7_0523000	FALSE	1	1	HS_1452 / SEC
IEDENDSS [K] FEEEINIDDEIQK <=> IDDLDPSIFE [T] KK	Intralink	IEDENDSS [K] FEEEINIDDEIQK	IDDLDPSIFE [T] KK	9	11	792	781	sp|Q8I0V4|PF3D7_1222300	sp|Q8I0V4|PF3D7_1222300	PF3D7_1222300	PF3D7_1222300	FALSE	3	1	HS_1452 / SEC
SVTNP [K] DLELTNSIK <=> IDDLDPSIFE [T] KK	Intralink	SVTNP [K] DLELTNSIK	IDDLDPSIFE [T] KK	6	11	722	781	sp|Q8I0V4|PF3D7_1222300	sp|Q8I0V4|PF3D7_1222300	PF3D7_1222300	PF3D7_1222300	FALSE	1	1	HS_1452 / SEC
FYEQFS [K] NLK <=> IM [K] AQALR	Intralink	FYEQFS [K] NLK	IM [K] AQALR	7	3	462	634	sp|Q8IC05|PF3D7_0708400	sp|Q8IC05|PF3D7_0708400	PF3D7_0708400	PF3D7_0708400	FALSE	12	1	HS_1452 / SEC
QQQEEEQQEQIL [K] DQDDR <=> NFA [K] YLR	Intralink	QQQEEEQQEQIL [K] DQDDR	NFA [K] YLR	13	4	2424	3130	sp|P68874|PFS230	sp|P68874|PFS230	PFS230	PFS230	FALSE	3	1	HS_1452 / SEC
QEDVPS [K] TITADK <=> YIIHM [K] IEK	Intralink	QEDVPS [K] TITADK	YIIHM [K] IEK	7	6	2745	2813	sp|P68874|PFS230	sp|P68874|PFS230	PFS230	PFS230	FALSE	1	1	HS_1452 / SEC
QQQEEEQQEQIL [K] DQDDR <=> YVDLQD [K] NFAK	Intralink	QQQEEEQQEQIL [K] DQDDR	YVDLQD [K] NFAK	13	7	2424	3126	sp|P68874|PFS230	sp|P68874|PFS230	PFS230	PFS230	FALSE	1	1	HS_1452 / SEC
NESLISTLPND [T] KK <=> [K] NENVIK	Intralink	NESLISTLPND [T] KK	[K] NENVIK	12	1	2468	2381	sp|P68874|PFS230	sp|P68874|PFS230	PFS230	PFS230	FALSE	2	1	HS_1452 / SEC
[K] HGLLESAVAAR <=> DIQNL [K] SR	Intralink	[K] HGLLESAVAAR	DIQNL [K] SR	1	6	728	617	sp|P02549|SPTA1	sp|P02549|SPTA1	SPTA1	SPTA1	FALSE	4	1	HS_1452 / SEC
ALDVVTI [K] CPHTK <=> S [K] VTGDETATK	Intralink	ALDVVTI [K] CPHTK	S [K] VTGDETATK	8	2	2489	2600	sp|P68874|PFS230	sp|P68874|PFS230	PFS230	PFS230	FALSE	1	1	HS_1452 / SEC
YGNQIEEDEHNE [K] IK <=> NDTVLL [K] R	Intralink	YGNQIEEDEHNE [K] IK	NDTVLL [K] R	13	7	761	1273	sp|P68874|PFS230	sp|P68874|PFS230	PFS230	PFS230	FALSE	3	1	HS_1452 / SEC
YNV [K] SPLGPK <=> [K] FNNEELHK	Intralink	YNV [K] SPLGPK	[K] FNNEELHK	4	1	1545	1354	sp|P68874|PFS230	sp|P68874|PFS230	PFS230	PFS230	FALSE	12	1	HS_1452 / SEC
TIQVAQ [K] NVNNK <=> TMW [K] NQLGGK	Intralink	TIQVAQ [K] NVNNK	TMW [K] NQLGGK	7	4	911	1416	sp|P68874|PFS230	sp|P68874|PFS230	PFS230	PFS230	FALSE	5	1	HS_1452 / SEC
ALDVVTI [K] CPHTK <=> VTGDETA [T] KK	Intralink	ALDVVTI [K] CPHTK	VTGDETA [T] KK	8	8	2489	2608	sp|P68874|PFS230	sp|P68874|PFS230	PFS230	PFS230	FALSE	1	1	HS_1452 / SEC
LLFSCSC [K] TSHTNTIGTMK <=> DN [K] TVK	Intralink	LLFSCSC [K] TSHTNTIGTMK	DN [K] TVK	8	3	2018	1973	sp|P68874|PFS230	sp|P68874|PFS230	PFS230	PFS230	FALSE	5	1	HS_1452 / SEC
[K] LADDEDYK <=> VQ [K] QQVFEK	Intralink	[K] LADDEDYK	VQ [K] QQVFEK	1	3	603	622	sp|P02549|SPTA1	sp|P02549|SPTA1	SPTA1	SPTA1	FALSE	4	1	HS_1452 / SEC
TSHTNTIGTM [K] VTLNK <=> DN [K] TVK	Intralink	TSHTNTIGTM [K] VTLNK	DN [K] TVK	11	3	2029	1973	sp|P68874|PFS230	sp|P68874|PFS230	PFS230	PFS230	FALSE	9	1	HS_1452 / SEC
CPT [S] KDNYEAAK <=> NI [K] IKPDK	Intralink	CPT [S] KDNYEAAK	NI [K] IKPDK	4	3	1743	1815	sp|P68874|PFS230	sp|P68874|PFS230	PFS230	PFS230	FALSE	3	1	HS_1452 / SEC
IE [K] STMDK <=> I [K] IDEK	Intralink	IE [K] STMDK	I [K] IDEK	3	2	2816	2823	sp|P68874|PFS230	sp|P68874|PFS230	PFS230	PFS230	FALSE	4	1	HS_1452 / SEC
VNISENDNEYELQVISLIE [K] R <=> KDPFTS [Y] AAFVVPPIVPK	Intralink	VNISENDNEYELQVISLIE [K] R	KDPFTS [Y] AAFVVPPIVPK	20	7	1771	1862	sp|P68874|PFS230	sp|P68874|PFS230	PFS230	PFS230	FALSE	1	1	HS_1452 / SEC
EVIPNIDIF [S] LHNSNKK <=> FFE [K] VINEYDDTEEEK	Intralink	EVIPNIDIF [S] LHNSNKK	FFE [K] VINEYDDTEEEK	10	4	1989	1824	sp|P68874|PFS230	sp|P68874|PFS230	PFS230	PFS230	FALSE	1	1	HS_1452 / SEC
ENNF [K] EGVIEFTLPPVVHK <=> IICPL [K] GSVEK	Intralink	ENNF [K] EGVIEFTLPPVVHK	IICPL [K] GSVEK	5	6	684	629	sp|P68874|PFS230	sp|P68874|PFS230	PFS230	PFS230	FALSE	1	1	HS_1452 / SEC
EELGGNPVNIHCYALL [K] PLDTLYVK <=> [K] NVSENSFK	Intralink	EELGGNPVNIHCYALL [K] PLDTLYVK	[K] NVSENSFK	17	1	1731	2198	sp|P68874|PFS230	sp|P68874|PFS230	PFS230	PFS230	FALSE	2	1	HS_1452 / SEC
ENNF [K] EGVIEFTLPPVVHK <=> LYDNIEYVP [K] K	Intralink	ENNF [K] EGVIEFTLPPVVHK	LYDNIEYVP [K] K	5	10	684	644	sp|P68874|PFS230	sp|P68874|PFS230	PFS230	PFS230	FALSE	7	1	HS_1452 / SEC
ENNF [K] EGVIEFTLPPVVHK <=> [K] SPYVVLTK	Intralink	ENNF [K] EGVIEFTLPPVVHK	[K] SPYVVLTK	5	1	684	645	sp|P68874|PFS230	sp|P68874|PFS230	PFS230	PFS230	FALSE	6	1	HS_1452 / SEC
LEGELVAHEPAIQNVLDMAE [K] LK <=> D [K] AAVGQEEIQLR	Intralink	LEGELVAHEPAIQNVLDMAE [K] LK	D [K] AAVGQEEIQLR	21	2	1778	1782	sp|P02549|SPTA1	sp|P02549|SPTA1	SPTA1	SPTA1	FALSE	4	1	HS_1452 / SEC
TDLF [K] FIEGGEGDDVYK <=> DEGGESFTYE [K] SEVDK	Intralink	TDLF [K] FIEGGEGDDVYK	DEGGESFTYE [K] SEVDK	5	11	484	474	sp|P68874|PFS230	sp|P68874|PFS230	PFS230	PFS230	FALSE	2	1	HS_1452 / SEC
GEGISFFIPPI [K] QDTDLK <=> [K] NVSENSFK	Intralink	GEGISFFIPPI [K] QDTDLK	[K] NVSENSFK	12	1	2168	2198	sp|P68874|PFS230	sp|P68874|PFS230	PFS230	PFS230	FALSE	2	1	HS_1452 / SEC
LCDFTTGSTSLMELNSQV [K] EK <=> [K] LFDLSTK	Intralink	LCDFTTGSTSLMELNSQV [K] EK	[K] LFDLSTK	19	1	2225	3050	sp|P68874|PFS230	sp|P68874|PFS230	PFS230	PFS230	FALSE	1	1	HS_1452 / SEC
RLEGELVAHEPAIQNVLDMAE [K] LK <=> D [K] AAVGQEEIQLR	Intralink	RLEGELVAHEPAIQNVLDMAE [K] LK	D [K] AAVGQEEIQLR	22	2	1778	1782	sp|P02549|SPTA1	sp|P02549|SPTA1	SPTA1	SPTA1	FALSE	5	1	HS_1452 / SEC
FREVIPNIDIFSLHN [S] NKK <=> IKPD [K] FFEK	Intralink	FREVIPNIDIFSLHN [S] NKK	IKPD [K] FFEK	16	5	1993	1820	sp|P68874|PFS230	sp|P68874|PFS230	PFS230	PFS230	FALSE	2	1	HS_1452 / SEC
E [K] EPVLTSEDYGK <=> NLAVMSD [K] VK	Intralink	E [K] EPVLTSEDYGK	NLAVMSD [K] VK	2	8	283	319	sp|P02549|SPTA1	sp|P02549|SPTA1	SPTA1	SPTA1	FALSE	6	1	HS_1452 / SEC
FDNYVTGTDQN [K] YLMTYMDLHLSHK <=> LIPNSEMLH [K] TK	Intralink	FDNYVTGTDQN [K] YLMTYMDLHLSHK	LIPNSEMLH [K] TK	12	10	1575	1372	sp|P68874|PFS230	sp|P68874|PFS230	PFS230	PFS230	FALSE	1	1	HS_1452 / SEC
FIEGGEGDDVY [K] VDGSK <=> DEGGESFTYE [K] SEVDK	Intralink	FIEGGEGDDVY [K] VDGSK	DEGGESFTYE [K] SEVDK	12	11	496	474	sp|P68874|PFS230	sp|P68874|PFS230	PFS230	PFS230	FALSE	1	1	HS_1452 / SEC
[K] LFDLSTK <=> YNL [K] PK	Intralink	[K] LFDLSTK	YNL [K] PK	1	4	3050	2286	sp|P68874|PFS230	sp|P68874|PFS230	PFS230	PFS230	FALSE	5	1	HS_1452 / SEC
LYEDSDDL [K] NWINK <=> [K] LADDEDYK	Intralink	LYEDSDDL [K] NWINK	[K] LADDEDYK	9	1	595	603	sp|P02549|SPTA1	sp|P02549|SPTA1	SPTA1	SPTA1	FALSE	1	1	HS_1452 / SEC
EFSTIY [K] HFDENLTGR <=> LTH [K] EFR	Intralink	EFSTIY [K] HFDENLTGR	LTH [K] EFR	7	4	2281	2294	sp|P02549|SPTA1	sp|P02549|SPTA1	SPTA1	SPTA1	FALSE	1	1	HS_1452 / SEC
QQVFE [K] ELAVNK <=> DIQNL [K] SR	Intralink	QQVFE [K] ELAVNK	DIQNL [K] SR	6	6	628	617	sp|P02549|SPTA1	sp|P02549|SPTA1	SPTA1	SPTA1	FALSE	3	1	HS_1452 / SEC
TTIANINELIEG [S] KK <=> TIDQN [K] NADNEEGK	Intralink	TTIANINELIEG [S] KK	TIDQN [K] NADNEEGK	13	6	274	282	sp|Q8I0U8|PF3D7_0930300	sp|Q8I0U8|PF3D7_0930300	PF3D7_0930300	PF3D7_0930300	FALSE	3	1	HS_1452 / SEC
THFENFFVNPFNL [K] DK <=> I [K] QYILR	Intralink	THFENFFVNPFNL [K] DK	I [K] QYILR	14	2	2898	2931	sp|P68874|PFS230	sp|P68874|PFS230	PFS230	PFS230	FALSE	1	1	HS_1452 / SEC
EN [K] SLGNLVNNSVVYNK <=> TVPSTANG [K] K	Intralink	EN [K] SLGNLVNNSVVYNK	TVPSTANG [K] K	3	9	822	939	sp|P68874|PFS230	sp|P68874|PFS230	PFS230	PFS230	FALSE	1	1	HS_1452 / SEC
[K] GDIFGLK <=> [K] NENVIK	Intralink	[K] GDIFGLK	[K] NENVIK	1	1	2235	2381	sp|P68874|PFS230	sp|P68874|PFS230	PFS230	PFS230	FALSE	2	1	HS_1452 / SEC
VQ [K] QQVFEK <=> DIQNL [K] SR	Intralink	VQ [K] QQVFEK	DIQNL [K] SR	3	6	622	617	sp|P02549|SPTA1	sp|P02549|SPTA1	SPTA1	SPTA1	FALSE	1	1	HS_1452 / SEC
NNPTY [K] NHK <=> [K] LFDLSTK	Intralink	NNPTY [K] NHK	[K] LFDLSTK	6	1	1033	3050	sp|P68874|PFS230	sp|P68874|PFS230	PFS230	PFS230	FALSE	3	1	HS_1452 / SEC
EEEDF [K] TAQGIK <=> [K] NVSENSFK	Intralink	EEEDF [K] TAQGIK	[K] NVSENSFK	6	1	2043	2198	sp|P68874|PFS230	sp|P68874|PFS230	PFS230	PFS230	FALSE	1	1	HS_1452 / SEC
CPTS [K] DNYEAAK <=> YF [K] NIK	Intralink	CPTS [K] DNYEAAK	YF [K] NIK	5	3	1744	1812	sp|P68874|PFS230	sp|P68874|PFS230	PFS230	PFS230	FALSE	4	1	HS_1452 / SEC
[K] NVSENSFK <=> VIG [K] EK	Intralink	[K] NVSENSFK	VIG [K] EK	1	4	2198	2128	sp|P68874|PFS230	sp|P68874|PFS230	PFS230	PFS230	FALSE	2	1	HS_1452 / SEC
DLESILPGAIVSPM [K] VLK <=> IKPD [K] FFEK	Intralink	DLESILPGAIVSPM [K] VLK	IKPD [K] FFEK	15	5	1851	1820	sp|P68874|PFS230	sp|P68874|PFS230	PFS230	PFS230	FALSE	1	1	HS_1452 / SEC
TDLF [K] FIEGGEGDDVYK <=> VDGS [K] VLLDDDTISR	Intralink	TDLF [K] FIEGGEGDDVYK	VDGS [K] VLLDDDTISR	5	5	484	501	sp|P68874|PFS230	sp|P68874|PFS230	PFS230	PFS230	FALSE	2	1	HS_1452 / SEC
DGEYGEYGEAVEDGENVI [K] IIR <=> KSP [Y] VVLTK	Intralink	DGEYGEYGEAVEDGENVI [K] IIR	KSP [Y] VVLTK	19	4	538	648	sp|P68874|PFS230	sp|P68874|PFS230	PFS230	PFS230	FALSE	1	1	HS_1452 / SEC
DGEYGEYGEAVEDGENVI [K] IIR <=> EST [K] LK	Intralink	DGEYGEYGEAVEDGENVI [K] IIR	EST [K] LK	19	4	538	3083	sp|P68874|PFS230	sp|P68874|PFS230	PFS230	PFS230	FALSE	1	1	HS_1452 / SEC
DDLD [K] AITAQEGK <=> SSLDSLEALM [K] K	Intralink	DDLD [K] AITAQEGK	SSLDSLEALM [K] K	5	11	1441	1434	sp|P02549|SPTA1	sp|P02549|SPTA1	SPTA1	SPTA1	FALSE	1	1	HS_1452 / SEC
NESLISTLPND [T] KK <=> [K] GDIFGLK	Intralink	NESLISTLPND [T] KK	[K] GDIFGLK	12	1	2468	2235	sp|P68874|PFS230	sp|P68874|PFS230	PFS230	PFS230	FALSE	1	1	HS_1452 / SEC
AII [K] YVDLQDK <=> NFA [K] YLR	Intralink	AII [K] YVDLQDK	NFA [K] YLR	4	4	3119	3130	sp|P68874|PFS230	sp|P68874|PFS230	PFS230	PFS230	FALSE	5	1	HS_1452 / SEC
HQSLEAEVQT [K] SR <=> DADDLG [K] WIMEK	Intralink	HQSLEAEVQT [K] SR	DADDLG [K] WIMEK	11	7	104	67	sp|P02549|SPTA1	sp|P02549|SPTA1	SPTA1	SPTA1	FALSE	4	1	HS_1452 / SEC
LNI [K] FDNYVTGTDQNK <=> NFDNI [K] K	Intralink	LNI [K] FDNYVTGTDQNK	NFDNI [K] K	4	6	1563	2380	sp|P68874|PFS230	sp|P68874|PFS230	PFS230	PFS230	FALSE	2	1	HS_1452 / SEC
FEEELIDT [K] K <=> YIIHM [K] IEK	Intralink	FEEELIDT [K] K	YIIHM [K] IEK	9	6	2797	2813	sp|P68874|PFS230	sp|P68874|PFS230	PFS230	PFS230	FALSE	1	1	HS_1452 / SEC
ENK [S] LGNLVNNSVVYNK <=> EI [K] WNK	Intralink	ENK [S] LGNLVNNSVVYNK	EI [K] WNK	4	3	823	816	sp|P68874|PFS230	sp|P68874|PFS230	PFS230	PFS230	FALSE	3	1	HS_1452 / SEC
VAYA [K] VPLDYINK <=> [K] NVSENSFK	Intralink	VAYA [K] VPLDYINK	[K] NVSENSFK	5	1	2002	2198	sp|P68874|PFS230	sp|P68874|PFS230	PFS230	PFS230	FALSE	2	1	HS_1452 / SEC
E [K] NEVSISLALK <=> DE [K] EEEDFK	Intralink	E [K] NEVSISLALK	DE [K] EEEDFK	2	3	2130	2037	sp|P68874|PFS230	sp|P68874|PFS230	PFS230	PFS230	FALSE	1	1	HS_1452 / SEC
VAYA [K] VPLDYINK <=> VIG [K] EK	Intralink	VAYA [K] VPLDYINK	VIG [K] EK	5	4	2002	2128	sp|P68874|PFS230	sp|P68874|PFS230	PFS230	PFS230	FALSE	1	1	HS_1452 / SEC
[K] NTSLALIHIHISSNR <=> NFDNI [K] K	Intralink	[K] NTSLALIHIHISSNR	NFDNI [K] K	1	6	2649	2380	sp|P68874|PFS230	sp|P68874|PFS230	PFS230	PFS230	FALSE	1	1	HS_1452 / SEC
EVQSESTLDD [K] IYK <=> LIPNSEMLH [K] TK	Intralink	EVQSESTLDD [K] IYK	LIPNSEMLH [K] TK	11	10	1285	1372	sp|P68874|PFS230	sp|P68874|PFS230	PFS230	PFS230	FALSE	1	1	HS_1452 / SEC
QKG [T] QLHEANQQLQFENNAEDLQR <=> ELAVN [K] TQLENIQK	Intralink	QKG [T] QLHEANQQLQFENNAEDLQR	ELAVN [K] TQLENIQK	4	6	681	634	sp|P02549|SPTA1	sp|P02549|SPTA1	SPTA1	SPTA1	FALSE	1	1	HS_1452 / SEC
MEQFP [K] ETVVESSGPK <=> GQ [K] LEDSYHLQVFK	Intralink	MEQFP [K] ETVVESSGPK	GQ [K] LEDSYHLQVFK	6	3	6	48	sp|P02549|SPTA1	sp|P02549|SPTA1	SPTA1	SPTA1	FALSE	1	1	HS_1452 / SEC
KAENTGVELDDVWELQ [K] K <=> FDEFQ [K] DLNTNEPR	Intralink	KAENTGVELDDVWELQ [K] K	FDEFQ [K] DLNTNEPR	17	6	1118	1125	sp|P02549|SPTA1	sp|P02549|SPTA1	SPTA1	SPTA1	FALSE	3	1	HS_1452 / SEC
VNILTD [K] SYEDPTNIQGK <=> YQ [K] HQSLEAEVQTK	Intralink	VNILTD [K] SYEDPTNIQGK	YQ [K] HQSLEAEVQTK	7	3	79	93	sp|P02549|SPTA1	sp|P02549|SPTA1	SPTA1	SPTA1	FALSE	4	1	HS_1452 / SEC
LISAQHNQS [K] AIEER <=> LPEITDL [K] DK	Intralink	LISAQHNQS [K] AIEER	LPEITDL [K] DK	10	8	2004	1992	sp|P02549|SPTA1	sp|P02549|SPTA1	SPTA1	SPTA1	FALSE	7	1	HS_1452 / SEC
YGNQIEEDEHNE [K] IK <=> TFFTQNI [Y] KK	Intralink	YGNQIEEDEHNE [K] IK	TFFTQNI [Y] KK	13	8	761	773	sp|P68874|PFS230	sp|P68874|PFS230	PFS230	PFS230	FALSE	6	1	HS_1452 / SEC
QEDVPS [K] TITADK <=> FEEELIDT [K] K	Intralink	QEDVPS [K] TITADK	FEEELIDT [K] K	7	9	2745	2797	sp|P68874|PFS230	sp|P68874|PFS230	PFS230	PFS230	FALSE	4	1	HS_1452 / SEC
IY [K] CEHENFINPR <=> LIPNSEMLH [K] TK	Intralink	IY [K] CEHENFINPR	LIPNSEMLH [K] TK	3	10	1288	1372	sp|P68874|PFS230	sp|P68874|PFS230	PFS230	PFS230	FALSE	2	1	HS_1452 / SEC
EYVCDFTDQL [K] PTESGPK <=> TEDDN [K] K	Intralink	EYVCDFTDQL [K] PTESGPK	TEDDN [K] K	11	6	600	716	sp|P68874|PFS230	sp|P68874|PFS230	PFS230	PFS230	FALSE	9	1	HS_1452 / SEC
AE [K] LTLSHPSDAPQIQEMK <=> Q [K] ALSNAANLQR	Intralink	AE [K] LTLSHPSDAPQIQEMK	Q [K] ALSNAANLQR	3	2	329	258	sp|P02549|SPTA1	sp|P02549|SPTA1	SPTA1	SPTA1	FALSE	13	1	HS_1452 / SEC
VLQEESQN [K] EISSK <=> IEALNE [K] TPSLAK	Intralink	VLQEESQN [K] EISSK	IEALNE [K] TPSLAK	9	7	1897	1909	sp|P02549|SPTA1	sp|P02549|SPTA1	SPTA1	SPTA1	FALSE	2	1	HS_1452 / SEC
LISAQHNQS [K] AIEER <=> YAALL [K] R	Intralink	LISAQHNQS [K] AIEER	YAALL [K] R	10	6	2004	2015	sp|P02549|SPTA1	sp|P02549|SPTA1	SPTA1	SPTA1	FALSE	11	1	HS_1452 / SEC
GEGISFFIPPI [K] QDTDLK <=> NEVSISLAL [K] GVYGNR	Intralink	GEGISFFIPPI [K] QDTDLK	NEVSISLAL [K] GVYGNR	12	10	2168	2140	sp|P68874|PFS230	sp|P68874|PFS230	PFS230	PFS230	FALSE	7	1	HS_1452 / SEC
SVLQSGALPSVGVDELD [K] IDLSYETTESGDTAVSEDSYDK <=> [K] SPYVVLTK	Intralink	SVLQSGALPSVGVDELD [K] IDLSYETTESGDTAVSEDSYDK	[K] SPYVVLTK	18	1	559	645	sp|P68874|PFS230	sp|P68874|PFS230	PFS230	PFS230	FALSE	2	1	HS_1452 / SEC
DIHFSLEFNNSLSL [T] KQNQNIIYGNVAK <=> IE [K] STMDK	Intralink	DIHFSLEFNNSLSL [T] KQNQNIIYGNVAK	IE [K] STMDK	15	3	2958	2816	sp|P68874|PFS230	sp|P68874|PFS230	PFS230	PFS230	FALSE	4	1	HS_1452 / SEC
VINEYDDTEEE [K] DLESILPGAIVSPMK <=> DPFTSYAAFVVPPIVP [K] DLHFK	Intralink	VINEYDDTEEE [K] DLESILPGAIVSPMK	DPFTSYAAFVVPPIVP [K] DLHFK	12	17	1836	1873	sp|P68874|PFS230	sp|P68874|PFS230	PFS230	PFS230	FALSE	2	1	HS_1452 / SEC
QHQASEEIRE [K] LQQVMSR <=> TQLVDTAD [K] FR	Intralink	QHQASEEIRE [K] LQQVMSR	TQLVDTAD [K] FR	11	9	1983	1905	sp|P11277|SPTB	sp|P11277|SPTB	SPTB	SPTB	FALSE	5	1	HS_1452 / SEC
[K] PGNGDVVVHNGVVDTGPVLDNSTFEK <=> [K] GDIFGLK	Intralink	[K] PGNGDVVVHNGVVDTGPVLDNSTFEK	[K] GDIFGLK	1	1	1783	2235	sp|P68874|PFS230	sp|P68874|PFS230	PFS230	PFS230	FALSE	5	1	HS_1452 / SEC
FDNYVTGTDQN [K] YLMTYMDLHLSHK <=> IY [K] CEHENFINPR	Intralink	FDNYVTGTDQN [K] YLMTYMDLHLSHK	IY [K] CEHENFINPR	12	3	1575	1288	sp|P68874|PFS230	sp|P68874|PFS230	PFS230	PFS230	FALSE	6	1	HS_1452 / SEC
NHTYILYDSNEHICDYEKNE [S] LISTLPNDTK <=> S [K] VTGDETATK	Intralink	NHTYILYDSNEHICDYEKNE [S] LISTLPNDTK	S [K] VTGDETATK	21	2	2459	2600	sp|P68874|PFS230	sp|P68874|PFS230	PFS230	PFS230	FALSE	2	1	HS_1452 / SEC
SDD [K] SSLDSLEALMK <=> LGDYANL [K] QFYR	Intralink	SDD [K] SSLDSLEALMK	LGDYANL [K] QFYR	4	8	1423	1503	sp|P02549|SPTA1	sp|P02549|SPTA1	SPTA1	SPTA1	FALSE	3	1	HS_1452 / SEC
NAISINNPDE [K] DNTYTYLILPEK <=> [K] LNPQTCFDEVYYVK	Intralink	NAISINNPDE [K] DNTYTYLILPEK	[K] LNPQTCFDEVYYVK	11	1	2776	2724	sp|P68874|PFS230	sp|P68874|PFS230	PFS230	PFS230	FALSE	3	1	HS_1452 / SEC
FSL [K] PSLVFDDNNNDIK <=> DE [K] EEEDFK	Intralink	FSL [K] PSLVFDDNNNDIK	DE [K] EEEDFK	4	3	2111	2037	sp|P68874|PFS230	sp|P68874|PFS230	PFS230	PFS230	FALSE	12	1	HS_1452 / SEC
AENTGVELDDVWELQ [K] K <=> FDEFQ [K] DLNTNEPR	Intralink	AENTGVELDDVWELQ [K] K	FDEFQ [K] DLNTNEPR	16	6	1118	1125	sp|P02549|SPTA1	sp|P02549|SPTA1	SPTA1	SPTA1	FALSE	16	1	HS_1452 / SEC
EMNA [K] YFNVQYVHIPTSYK <=> [K] SPYVVLTK	Intralink	EMNA [K] YFNVQYVHIPTSYK	[K] SPYVVLTK	5	1	841	645	sp|P68874|PFS230	sp|P68874|PFS230	PFS230	PFS230	FALSE	8	1	HS_1452 / SEC
SLGNLVNNSVVYN [K] EMNAK <=> VNEPLI [K] VK	Intralink	SLGNLVNNSVVYN [K] EMNAK	VNEPLI [K] VK	14	7	836	621	sp|P68874|PFS230	sp|P68874|PFS230	PFS230	PFS230	FALSE	14	1	HS_1452 / SEC
IICPL [K] GSVEK <=> LYDNIEYVP [K] K	Intralink	IICPL [K] GSVEK	LYDNIEYVP [K] K	6	10	629	644	sp|P68874|PFS230	sp|P68874|PFS230	PFS230	PFS230	FALSE	14	1	HS_1452 / SEC
SPYVVLT [K] EETK <=> CEV [K] VNEPLIK	Intralink	SPYVVLT [K] EETK	CEV [K] VNEPLIK	8	4	653	614	sp|P68874|PFS230	sp|P68874|PFS230	PFS230	PFS230	FALSE	4	1	HS_1452 / SEC
FIINETIDNSNI [K] QR <=> DE [K] EEEDFK	Intralink	FIINETIDNSNI [K] QR	DE [K] EEEDFK	13	3	2187	2037	sp|P68874|PFS230	sp|P68874|PFS230	PFS230	PFS230	FALSE	19	1	HS_1452 / SEC
FEEELIDT [K] K <=> IE [K] STMDK	Intralink	FEEELIDT [K] K	IE [K] STMDK	9	3	2797	2816	sp|P68874|PFS230	sp|P68874|PFS230	PFS230	PFS230	FALSE	14	1	HS_1452 / SEC
NESLISTLPND [T] KK <=> NFDNI [K] K	Intralink	NESLISTLPND [T] KK	NFDNI [K] K	12	6	2468	2380	sp|P68874|PFS230	sp|P68874|PFS230	PFS230	PFS230	FALSE	3	1	HS_1452 / SEC
LYSGDIGGILFP [K] NIK <=> YGNQIEEDEHNE [K] IK	Intralink	LYSGDIGGILFP [K] NIK	YGNQIEEDEHNE [K] IK	13	13	797	761	sp|P68874|PFS230	sp|P68874|PFS230	PFS230	PFS230	FALSE	9	1	HS_1452 / SEC
FIINETIDNSNI [K] QR <=> NVEEGVQNEE [Y] KK	Intralink	FIINETIDNSNI [K] QR	NVEEGVQNEE [Y] KK	13	11	2187	2105	sp|P68874|PFS230	sp|P68874|PFS230	PFS230	PFS230	FALSE	4	1	HS_1452 / SEC
FIINETIDNSNI [K] QR <=> VTLNKDE [K] EEEDFK	Intralink	FIINETIDNSNI [K] QR	VTLNKDE [K] EEEDFK	13	8	2187	2037	sp|P68874|PFS230	sp|P68874|PFS230	PFS230	PFS230	FALSE	4	1	HS_1452 / SEC
FSL [K] PSLVFDDNNNDIK <=> VTLNKDE [K] EEEDFK	Intralink	FSL [K] PSLVFDDNNNDIK	VTLNKDE [K] EEEDFK	4	8	2111	2037	sp|P68874|PFS230	sp|P68874|PFS230	PFS230	PFS230	FALSE	2	1	HS_1452 / SEC
[K] NTSLALIHIHISSNR <=> [K] GDIFGLK	Intralink	[K] NTSLALIHIHISSNR	[K] GDIFGLK	1	1	2649	2235	sp|P68874|PFS230	sp|P68874|PFS230	PFS230	PFS230	FALSE	3	1	HS_1452 / SEC
RDDLD [K] AITAQEGK <=> SSLDSLEALM [K] K	Intralink	RDDLD [K] AITAQEGK	SSLDSLEALM [K] K	6	11	1441	1434	sp|P02549|SPTA1	sp|P02549|SPTA1	SPTA1	SPTA1	FALSE	8	1	HS_1452 / SEC
VECNNTEY [K] DENQYISGYNGIIHIDISNSNR <=> YF [K] NIK	Intralink	VECNNTEY [K] DENQYISGYNGIIHIDISNSNR	YF [K] NIK	9	3	1887	1812	sp|P68874|PFS230	sp|P68874|PFS230	PFS230	PFS230	FALSE	9	1	HS_1452 / SEC
VDGS [K] VLLDDDTISR <=> SEVDK [T] DLFK	Intralink	VDGS [K] VLLDDDTISR	SEVDK [T] DLFK	5	6	501	480	sp|P68874|PFS230	sp|P68874|PFS230	PFS230	PFS230	FALSE	3	1	HS_1452 / SEC
YQ [K] HQSLEAEVQTK <=> WIME [K] VNILTDK	Intralink	YQ [K] HQSLEAEVQTK	WIME [K] VNILTDK	3	5	93	72	sp|P02549|SPTA1	sp|P02549|SPTA1	SPTA1	SPTA1	FALSE	8	1	HS_1452 / SEC
[K] NTSLALIHIHISSNR <=> NESLISTLPND [T] KK	Intralink	[K] NTSLALIHIHISSNR	NESLISTLPND [T] KK	1	12	2649	2468	sp|P68874|PFS230	sp|P68874|PFS230	PFS230	PFS230	FALSE	15	1	HS_1452 / SEC
NIQMYYDIV [K] PTR <=> VIYHITV [S] KR	Intralink	NIQMYYDIV [K] PTR	VIYHITV [S] KR	10	8	1345	1430	sp|P68874|PFS230	sp|P68874|PFS230	PFS230	PFS230	FALSE	9	1	HS_1452 / SEC
[K] HGLLESAVAAR <=> LL [K] ESLLLQK	Intralink	[K] HGLLESAVAAR	LL [K] ESLLLQK	1	3	728	579	sp|P02549|SPTA1	sp|P02549|SPTA1	SPTA1	SPTA1	FALSE	1	1	HS_1452 / SEC
HL [K] EFDTFTLK <=> TMW [K] NQLGGK	Intralink	HL [K] EFDTFTLK	TMW [K] NQLGGK	3	4	949	1416	sp|P68874|PFS230	sp|P68874|PFS230	PFS230	PFS230	FALSE	12	1	HS_1452 / SEC
VECNNTE [Y] KDENQYISGYNGIIHIDISNSNRK <=> YF [K] NIK	Intralink	VECNNTE [Y] KDENQYISGYNGIIHIDISNSNRK	YF [K] NIK	8	3	1886	1812	sp|P68874|PFS230	sp|P68874|PFS230	PFS230	PFS230	FALSE	6	1	HS_1452 / SEC
VECNNTEY [K] DENQYISGYNGIIHIDISNSNR <=> NI [K] IKPDK	Intralink	VECNNTEY [K] DENQYISGYNGIIHIDISNSNR	NI [K] IKPDK	9	3	1887	1815	sp|P68874|PFS230	sp|P68874|PFS230	PFS230	PFS230	FALSE	1	1	HS_1452 / SEC
EIHGCDFTG [K] YSHLFTYSK <=> SDYEDSEHINYYIH [K] DK	Intralink	EIHGCDFTG [K] YSHLFTYSK	SDYEDSEHINYYIH [K] DK	10	15	2991	2279	sp|P68874|PFS230	sp|P68874|PFS230	PFS230	PFS230	FALSE	1	1	HS_1452 / SEC
LPEITDL [K] DK <=> YAALL [K] R	Intralink	LPEITDL [K] DK	YAALL [K] R	8	6	1992	2015	sp|P02549|SPTA1	sp|P02549|SPTA1	SPTA1	SPTA1	FALSE	2	1	HS_1452 / SEC
FNNEELH [K] LIPNSEMLHK <=> VPQF [K] K	Intralink	FNNEELH [K] LIPNSEMLHK	VPQF [K] K	8	5	1362	1353	sp|P68874|PFS230	sp|P68874|PFS230	PFS230	PFS230	FALSE	7	1	HS_1452 / SEC
FLNVQELAAAHHE [K] LK <=> D [K] AAVGQEEIQLR	Intralink	FLNVQELAAAHHE [K] LK	D [K] AAVGQEEIQLR	14	2	1708	1782	sp|P02549|SPTA1	sp|P02549|SPTA1	SPTA1	SPTA1	FALSE	10	1	HS_1452 / SEC
INGCAFLDEDEEEE [K] YGNQIEEDEHNEK <=> NDTVLL [K] R	Intralink	INGCAFLDEDEEEE [K] YGNQIEEDEHNEK	NDTVLL [K] R	15	7	748	1273	sp|P68874|PFS230	sp|P68874|PFS230	PFS230	PFS230	FALSE	1	1	HS_1452 / SEC
VECNNTE [Y] KDENQYISGYNGIIHIDISNSNRK <=> NI [K] IKPDK	Intralink	VECNNTE [Y] KDENQYISGYNGIIHIDISNSNRK	NI [K] IKPDK	8	3	1886	1815	sp|P68874|PFS230	sp|P68874|PFS230	PFS230	PFS230	FALSE	1	1	HS_1452 / SEC
IY [K] CEHENFINPR <=> T [K] EMLILYNEEK	Intralink	IY [K] CEHENFINPR	T [K] EMLILYNEEK	3	2	1288	1374	sp|P68874|PFS230	sp|P68874|PFS230	PFS230	PFS230	FALSE	6	1	HS_1452 / SEC
FIEGGEGDDVY [K] VDGSK <=> SEVD [K] TDLFK	Intralink	FIEGGEGDDVY [K] VDGSK	SEVD [K] TDLFK	12	5	496	479	sp|P68874|PFS230	sp|P68874|PFS230	PFS230	PFS230	FALSE	3	1	HS_1452 / SEC
EIHGCDFTG [K] YSHLFTYSK <=> SIC [K] INAK	Intralink	EIHGCDFTG [K] YSHLFTYSK	SIC [K] INAK	10	4	2991	2477	sp|P68874|PFS230	sp|P68874|PFS230	PFS230	PFS230	FALSE	1	1	HS_1452 / SEC
NQLGG [K] VIYHITVSK <=> NDTVLL [K] R	Intralink	NQLGG [K] VIYHITVSK	NDTVLL [K] R	6	7	1422	1273	sp|P68874|PFS230	sp|P68874|PFS230	PFS230	PFS230	FALSE	5	1	HS_1452 / SEC
FTMGHSAHEET [K] AHIEELR <=> MEQFP [K] ETVVESSGPK	Intralink	FTMGHSAHEET [K] AHIEELR	MEQFP [K] ETVVESSGPK	12	6	130	6	sp|P02549|SPTA1	sp|P02549|SPTA1	SPTA1	SPTA1	FALSE	1	1	HS_1452 / SEC
QQQEEEQQEQIL [K] DQDDR <=> AII [K] YVDLQDK	Intralink	QQQEEEQQEQIL [K] DQDDR	AII [K] YVDLQDK	13	4	2424	3119	sp|P68874|PFS230	sp|P68874|PFS230	PFS230	PFS230	FALSE	3	1	HS_1452 / SEC
NVNN [K] EHDYTCDFTDK <=> EFDTFTL [K] CNVNK	Intralink	NVNN [K] EHDYTCDFTDK	EFDTFTL [K] CNVNK	5	8	916	957	sp|P68874|PFS230	sp|P68874|PFS230	PFS230	PFS230	FALSE	2	1	HS_1452 / SEC
TIQVAQ [K] NVNNK <=> HL [K] EFDTFTLK	Intralink	TIQVAQ [K] NVNNK	HL [K] EFDTFTLK	7	3	911	949	sp|P68874|PFS230	sp|P68874|PFS230	PFS230	PFS230	FALSE	8	1	HS_1452 / SEC
[K] PGNGDVVVHNGVVDTGPVLDNSTFEK <=> [K] NVSENSFK	Intralink	[K] PGNGDVVVHNGVVDTGPVLDNSTFEK	[K] NVSENSFK	1	1	1783	2198	sp|P68874|PFS230	sp|P68874|PFS230	PFS230	PFS230	FALSE	5	1	HS_1452 / SEC
GSVE [K] LYDNIEYVPK <=> TEDDN [K] K	Intralink	GSVE [K] LYDNIEYVPK	TEDDN [K] K	5	6	634	716	sp|P68874|PFS230	sp|P68874|PFS230	PFS230	PFS230	FALSE	7	1	HS_1452 / SEC
LVAQDNFGYDLAAVEAA [K] K <=> [K] HEAIETDTAAYEER	Intralink	LVAQDNFGYDLAAVEAA [K] K	[K] HEAIETDTAAYEER	18	1	461	463	sp|P11277|SPTB	sp|P11277|SPTB	SPTB	SPTB	FALSE	2	1	HS_1452 / SEC
VLYNYN [K] PINIEHILPGAITTDIYDTR <=> NFLLPNIE [K] YALLLDDEER	Intralink	VLYNYN [K] PINIEHILPGAITTDIYDTR	NFLLPNIE [K] YALLLDDEER	7	9	2907	2396	sp|P68874|PFS230	sp|P68874|PFS230	PFS230	PFS230	FALSE	1	1	HS_1452 / SEC
AQADF [K] CLLELDQQIK <=> TW [K] HLSDIIEER	Intralink	AQADF [K] CLLELDQQIK	TW [K] HLSDIIEER	6	3	2100	2132	sp|P02549|SPTA1	sp|P02549|SPTA1	SPTA1	SPTA1	FALSE	2	1	HS_1452 / SEC
EDQLEYLEE [K] R <=> [K] HSEFISFPIK	Intralink	EDQLEYLEE [K] R	[K] HSEFISFPIK	10	1	188	196	sp|Q8IC05|PF3D7_0708400	sp|Q8IC05|PF3D7_0708400	PF3D7_0708400	PF3D7_0708400	FALSE	3	1	HS_1452 / SEC
IDLF [K] NPYDFEAIK <=> LINDD [T] KK	Intralink	IDLF [K] NPYDFEAIK	LINDD [T] KK	5	6	1556	1572	sp|Q8I0U8|PF3D7_0930300	sp|Q8I0U8|PF3D7_0930300	PF3D7_0930300	PF3D7_0930300	FALSE	1	1	HS_1452 / SEC
EMIYYLH [K] LK <=> NALNDEI [K] K	Intralink	EMIYYLH [K] LK	NALNDEI [K] K	8	8	890	1045	sp|Q8I0U8|PF3D7_0930300	sp|Q8I0U8|PF3D7_0930300	PF3D7_0930300	PF3D7_0930300	FALSE	2	1	HS_1452 / SEC
EIA [K] TIK <=> [K] VDVTPK	Intralink	EIA [K] TIK	[K] VDVTPK	4	1	374	400	sp|Q8I0U8|PF3D7_0930300	sp|Q8I0U8|PF3D7_0930300	PF3D7_0930300	PF3D7_0930300	FALSE	1	1	HS_1452 / SEC
NGASPNEVSSDGTTPLAIA [K] R <=> VVTDETSFVLV [S] DK	Intralink	NGASPNEVSSDGTTPLAIA [K] R	VVTDETSFVLV [S] DK	20	12	775	799	sp|P16157|ANK1	sp|P16157|ANK1	ANK1	ANK1	FALSE	1	1	HS_1452 / SEC
ITDLY [K] DLR <=> I [K] ALADER	Intralink	ITDLY [K] DLR	I [K] ALADER	6	2	80	46	sp|P11277|SPTB	sp|P11277|SPTB	SPTB	SPTB	FALSE	4	1	HS_1452 / SEC
[K] IEDLRK <=> [K] LTEEIK	Intralink	[K] IEDLRK	[K] LTEEIK	1	1	647	601	sp|Q8I0U8|PF3D7_0930300	sp|Q8I0U8|PF3D7_0930300	PF3D7_0930300	PF3D7_0930300	FALSE	1	1	HS_1452 / SEC
[K] LVFGYR <=> [K] PLDNIK	Intralink	[K] LVFGYR	[K] PLDNIK	1	1	234	241	sp|Q8I0U8|PF3D7_0930300	sp|Q8I0U8|PF3D7_0930300	PF3D7_0930300	PF3D7_0930300	FALSE	2	1	HS_1452 / SEC
DNSMTSYML [S] KK <=> VI [K] DVLHEK	Intralink	DNSMTSYML [S] KK	VI [K] DVLHEK	10	3	649	595	sp|Q8IC05|PF3D7_0708400	sp|Q8IC05|PF3D7_0708400	PF3D7_0708400	PF3D7_0708400	FALSE	9	1	HS_1452 / SEC
AIDD [K] IDLFK <=> LINDD [T] KK	Intralink	AIDD [K] IDLFK	LINDD [T] KK	5	6	1551	1572	sp|Q8I0U8|PF3D7_0930300	sp|Q8I0U8|PF3D7_0930300	PF3D7_0930300	PF3D7_0930300	FALSE	1	1	HS_1452 / SEC
DNSMTSYML [S] KK <=> IM [K] AQALR	Intralink	DNSMTSYML [S] KK	IM [K] AQALR	10	3	649	634	sp|Q8IC05|PF3D7_0708400	sp|Q8IC05|PF3D7_0708400	PF3D7_0708400	PF3D7_0708400	FALSE	8	1	HS_1452 / SEC
[K] PEEVTNEEYASFYK <=> EDQLEYLEE [K] R	Intralink	[K] PEEVTNEEYASFYK	EDQLEYLEE [K] R	1	10	319	188	sp|Q8IC05|PF3D7_0708400	sp|Q8IC05|PF3D7_0708400	PF3D7_0708400	PF3D7_0708400	FALSE	2	1	HS_1452 / SEC
SDDPG [K] DLTSVNR <=> A [K] LQISR	Intralink	SDDPG [K] DLTSVNR	A [K] LQISR	6	2	1409	1480	sp|P11277|SPTB	sp|P11277|SPTB	SPTB	SPTB	FALSE	14	1	HS_1452 / SEC
DFETL [K] AEYEGLCK <=> VE [K] VVVGQR	Intralink	DFETL [K] AEYEGLCK	VE [K] VVVGQR	6	3	584	604	sp|Q8IC05|PF3D7_0708400	sp|Q8IC05|PF3D7_0708400	PF3D7_0708400	PF3D7_0708400	FALSE	1	1	HS_1452 / SEC
DDLESI [K] K <=> VI [K] EEK	Intralink	DDLESI [K] K	VI [K] EEK	7	3	1463	1467	sp|Q8I0U8|PF3D7_0930300	sp|Q8I0U8|PF3D7_0930300	PF3D7_0930300	PF3D7_0930300	FALSE	1	1	HS_1452 / SEC
VI [K] DVLHEK <=> IM [K] AQALR	Intralink	VI [K] DVLHEK	IM [K] AQALR	3	3	595	634	sp|Q8IC05|PF3D7_0708400	sp|Q8IC05|PF3D7_0708400	PF3D7_0708400	PF3D7_0708400	FALSE	14	1	HS_1452 / SEC
DNSMTSYML [S] KK <=> VE [K] VVVGQR	Intralink	DNSMTSYML [S] KK	VE [K] VVVGQR	10	3	649	604	sp|Q8IC05|PF3D7_0708400	sp|Q8IC05|PF3D7_0708400	PF3D7_0708400	PF3D7_0708400	FALSE	10	1	HS_1452 / SEC
NPPPANSGNTPNTLLD [K] NK <=> [K] IEEHEEK	Intralink	NPPPANSGNTPNTLLD [K] NK	[K] IEEHEEK	17	1	358	361	sp|Q8I0U8|PF3D7_0930300	sp|Q8I0U8|PF3D7_0930300	PF3D7_0930300	PF3D7_0930300	FALSE	4	1	HS_1452 / SEC
SQDPT [K] SVQIPK <=> L [K] EFIPK	Intralink	SQDPT [K] SVQIPK	L [K] EFIPK	6	2	412	695	sp|Q8I0U8|PF3D7_0930300	sp|Q8I0U8|PF3D7_0930300	PF3D7_0930300	PF3D7_0930300	FALSE	2	1	HS_1452 / SEC
NPYDFEAI [K] K <=> [K] DMLGK	Intralink	NPYDFEAI [K] K	[K] DMLGK	9	1	1565	1574	sp|Q8I0U8|PF3D7_0930300	sp|Q8I0U8|PF3D7_0930300	PF3D7_0930300	PF3D7_0930300	FALSE	1	1	HS_1452 / SEC
TDHP [K] VEDVTEELENAEK <=> [K] EDNEEDDNK	Intralink	TDHP [K] VEDVTEELENAEK	[K] EDNEEDDNK	5	1	276	262	sp|Q8IC05|PF3D7_0708400	sp|Q8IC05|PF3D7_0708400	PF3D7_0708400	PF3D7_0708400	FALSE	3	1	HS_1452 / SEC
DNVG [K] MEDYIK <=> [K] PLDNIK	Intralink	DNVG [K] MEDYIK	[K] PLDNIK	5	1	252	241	sp|Q8I0U8|PF3D7_0930300	sp|Q8I0U8|PF3D7_0930300	PF3D7_0930300	PF3D7_0930300	FALSE	2	1	HS_1452 / SEC
SQDPT [K] SVQIPK <=> [K] VDVTPK	Intralink	SQDPT [K] SVQIPK	[K] VDVTPK	6	1	412	400	sp|Q8I0U8|PF3D7_0930300	sp|Q8I0U8|PF3D7_0930300	PF3D7_0930300	PF3D7_0930300	FALSE	1	1	HS_1452 / SEC
SDDPG [K] DLTSVNR <=> MLA [K] LK	Intralink	SDDPG [K] DLTSVNR	MLA [K] LK	6	4	1409	1420	sp|P11277|SPTB	sp|P11277|SPTB	SPTB	SPTB	FALSE	13	1	HS_1452 / SEC
NPYDFEAI [K] K <=> LINDD [T] KK	Intralink	NPYDFEAI [K] K	LINDD [T] KK	9	6	1565	1572	sp|Q8I0U8|PF3D7_0930300	sp|Q8I0U8|PF3D7_0930300	PF3D7_0930300	PF3D7_0930300	FALSE	4	1	HS_1452 / SEC
TGED [K] NADESK <=> [K] EDNEEDDNK	Intralink	TGED [K] NADESK	[K] EDNEEDDNK	5	1	247	262	sp|Q8IC05|PF3D7_0708400	sp|Q8IC05|PF3D7_0708400	PF3D7_0708400	PF3D7_0708400	FALSE	1	1	HS_1452 / SEC
LWDELQATT [K] EK <=> [T] QHLSAAR	Intralink	LWDELQATT [K] EK	[T] QHLSAAR	10	1	1369	1372	sp|P11277|SPTB	sp|P11277|SPTB	SPTB	SPTB	FALSE	2	1	HS_1452 / SEC
I [K] ALADEREVVQK <=> ITDLY [K] DLR	Intralink	I [K] ALADEREVVQK	ITDLY [K] DLR	2	6	46	80	sp|P11277|SPTB	sp|P11277|SPTB	SPTB	SPTB	FALSE	2	1	HS_1452 / SEC
LQTHADLN [K] WISAMEDQLR <=> MLA [K] LK	Intralink	LQTHADLN [K] WISAMEDQLR	MLA [K] LK	9	4	1393	1420	sp|P11277|SPTB	sp|P11277|SPTB	SPTB	SPTB	FALSE	9	1	HS_1452 / SEC
IIPD [K] TNNTLTIEDSGIGMTK <=> EDQLEYLEE [K] R	Intralink	IIPD [K] TNNTLTIEDSGIGMTK	EDQLEYLEE [K] R	5	10	70	188	sp|Q8IC05|PF3D7_0708400	sp|Q8IC05|PF3D7_0708400	PF3D7_0708400	PF3D7_0708400	FALSE	2	1	HS_1452 / SEC
FQTS [K] SGDEMIGLK <=> IM [K] AQALR	Intralink	FQTS [K] SGDEMIGLK	IM [K] AQALR	5	3	488	634	sp|Q8IC05|PF3D7_0708400	sp|Q8IC05|PF3D7_0708400	PF3D7_0708400	PF3D7_0708400	FALSE	4	1	HS_1452 / SEC
LW [K] FFWEMDEAESWIK <=> AQLEQ [S] KR	Intralink	LW [K] FFWEMDEAESWIK	AQLEQ [S] KR	3	6	641	636	sp|P11277|SPTB	sp|P11277|SPTB	SPTB	SPTB	FALSE	3	1	HS_1452 / SEC
FQTS [K] SGDEMIGLK <=> M [K] ENQK	Intralink	FQTS [K] SGDEMIGLK	M [K] ENQK	5	2	488	504	sp|Q8IC05|PF3D7_0708400	sp|Q8IC05|PF3D7_0708400	PF3D7_0708400	PF3D7_0708400	FALSE	38	1	HS_1452 / SEC
H [K] LMEADIAIQGDK <=> [K] AQLEQSK	Intralink	H [K] LMEADIAIQGDK	[K] AQLEQSK	2	1	571	630	sp|P11277|SPTB	sp|P11277|SPTB	SPTB	SPTB	FALSE	1	1	HS_1452 / SEC
LQGQVD [K] HYAGLK <=> NI [K] QLASR	Intralink	LQGQVD [K] HYAGLK	NI [K] QLASR	7	3	1670	1641	sp|P11277|SPTB	sp|P11277|SPTB	SPTB	SPTB	FALSE	10	1	HS_1452 / SEC
ALQFL [K] EQR <=> ITDLY [K] DLR	Intralink	ALQFL [K] EQR	ITDLY [K] DLR	6	6	124	80	sp|P11277|SPTB	sp|P11277|SPTB	SPTB	SPTB	FALSE	2	1	HS_1452 / SEC
IM [K] AQALR <=> IM [K] AQALR	Homomeric-inter	IM [K] AQALR	IM [K] AQALR	3	3	634	634	sp|Q8IC05|PF3D7_0708400	sp|Q8IC05|PF3D7_0708400	PF3D7_0708400	PF3D7_0708400	FALSE	2	1	HS_1452 / SEC
DAHPNAAG [K] NGLTPLHVAVHHNNLDIVK <=> EASQACM [T] KK	Intralink	DAHPNAAG [K] NGLTPLHVAVHHNNLDIVK	EASQACM [T] KK	9	8	567	533	sp|P16157|ANK1	sp|P16157|ANK1	ANK1	ANK1	FALSE	10	1	HS_1452 / SEC
LLNSEQ [K] NTLLK <=> SY [K] YIK	Intralink	LLNSEQ [K] NTLLK	SY [K] YIK	7	3	1420	1428	sp|Q8I0U8|PF3D7_0930300	sp|Q8I0U8|PF3D7_0930300	PF3D7_0930300	PF3D7_0930300	FALSE	1	1	HS_1452 / SEC
HYAGL [K] DVAEERK <=> NI [K] QLASR	Intralink	HYAGL [K] DVAEERK	NI [K] QLASR	6	3	1676	1641	sp|P11277|SPTB	sp|P11277|SPTB	SPTB	SPTB	FALSE	5	1	HS_1452 / SEC
AEYEGLC [K] VIK <=> ADAD [K] SDK	Intralink	AEYEGLC [K] VIK	ADAD [K] SDK	8	5	592	673	sp|Q8IC05|PF3D7_0708400	sp|Q8IC05|PF3D7_0708400	PF3D7_0708400	PF3D7_0708400	FALSE	2	1	HS_1452 / SEC
KLTEEI [K] SSENK <=> IT [K] LSDLK	Intralink	KLTEEI [K] SSENK	IT [K] LSDLK	7	3	607	1541	sp|Q8I0U8|PF3D7_0930300	sp|Q8I0U8|PF3D7_0930300	PF3D7_0930300	PF3D7_0930300	FALSE	1	1	HS_1452 / SEC
IRYESITDTQ [K] LSAEPEFFIR <=> DETNE [K] LGR	Intralink	IRYESITDTQ [K] LSAEPEFFIR	DETNE [K] LGR	11	6	55	166	sp|Q8IC05|PF3D7_0708400	sp|Q8IC05|PF3D7_0708400	PF3D7_0708400	PF3D7_0708400	FALSE	2	1	HS_1452 / SEC
VE [K] VVVGQR <=> IM [K] AQALR	Intralink	VE [K] VVVGQR	IM [K] AQALR	3	3	604	634	sp|Q8IC05|PF3D7_0708400	sp|Q8IC05|PF3D7_0708400	PF3D7_0708400	PF3D7_0708400	FALSE	11	1	HS_1452 / SEC
IRANELDVL [K] K <=> [K] PLDNIK	Intralink	IRANELDVL [K] K	[K] PLDNIK	10	1	233	241	sp|Q8I0U8|PF3D7_0930300	sp|Q8I0U8|PF3D7_0930300	PF3D7_0930300	PF3D7_0930300	FALSE	1	1	HS_1452 / SEC
L [K] EENHIK <=> [K] LLEEQK	Intralink	L [K] EENHIK	[K] LLEEQK	2	1	892	899	sp|Q8I0U8|PF3D7_0930300	sp|Q8I0U8|PF3D7_0930300	PF3D7_0930300	PF3D7_0930300	FALSE	1	1	HS_1452 / SEC
SGNLD [K] ALDHLR <=> EADAAT [S] FLR	Intralink	SGNLD [K] ALDHLR	EADAAT [S] FLR	6	7	27	15	sp|P16157|ANK1	sp|P16157|ANK1	ANK1	ANK1	FALSE	13	1	HS_1452 / SEC
ELISNASDALD [K] IR <=> DETNE [K] LGR	Intralink	ELISNASDALD [K] IR	DETNE [K] LGR	12	6	44	166	sp|Q8IC05|PF3D7_0708400	sp|Q8IC05|PF3D7_0708400	PF3D7_0708400	PF3D7_0708400	FALSE	1	1	HS_1452 / SEC
VITGLTETQ [K] NALNDEIK <=> L [K] EENHIK	Intralink	VITGLTETQ [K] NALNDEIK	L [K] EENHIK	10	2	1037	892	sp|Q8I0U8|PF3D7_0930300	sp|Q8I0U8|PF3D7_0930300	PF3D7_0930300	PF3D7_0930300	FALSE	1	1	HS_1452 / SEC
DETNE [K] LGR <=> VE [K] VVVGQR	Intralink	DETNE [K] LGR	VE [K] VVVGQR	6	3	166	604	sp|Q8IC05|PF3D7_0708400	sp|Q8IC05|PF3D7_0708400	PF3D7_0708400	PF3D7_0708400	FALSE	1	1	HS_1452 / SEC
FQTS [K] SGDEMIGLK <=> T [K] ITELLR	Intralink	FQTS [K] SGDEMIGLK	T [K] ITELLR	5	2	488	477	sp|Q8IC05|PF3D7_0708400	sp|Q8IC05|PF3D7_0708400	PF3D7_0708400	PF3D7_0708400	FALSE	13	1	HS_1452 / SEC
LSDL [K] AIDDK <=> NTLL [K] SYK	Intralink	LSDL [K] AIDDK	NTLL [K] SYK	5	5	1546	1425	sp|Q8I0U8|PF3D7_0930300	sp|Q8I0U8|PF3D7_0930300	PF3D7_0930300	PF3D7_0930300	FALSE	1	1	HS_1452 / SEC
ALEDLAQELE [K] ENYHDQK <=> QE [K] LEQLAR	Intralink	ALEDLAQELE [K] ENYHDQK	QE [K] LEQLAR	11	3	490	419	sp|P11277|SPTB	sp|P11277|SPTB	SPTB	SPTB	FALSE	6	1	HS_1452 / SEC
IITDN [K] ER <=> [K] IFINNIK	Intralink	IITDN [K] ER	[K] IFINNIK	6	1	468	471	sp|Q8I0U8|PF3D7_0930300	sp|Q8I0U8|PF3D7_0930300	PF3D7_0930300	PF3D7_0930300	FALSE	1	1	HS_1452 / SEC
LVAEGNLYSD [K] IK <=> E [K] VQLIEDR	Intralink	LVAEGNLYSD [K] IK	E [K] VQLIEDR	11	2	1244	1248	sp|P11277|SPTB	sp|P11277|SPTB	SPTB	SPTB	FALSE	8	1	HS_1452 / SEC
ISEILLDHGAPIQA [K] TK <=> GAQIET [K] TK	Intralink	ISEILLDHGAPIQA [K] TK	GAQIET [K] TK	15	7	301	268	sp|P16157|ANK1	sp|P16157|ANK1	ANK1	ANK1	FALSE	5	1	HS_1452 / SEC
[K] LINDDTK <=> [K] DMLGK	Intralink	[K] LINDDTK	[K] DMLGK	1	1	1566	1574	sp|Q8I0U8|PF3D7_0930300	sp|Q8I0U8|PF3D7_0930300	PF3D7_0930300	PF3D7_0930300	FALSE	1	1	HS_1452 / SEC
DETNE [K] LGR <=> GT [K] IILHLK	Intralink	DETNE [K] LGR	GT [K] IILHLK	6	3	166	172	sp|Q8IC05|PF3D7_0708400	sp|Q8IC05|PF3D7_0708400	PF3D7_0708400	PF3D7_0708400	FALSE	17	1	HS_1452 / SEC
NNDTYFNDDI [K] QFVK <=> [K] LLEEQK	Intralink	NNDTYFNDDI [K] QFVK	[K] LLEEQK	11	1	1019	899	sp|Q8I0U8|PF3D7_0930300	sp|Q8I0U8|PF3D7_0930300	PF3D7_0930300	PF3D7_0930300	FALSE	1	1	HS_1452 / SEC
NK [T] TIANINELIEGSK <=> MEDYI [K] K	Intralink	NK [T] TIANINELIEGSK	MEDYI [K] K	3	6	262	258	sp|Q8I0U8|PF3D7_0930300	sp|Q8I0U8|PF3D7_0930300	PF3D7_0930300	PF3D7_0930300	FALSE	1	1	HS_1452 / SEC
LVFGYR [K] PLDNIK <=> ANELDVL [K] K	Intralink	LVFGYR [K] PLDNIK	ANELDVL [K] K	7	8	241	233	sp|Q8I0U8|PF3D7_0930300	sp|Q8I0U8|PF3D7_0930300	PF3D7_0930300	PF3D7_0930300	FALSE	2	1	HS_1452 / SEC
NPPPANSGNTPNTLLD [K] NK <=> LLD [K] INEIK	Intralink	NPPPANSGNTPNTLLD [K] NK	LLD [K] INEIK	17	4	358	336	sp|Q8I0U8|PF3D7_0930300	sp|Q8I0U8|PF3D7_0930300	PF3D7_0930300	PF3D7_0930300	FALSE	4	1	HS_1452 / SEC
DAHPNAAG [K] NGLTPLHVAVHHNNLDIVK <=> [K] GFTPLHVAAK	Intralink	DAHPNAAG [K] NGLTPLHVAVHHNNLDIVK	[K] GFTPLHVAAK	9	1	567	535	sp|P16157|ANK1	sp|P16157|ANK1	ANK1	ANK1	FALSE	7	1	HS_1452 / SEC
DVVD [K] IFSAR <=> LLEDYE [K] SK	Intralink	DVVD [K] IFSAR	LLEDYE [K] SK	5	7	532	504	sp|Q8I0U8|PF3D7_0930300	sp|Q8I0U8|PF3D7_0930300	PF3D7_0930300	PF3D7_0930300	FALSE	2	1	HS_1452 / SEC
IIPD [K] TNNTLTIEDSGIGMTK <=> ELISNASDALD [K] IR	Intralink	IIPD [K] TNNTLTIEDSGIGMTK	ELISNASDALD [K] IR	5	12	70	44	sp|Q8IC05|PF3D7_0708400	sp|Q8IC05|PF3D7_0708400	PF3D7_0708400	PF3D7_0708400	FALSE	6	1	HS_1452 / SEC
KIEEHEE [K] IK <=> LLD [K] INEIK	Intralink	KIEEHEE [K] IK	LLD [K] INEIK	8	4	368	336	sp|Q8I0U8|PF3D7_0930300	sp|Q8I0U8|PF3D7_0930300	PF3D7_0930300	PF3D7_0930300	FALSE	1	1	HS_1452 / SEC
HEAFE [K] STASWAER <=> FAALE [K] PTTLELK	Intralink	HEAFE [K] STASWAER	FAALE [K] PTTLELK	6	6	2056	2070	sp|P11277|SPTB	sp|P11277|SPTB	SPTB	SPTB	FALSE	4	1	HS_1452 / SEC
SDDPG [K] DLTSVNR <=> LWDELQATT [K] EK	Intralink	SDDPG [K] DLTSVNR	LWDELQATT [K] EK	6	10	1409	1369	sp|P11277|SPTB	sp|P11277|SPTB	SPTB	SPTB	FALSE	3	1	HS_1452 / SEC
DYEELLE [K] FYEMK <=> DVVD [K] IFSAR	Intralink	DYEELLE [K] FYEMK	DVVD [K] IFSAR	8	5	515	532	sp|Q8I0U8|PF3D7_0930300	sp|Q8I0U8|PF3D7_0930300	PF3D7_0930300	PF3D7_0930300	FALSE	9	1	HS_1452 / SEC
VNEAL [K] SYENFLPEAK <=> NYTGNSPSENN [K] K	Intralink	VNEAL [K] SYENFLPEAK	NYTGNSPSENN [K] K	6	12	1233	1226	sp|Q8I0U8|PF3D7_0930300	sp|Q8I0U8|PF3D7_0930300	PF3D7_0930300	PF3D7_0930300	FALSE	3	1	HS_1452 / SEC
YESITDTQ [K] LSAEPEFFIR <=> ELISNASDALD [K] IR	Intralink	YESITDTQ [K] LSAEPEFFIR	ELISNASDALD [K] IR	9	12	55	44	sp|Q8IC05|PF3D7_0708400	sp|Q8IC05|PF3D7_0708400	PF3D7_0708400	PF3D7_0708400	FALSE	2	1	HS_1452 / SEC
I [K] EVSAQWDQLK <=> [K] QFGHPQIEAR	Intralink	I [K] EVSAQWDQLK	[K] QFGHPQIEAR	2	1	719	707	sp|P11277|SPTB	sp|P11277|SPTB	SPTB	SPTB	FALSE	17	1	HS_1452 / SEC
NGASPNEVSSDGTTPLAIA [K] R <=> VVTDETSFVLVSD [K] HR	Intralink	NGASPNEVSSDGTTPLAIA [K] R	VVTDETSFVLVSD [K] HR	20	14	775	801	sp|P16157|ANK1	sp|P16157|ANK1	ANK1	ANK1	FALSE	14	1	HS_1452 / SEC
E [K] EPVLTSEDYGK <=> WIME [K] VNILTDK	Intralink	E [K] EPVLTSEDYGK	WIME [K] VNILTDK	2	5	283	72	sp|P02549|SPTA1	sp|P02549|SPTA1	SPTA1	SPTA1	FALSE	1	1	HS_1452 / SEC
IGHTNMV [K] LLLENNANPNLATTAGHTPLHIAAR <=> AGHTEVA [K] YLLQNK	Intralink	IGHTNMV [K] LLLENNANPNLATTAGHTPLHIAAR	AGHTEVA [K] YLLQNK	8	8	487	454	sp|P16157|ANK1	sp|P16157|ANK1	ANK1	ANK1	FALSE	5	1	HS_1452 / SEC
ETGTLESQLEAN [K] R <=> Q [K] EIQAMK	Intralink	ETGTLESQLEAN [K] R	Q [K] EIQAMK	13	2	2200	2204	sp|P02549|SPTA1	sp|P02549|SPTA1	SPTA1	SPTA1	FALSE	2	1	HS_1452 / SEC
GQ [K] LEDSYHLQVFK <=> DADDLG [K] WIMEK	Intralink	GQ [K] LEDSYHLQVFK	DADDLG [K] WIMEK	3	7	48	67	sp|P02549|SPTA1	sp|P02549|SPTA1	SPTA1	SPTA1	FALSE	1	1	HS_1452 / SEC
[K] LNEASR <=> TND [K] GK	Intralink	[K] LNEASR	TND [K] GK	1	4	1602	1599	sp|P02549|SPTA1	sp|P02549|SPTA1	SPTA1	SPTA1	FALSE	1	1	HS_1452 / SEC
YQ [K] HQSLEAEVQTK <=> NLAVMSD [K] VK	Intralink	YQ [K] HQSLEAEVQTK	NLAVMSD [K] VK	3	8	93	319	sp|P02549|SPTA1	sp|P02549|SPTA1	SPTA1	SPTA1	FALSE	1	1	HS_1452 / SEC
DLVPLGD [K] VTILGETAER <=> FDEFQ [K] DLNTNEPR	Intralink	DLVPLGD [K] VTILGETAER	FDEFQ [K] DLNTNEPR	8	6	1238	1125	sp|P02549|SPTA1	sp|P02549|SPTA1	SPTA1	SPTA1	FALSE	1	1	HS_1452 / SEC
SDD [K] SSLDSLEALMK <=> T [K] LGDYANLK	Intralink	SDD [K] SSLDSLEALMK	T [K] LGDYANLK	4	2	1423	1495	sp|P02549|SPTA1	sp|P02549|SPTA1	SPTA1	SPTA1	FALSE	2	1	HS_1452 / SEC
IEEHEE [K] IK <=> LLD [K] INEIK	Intralink	IEEHEE [K] IK	LLD [K] INEIK	7	4	368	336	sp|Q8I0U8|PF3D7_0930300	sp|Q8I0U8|PF3D7_0930300	PF3D7_0930300	PF3D7_0930300	FALSE	2	1	HS_1452 / SEC
VPNPLTISTTEME [K] FYENILK <=> GISE [K] DFNHYYTLK	Intralink	VPNPLTISTTEME [K] FYENILK	GISE [K] DFNHYYTLK	14	5	1001	583	sp|Q8I0U8|PF3D7_0930300	sp|Q8I0U8|PF3D7_0930300	PF3D7_0930300	PF3D7_0930300	FALSE	3	1	HS_1452 / SEC
[K] LADDEDYK <=> NWIN [K] K	Intralink	[K] LADDEDYK	NWIN [K] K	1	5	603	600	sp|P02549|SPTA1	sp|P02549|SPTA1	SPTA1	SPTA1	FALSE	3	1	HS_1452 / SEC
TQLENIQ [K] TGQEMIEGGHYASDNVTTR <=> LL [K] ESLLLQK	Intralink	TQLENIQ [K] TGQEMIEGGHYASDNVTTR	LL [K] ESLLLQK	8	3	642	579	sp|P02549|SPTA1	sp|P02549|SPTA1	SPTA1	SPTA1	FALSE	1	1	HS_1452 / SEC
FDEFQ [K] DLNTNEPRLRDINK <=> KAENTGVELDDVWELQ [K] K	Intralink	FDEFQ [K] DLNTNEPRLRDINK	KAENTGVELDDVWELQ [K] K	6	17	1125	1118	sp|P02549|SPTA1	sp|P02549|SPTA1	SPTA1	SPTA1	FALSE	1	1	HS_1452 / SEC
GN [K] MVEEGHFAAEDVASR <=> V [K] SLNQNMESLR	Intralink	GN [K] MVEEGHFAAEDVASR	V [K] SLNQNMESLR	3	2	858	875	sp|P02549|SPTA1	sp|P02549|SPTA1	SPTA1	SPTA1	FALSE	1	1	HS_1452 / SEC
[K] LADDEDYK <=> DIQNL [K] SR	Intralink	[K] LADDEDYK	DIQNL [K] SR	1	6	603	617	sp|P02549|SPTA1	sp|P02549|SPTA1	SPTA1	SPTA1	FALSE	2	1	HS_1452 / SEC
LTEEI [K] SSENK <=> IT [K] LSDLK	Intralink	LTEEI [K] SSENK	IT [K] LSDLK	6	3	607	1541	sp|Q8I0U8|PF3D7_0930300	sp|Q8I0U8|PF3D7_0930300	PF3D7_0930300	PF3D7_0930300	FALSE	2	1	HS_1452 / SEC
ELVNYGANVNAQSQ [K] GFTPLYMAAQENHLEVVK <=> KGN [T] ALHIAALAGQDEVVR	Intralink	ELVNYGANVNAQSQ [K] GFTPLYMAAQENHLEVVK	KGN [T] ALHIAALAGQDEVVR	15	4	110	80	sp|P16157|ANK1	sp|P16157|ANK1	ANK1	ANK1	FALSE	2	1	HS_1452 / SEC
LTEEI [K] SSENK <=> TGLEADI [K] K	Intralink	LTEEI [K] SSENK	TGLEADI [K] K	6	8	607	600	sp|Q8I0U8|PF3D7_0930300	sp|Q8I0U8|PF3D7_0930300	PF3D7_0930300	PF3D7_0930300	FALSE	7	1	HS_1452 / SEC
VG [K] VIDHAIETEK <=> VLAVEG [K] R	Intralink	VG [K] VIDHAIETEK	VLAVEG [K] R	3	7	292	288	sp|P11277|SPTB	sp|P11277|SPTB	SPTB	SPTB	FALSE	8	1	HS_1452 / SEC
YNN [K] FSSSNNSVYNVQK <=> [K] LLEDYEK	Intralink	YNN [K] FSSSNNSVYNVQK	[K] LLEDYEK	4	1	550	497	sp|Q8I0U8|PF3D7_0930300	sp|Q8I0U8|PF3D7_0930300	PF3D7_0930300	PF3D7_0930300	FALSE	3	1	HS_1452 / SEC
NADNEEGKK [K] LYQAQYDLSIYNK <=> NADNEEG [K] K	Intralink	NADNEEGKK [K] LYQAQYDLSIYNK	NADNEEG [K] K	10	8	292	290	sp|Q8I0U8|PF3D7_0930300	sp|Q8I0U8|PF3D7_0930300	PF3D7_0930300	PF3D7_0930300	FALSE	3	1	HS_1452 / SEC
RHEAFE [K] STASWAER <=> FAALE [K] PTTLELK	Intralink	RHEAFE [K] STASWAER	FAALE [K] PTTLELK	7	6	2056	2070	sp|P11277|SPTB	sp|P11277|SPTB	SPTB	SPTB	FALSE	2	1	HS_1452 / SEC
H [K] LMEADIAIQGDK <=> AQLEQ [S] KR	Intralink	H [K] LMEADIAIQGDK	AQLEQ [S] KR	2	6	571	636	sp|P11277|SPTB	sp|P11277|SPTB	SPTB	SPTB	FALSE	6	1	HS_1452 / SEC
AEYEGLC [K] VIK <=> VE [K] VVVGQR	Intralink	AEYEGLC [K] VIK	VE [K] VVVGQR	8	3	592	604	sp|Q8IC05|PF3D7_0708400	sp|Q8IC05|PF3D7_0708400	PF3D7_0708400	PF3D7_0708400	FALSE	3	1	HS_1452 / SEC
HPIISAL [K] QK <=> ADAD [K] SDK	Intralink	HPIISAL [K] QK	ADAD [K] SDK	8	5	666	673	sp|Q8IC05|PF3D7_0708400	sp|Q8IC05|PF3D7_0708400	PF3D7_0708400	PF3D7_0708400	FALSE	2	1	HS_1452 / SEC
VDVTP [K] SQDPTK <=> ANELDVL [K] K	Intralink	VDVTP [K] SQDPTK	ANELDVL [K] K	6	8	406	233	sp|Q8I0U8|PF3D7_0930300	sp|Q8I0U8|PF3D7_0930300	PF3D7_0930300	PF3D7_0930300	FALSE	2	1	HS_1452 / SEC
T [K] NGLSPIHMAAQGDHLDCVR <=> T [K] DELTPLHCAAR	Intralink	T [K] NGLSPIHMAAQGDHLDCVR	T [K] DELTPLHCAAR	2	2	303	270	sp|P16157|ANK1	sp|P16157|ANK1	ANK1	ANK1	FALSE	4	1	HS_1452 / SEC
AHLLSAEFG [K] HLLEVEDLLQK <=> [K] QFGHPQIEAR	Intralink	AHLLSAEFG [K] HLLEVEDLLQK	[K] QFGHPQIEAR	10	1	558	707	sp|P11277|SPTB	sp|P11277|SPTB	SPTB	SPTB	FALSE	2	1	HS_1452 / SEC
[K] PLDNIK <=> I [K] EIAK	Intralink	[K] PLDNIK	I [K] EIAK	1	2	241	370	sp|Q8I0U8|PF3D7_0930300	sp|Q8I0U8|PF3D7_0930300	PF3D7_0930300	PF3D7_0930300	FALSE	1	1	HS_1452 / SEC
HYAGL [K] DVAEER <=> NI [K] QLASR	Intralink	HYAGL [K] DVAEER	NI [K] QLASR	6	3	1676	1641	sp|P11277|SPTB	sp|P11277|SPTB	SPTB	SPTB	FALSE	3	1	HS_1452 / SEC
DVLHE [K] VEK <=> IM [K] AQALR	Intralink	DVLHE [K] VEK	IM [K] AQALR	6	3	601	634	sp|Q8IC05|PF3D7_0708400	sp|Q8IC05|PF3D7_0708400	PF3D7_0708400	PF3D7_0708400	FALSE	6	1	HS_1452 / SEC
IDDYLINL [K] AK <=> Y [K] DDLESIK	Intralink	IDDYLINL [K] AK	Y [K] DDLESIK	9	2	1522	1456	sp|Q8I0U8|PF3D7_0930300	sp|Q8I0U8|PF3D7_0930300	PF3D7_0930300	PF3D7_0930300	FALSE	2	1	HS_1452 / SEC
VDVTP [K] SQDPTK <=> [K] PLDNIK	Intralink	VDVTP [K] SQDPTK	[K] PLDNIK	6	1	406	241	sp|Q8I0U8|PF3D7_0930300	sp|Q8I0U8|PF3D7_0930300	PF3D7_0930300	PF3D7_0930300	FALSE	4	1	HS_1452 / SEC
LQTAYAGE [K] AEAIQNK <=> TQLVDTAD [K] FR	Intralink	LQTAYAGE [K] AEAIQNK	TQLVDTAD [K] FR	9	9	1870	1905	sp|P11277|SPTB	sp|P11277|SPTB	SPTB	SPTB	FALSE	1	1	HS_1452 / SEC
FPSSPPTTPPSPA [K] TDEQK <=> N [K] NYTGNSPSENNK	Intralink	FPSSPPTTPPSPA [K] TDEQK	N [K] NYTGNSPSENNK	14	2	1486	1214	sp|Q8I0U8|PF3D7_0930300	sp|Q8I0U8|PF3D7_0930300	PF3D7_0930300	PF3D7_0930300	FALSE	1	1	HS_1452 / SEC
GASPNVSNV [K] VETPLHMAAR <=> A [K] DDQTPLHCAAR	Intralink	GASPNVSNV [K] VETPLHMAAR	A [K] DDQTPLHCAAR	10	2	436	468	sp|P16157|ANK1	sp|P16157|ANK1	ANK1	ANK1	FALSE	20	1	HS_1452 / SEC
VE [K] VVVGQR <=> VI [K] DVLHEK	Intralink	VE [K] VVVGQR	VI [K] DVLHEK	3	3	604	595	sp|Q8IC05|PF3D7_0708400	sp|Q8IC05|PF3D7_0708400	PF3D7_0708400	PF3D7_0708400	FALSE	20	1	HS_1452 / SEC
YESITDTQ [K] LSAEPEFFIR <=> [K] PEEVTNEEYASFYK	Intralink	YESITDTQ [K] LSAEPEFFIR	[K] PEEVTNEEYASFYK	9	1	55	319	sp|Q8IC05|PF3D7_0708400	sp|Q8IC05|PF3D7_0708400	PF3D7_0708400	PF3D7_0708400	FALSE	1	1	HS_1452 / SEC
LLD [K] INEIK <=> [K] IEEHEEK	Intralink	LLD [K] INEIK	[K] IEEHEEK	4	1	336	361	sp|Q8I0U8|PF3D7_0930300	sp|Q8I0U8|PF3D7_0930300	PF3D7_0930300	PF3D7_0930300	FALSE	8	1	HS_1452 / SEC
HEAFE [K] STASWAER <=> HEAFE [K] STASWAER	Homomeric-inter	HEAFE [K] STASWAER	HEAFE [K] STASWAER	6	6	2056	2056	sp|P11277|SPTB	sp|P11277|SPTB	SPTB	SPTB	FALSE	1	1	HS_1452 / SEC
VDVTP [K] SQDPTK <=> L [K] EFIPK	Intralink	VDVTP [K] SQDPTK	L [K] EFIPK	6	2	406	695	sp|Q8I0U8|PF3D7_0930300	sp|Q8I0U8|PF3D7_0930300	PF3D7_0930300	PF3D7_0930300	FALSE	2	1	HS_1452 / SEC
SHTLAQCLGFQEFQ [K] DAK <=> D [K] VLSPVDSGNK	Intralink	SHTLAQCLGFQEFQ [K] DAK	D [K] VLSPVDSGNK	15	2	1175	1223	sp|P11277|SPTB	sp|P11277|SPTB	SPTB	SPTB	FALSE	7	1	HS_1452 / SEC
[K] PLDNIK <=> [K] VDVTPK	Intralink	[K] PLDNIK	[K] VDVTPK	1	1	241	400	sp|Q8I0U8|PF3D7_0930300	sp|Q8I0U8|PF3D7_0930300	PF3D7_0930300	PF3D7_0930300	FALSE	3	1	HS_1452 / SEC
IRANELDVL [K] K <=> [K] VDVTPK	Intralink	IRANELDVL [K] K	[K] VDVTPK	10	1	233	400	sp|Q8I0U8|PF3D7_0930300	sp|Q8I0U8|PF3D7_0930300	PF3D7_0930300	PF3D7_0930300	FALSE	1	1	HS_1452 / SEC
ANELDVL [K] K <=> [K] VDVTPK	Intralink	ANELDVL [K] K	[K] VDVTPK	8	1	233	400	sp|Q8I0U8|PF3D7_0930300	sp|Q8I0U8|PF3D7_0930300	PF3D7_0930300	PF3D7_0930300	FALSE	2	1	HS_1452 / SEC
VLS [K] IDGK <=> ILL [K] HYK	Intralink	VLS [K] IDGK	ILL [K] HYK	4	4	1177	1136	sp|Q8I0U8|PF3D7_0930300	sp|Q8I0U8|PF3D7_0930300	PF3D7_0930300	PF3D7_0930300	FALSE	2	1	HS_1452 / SEC
ANELDVL [K] K <=> [K] PLDNIK	Intralink	ANELDVL [K] K	[K] PLDNIK	8	1	233	241	sp|Q8I0U8|PF3D7_0930300	sp|Q8I0U8|PF3D7_0930300	PF3D7_0930300	PF3D7_0930300	FALSE	4	1	HS_1452 / SEC
VIEEIN [K] ER <=> TVEE [K] LK	Intralink	VIEEIN [K] ER	TVEE [K] LK	7	5	695	1664	sp|Q8I4R5|PF3D7_1252100	sp|Q8I4R5|PF3D7_1252100	PF3D7_1252100	PF3D7_1252100	FALSE	2	1	HS_1452 / SEC
LISYCTD [K] EVTEDYIK <=> [K] IDDYLWVEQR	Intralink	LISYCTD [K] EVTEDYIK	[K] IDDYLWVEQR	8	1	112	121	sp|Q8IEU2|PF3D7_1302100	sp|Q8IEU2|PF3D7_1302100	PF3D7_1302100	PF3D7_1302100	FALSE	19	1	HS_1452 / SEC
GIENE [K] QLYHK <=> GIENE [K] QLYHK	Homomeric-inter	GIENE [K] QLYHK	GIENE [K] QLYHK	6	6	640	640	sp|Q8IKG9|PF3D7_1466800	sp|Q8IKG9|PF3D7_1466800	PF3D7_1466800	PF3D7_1466800	FALSE	1	1	HS_1452 / SEC
NGYHVMNDD [K] LK <=> NTFSN [K] NTIK	Intralink	NGYHVMNDD [K] LK	NTFSN [K] NTIK	10	6	641	85	sp|C0H571|PF3D7_0929400	sp|C0H571|PF3D7_0929400	PF3D7_0929400	PF3D7_0929400	FALSE	2	1	HS_1452 / SEC
HSHAGELEALGGV [K] PAVLTR <=> YHPDVPYV [K] R	Intralink	HSHAGELEALGGV [K] PAVLTR	YHPDVPYV [K] R	14	9	174	826	sp|P02730|SLC4A1	sp|P02730|SLC4A1	SLC4A1	SLC4A1	FALSE	5	1	HS_1452 / SEC
ADSDITYFV [K] QLDDEEIER <=> [K] YVTTLTK	Intralink	ADSDITYFV [K] QLDDEEIER	[K] YVTTLTK	10	1	387	370	sp|C0H571|PF3D7_0929400	sp|C0H571|PF3D7_0929400	PF3D7_0929400	PF3D7_0929400	FALSE	1	1	HS_1452 / SEC
SGDPSQPLLPQH [S] SLETQLFCEQGDGGTEGHSPSGILEK <=> HSHAGELEALGGV [K] PAVLTR	Intralink	SGDPSQPLLPQH [S] SLETQLFCEQGDGGTEGHSPSGILEK	HSHAGELEALGGV [K] PAVLTR	13	14	193	174	sp|P02730|SLC4A1	sp|P02730|SLC4A1	SLC4A1	SLC4A1	FALSE	2	1	HS_1452 / SEC
NVELQCLDADDAKATFDEEEGRDE [Y] DEVAMPV <=> YHPDVPYV [K] R	Intralink	NVELQCLDADDAKATFDEEEGRDE [Y] DEVAMPV	YHPDVPYV [K] R	25	9	904	826	sp|P02730|SLC4A1	sp|P02730|SLC4A1	SLC4A1	SLC4A1	FALSE	4	1	HS_1452 / SEC
[K] DFTQTNALTNLPNLDNK <=> [K] TTEYYLK	Intralink	[K] DFTQTNALTNLPNLDNK	[K] TTEYYLK	1	1	476	494	sp|C0H571|PF3D7_0929400	sp|C0H571|PF3D7_0929400	PF3D7_0929400	PF3D7_0929400	FALSE	2	1	HS_1452 / SEC
LNRENFSLP [K] IQR <=> NGSL [K] YDEGR	Intralink	LNRENFSLP [K] IQR	NGSL [K] YDEGR	10	5	48	56	sp|Q8IKG9|PF3D7_1466800	sp|Q8IKG9|PF3D7_1466800	PF3D7_1466800	PF3D7_1466800	FALSE	1	1	HS_1452 / SEC
SGIQYSF [K] FDHLNR <=> [K] EDFMR	Intralink	SGIQYSF [K] FDHLNR	[K] EDFMR	8	1	726	733	sp|Q8I4R5|PF3D7_1252100	sp|Q8I4R5|PF3D7_1252100	PF3D7_1252100	PF3D7_1252100	FALSE	1	1	HS_1452 / SEC
TEQQANDQQ [K] NDDDNIK <=> FE [K] FGMSPSR	Intralink	TEQQANDQQ [K] NDDDNIK	FE [K] FGMSPSR	10	3	748	508	sp|C6KT34|PF3D7_0619400	sp|C6KT34|PF3D7_0619400	PF3D7_0619400	PF3D7_0619400	FALSE	2	1	HS_1452 / SEC
ENFSLP [K] IQR <=> NGSL [K] YDEGR	Intralink	ENFSLP [K] IQR	NGSL [K] YDEGR	7	5	48	56	sp|Q8IKG9|PF3D7_1466800	sp|Q8IKG9|PF3D7_1466800	PF3D7_1466800	PF3D7_1466800	FALSE	7	1	HS_1452 / SEC
D [K] DNTDEGDEGDDS <=> NADDD [K] GDK	Intralink	D [K] DNTDEGDEGDDS	NADDD [K] GDK	2	6	145	138	sp|Q6ZMA7|Pfs16	sp|Q6ZMA7|Pfs16	Pfs16	Pfs16	FALSE	1	1	HS_1452 / SEC
NADDDKGD [K] DK <=> T [K] NADDDKGDK	Intralink	NADDDKGD [K] DK	T [K] NADDDKGDK	9	2	141	132	sp|Q6ZMA7|Pfs16	sp|Q6ZMA7|Pfs16	Pfs16	Pfs16	FALSE	3	1	HS_1452 / SEC
LLENME [K] YNDFNK <=> [K] SNQGTK	Intralink	LLENME [K] YNDFNK	[K] SNQGTK	7	1	95	102	sp|Q8IKG9|PF3D7_1466800	sp|Q8IKG9|PF3D7_1466800	PF3D7_1466800	PF3D7_1466800	FALSE	2	1	HS_1452 / SEC
ISQFLIDVVDSYII [K] PIPALPVTPDEPHHNNI <=> FTDDQY [K] DAAAR	Intralink	ISQFLIDVVDSYII [K] PIPALPVTPDEPHHNNI	FTDDQY [K] DAAAR	15	7	200	180	sp|Q8IEU2|PF3D7_1302100	sp|Q8IEU2|PF3D7_1302100	PF3D7_1302100	PF3D7_1302100	FALSE	1	1	HS_1452 / SEC
YN [K] NSPVLVGNPGTGK <=> S [K] YENFYGINITDK	Intralink	YN [K] NSPVLVGNPGTGK	S [K] YENFYGINITDK	3	2	228	385	sp|Q8IIJ8|PF3D7_1116800	sp|Q8IIJ8|PF3D7_1116800	PF3D7_1116800	PF3D7_1116800	FALSE	3	1	HS_1452 / SEC
NVENII [K] LDK <=> [K] VLYEHR	Intralink	NVENII [K] LDK	[K] VLYEHR	7	1	833	840	sp|Q8IKG9|PF3D7_1466800	sp|Q8IKG9|PF3D7_1466800	PF3D7_1466800	PF3D7_1466800	FALSE	3	1	HS_1452 / SEC
GELLI [K] GDCIFHGYFVHK <=> DITDNSFTED [K] FFK	Intralink	GELLI [K] GDCIFHGYFVHK	DITDNSFTED [K] FFK	6	11	686	709	sp|O96230|PF3D7_0215000	sp|O96230|PF3D7_0215000	PF3D7_0215000	PF3D7_0215000	FALSE	2	1	HS_1452 / SEC
SLEAL [K] ELQPTK <=> YGLNELEVE [K] K	Intralink	SLEAL [K] ELQPTK	YGLNELEVE [K] K	6	10	126	49	sp|Q76NN8|PF3D7_0106300	sp|Q76NN8|PF3D7_0106300	PF3D7_0106300	PF3D7_0106300	FALSE	1	1	HS_1452 / SEC
TLVEQCVNND [K] DELTVEER <=> ATSEEL [K] QLR	Intralink	TLVEQCVNND [K] DELTVEER	ATSEEL [K] QLR	11	7	46	8	sp|C0H4V6|14_3_3I	sp|C0H4V6|14_3_3I	14_3_3I	14_3_3I	FALSE	13	1	HS_1452 / SEC
NALDEEM [K] R <=> [K] SNQGTK	Intralink	NALDEEM [K] R	[K] SNQGTK	8	1	116	102	sp|Q8IKG9|PF3D7_1466800	sp|Q8IKG9|PF3D7_1466800	PF3D7_1466800	PF3D7_1466800	FALSE	2	1	HS_1452 / SEC
ISSMMDYY [K] DLK <=> IVE [K] FIK	Intralink	ISSMMDYY [K] DLK	IVE [K] FIK	9	4	126	773	sp|Q8IKG9|PF3D7_1466800	sp|Q8IKG9|PF3D7_1466800	PF3D7_1466800	PF3D7_1466800	FALSE	2	1	HS_1452 / SEC
VF [T] KGTVLLDLQETSLAGVANQLLDR <=> YHPDVPYV [K] R	Intralink	VF [T] KGTVLLDLQETSLAGVANQLLDR	YHPDVPYV [K] R	3	9	115	826	sp|P02730|SLC4A1	sp|P02730|SLC4A1	SLC4A1	SLC4A1	FALSE	1	1	HS_1452 / SEC
TGLI [K] EDDLIPK <=> TVEE [K] LK	Intralink	TGLI [K] EDDLIPK	TVEE [K] LK	5	5	1652	1664	sp|Q8I4R5|PF3D7_1252100	sp|Q8I4R5|PF3D7_1252100	PF3D7_1252100	PF3D7_1252100	FALSE	1	1	HS_1452 / SEC
LIENVN [K] VEK <=> LIV [K] FFR	Intralink	LIENVN [K] VEK	LIV [K] FFR	7	4	288	295	sp|Q8IKG9|PF3D7_1466800	sp|Q8IKG9|PF3D7_1466800	PF3D7_1466800	PF3D7_1466800	FALSE	2	1	HS_1452 / SEC
GSPSTLQTPGSSSGASLHAVGPNQGGLSQGLSG [K] DSADK <=> SLSNMLD [K] K	Intralink	GSPSTLQTPGSSSGASLHAVGPNQGGLSQGLSG [K] DSADK	SLSNMLD [K] K	34	8	71	97	sp|Q6ZMA7|Pfs16	sp|Q6ZMA7|Pfs16	Pfs16	Pfs16	FALSE	1	1	HS_1452 / SEC
NGSL [K] YDEGREIFEGENTDDDTK <=> ENFSLP [K] IQR	Intralink	NGSL [K] YDEGREIFEGENTDDDTK	ENFSLP [K] IQR	5	7	56	48	sp|Q8IKG9|PF3D7_1466800	sp|Q8IKG9|PF3D7_1466800	PF3D7_1466800	PF3D7_1466800	FALSE	1	1	HS_1452 / SEC
SEIAQ [K] VK <=> DS [K] EENR	Intralink	SEIAQ [K] VK	DS [K] EENR	6	3	1135	1125	sp|C0H571|PF3D7_0929400	sp|C0H571|PF3D7_0929400	PF3D7_0929400	PF3D7_0929400	FALSE	2	1	HS_1452 / SEC
NSLS [K] PQNNNNNNTSLLEYIK <=> STNN [K] STMQGQDNIQINSER	Intralink	NSLS [K] PQNNNNNNTSLLEYIK	STNN [K] STMQGQDNIQINSER	5	5	305	242	sp|Q8I305|PF3D7_0914700	sp|Q8I305|PF3D7_0914700	PF3D7_0914700	PF3D7_0914700	FALSE	2	1	HS_1452 / SEC
SNQGT [K] NALDEEMK <=> YNDFN [K] K	Intralink	SNQGT [K] NALDEEMK	YNDFN [K] K	6	6	108	101	sp|Q8IKG9|PF3D7_1466800	sp|Q8IKG9|PF3D7_1466800	PF3D7_1466800	PF3D7_1466800	FALSE	4	1	HS_1452 / SEC
DKD [K] DNTDEGDEGDDS <=> NADDD [K] GDK	Intralink	DKD [K] DNTDEGDEGDDS	NADDD [K] GDK	4	6	145	138	sp|Q6ZMA7|Pfs16	sp|Q6ZMA7|Pfs16	Pfs16	Pfs16	FALSE	2	1	HS_1452 / SEC
MDTV [K] YSEDRYEEIK <=> SD [K] TPWYK	Intralink	MDTV [K] YSEDRYEEIK	SD [K] TPWYK	5	3	159	205	sp|Q8I0P6|PF3D7_1357000	sp|Q8I0P6|PF3D7_1357000	PF3D7_1357000	PF3D7_1357000	FALSE	4	1	HS_1452 / SEC
IPLQGVY [K] IGGIGTVPVGR <=> RPYD [K] PLR	Intralink	IPLQGVY [K] IGGIGTVPVGR	RPYD [K] PLR	8	5	241	230	sp|Q8I0P6|PF3D7_1357000	sp|Q8I0P6|PF3D7_1357000	PF3D7_1357000	PF3D7_1357000	FALSE	1	1	HS_1452 / SEC
IPLQGVY [K] IGGIGTVPVGR <=> [S] GKVVEENPK	Intralink	IPLQGVY [K] IGGIGTVPVGR	[S] GKVVEENPK	8	1	241	369	sp|Q8I0P6|PF3D7_1357000	sp|Q8I0P6|PF3D7_1357000	PF3D7_1357000	PF3D7_1357000	FALSE	1	1	HS_1452 / SEC
DKD [K] DNTDEGDEGDDS <=> T [K] NADDDK	Intralink	DKD [K] DNTDEGDEGDDS	T [K] NADDDK	4	2	145	132	sp|Q6ZMA7|Pfs16	sp|Q6ZMA7|Pfs16	Pfs16	Pfs16	FALSE	1	1	HS_1452 / SEC
FMSYDPNGSIISD [K] K <=> YEEN [K] K	Intralink	FMSYDPNGSIISD [K] K	YEEN [K] K	14	5	818	825	sp|Q8IKG9|PF3D7_1466800	sp|Q8IKG9|PF3D7_1466800	PF3D7_1466800	PF3D7_1466800	FALSE	1	1	HS_1452 / SEC
NSLS [K] PQNNNNNNTSLLEYIK <=> ENISQL [K] YEGQAPNDLK	Intralink	NSLS [K] PQNNNNNNTSLLEYIK	ENISQL [K] YEGQAPNDLK	5	7	305	14	sp|Q8I305|PF3D7_0914700	sp|Q8I305|PF3D7_0914700	PF3D7_0914700	PF3D7_0914700	FALSE	2	1	HS_1452 / SEC
SVSQADLI [K] YDNFR <=> I [K] FDPLYK	Intralink	SVSQADLI [K] YDNFR	I [K] FDPLYK	9	2	781	788	sp|C6KT34|PF3D7_0619400	sp|C6KT34|PF3D7_0619400	PF3D7_0619400	PF3D7_0619400	FALSE	7	1	HS_1452 / SEC
S [T] NNKSTMQGQDNIQINSER <=> ASDVS [K] ENISQLK	Intralink	S [T] NNKSTMQGQDNIQINSER	ASDVS [K] ENISQLK	2	6	239	7	sp|Q8I305|PF3D7_0914700	sp|Q8I305|PF3D7_0914700	PF3D7_0914700	PF3D7_0914700	FALSE	3	1	HS_1452 / SEC
NADDDKGD [K] DK <=> NADDD [K] GDK	Intralink	NADDDKGD [K] DK	NADDD [K] GDK	9	6	141	138	sp|Q6ZMA7|Pfs16	sp|Q6ZMA7|Pfs16	Pfs16	Pfs16	FALSE	5	1	HS_1452 / SEC
VLSFSDGLNTYEGTGIQV [K] K <=> SSLPHL [K] K	Intralink	VLSFSDGLNTYEGTGIQV [K] K	SSLPHL [K] K	19	7	118	201	sp|O96230|PF3D7_0215000	sp|O96230|PF3D7_0215000	PF3D7_0215000	PF3D7_0215000	FALSE	7	1	HS_1452 / SEC
MLFDTYEYV [K] DVK <=> FTDDQY [K] DAAAR	Intralink	MLFDTYEYV [K] DVK	FTDDQY [K] DAAAR	10	7	170	180	sp|Q8IEU2|PF3D7_1302100	sp|Q8IEU2|PF3D7_1302100	PF3D7_1302100	PF3D7_1302100	FALSE	9	1	HS_1452 / SEC
ISDRLISYCTD [K] EVTEDYIK <=> [K] IDDYLWVEQR	Intralink	ISDRLISYCTD [K] EVTEDYIK	[K] IDDYLWVEQR	12	1	112	121	sp|Q8IEU2|PF3D7_1302100	sp|Q8IEU2|PF3D7_1302100	PF3D7_1302100	PF3D7_1302100	FALSE	1	1	HS_1452 / SEC
[K] IDDYLWVEQR <=> EVTEDYI [K] K	Intralink	[K] IDDYLWVEQR	EVTEDYI [K] K	1	8	121	120	sp|Q8IEU2|PF3D7_1302100	sp|Q8IEU2|PF3D7_1302100	PF3D7_1302100	PF3D7_1302100	FALSE	1	1	HS_1452 / SEC
T [K] NADDDKGDK <=> T [K] NADDDK	Homomeric-inter	T [K] NADDDKGDK	T [K] NADDDK	2	2	132	132	sp|Q6ZMA7|Pfs16	sp|Q6ZMA7|Pfs16	Pfs16	Pfs16	FALSE	2	1	HS_1452 / SEC
SVTHANALTVMG [K] ASTPGAAAQIQEVK <=> VALTAQTGEQPS [K] INR	Heteromeric-inter	SVTHANALTVMG [K] ASTPGAAAQIQEVK	VALTAQTGEQPS [K] INR	13	13	743	71	sp|P02730|SLC4A1	sp|P16452|EPB42	SLC4A1	EPB42	FALSE	1	1	HS_1452 / SEC
S [K] INPNLNTFITGGGK <=> LPFL [K] K	Intralink	S [K] INPNLNTFITGGGK	LPFL [K] K	2	5	597	561	sp|O96230|PF3D7_0215000	sp|O96230|PF3D7_0215000	PF3D7_0215000	PF3D7_0215000	FALSE	2	1	HS_1452 / SEC
NLLSVAY [K] NAVGAR <=> ATSEEL [K] QLR	Intralink	NLLSVAY [K] NAVGAR	ATSEEL [K] QLR	8	7	62	8	sp|C0H4V6|14_3_3I	sp|C0H4V6|14_3_3I	14_3_3I	14_3_3I	FALSE	2	1	HS_1452 / SEC
NADDDKGD [K] DK <=> NADDDKGD [K] DK	Homomeric-inter	NADDDKGD [K] DK	NADDDKGD [K] DK	9	9	141	141	sp|Q6ZMA7|Pfs16	sp|Q6ZMA7|Pfs16	Pfs16	Pfs16	FALSE	4	1	HS_1452 / SEC
LEICNLTPDAL [K] SR <=> [K] APSDLYQIILK	Intralink	LEICNLTPDAL [K] SR	[K] APSDLYQIILK	12	1	359	229	sp|P07384|CAPN1	sp|P07384|CAPN1	CAPN1	CAPN1	FALSE	2	1	HS_1452 / SEC
SLSNMLD [K] K <=> SLSNMLD [K] K	Homomeric-inter	SLSNMLD [K] K	SLSNMLD [K] K	8	8	97	97	sp|Q6ZMA7|Pfs16	sp|Q6ZMA7|Pfs16	Pfs16	Pfs16	FALSE	14	1	HS_1452 / SEC
NADDD [K] GDK <=> T [K] NADDDK	Intralink	NADDD [K] GDK	T [K] NADDDK	6	2	138	132	sp|Q6ZMA7|Pfs16	sp|Q6ZMA7|Pfs16	Pfs16	Pfs16	FALSE	3	1	HS_1452 / SEC
[K] IDDYLWVEQR <=> DPE [K] FNYALK	Intralink	[K] IDDYLWVEQR	DPE [K] FNYALK	1	4	121	62	sp|Q8IEU2|PF3D7_1302100	sp|Q8IEU2|PF3D7_1302100	PF3D7_1302100	PF3D7_1302100	FALSE	1	1	HS_1452 / SEC
DVSSVELLM [K] YHQGINAEIETR <=> MEQFP [K] ETVVESSGPK	Heteromeric-inter	DVSSVELLM [K] YHQGINAEIETR	MEQFP [K] ETVVESSGPK	10	6	1943	6	sp|P11277|SPTB	sp|P02549|SPTA1	SPTB	SPTA1	FALSE	1	1	HS_1452 / SEC
QVAANTND [K] AGDGTTTATILAR <=> NVIIEQSFGSP [K] ITK	Intralink	QVAANTND [K] AGDGTTTATILAR	NVIIEQSFGSP [K] ITK	9	12	113	77	sp|Q8IJN9|PF3D7_1015600	sp|Q8IJN9|PF3D7_1015600	PF3D7_1015600	PF3D7_1015600	FALSE	1	1	HS_1452 / SEC
TLVEQCVNND [K] DELTVEER <=> LIPNTSESES [K] VFYYK	Intralink	TLVEQCVNND [K] DELTVEER	LIPNTSESES [K] VFYYK	11	11	46	130	sp|C0H4V6|14_3_3I	sp|C0H4V6|14_3_3I	14_3_3I	14_3_3I	FALSE	6	1	HS_1452 / SEC
T [K] NADDDKGDK <=> T [K] NADDDKGDK	Homomeric-inter	T [K] NADDDKGDK	T [K] NADDDKGDK	2	2	132	132	sp|Q6ZMA7|Pfs16	sp|Q6ZMA7|Pfs16	Pfs16	Pfs16	FALSE	3	1	HS_1452 / SEC
TPADARII [K] IYSTSLK <=> FLDVN [K] DNGLK	Intralink	TPADARII [K] IYSTSLK	FLDVN [K] DNGLK	9	6	171	24	sp|Q76NN8|PF3D7_0106300	sp|Q76NN8|PF3D7_0106300	PF3D7_0106300	PF3D7_0106300	FALSE	2	1	HS_1452 / SEC
YSEDRYEEI [K] K <=> EV [K] DYLK	Intralink	YSEDRYEEI [K] K	EV [K] DYLK	10	3	169	173	sp|Q8I0P6|PF3D7_1357000	sp|Q8I0P6|PF3D7_1357000	PF3D7_1357000	PF3D7_1357000	FALSE	2	1	HS_1452 / SEC
T [K] NADDDKGDK <=> NADDD [K] GDK	Intralink	T [K] NADDDKGDK	NADDD [K] GDK	2	6	132	138	sp|Q6ZMA7|Pfs16	sp|Q6ZMA7|Pfs16	Pfs16	Pfs16	FALSE	1	1	HS_1452 / SEC
LIVEEATNDDNSVVALN [T] KR <=> [K] ALVDENNGENK	Intralink	LIVEEATNDDNSVVALN [T] KR	[K] ALVDENNGENK	18	1	46	8	sp|C6KT34|PF3D7_0619400	sp|C6KT34|PF3D7_0619400	PF3D7_0619400	PF3D7_0619400	FALSE	1	1	HS_1452 / SEC
NDDDNI [K] YEITR <=> FE [K] FGMSPSR	Intralink	NDDDNI [K] YEITR	FE [K] FGMSPSR	7	3	755	508	sp|C6KT34|PF3D7_0619400	sp|C6KT34|PF3D7_0619400	PF3D7_0619400	PF3D7_0619400	FALSE	5	1	HS_1452 / SEC
SG [K] VVEENPK <=> [K] VGYQADK	Intralink	SG [K] VVEENPK	[K] VGYQADK	3	1	371	178	sp|Q8I0P6|PF3D7_1357000	sp|Q8I0P6|PF3D7_1357000	PF3D7_1357000	PF3D7_1357000	FALSE	1	1	HS_1452 / SEC
STNN [K] STMQGQDNIQINSER <=> YEGQAPNDL [K] INK	Intralink	STNN [K] STMQGQDNIQINSER	YEGQAPNDL [K] INK	5	10	242	24	sp|Q8I305|PF3D7_0914700	sp|Q8I305|PF3D7_0914700	PF3D7_0914700	PF3D7_0914700	FALSE	2	1	HS_1452 / SEC
LISYCTD [K] EVTEDYIK <=> DV [K] FTDDQYK	Intralink	LISYCTD [K] EVTEDYIK	DV [K] FTDDQYK	8	3	112	173	sp|Q8IEU2|PF3D7_1302100	sp|Q8IEU2|PF3D7_1302100	PF3D7_1302100	PF3D7_1302100	FALSE	1	1	HS_1452 / SEC
[T] KNADDDK <=> [T] KNADDDK	Homomeric-inter	[T] KNADDDK	[T] KNADDDK	1	1	131	131	sp|Q6ZMA7|Pfs16	sp|Q6ZMA7|Pfs16	Pfs16	Pfs16	FALSE	4	1	HS_1452 / SEC
MLFDTYEYV [K] DVK <=> [K] IDDYLWVEQR	Intralink	MLFDTYEYV [K] DVK	[K] IDDYLWVEQR	10	1	170	121	sp|Q8IEU2|PF3D7_1302100	sp|Q8IEU2|PF3D7_1302100	PF3D7_1302100	PF3D7_1302100	FALSE	1	1	HS_1452 / SEC
FTDDQY [K] DAAAR <=> FTDDQY [K] DAAAR	Homomeric-inter	FTDDQY [K] DAAAR	FTDDQY [K] DAAAR	7	7	180	180	sp|Q8IEU2|PF3D7_1302100	sp|Q8IEU2|PF3D7_1302100	PF3D7_1302100	PF3D7_1302100	FALSE	2	1	HS_1452 / SEC
TLGV [K] PPR <=> IHT [K] NMK	Intralink	TLGV [K] PPR	IHT [K] NMK	5	4	239	389	sp|C6KT34|PF3D7_0619400	sp|C6KT34|PF3D7_0619400	PF3D7_0619400	PF3D7_0619400	FALSE	2	1	HS_1452 / SEC
DLELNENILSLN [S] KK <=> TSEGNI [K] EYR	Intralink	DLELNENILSLN [S] KK	TSEGNI [K] EYR	13	7	449	535	sp|Q8IIX5|PF3D7_1102500	sp|Q8IIX5|PF3D7_1102500	PF3D7_1102500	PF3D7_1102500	FALSE	3	1	HS_1452 / SEC
NADDDKGD [K] DK <=> T [K] NADDDK	Intralink	NADDDKGD [K] DK	T [K] NADDDK	9	2	141	132	sp|Q6ZMA7|Pfs16	sp|Q6ZMA7|Pfs16	Pfs16	Pfs16	FALSE	2	1	HS_1452 / SEC
NSSLSDENN [K] LTK <=> STHLLEETSM [K] K	Intralink	NSSLSDENN [K] LTK	STHLLEETSM [K] K	10	11	481	672	sp|A0A143ZZK9|PF3D7_1211900	sp|A0A143ZZK9|PF3D7_1211900	PF3D7_1211900	PF3D7_1211900	FALSE	23	1	HS_1452 / SEC
VMNQLLTEIDGVGP [K] K <=> [K] QLAQIR	Intralink	VMNQLLTEIDGVGP [K] K	[K] QLAQIR	15	1	617	214	sp|C6KT34|PF3D7_0619400	sp|C6KT34|PF3D7_0619400	PF3D7_0619400	PF3D7_0619400	FALSE	1	1	HS_1452 / SEC
VLYNYGNPSN [K] SVIVDK <=> STHLLEET [S] MKK	Intralink	VLYNYGNPSN [K] SVIVDK	STHLLEET [S] MKK	11	9	537	670	sp|A0A143ZZK9|PF3D7_1211900	sp|A0A143ZZK9|PF3D7_1211900	PF3D7_1211900	PF3D7_1211900	FALSE	3	1	HS_1452 / SEC
GSNAH [K] NSVIGDTVGDPLK <=> VGGGIYT [K] AADVGADLSGK	Intralink	GSNAH [K] NSVIGDTVGDPLK	VGGGIYT [K] AADVGADLSGK	6	8	665	203	sp|Q8IKR1|PF3D7_1456800	sp|Q8IKR1|PF3D7_1456800	PF3D7_1456800	PF3D7_1456800	FALSE	1	1	HS_1452 / SEC
K [T] LVLIGASGVGR <=> FETVHQIH [K] QNK	Intralink	K [T] LVLIGASGVGR	FETVHQIH [K] QNK	2	9	284	371	sp|Q00013|MPP1	sp|Q00013|MPP1	MPP1	MPP1	FALSE	1	1	HS_1452 / SEC
AL [K] EASMVITESPAALQLR <=> A [K] VIAAEGEMNASR	Intralink	AL [K] EASMVITESPAALQLR	A [K] VIAAEGEMNASR	3	2	235	220	sp|P27105|STOM	sp|P27105|STOM	STOM	STOM	FALSE	7	1	HS_1452 / SEC
L [K] DLDNPENTNNAHQVSDEDDNLLRPIK <=> LHFYLLN [K] K	Intralink	L [K] DLDNPENTNNAHQVSDEDDNLLRPIK	LHFYLLN [K] K	2	8	304	339	sp|Q8IAV1|PF3D7_0811600	sp|Q8IAV1|PF3D7_0811600	PF3D7_0811600	PF3D7_0811600	FALSE	7	1	HS_1452 / SEC
ENISQL [K] YEGQAPNDLK <=> ATGSSMTD [K] K	Intralink	ENISQL [K] YEGQAPNDLK	ATGSSMTD [K] K	7	9	14	266	sp|Q8I305|PF3D7_0914700	sp|Q8I305|PF3D7_0914700	PF3D7_0914700	PF3D7_0914700	FALSE	1	1	HS_1452 / SEC
FTDDQY [K] DAAAR <=> DV [K] FTDDQYK	Intralink	FTDDQY [K] DAAAR	DV [K] FTDDQYK	7	3	180	173	sp|Q8IEU2|PF3D7_1302100	sp|Q8IEU2|PF3D7_1302100	PF3D7_1302100	PF3D7_1302100	FALSE	2	1	HS_1452 / SEC
L [K] DLDNPENTNNAHQVSDEDDNLLRPIK <=> RLHFYLLN [K] K	Intralink	L [K] DLDNPENTNNAHQVSDEDDNLLRPIK	RLHFYLLN [K] K	2	9	304	339	sp|Q8IAV1|PF3D7_0811600	sp|Q8IAV1|PF3D7_0811600	PF3D7_0811600	PF3D7_0811600	FALSE	4	1	HS_1452 / SEC
AADVGADLSG [K] NEYGIPEDDIR <=> TTNETW [K] SLDK	Intralink	AADVGADLSG [K] NEYGIPEDDIR	TTNETW [K] SLDK	11	7	214	127	sp|Q8IKR1|PF3D7_1456800	sp|Q8IKR1|PF3D7_1456800	PF3D7_1456800	PF3D7_1456800	FALSE	1	1	HS_1452 / SEC
[K] ENEQNETNENDVHNK <=> S [K] LELSNK	Intralink	[K] ENEQNETNENDVHNK	S [K] LELSNK	1	2	723	716	sp|C6KT34|PF3D7_0619400	sp|C6KT34|PF3D7_0619400	PF3D7_0619400	PF3D7_0619400	FALSE	2	1	HS_1452 / SEC
DPE [K] FNYALK <=> DPE [K] FNYALK	Homomeric-inter	DPE [K] FNYALK	DPE [K] FNYALK	4	4	62	62	sp|Q8IEU2|PF3D7_1302100	sp|Q8IEU2|PF3D7_1302100	PF3D7_1302100	PF3D7_1302100	FALSE	2	1	HS_1452 / SEC
DPISLTI [K] DIYEHGVK <=> DPISLTI [K] DIYEHGVK	Homomeric-inter	DPISLTI [K] DIYEHGVK	DPISLTI [K] DIYEHGVK	8	8	50	50	sp|Q8IKC8|PF3D7_1471100	sp|Q8IKC8|PF3D7_1471100	PF3D7_1471100	PF3D7_1471100	FALSE	8	1	HS_1452 / SEC
S [K] LAEQAERYDEMADAMR <=> ATSEEL [K] QLR	Intralink	S [K] LAEQAERYDEMADAMR	ATSEEL [K] QLR	2	7	19	8	sp|C0H4V6|14_3_3I	sp|C0H4V6|14_3_3I	14_3_3I	14_3_3I	FALSE	2	1	HS_1452 / SEC
[K] IIDFSVNNPDLINYK <=> YALNLS [T] KK	Intralink	[K] IIDFSVNNPDLINYK	YALNLS [T] KK	1	7	1072	1369	sp|Q8IKJ1|PF3D7_1464600	sp|Q8IKJ1|PF3D7_1464600	PF3D7_1464600	PF3D7_1464600	FALSE	2	1	HS_1452 / SEC
LTSTDTIP [K] SK <=> HA [K] GQDLLK	Intralink	LTSTDTIP [K] SK	HA [K] GQDLLK	9	3	497	231	sp|P11171|EPB41	sp|P11171|EPB41	EPB41	EPB41	FALSE	2	1	HS_1452 / SEC
NVIIEQSFGSP [K] ITK <=> DGVTVA [K] SIEFNNK	Intralink	NVIIEQSFGSP [K] ITK	DGVTVA [K] SIEFNNK	12	7	77	87	sp|Q8IJN9|PF3D7_1015600	sp|Q8IJN9|PF3D7_1015600	PF3D7_1015600	PF3D7_1015600	FALSE	8	1	HS_1452 / SEC
DAIDAEEMN [K] K <=> FE [K] FGMSPSR	Intralink	DAIDAEEMN [K] K	FE [K] FGMSPSR	10	3	713	508	sp|C6KT34|PF3D7_0619400	sp|C6KT34|PF3D7_0619400	PF3D7_0619400	PF3D7_0619400	FALSE	2	1	HS_1452 / SEC
NADDD [K] GDK <=> NADDD [K] GDK	Homomeric-inter	NADDD [K] GDK	NADDD [K] GDK	6	6	138	138	sp|Q6ZMA7|Pfs16	sp|Q6ZMA7|Pfs16	Pfs16	Pfs16	FALSE	4	1	HS_1452 / SEC
NEGDDE [K] DNYTNNK <=> AIA [K] EINILNK	Intralink	NEGDDE [K] DNYTNNK	AIA [K] EINILNK	7	4	848	834	sp|Q76NN8|PF3D7_0106300	sp|Q76NN8|PF3D7_0106300	PF3D7_0106300	PF3D7_0106300	FALSE	1	1	HS_1452 / SEC
QGGASQSD [K] TPEELFHPLGADSQV <=> GTADVTHDLQEM [K] EESR	Intralink	QGGASQSD [K] TPEELFHPLGADSQV	GTADVTHDLQEM [K] EESR	9	13	477	245	sp|P11166|SLC2A1	sp|P11166|SLC2A1	SLC2A1	SLC2A1	FALSE	9	1	HS_1452 / SEC
MLFDTYEYV [K] DVK <=> EVTEDYI [K] K	Intralink	MLFDTYEYV [K] DVK	EVTEDYI [K] K	10	8	170	120	sp|Q8IEU2|PF3D7_1302100	sp|Q8IEU2|PF3D7_1302100	PF3D7_1302100	PF3D7_1302100	FALSE	5	1	HS_1452 / SEC
GSNAH [K] NSVIGDTVGDPLK <=> GSNAH [K] NSVIGDTVGDPLK	Homomeric-inter	GSNAH [K] NSVIGDTVGDPLK	GSNAH [K] NSVIGDTVGDPLK	6	6	665	665	sp|Q8IKR1|PF3D7_1456800	sp|Q8IKR1|PF3D7_1456800	PF3D7_1456800	PF3D7_1456800	FALSE	23	1	HS_1452 / SEC
LIVEEATNDDNSVVALN [T] KR <=> ALVDENNGEN [K] VPK	Intralink	LIVEEATNDDNSVVALN [T] KR	ALVDENNGEN [K] VPK	18	11	46	19	sp|C6KT34|PF3D7_0619400	sp|C6KT34|PF3D7_0619400	PF3D7_0619400	PF3D7_0619400	FALSE	1	1	HS_1452 / SEC
AIA [K] EINILNK <=> [K] LMSVIVENK	Intralink	AIA [K] EINILNK	[K] LMSVIVENK	4	1	834	698	sp|Q76NN8|PF3D7_0106300	sp|Q76NN8|PF3D7_0106300	PF3D7_0106300	PF3D7_0106300	FALSE	5	1	HS_1452 / SEC
DPE [K] FNYALK <=> FNYAL [K] DR	Intralink	DPE [K] FNYALK	FNYAL [K] DR	4	6	62	68	sp|Q8IEU2|PF3D7_1302100	sp|Q8IEU2|PF3D7_1302100	PF3D7_1302100	PF3D7_1302100	FALSE	1	1	HS_1452 / SEC
EASNCAQEA [Y] QKATDIAENELPSTHPIR <=> LIPNTSESES [K] VFYYK	Intralink	EASNCAQEA [Y] QKATDIAENELPSTHPIR	LIPNTSESES [K] VFYYK	10	11	164	130	sp|C0H4V6|14_3_3I	sp|C0H4V6|14_3_3I	14_3_3I	14_3_3I	FALSE	4	1	HS_1452 / SEC
FLDVN [K] DNGLK <=> II [K] IYSTSLK	Intralink	FLDVN [K] DNGLK	II [K] IYSTSLK	6	3	24	171	sp|Q76NN8|PF3D7_0106300	sp|Q76NN8|PF3D7_0106300	PF3D7_0106300	PF3D7_0106300	FALSE	19	1	HS_1452 / SEC
[K] EDQQEDDDGFYDAYK <=> [K] EDQQEDDDGFYDAYK	Homomeric-inter	[K] EDQQEDDDGFYDAYK	[K] EDQQEDDDGFYDAYK	1	1	757	757	sp|Q8ILA1|PF3D7_1436300	sp|Q8ILA1|PF3D7_1436300	PF3D7_1436300	PF3D7_1436300	FALSE	2	1	HS_1452 / SEC
ENYYNSDITEYAQGNYNIS [K] NR <=> NG [K] EEFFGTPDDLISSFFSDMK	Intralink	ENYYNSDITEYAQGNYNIS [K] NR	NG [K] EEFFGTPDDLISSFFSDMK	20	3	249	283	sp|Q8I485|PF3D7_0501500	sp|Q8I485|PF3D7_0501500	PF3D7_0501500	PF3D7_0501500	FALSE	5	1	HS_1452 / SEC
ILD [K] YVNPPFHLIINENK <=> IILNYYH [K] NIHK	Intralink	ILD [K] YVNPPFHLIINENK	IILNYYH [K] NIHK	4	8	928	950	sp|Q8IAU7|PF3D7_0811200	sp|Q8IAU7|PF3D7_0811200	PF3D7_0811200	PF3D7_0811200	FALSE	2	1	HS_1452 / SEC
E [K] TNGEVER <=> E [K] TNGEVER	Homomeric-inter	E [K] TNGEVER	E [K] TNGEVER	2	2	318	318	sp|C6KT34|PF3D7_0619400	sp|C6KT34|PF3D7_0619400	PF3D7_0619400	PF3D7_0619400	FALSE	1	1	HS_1452 / SEC
VGYSFINNPNH [K] SYLDNFQR <=> TNESLLTGESEDI [K] K	Intralink	VGYSFINNPNH [K] SYLDNFQR	TNESLLTGESEDI [K] K	12	14	598	290	sp|A0A143ZZK9|PF3D7_1211900	sp|A0A143ZZK9|PF3D7_1211900	PF3D7_1211900	PF3D7_1211900	FALSE	1	1	HS_1452 / SEC
[K] IDDYLWVEQR <=> DV [K] FTDDQYK	Intralink	[K] IDDYLWVEQR	DV [K] FTDDQYK	1	3	121	173	sp|Q8IEU2|PF3D7_1302100	sp|Q8IEU2|PF3D7_1302100	PF3D7_1302100	PF3D7_1302100	FALSE	2	1	HS_1452 / SEC
EQLSSLH [K] FAQENK <=> [K] NNVENSSSTK	Intralink	EQLSSLH [K] FAQENK	[K] NNVENSSSTK	8	1	770	1045	sp|Q8IAV1|PF3D7_0811600	sp|Q8IAV1|PF3D7_0811600	PF3D7_0811600	PF3D7_0811600	FALSE	1	1	HS_1452 / SEC
[K] YHTEGINTLK <=> YIEYPFL [K] NDK	Intralink	[K] YHTEGINTLK	YIEYPFL [K] NDK	1	8	752	704	sp|Q8IAV1|PF3D7_0811600	sp|Q8IAV1|PF3D7_0811600	PF3D7_0811600	PF3D7_0811600	FALSE	2	1	HS_1452 / SEC
DPE [K] FNYALK <=> EVTEDYI [K] K	Intralink	DPE [K] FNYALK	EVTEDYI [K] K	4	8	62	120	sp|Q8IEU2|PF3D7_1302100	sp|Q8IEU2|PF3D7_1302100	PF3D7_1302100	PF3D7_1302100	FALSE	2	1	HS_1452 / SEC
EIDEEGMESI [S] KTIDNSK <=> TSEVVEE [K] K	Intralink	EIDEEGMESI [S] KTIDNSK	TSEVVEE [K] K	11	8	316	331	sp|Q8IIX5|PF3D7_1102500	sp|Q8IIX5|PF3D7_1102500	PF3D7_1102500	PF3D7_1102500	FALSE	1	1	HS_1452 / SEC
[K] IDDYLWVEQR <=> FNYAL [K] DR	Intralink	[K] IDDYLWVEQR	FNYAL [K] DR	1	6	121	68	sp|Q8IEU2|PF3D7_1302100	sp|Q8IEU2|PF3D7_1302100	PF3D7_1302100	PF3D7_1302100	FALSE	4	1	HS_1452 / SEC
TLVEQCVNND [K] DELTVEER <=> [S] KLAEQAER	Intralink	TLVEQCVNND [K] DELTVEER	[S] KLAEQAER	11	1	46	18	sp|C0H4V6|14_3_3I	sp|C0H4V6|14_3_3I	14_3_3I	14_3_3I	FALSE	2	1	HS_1452 / SEC
NDIRPLNETL [K] NEIHNK <=> GAPENII [K] NCK	Intralink	NDIRPLNETL [K] NEIHNK	GAPENII [K] NCK	11	8	743	724	sp|Q76NN8|PF3D7_0106300	sp|Q76NN8|PF3D7_0106300	PF3D7_0106300	PF3D7_0106300	FALSE	3	1	HS_1452 / SEC
NSLS [K] PQNNNNNNTSLLEYIK <=> ATGSSMTD [K] K	Intralink	NSLS [K] PQNNNNNNTSLLEYIK	ATGSSMTD [K] K	5	9	305	266	sp|Q8I305|PF3D7_0914700	sp|Q8I305|PF3D7_0914700	PF3D7_0914700	PF3D7_0914700	FALSE	1	1	HS_1452 / SEC
DTSTNDMDPLNPYGS [S] KR <=> NSSED [K] PTSESK	Intralink	DTSTNDMDPLNPYGS [S] KR	NSSED [K] PTSESK	16	6	250	258	sp|Q8IJ76|PF3D7_1033200	sp|Q8IJ76|PF3D7_1033200	PF3D7_1033200	PF3D7_1033200	FALSE	3	1	HS_1452 / SEC
VEGS [S] KESAGLIPSPELQEWR <=> AQFDYDP [K] K	Intralink	VEGS [S] KESAGLIPSPELQEWR	AQFDYDP [K] K	5	8	211	172	sp|Q00013|MPP1	sp|Q00013|MPP1	MPP1	MPP1	FALSE	3	1	HS_1452 / SEC
VALE [K] STDNISNIK <=> S [K] VVGIK	Intralink	VALE [K] STDNISNIK	S [K] VVGIK	5	2	289	300	sp|Q8IIX5|PF3D7_1102500	sp|Q8IIX5|PF3D7_1102500	PF3D7_1102500	PF3D7_1102500	FALSE	1	1	HS_1452 / SEC
FNYAL [K] DR <=> FNYAL [K] DR	Homomeric-inter	FNYAL [K] DR	FNYAL [K] DR	6	6	68	68	sp|Q8IEU2|PF3D7_1302100	sp|Q8IEU2|PF3D7_1302100	PF3D7_1302100	PF3D7_1302100	FALSE	2	1	HS_1452 / SEC
GAPENII [K] NCK <=> [K] LMSVIVENK	Intralink	GAPENII [K] NCK	[K] LMSVIVENK	8	1	724	698	sp|Q76NN8|PF3D7_0106300	sp|Q76NN8|PF3D7_0106300	PF3D7_0106300	PF3D7_0106300	FALSE	2	1	HS_1452 / SEC
FTDDQY [K] DAAAR <=> IMND [K] K	Intralink	FTDDQY [K] DAAAR	IMND [K] K	7	5	180	156	sp|Q8IEU2|PF3D7_1302100	sp|Q8IEU2|PF3D7_1302100	PF3D7_1302100	PF3D7_1302100	FALSE	7	1	HS_1452 / SEC
FTDVDEYNQY [K] NAFILSNK <=> VNEI [K] VEVDSNPK	Intralink	FTDVDEYNQY [K] NAFILSNK	VNEI [K] VEVDSNPK	11	5	311	341	sp|A0A5K1K910|PF3D7_1344800	sp|A0A5K1K910|PF3D7_1344800	PF3D7_1344800	PF3D7_1344800	FALSE	11	1	HS_1452 / SEC
AVDE [K] LHFSVLENDLK <=> ILTG [K] QLSDAIDSITK	Intralink	AVDE [K] LHFSVLENDLK	ILTG [K] QLSDAIDSITK	5	5	100	484	sp|Q8I3N3|PF3D7_0523100	sp|Q8I3N3|PF3D7_0523100	PF3D7_0523100	PF3D7_0523100	FALSE	1	1	HS_1452 / SEC
NDIRPLNETL [K] NEIHNK <=> NC [K] YYLTK	Intralink	NDIRPLNETL [K] NEIHNK	NC [K] YYLTK	11	3	743	727	sp|Q76NN8|PF3D7_0106300	sp|Q76NN8|PF3D7_0106300	PF3D7_0106300	PF3D7_0106300	FALSE	3	1	HS_1452 / SEC
NLLSVAY [K] NAVGAR <=> [S] KLAEQAER	Intralink	NLLSVAY [K] NAVGAR	[S] KLAEQAER	8	1	62	18	sp|C0H4V6|14_3_3I	sp|C0H4V6|14_3_3I	14_3_3I	14_3_3I	FALSE	1	1	HS_1452 / SEC
ESDEEPFMFSEN [K] FLENQVK <=> NDPT [K] VFIFNEINFFR	Heteromeric-inter	ESDEEPFMFSEN [K] FLENQVK	NDPT [K] VFIFNEINFFR	13	5	280	188	sp|Q8ILZ1|PF3D7_1410400	sp|Q8I485|PF3D7_0501500	PF3D7_1410400	PF3D7_0501500	FALSE	1	1	HS_1452 / SEC
NFSFNNS [K] VYISNDNFITNHETFK <=> LYFNI [K] K	Intralink	NFSFNNS [K] VYISNDNFITNHETFK	LYFNI [K] K	8	6	735	929	sp|Q8IAV1|PF3D7_0811600	sp|Q8IAV1|PF3D7_0811600	PF3D7_0811600	PF3D7_0811600	FALSE	1	1	HS_1452 / SEC
SPSDV [K] PLPSPDTDVPLSSVEIENPETSDQ <=> VALTAQTGEQPS [K] INR	Heteromeric-inter	SPSDV [K] PLPSPDTDVPLSSVEIENPETSDQ	VALTAQTGEQPS [K] INR	6	13	126	71	sp|P02724|GYPA	sp|P16452|EPB42	GYPA	EPB42	FALSE	1	1	HS_1452 / SEC
LAPNQT [K] ELEEK <=> VMELH [K] SYR	Intralink	LAPNQT [K] ELEEK	VMELH [K] SYR	7	6	361	372	sp|P11171|EPB41	sp|P11171|EPB41	EPB41	EPB41	FALSE	8	1	HS_1452 / SEC
VG [K] VIDHAIETEK <=> DI [K] GVSEETLK	Heteromeric-inter	VG [K] VIDHAIETEK	DI [K] GVSEETLK	3	3	292	2266	sp|P11277|SPTB	sp|P02549|SPTA1	SPTB	SPTA1	FALSE	2	1	HS_1452 / SEC
DV [K] FTDDQYK <=> FNYAL [K] DR	Intralink	DV [K] FTDDQYK	FNYAL [K] DR	3	6	173	68	sp|Q8IEU2|PF3D7_1302100	sp|Q8IEU2|PF3D7_1302100	PF3D7_1302100	PF3D7_1302100	FALSE	1	1	HS_1452 / SEC
NSTIVFPLPIDMLQGIIGA [K] HSHLG <=> AL [K] EASMVITESPAALQLR	Intralink	NSTIVFPLPIDMLQGIIGA [K] HSHLG	AL [K] EASMVITESPAALQLR	20	3	283	235	sp|P27105|STOM	sp|P27105|STOM	STOM	STOM	FALSE	1	1	HS_1452 / SEC
DLNI [K] NTDDYYK <=> QI [K] IIEFTR	Intralink	DLNI [K] NTDDYYK	QI [K] IIEFTR	5	3	776	689	sp|Q76NN8|PF3D7_0106300	sp|Q76NN8|PF3D7_0106300	PF3D7_0106300	PF3D7_0106300	FALSE	1	1	HS_1452 / SEC
LDIG [K] NVILPTAR <=> LNDDQV [K] DILGLK	Intralink	LDIG [K] NVILPTAR	LNDDQV [K] DILGLK	5	7	300	50	sp|Q8IIR7|PF3D7_1108600	sp|Q8IIR7|PF3D7_1108600	PF3D7_1108600	PF3D7_1108600	FALSE	6	1	HS_1452 / SEC
EVTEDYI [K] K <=> FNYAL [K] DR	Intralink	EVTEDYI [K] K	FNYAL [K] DR	8	6	120	68	sp|Q8IEU2|PF3D7_1302100	sp|Q8IEU2|PF3D7_1302100	PF3D7_1302100	PF3D7_1302100	FALSE	1	1	HS_1452 / SEC
MQHNLEQQIQA [K] DIK <=> VG [K] VIDHAIETEK	Heteromeric-inter	MQHNLEQQIQA [K] DIK	VG [K] VIDHAIETEK	12	3	2263	292	sp|P02549|SPTA1	sp|P11277|SPTB	SPTA1	SPTB	FALSE	1	1	HS_1452 / SEC
SEPIPEDD [K] NAPVK <=> [K] YDSIIVAK	Intralink	SEPIPEDD [K] NAPVK	[K] YDSIIVAK	9	1	352	403	sp|C0H4Y6|PF3D7_0827900	sp|C0H4Y6|PF3D7_0827900	PF3D7_0827900	PF3D7_0827900	FALSE	2	1	HS_1452 / SEC
GTTPESNFD [S] KTPEIK <=> NSSED [K] PTSESK	Intralink	GTTPESNFD [S] KTPEIK	NSSED [K] PTSESK	10	6	274	258	sp|Q8IJ76|PF3D7_1033200	sp|Q8IJ76|PF3D7_1033200	PF3D7_1033200	PF3D7_1033200	FALSE	1	1	HS_1452 / SEC
HLSSYMEE [K] LK <=> IDQII [K] SQIYR	Intralink	HLSSYMEE [K] LK	IDQII [K] SQIYR	9	6	213	164	sp|Q8IKC8|PF3D7_1471100	sp|Q8IKC8|PF3D7_1471100	PF3D7_1471100	PF3D7_1471100	FALSE	2	1	HS_1452 / SEC
TSEGNI [K] EYR <=> [K] NDVNTLR	Intralink	TSEGNI [K] EYR	[K] NDVNTLR	7	1	535	451	sp|Q8IIX5|PF3D7_1102500	sp|Q8IIX5|PF3D7_1102500	PF3D7_1102500	PF3D7_1102500	FALSE	1	1	HS_1452 / SEC
GYISPYFINN [S] KDQK <=> NVIIEQSFGSP [K] ITK	Intralink	GYISPYFINN [S] KDQK	NVIIEQSFGSP [K] ITK	11	12	237	77	sp|Q8IJN9|PF3D7_1015600	sp|Q8IJN9|PF3D7_1015600	PF3D7_1015600	PF3D7_1015600	FALSE	2	1	HS_1452 / SEC
GDAEELG [K] EETSEVK <=> GDAEELG [K] GEVSEDK	Intralink	GDAEELG [K] EETSEVK	GDAEELG [K] GEVSEDK	8	8	706	571;691	sp|B9ZSJ2|PF3D7_0114000	sp|B9ZSJ2|PF3D7_0114000; sp|B9ZSJ2|PF3D7_0114000	PF3D7_0114000	PF3D7_0114000; PF3D7_0114000	FALSE	2	1	HS_1452 / SEC
DPE [K] FNYALK <=> DSA [K] PLDK	Intralink	DPE [K] FNYALK	DSA [K] PLDK	4	4	62	10	sp|Q8IEU2|PF3D7_1302100	sp|Q8IEU2|PF3D7_1302100	PF3D7_1302100	PF3D7_1302100	FALSE	2	1	HS_1452 / SEC
VEGSSKE [S] AGLIPSPELQEWR <=> EAGL [K] FATGDIIQIINK	Intralink	VEGSSKE [S] AGLIPSPELQEWR	EAGL [K] FATGDIIQIINK	8	5	214	185	sp|Q00013|MPP1	sp|Q00013|MPP1	MPP1	MPP1	FALSE	2	1	HS_1452 / SEC
NYQYQYLF [K] DDSFAYDSTR <=> VTQTIHLGDFE [K] R	Intralink	NYQYQYLF [K] DDSFAYDSTR	VTQTIHLGDFE [K] R	9	12	537	572	sp|Q8IJF6|PF3D7_1024800	sp|Q8IJF6|PF3D7_1024800	PF3D7_1024800	PF3D7_1024800	FALSE	1	1	HS_1452 / SEC
GI [K] PILNGYDTIGQAQSGTGK <=> GIYSYGFE [K] PSAIQQR	Intralink	GI [K] PILNGYDTIGQAQSGTGK	GIYSYGFE [K] PSAIQQR	3	9	55	45	sp|Q8IKF0|PF3D7_1468700	sp|Q8IKF0|PF3D7_1468700	PF3D7_1468700	PF3D7_1468700	FALSE	2	1	HS_1452 / SEC
ATSEEL [K] QLR <=> [S] KLAEQAER	Intralink	ATSEEL [K] QLR	[S] KLAEQAER	7	1	8	18	sp|C0H4V6|14_3_3I	sp|C0H4V6|14_3_3I	14_3_3I	14_3_3I	FALSE	1	1	HS_1452 / SEC
[K] EDQQEDDDGFYDAYK <=> IDQII [K] SQIYR	Heteromeric-inter	[K] EDQQEDDDGFYDAYK	IDQII [K] SQIYR	1	6	757	164	sp|Q8ILA1|PF3D7_1436300	sp|Q8IKC8|PF3D7_1471100	PF3D7_1436300	PF3D7_1471100	FALSE	2	1	HS_1452 / SEC
DE [K] VALEK <=> LDIEE [T] KK	Intralink	DE [K] VALEK	LDIEE [T] KK	3	6	284	279	sp|Q8IIX5|PF3D7_1102500	sp|Q8IIX5|PF3D7_1102500	PF3D7_1102500	PF3D7_1102500	FALSE	2	1	HS_1452 / SEC
LQTAYAGE [K] AEAIQNK <=> DIQNL [K] SR	Heteromeric-inter	LQTAYAGE [K] AEAIQNK	DIQNL [K] SR	9	6	1870	617	sp|P11277|SPTB	sp|P02549|SPTA1	SPTB	SPTA1	FALSE	2	1	HS_1452 / SEC
S [K] NVTYFPSNSNILLNPR <=> S [K] NVTYFPSNSNILLNPR	Homomeric-inter	S [K] NVTYFPSNSNILLNPR	S [K] NVTYFPSNSNILLNPR	2	2	254	254	sp|Q8IBC3|PF3D7_0829200	sp|Q8IBC3|PF3D7_0829200	PF3D7_0829200	PF3D7_0829200	FALSE	1	1	HS_1452 / SEC
LTSTDTIPK [S] K <=> FLALG [S] KFR	Intralink	LTSTDTIPK [S] K	FLALG [S] KFR	10	6	498	505	sp|P11171|EPB41	sp|P11171|EPB41	EPB41	EPB41	FALSE	3	1	HS_1452 / SEC
LDIG [K] NVILPTAR <=> IE [K] LFHLIDK	Intralink	LDIG [K] NVILPTAR	IE [K] LFHLIDK	5	3	300	66	sp|Q8IIR7|PF3D7_1108600	sp|Q8IIR7|PF3D7_1108600	PF3D7_1108600	PF3D7_1108600	FALSE	3	1	HS_1452 / SEC
EADNA [K] LSIFEK <=> E [K] LDIEETK	Intralink	EADNA [K] LSIFEK	E [K] LDIEETK	6	2	265	273	sp|Q8IIX5|PF3D7_1102500	sp|Q8IIX5|PF3D7_1102500	PF3D7_1102500	PF3D7_1102500	FALSE	2	1	HS_1452 / SEC
S [K] YENFYGINITDK <=> NG [K] LQGIYGR	Intralink	S [K] YENFYGINITDK	NG [K] LQGIYGR	2	3	385	205	sp|Q8IIJ8|PF3D7_1116800	sp|Q8IIJ8|PF3D7_1116800	PF3D7_1116800	PF3D7_1116800	FALSE	5	1	HS_1452 / SEC
VALTAQTGEQPS [K] INR <=> [K] WWSAVVEER	Intralink	VALTAQTGEQPS [K] INR	[K] WWSAVVEER	13	1	71	88	sp|P16452|EPB42	sp|P16452|EPB42	EPB42	EPB42	FALSE	24	1	HS_1452 / SEC
EINILN [K] NEGDDEK <=> IQNMG [K] R	Intralink	EINILN [K] NEGDDEK	IQNMG [K] R	7	6	841	755	sp|Q76NN8|PF3D7_0106300	sp|Q76NN8|PF3D7_0106300	PF3D7_0106300	PF3D7_0106300	FALSE	1	1	HS_1452 / SEC
MDGTLNETPI [K] DFEWSGFPTIFFVK <=> AGS [K] IPLPYEGER	Intralink	MDGTLNETPI [K] DFEWSGFPTIFFVK	AGS [K] IPLPYEGER	11	4	422	440	sp|C0H4Y6|PF3D7_0827900	sp|C0H4Y6|PF3D7_0827900	PF3D7_0827900	PF3D7_0827900	FALSE	9	1	HS_1452 / SEC
AIA [K] EINILNK <=> IQNMG [K] R	Intralink	AIA [K] EINILNK	IQNMG [K] R	4	6	834	755	sp|Q76NN8|PF3D7_0106300	sp|Q76NN8|PF3D7_0106300	PF3D7_0106300	PF3D7_0106300	FALSE	4	1	HS_1452 / SEC
LDIEE [T] KK <=> LSIFE [K] EK	Intralink	LDIEE [T] KK	LSIFE [K] EK	6	6	279	271	sp|Q8IIX5|PF3D7_1102500	sp|Q8IIX5|PF3D7_1102500	PF3D7_1102500	PF3D7_1102500	FALSE	1	1	HS_1452 / SEC
EMS [K] ANVHNK <=> [S] KLAEQAER	Intralink	EMS [K] ANVHNK	[S] KLAEQAER	4	1	85	18	sp|C0H4V6|14_3_3I	sp|C0H4V6|14_3_3I	14_3_3I	14_3_3I	FALSE	1	1	HS_1452 / SEC
EADNA [K] LSIFEK <=> [K] PSEINSDIAER	Intralink	EADNA [K] LSIFEK	[K] PSEINSDIAER	6	1	265	244	sp|Q8IIX5|PF3D7_1102500	sp|Q8IIX5|PF3D7_1102500	PF3D7_1102500	PF3D7_1102500	FALSE	1	1	HS_1452 / SEC
HENAI [K] YLGQDYEQLR <=> [K] LYELIITR	Intralink	HENAI [K] YLGQDYEQLR	[K] LYELIITR	6	1	36	654	sp|P07384|CAPN1	sp|P07384|CAPN1	CAPN1	CAPN1	FALSE	9	1	HS_1452 / SEC
VALTAQTGEQPS [K] INR <=> QVE [K] WSQPVHVAR	Intralink	VALTAQTGEQPS [K] INR	QVE [K] WSQPVHVAR	13	4	71	204	sp|P16452|EPB42	sp|P16452|EPB42	EPB42	EPB42	FALSE	2	1	HS_1452 / SEC
APSDLYQIIL [K] ALER <=> LEICNLTPDAL [K] SR	Intralink	APSDLYQIIL [K] ALER	LEICNLTPDAL [K] SR	11	12	240	359	sp|P07384|CAPN1	sp|P07384|CAPN1	CAPN1	CAPN1	FALSE	1	1	HS_1452 / SEC
IVVGNSFVDVVL [K] SGK <=> AGS [K] IPLPYEGER	Intralink	IVVGNSFVDVVL [K] SGK	AGS [K] IPLPYEGER	13	4	370	440	sp|C0H4Y6|PF3D7_0827900	sp|C0H4Y6|PF3D7_0827900	PF3D7_0827900	PF3D7_0827900	FALSE	10	1	HS_1452 / SEC
LLEEM [K] NSEGDFNR <=> GVPLPESASEA [K] K	Intralink	LLEEM [K] NSEGDFNR	GVPLPESASEA [K] K	6	12	89	82	sp|Q8I546|PF3D7_1237700	sp|Q8I546|PF3D7_1237700	PF3D7_1237700	PF3D7_1237700	FALSE	4	1	HS_1452 / SEC
EVDVAHPAA [K] SLIELSR <=> [K] TQLSNIQASR	Intralink	EVDVAHPAA [K] SLIELSR	[K] TQLSNIQASR	10	1	79	22	sp|Q8I5C4|PF3D7_1229500	sp|Q8I5C4|PF3D7_1229500	PF3D7_1229500	PF3D7_1229500	FALSE	5	1	HS_1452 / SEC
S [K] LAEQAERYDEMADAMR <=> IISSVEQ [K] EMSK	Intralink	S [K] LAEQAERYDEMADAMR	IISSVEQ [K] EMSK	2	8	19	81	sp|C0H4V6|14_3_3I	sp|C0H4V6|14_3_3I	14_3_3I	14_3_3I	FALSE	1	1	HS_1452 / SEC
VT [K] QQQQQQQEAYDDEDHQPEMEGGR <=> EVLDEGMPTY [K] DPFK	Intralink	VT [K] QQQQQQQEAYDDEDHQPEMEGGR	EVLDEGMPTY [K] DPFK	3	11	395	326	sp|Q8IL88|PF3D7_1437900	sp|Q8IL88|PF3D7_1437900	PF3D7_1437900	PF3D7_1437900	FALSE	8	1	HS_1452 / SEC
VALTAQTGEQPS [K] INR <=> AFLPAL [K] K	Intralink	VALTAQTGEQPS [K] INR	AFLPAL [K] K	13	7	71	57	sp|P16452|EPB42	sp|P16452|EPB42	EPB42	EPB42	FALSE	4	1	HS_1452 / SEC
SRPEAVSHPLNTVTEDMYTNGSPAPG [S] PAQVKGQEVR <=> GMISL [K] VIPNQQSR	Intralink	SRPEAVSHPLNTVTEDMYTNGSPAPG [S] PAQVKGQEVR	GMISL [K] VIPNQQSR	27	6	57	147	sp|Q00013|MPP1	sp|Q00013|MPP1	MPP1	MPP1	FALSE	1	1	HS_1452 / SEC
DI [K] GVSEETLK <=> VLAVEG [K] R	Heteromeric-inter	DI [K] GVSEETLK	VLAVEG [K] R	3	7	2266	288	sp|P02549|SPTA1	sp|P11277|SPTB	SPTA1	SPTB	FALSE	1	1	HS_1452 / SEC
GSAVTSNVGDTNNDA [K] AR <=> NEEDLNSN [K] NIESNK	Intralink	GSAVTSNVGDTNNDA [K] AR	NEEDLNSN [K] NIESNK	16	9	157	135	sp|Q8I476|PF3D7_0502400	sp|Q8I476|PF3D7_0502400	PF3D7_0502400	PF3D7_0502400	FALSE	4	1	HS_1452 / SEC
DIHDDQDYLHSLG [K] AR <=> DVYD [K] VDYLSSLGK	Heteromeric-inter	DIHDDQDYLHSLG [K] AR	DVYD [K] VDYLSSLGK	14	5	166	160	sp|O75955|FLOT1	sp|Q14254|FLOT2	FLOT1	FLOT2	FALSE	3	1	HS_1452 / SEC
LSEINNIISGDFLSTL [K] HEYFFDK <=> NEEHESFF [K] NK	Intralink	LSEINNIISGDFLSTL [K] HEYFFDK	NEEHESFF [K] NK	17	9	139	120	sp|Q8I485|PF3D7_0501500	sp|Q8I485|PF3D7_0501500	PF3D7_0501500	PF3D7_0501500	FALSE	2	1	HS_1452 / SEC
FI [K] DLTTTYMEEEYTK <=> AQF [K] GAIR	Intralink	FI [K] DLTTTYMEEEYTK	AQF [K] GAIR	3	4	1246	1239	sp|Q8I4T3|PF3D7_1250100	sp|Q8I4T3|PF3D7_1250100	PF3D7_1250100	PF3D7_1250100	FALSE	2	1	HS_1452 / SEC
HA [K] GQDLLK <=> S [K] FLALGSK	Intralink	HA [K] GQDLLK	S [K] FLALGSK	3	2	231	499	sp|P11171|EPB41	sp|P11171|EPB41	EPB41	EPB41	FALSE	1	1	HS_1452 / SEC
EEASYD [K] GDAEEIGK <=> EEEPYE [K] GDYEEVGK	Intralink	EEASYD [K] GDAEEIGK	EEEPYE [K] GDYEEVGK	7	7	873;918	818;858;903	sp|B9ZSJ2|PF3D7_0114000; sp|B9ZSJ2|PF3D7_0114000	sp|B9ZSJ2|PF3D7_0114000; sp|B9ZSJ2|PF3D7_0114000; sp|B9ZSJ2|PF3D7_0114000	PF3D7_0114000; PF3D7_0114000	PF3D7_0114000; PF3D7_0114000; PF3D7_0114000	FALSE	1	1	HS_1452 / SEC
NAFIL [S] NKTLENTRDDTK <=> VNEI [K] VEVDSNPK	Intralink	NAFIL [S] NKTLENTRDDTK	VNEI [K] VEVDSNPK	6	5	317	341	sp|A0A5K1K910|PF3D7_1344800	sp|A0A5K1K910|PF3D7_1344800	PF3D7_1344800	PF3D7_1344800	FALSE	3	1	HS_1452 / SEC
DN [K] SEYYGTPDDLITSFFSIIK <=> SVNNVIS [K] NK	Intralink	DN [K] SEYYGTPDDLITSFFSIIK	SVNNVIS [K] NK	3	8	282	249	sp|Q8I484|PF3D7_0501600	sp|Q8I484|PF3D7_0501600	PF3D7_0501600	PF3D7_0501600	FALSE	4	1	HS_1452 / SEC
ESLYNDFIANP [K] NEK <=> GVPLPESASEA [K] K	Intralink	ESLYNDFIANP [K] NEK	GVPLPESASEA [K] K	12	12	171	82	sp|Q8I546|PF3D7_1237700	sp|Q8I546|PF3D7_1237700	PF3D7_1237700	PF3D7_1237700	FALSE	3	1	HS_1452 / SEC
SPRPTSAPAITQGQVAEGGVLDA [S] AKK <=> TVVP [K] AQK	Intralink	SPRPTSAPAITQGQVAEGGVLDA [S] AKK	TVVP [K] AQK	24	5	578	586	sp|P11171|EPB41	sp|P11171|EPB41	EPB41	EPB41	FALSE	1	1	HS_1452 / SEC
ILSTYVDGIIYRDP [S] KK <=> LNIAFVGDL [K] NGR	Intralink	ILSTYVDGIIYRDP [S] KK	LNIAFVGDL [K] NGR	15	10	162	223	sp|A0A5K1K910|PF3D7_1344800	sp|A0A5K1K910|PF3D7_1344800	PF3D7_1344800	PF3D7_1344800	FALSE	1	1	HS_1452 / SEC
LFHLID [K] NNDK <=> YPEDF [K] LDIGK	Intralink	LFHLID [K] NNDK	YPEDF [K] LDIGK	7	6	73	295	sp|Q8IIR7|PF3D7_1108600	sp|Q8IIR7|PF3D7_1108600	PF3D7_1108600	PF3D7_1108600	FALSE	2	1	HS_1452 / SEC
VNGVQLGS [K] NVYVGPFIK <=> NLD [K] SIDNK	Intralink	VNGVQLGS [K] NVYVGPFIK	NLD [K] SIDNK	9	4	172	113	sp|Q8I5H4|PF3D7_1224300	sp|Q8I5H4|PF3D7_1224300	PF3D7_1224300	PF3D7_1224300	FALSE	5	1	HS_1452 / SEC
YLDYLNVD [K] NDVR <=> CLDDAYTYI [K] K	Intralink	YLDYLNVD [K] NDVR	CLDDAYTYI [K] K	9	10	136	86	sp|Q8I328|PF3D7_0912400	sp|Q8I328|PF3D7_0912400	PF3D7_0912400	PF3D7_0912400	FALSE	9	1	HS_1452 / SEC
NFGG [K] PSAHVTDSFSR <=> [K] ENPFVPTNTK	Intralink	NFGG [K] PSAHVTDSFSR	[K] ENPFVPTNTK	5	1	915	927	sp|Q8ILA1|PF3D7_1436300	sp|Q8ILA1|PF3D7_1436300	PF3D7_1436300	PF3D7_1436300	FALSE	1	1	HS_1452 / SEC
NLELSQ [K] ALR <=> NVLI [K] K	Intralink	NLELSQ [K] ALR	NVLI [K] K	7	5	700	692	sp|A0A143ZZK9|PF3D7_1211900	sp|A0A143ZZK9|PF3D7_1211900	PF3D7_1211900	PF3D7_1211900	FALSE	1	1	HS_1452 / SEC
AIED [K] QVAQQESER <=> AVEA [K] QVAQQEAER	Heteromeric-inter	AIED [K] QVAQQESER	AVEA [K] QVAQQEAER	5	5	185	220	sp|Q8IBC3|PF3D7_0829200	sp|Q8IJP8|PF3D7_1014700	PF3D7_0829200	PF3D7_1014700	FALSE	2	1	HS_1452 / SEC
GNEYF [K] NNDFPNAK <=> NPNDA [K] LYSNR	Intralink	GNEYF [K] NNDFPNAK	NPNDA [K] LYSNR	6	6	390	413	sp|Q8ILC1|HOP	sp|Q8ILC1|HOP	HOP	HOP	FALSE	1	1	HS_1452 / SEC
VT [K] QQQQQQQEAYDDEDHQPEMEGGR <=> FYEVLNL [K] K	Intralink	VT [K] QQQQQQQEAYDDEDHQPEMEGGR	FYEVLNL [K] K	3	8	395	35	sp|Q8IL88|PF3D7_1437900	sp|Q8IL88|PF3D7_1437900	PF3D7_1437900	PF3D7_1437900	FALSE	1	1	HS_1452 / SEC
YYNYENHSAAF [K] LPAFLLK <=> TDTGLT [K] PNK	Intralink	YYNYENHSAAF [K] LPAFLLK	TDTGLT [K] PNK	12	7	309	283	sp|Q8II73|PF3D7_1129000	sp|Q8II73|PF3D7_1129000	PF3D7_1129000	PF3D7_1129000	FALSE	13	1	HS_1452 / SEC
EASNCAQEAYQ [K] ATDIAENELPSTHPIR <=> M [K] GDYYR	Intralink	EASNCAQEAYQ [K] ATDIAENELPSTHPIR	M [K] GDYYR	12	2	166	137	sp|C0H4V6|14_3_3I	sp|C0H4V6|14_3_3I	14_3_3I	14_3_3I	FALSE	2	1	HS_1452 / SEC
VIMITGDQ [K] PTAVAIGK <=> NVLI [K] K	Intralink	VIMITGDQ [K] PTAVAIGK	NVLI [K] K	9	5	779	692	sp|A0A143ZZK9|PF3D7_1211900	sp|A0A143ZZK9|PF3D7_1211900	PF3D7_1211900	PF3D7_1211900	FALSE	5	1	HS_1452 / SEC
ETILN [K] K <=> [K] DFFLK	Intralink	ETILN [K] K	[K] DFFLK	6	1	196	390	sp|Q8IKJ1|PF3D7_1464600	sp|Q8IKJ1|PF3D7_1464600	PF3D7_1464600	PF3D7_1464600	FALSE	1	1	HS_1452 / SEC
YA [K] LNEDLTATK <=> LLE [K] ISGGDAK	Intralink	YA [K] LNEDLTATK	LLE [K] ISGGDAK	3	4	372	390	sp|Q8IIV8|PF3D7_1104400	sp|Q8IIV8|PF3D7_1104400	PF3D7_1104400	PF3D7_1104400	FALSE	3	1	HS_1452 / SEC
K [S] DWIFVVGHHPLISSGR <=> NITV [K] VEK	Intralink	K [S] DWIFVVGHHPLISSGR	NITV [K] VEK	2	5	890	526	sp|Q8IKJ1|PF3D7_1464600	sp|Q8IKJ1|PF3D7_1464600	PF3D7_1464600	PF3D7_1464600	FALSE	5	1	HS_1452 / SEC
YDENTQGNDSF [K] NINEPR <=> NSSED [K] PTSESK	Intralink	YDENTQGNDSF [K] NINEPR	NSSED [K] PTSESK	12	6	183	258	sp|Q8IJ76|PF3D7_1033200	sp|Q8IJ76|PF3D7_1033200	PF3D7_1033200	PF3D7_1033200	FALSE	1	1	HS_1452 / SEC
ANVHN [K] NVAATYR <=> IISSVEQ [K] EMSK	Intralink	ANVHN [K] NVAATYR	IISSVEQ [K] EMSK	6	8	91	81	sp|C0H4V6|14_3_3I	sp|C0H4V6|14_3_3I	14_3_3I	14_3_3I	FALSE	1	1	HS_1452 / SEC
TGTLYIEQFGSNMNE [K] VR <=> [K] FTSGTSYR	Intralink	TGTLYIEQFGSNMNE [K] VR	[K] FTSGTSYR	16	1	200	273	sp|Q8IIJ8|PF3D7_1116800	sp|Q8IIJ8|PF3D7_1116800	PF3D7_1116800	PF3D7_1116800	FALSE	3	1	HS_1452 / SEC
SRPQDTLGP [K] DPGLEPGPDSPGGSSPPR <=> SRPQDTLGP [K] DPGLEPGPDSPGGSSPPR	Homomeric-inter	SRPQDTLGP [K] DPGLEPGPDSPGGSSPPR	SRPQDTLGP [K] DPGLEPGPDSPGGSSPPR	10	10	1381	1381	sp|Q92508|PIEZO1	sp|Q92508|PIEZO1	PIEZO1	PIEZO1	FALSE	1	1	HS_1452 / SEC
VG [K] EGTITVTEGK <=> VLEYLNSI [K] K	Intralink	VG [K] EGTITVTEGK	VLEYLNSI [K] K	3	9	200	164	sp|Q8IJN9|PF3D7_1015600	sp|Q8IJN9|PF3D7_1015600	PF3D7_1015600	PF3D7_1015600	FALSE	2	1	HS_1452 / SEC
NQ [K] NQVIGYYLNK <=> NDNLFDN [K] SMYR	Intralink	NQ [K] NQVIGYYLNK	NDNLFDN [K] SMYR	3	8	375	657	sp|Q8IAU7|PF3D7_0811200	sp|Q8IAU7|PF3D7_0811200	PF3D7_0811200	PF3D7_0811200	FALSE	1	1	HS_1452 / SEC
GFS [K] DTVITILK <=> SFNFTE [T] KR	Intralink	GFS [K] DTVITILK	SFNFTE [T] KR	4	7	735	1012	sp|Q8IAU7|PF3D7_0811200	sp|Q8IAU7|PF3D7_0811200	PF3D7_0811200	PF3D7_0811200	FALSE	3	1	HS_1452 / SEC
D [K] LIGQEIITEEVK <=> QVEEGI [K] ENDTESK	Intralink	D [K] LIGQEIITEEVK	QVEEGI [K] ENDTESK	2	7	683	674;823	sp|Q8I492|PF3D7_0500800	sp|Q8I492|PF3D7_0500800; sp|Q8I492|PF3D7_0500800	PF3D7_0500800	PF3D7_0500800; PF3D7_0500800	FALSE	1	1	HS_1452 / SEC
FYSV [K] NK <=> [K] DFFLK	Intralink	FYSV [K] NK	[K] DFFLK	5	1	219	390	sp|Q8IKJ1|PF3D7_1464600	sp|Q8IKJ1|PF3D7_1464600	PF3D7_1464600	PF3D7_1464600	FALSE	2	1	HS_1452 / SEC
NLENNNTF [T] KK <=> LHFYLLN [K] K	Intralink	NLENNNTF [T] KK	LHFYLLN [K] K	9	8	97	339	sp|Q8IAV1|PF3D7_0811600	sp|Q8IAV1|PF3D7_0811600	PF3D7_0811600	PF3D7_0811600	FALSE	1	1	HS_1452 / SEC
FDEFQ [K] DLNTNEPR <=> MLA [K] LK	Heteromeric-inter	FDEFQ [K] DLNTNEPR	MLA [K] LK	6	4	1125	1420	sp|P02549|SPTA1	sp|P11277|SPTB	SPTA1	SPTB	FALSE	3	1	HS_1452 / SEC
D [K] IENTIHELYK <=> LNETI [K] DK	Intralink	D [K] IENTIHELYK	LNETI [K] DK	2	6	1320	1159	sp|Q8I4T3|PF3D7_1250100	sp|Q8I4T3|PF3D7_1250100	PF3D7_1250100	PF3D7_1250100	FALSE	1	1	HS_1452 / SEC
E [K] DNGIRPPSLETASPLYLLLK <=> YPEGSLQE [K] EVLER	Intralink	E [K] DNGIRPPSLETASPLYLLLK	YPEGSLQE [K] EVLER	2	9	460	445	sp|P16452|EPB42	sp|P16452|EPB42	EPB42	EPB42	FALSE	3	1	HS_1452 / SEC
[K] FEDFLGSMENNR <=> FYLFL [S] KAR	Heteromeric-inter	[K] FEDFLGSMENNR	FYLFL [S] KAR	1	6	1209	1296	sp|P11277|SPTB	sp|P02549|SPTA1	SPTB	SPTA1	FALSE	1	1	HS_1452 / SEC
SLD [K] DPMLLSGTHVMEGSGR <=> IDESSLTGESDHV [K] K	Intralink	SLD [K] DPMLLSGTHVMEGSGR	IDESSLTGESDHV [K] K	4	14	252	247;251	sp|P23634|ATP2B4	sp|P23634|ATP2B4; sp|P20020|ATP2B1	ATP2B4	ATP2B4; ATP2B1	FALSE	17	1	HS_1452 / SEC
ILQGGA [K] GPGLFFILPCTDSFIK <=> LPDSF [K] DSPSK	Intralink	ILQGGA [K] GPGLFFILPCTDSFIK	LPDSF [K] DSPSK	7	6	77	20	sp|P27105|STOM	sp|P27105|STOM	STOM	STOM	FALSE	1	1	HS_1452 / SEC
ISLDEF [K] QTR <=> SDESSGV [K] K	Intralink	ISLDEF [K] QTR	SDESSGV [K] K	7	8	198	209	sp|Q8IIR7|PF3D7_1108600	sp|Q8IIR7|PF3D7_1108600	PF3D7_1108600	PF3D7_1108600	FALSE	2	1	HS_1452 / SEC
LIPEYNEAANMLNE [K] K <=> EIA [K] YFVK	Intralink	LIPEYNEAANMLNE [K] K	EIA [K] YFVK	15	4	80	188	sp|C0H4Y6|PF3D7_0827900	sp|C0H4Y6|PF3D7_0827900	PF3D7_0827900	PF3D7_0827900	FALSE	3	1	HS_1452 / SEC
YN [K] NSPVLVGNPGTGK <=> NG [K] LQGIYGR	Intralink	YN [K] NSPVLVGNPGTGK	NG [K] LQGIYGR	3	3	228	205	sp|Q8IIJ8|PF3D7_1116800	sp|Q8IIJ8|PF3D7_1116800	PF3D7_1116800	PF3D7_1116800	FALSE	1	1	HS_1452 / SEC
NTYYNSQYVN [K] EK <=> ETILN [K] K	Intralink	NTYYNSQYVN [K] EK	ETILN [K] K	11	6	188	196	sp|Q8IKJ1|PF3D7_1464600	sp|Q8IKJ1|PF3D7_1464600	PF3D7_1464600	PF3D7_1464600	FALSE	1	1	HS_1452 / SEC
ISSNIQ [K] ITQCSVEIQR <=> QQLQQ [K] QQYTNQLAK	Intralink	ISSNIQ [K] ITQCSVEIQR	QQLQQ [K] QQYTNQLAK	7	6	24	55	sp|O15400|STX7	sp|O15400|STX7	STX7	STX7	FALSE	1	1	HS_1452 / SEC
DEFAYHEMMTHVPMTVS [K] EPK <=> TDTGLT [K] PNK	Intralink	DEFAYHEMMTHVPMTVS [K] EPK	TDTGLT [K] PNK	18	7	115	283	sp|Q8II73|PF3D7_1129000	sp|Q8II73|PF3D7_1129000	PF3D7_1129000	PF3D7_1129000	FALSE	13	1	HS_1452 / SEC
DFL [K] HFFK <=> LG [K] NILER	Intralink	DFL [K] HFFK	LG [K] NILER	4	3	473	2137	sp|Q8I4T3|PF3D7_1250100	sp|Q8I4T3|PF3D7_1250100	PF3D7_1250100	PF3D7_1250100	FALSE	1	1	HS_1452 / SEC
[K] INLDEPRK <=> L [K] DSLNR	Intralink	[K] INLDEPRK	L [K] DSLNR	1	2	229	1434	sp|Q8IKJ1|PF3D7_1464600	sp|Q8IKJ1|PF3D7_1464600	PF3D7_1464600	PF3D7_1464600	FALSE	1	1	HS_1452 / SEC
NSSLSDENN [K] LTK <=> NVLI [K] K	Intralink	NSSLSDENN [K] LTK	NVLI [K] K	10	5	481	692	sp|A0A143ZZK9|PF3D7_1211900	sp|A0A143ZZK9|PF3D7_1211900	PF3D7_1211900	PF3D7_1211900	FALSE	1	1	HS_1452 / SEC
SEPIPEDD [K] NAPVK <=> N [K] INYGGGR	Intralink	SEPIPEDD [K] NAPVK	N [K] INYGGGR	9	2	352	117	sp|C0H4Y6|PF3D7_0827900	sp|C0H4Y6|PF3D7_0827900	PF3D7_0827900	PF3D7_0827900	FALSE	1	1	HS_1452 / SEC
IYETDNVDEPLNAI [K] EAVEQNESAK <=> IEES [K] NILK	Intralink	IYETDNVDEPLNAI [K] EAVEQNESAK	IEES [K] NILK	15	5	266	246	sp|Q7KWJ5|PF3D7_0204700	sp|Q7KWJ5|PF3D7_0204700	PF3D7_0204700	PF3D7_0204700	FALSE	14	1	HS_1452 / SEC
[K] INLDEPR <=> L [K] DSLNR	Intralink	[K] INLDEPR	L [K] DSLNR	1	2	229	1434	sp|Q8IKJ1|PF3D7_1464600	sp|Q8IKJ1|PF3D7_1464600	PF3D7_1464600	PF3D7_1464600	FALSE	8	1	HS_1452 / SEC
EILSEENEMQPNG [K] VFK <=> IGYSSPLTLSDQ [S] SKIK	Intralink	EILSEENEMQPNG [K] VFK	IGYSSPLTLSDQ [S] SKIK	14	13	113	352	sp|O60488|ACSL4	sp|O60488|ACSL4	ACSL4	ACSL4	FALSE	1	1	HS_1452 / SEC
YL [K] HQTFAHEVDGR <=> WITD [K] TK	Heteromeric-inter	YL [K] HQTFAHEVDGR	WITD [K] TK	3	5	1540	973	sp|P02549|SPTA1	sp|P11277|SPTB	SPTA1	SPTB	FALSE	4	1	HS_1452 / SEC
AIELDPTFV [K] AYSR <=> NPNDA [K] LYSNR	Intralink	AIELDPTFV [K] AYSR	NPNDA [K] LYSNR	10	6	447	413	sp|Q8ILC1|HOP	sp|Q8ILC1|HOP	HOP	HOP	FALSE	1	1	HS_1452 / SEC
HDTSL [K] PISVSYNPATAK <=> SVL [K] GGPFSDSYR	Intralink	HDTSL [K] PISVSYNPATAK	SVL [K] GGPFSDSYR	6	4	46	81	sp|P00915|CA1	sp|P00915|CA1	CA1	CA1	FALSE	2	1	HS_1452 / SEC
YL [K] HQTFAHEVDGR <=> [K] LSGLER	Heteromeric-inter	YL [K] HQTFAHEVDGR	[K] LSGLER	3	1	1540	996	sp|P02549|SPTA1	sp|P11277|SPTB	SPTA1	SPTB	FALSE	2	1	HS_1452 / SEC
TVNSEVSP [K] LDDEK <=> [K] EDLLK	Intralink	TVNSEVSP [K] LDDEK	[K] EDLLK	9	1	141	147	sp|Q8IJ76|PF3D7_1033200	sp|Q8IJ76|PF3D7_1033200	PF3D7_1033200	PF3D7_1033200	FALSE	8	1	HS_1452 / SEC
VAPEEHPVLLTEAPLNP [K] ANR <=> DLTDYLM [K] ILTER	Intralink	VAPEEHPVLLTEAPLNP [K] ANR	DLTDYLM [K] ILTER	18	8	113	191	sp|P60709|ACTB	sp|P60709|ACTB	ACTB	ACTB	FALSE	1	1	HS_1452 / SEC
VATDEFG [K] SK <=> HAIL [K] AK	Intralink	VATDEFG [K] SK	HAIL [K] AK	8	5	142	433	sp|Q8I5H4|PF3D7_1224300	sp|Q8I5H4|PF3D7_1224300	PF3D7_1224300	PF3D7_1224300	FALSE	1	1	HS_1452 / SEC
SSSLALVGTNNNDPIFAYCE [K] DNK <=> SVNNVIS [K] NK	Intralink	SSSLALVGTNNNDPIFAYCE [K] DNK	SVNNVIS [K] NK	21	8	279	249	sp|Q8I484|PF3D7_0501600	sp|Q8I484|PF3D7_0501600	PF3D7_0501600	PF3D7_0501600	FALSE	1	1	HS_1452 / SEC
LDDPQVVSYLG [K] AK <=> DSTLIMEGEG [K] K	Intralink	LDDPQVVSYLG [K] AK	DSTLIMEGEG [K] K	12	11	349	368	sp|Q8IJN9|PF3D7_1015600	sp|Q8IJN9|PF3D7_1015600	PF3D7_1015600	PF3D7_1015600	FALSE	1	1	HS_1452 / SEC
MAIESAGF [K] LNK <=> [K] LYELIITR	Intralink	MAIESAGF [K] LNK	[K] LYELIITR	9	1	650	654	sp|P07384|CAPN1	sp|P07384|CAPN1	CAPN1	CAPN1	FALSE	3	1	HS_1452 / SEC
NPFT [K] IIHK <=> NNFAT [K] LR	Intralink	NPFT [K] IIHK	NNFAT [K] LR	5	6	63	147	sp|Q8IKC8|PF3D7_1471100	sp|Q8IKC8|PF3D7_1471100	PF3D7_1471100	PF3D7_1471100	FALSE	9	1	HS_1452 / SEC
IFEEN [K] GLIER <=> [K] NLDIHLTTLR	Intralink	IFEEN [K] GLIER	[K] NLDIHLTTLR	6	1	190	198	sp|C0H4M1|PF3D7_0707400	sp|C0H4M1|PF3D7_0707400	PF3D7_0707400	PF3D7_0707400	FALSE	5	1	HS_1452 / SEC
[K] NSEYDLYDDDDK <=> ENLI [K] FLK	Intralink	[K] NSEYDLYDDDDK	ENLI [K] FLK	1	5	815	811	sp|Q8ILA1|PF3D7_1436300	sp|Q8ILA1|PF3D7_1436300	PF3D7_1436300	PF3D7_1436300	FALSE	3	1	HS_1452 / SEC
QDPSLIVA [K] IDQIIK <=> NNFAT [K] LR	Intralink	QDPSLIVA [K] IDQIIK	NNFAT [K] LR	9	6	158	147	sp|Q8IKC8|PF3D7_1471100	sp|Q8IKC8|PF3D7_1471100	PF3D7_1471100	PF3D7_1471100	FALSE	7	1	HS_1452 / SEC
[K] LNEASR <=> [K] LSGLER	Heteromeric-inter	[K] LNEASR	[K] LSGLER	1	1	1602	996	sp|P02549|SPTA1	sp|P11277|SPTB	SPTA1	SPTB	FALSE	1	1	HS_1452 / SEC
FM [K] SDNLSK <=> TS [K] LLIDR	Intralink	FM [K] SDNLSK	TS [K] LLIDR	3	3	1065	1057	sp|Q8IFP1|PF3D7_0422500	sp|Q8IFP1|PF3D7_0422500	PF3D7_0422500	PF3D7_0422500	FALSE	2	1	HS_1452 / SEC
FNEVGD [K] NR <=> N [K] INYGGGR	Intralink	FNEVGD [K] NR	N [K] INYGGGR	7	2	182	117	sp|C0H4Y6|PF3D7_0827900	sp|C0H4Y6|PF3D7_0827900	PF3D7_0827900	PF3D7_0827900	FALSE	7	1	HS_1452 / SEC
LPDSF [K] DSPSK <=> LPDSF [K] DSPSK	Homomeric-inter	LPDSF [K] DSPSK	LPDSF [K] DSPSK	6	6	20	20	sp|P27105|STOM	sp|P27105|STOM	STOM	STOM	FALSE	2	1	HS_1452 / SEC
YA [K] LNEDLTATK <=> SLLEF [K] K	Intralink	YA [K] LNEDLTATK	SLLEF [K] K	3	6	372	354	sp|Q8IIV8|PF3D7_1104400	sp|Q8IIV8|PF3D7_1104400	PF3D7_1104400	PF3D7_1104400	FALSE	2	1	HS_1452 / SEC
VATDEFG [K] SK <=> NLDK [S] IDNK	Intralink	VATDEFG [K] SK	NLDK [S] IDNK	8	5	142	114	sp|Q8I5H4|PF3D7_1224300	sp|Q8I5H4|PF3D7_1224300	PF3D7_1224300	PF3D7_1224300	FALSE	2	1	HS_1452 / SEC
GYAELLST [K] NLTEDVIR <=> VVEDSQSA [K] NK	Intralink	GYAELLST [K] NLTEDVIR	VVEDSQSA [K] NK	9	9	345	334	sp|Q8I5Y3|PF3D7_1206200	sp|Q8I5Y3|PF3D7_1206200	PF3D7_1206200	PF3D7_1206200	FALSE	1	1	HS_1452 / SEC
ESLYNDFIANP [K] NEK <=> TVADL [K] K	Intralink	ESLYNDFIANP [K] NEK	TVADL [K] K	12	6	171	180	sp|Q8I546|PF3D7_1237700	sp|Q8I546|PF3D7_1237700	PF3D7_1237700	PF3D7_1237700	FALSE	7	1	HS_1452 / SEC
LLDRSTHLLEE [T] SMKK <=> NSSLSDENN [K] LTK	Intralink	LLDRSTHLLEE [T] SMKK	NSSLSDENN [K] LTK	12	10	669	481	sp|A0A143ZZK9|PF3D7_1211900	sp|A0A143ZZK9|PF3D7_1211900	PF3D7_1211900	PF3D7_1211900	FALSE	1	1	HS_1452 / SEC
DGFID [K] EEIIK <=> DG [K] ISLDEFK	Intralink	DGFID [K] EEIIK	DG [K] ISLDEFK	6	3	232	191	sp|Q8IIR7|PF3D7_1108600	sp|Q8IIR7|PF3D7_1108600	PF3D7_1108600	PF3D7_1108600	FALSE	5	1	HS_1452 / SEC
N [K] AHLLQQNQLQGLTHK <=> INFENNLG [K] DHTK	Intralink	N [K] AHLLQQNQLQGLTHK	INFENNLG [K] DHTK	2	9	2962	2986	sp|Q8I4T3|PF3D7_1250100	sp|Q8I4T3|PF3D7_1250100	PF3D7_1250100	PF3D7_1250100	FALSE	1	1	HS_1452 / SEC
NSDNISLLG [K] R <=> [K] ISQDSIK	Intralink	NSDNISLLG [K] R	[K] ISQDSIK	10	1	365	367	sp|Q8IJF6|PF3D7_1024800	sp|Q8IJF6|PF3D7_1024800	PF3D7_1024800	PF3D7_1024800	FALSE	2	1	HS_1452 / SEC
[K] SGTGNIFVK <=> NVYVGPFI [K] K	Intralink	[K] SGTGNIFVK	NVYVGPFI [K] K	1	9	100	181	sp|Q8I5H4|PF3D7_1224300	sp|Q8I5H4|PF3D7_1224300	PF3D7_1224300	PF3D7_1224300	FALSE	2	1	HS_1452 / SEC
NAFILSN [K] TLENTR <=> VNEI [K] VEVDSNPK	Intralink	NAFILSN [K] TLENTR	VNEI [K] VEVDSNPK	8	5	319	341	sp|A0A5K1K910|PF3D7_1344800	sp|A0A5K1K910|PF3D7_1344800	PF3D7_1344800	PF3D7_1344800	FALSE	1	1	HS_1452 / SEC
[K] NILLQELK <=> [K] INNDK	Intralink	[K] NILLQELK	[K] INNDK	1	1	411	405	sp|Q8IAU7|PF3D7_0811200	sp|Q8IAU7|PF3D7_0811200	PF3D7_0811200	PF3D7_0811200	FALSE	2	1	HS_1452 / SEC
ITDIN [K] DTNVDLNNVR <=> ITGVES [K] NTISVLLR	Intralink	ITDIN [K] DTNVDLNNVR	ITGVES [K] NTISVLLR	6	7	188	373	sp|C0H5I7|PF3D7_1357800	sp|C0H5I7|PF3D7_1357800	PF3D7_1357800	PF3D7_1357800	FALSE	2	1	HS_1452 / SEC
VIL [K] DVGNIK <=> [K] ESELNVSR	Intralink	VIL [K] DVGNIK	[K] ESELNVSR	4	1	692	699	sp|A0A5K1K8E0|PF3D7_1327300	sp|A0A5K1K8E0|PF3D7_1327300	PF3D7_1327300	PF3D7_1327300	FALSE	5	1	HS_1452 / SEC
VMIIGEDTN [K] NILIK <=> NILLQEL [K] K	Intralink	VMIIGEDTN [K] NILIK	NILLQEL [K] K	10	8	399	419	sp|Q8IAU7|PF3D7_0811200	sp|Q8IAU7|PF3D7_0811200	PF3D7_0811200	PF3D7_0811200	FALSE	2	1	HS_1452 / SEC
DLANVLSFGEA [K] LGDNGQK <=> DLVTIG [K] LSVPYK	Intralink	DLANVLSFGEA [K] LGDNGQK	DLVTIG [K] LSVPYK	12	7	144	218	sp|Q8IM15|PMIII	sp|Q8IM15|PMIII	PMIII	PMIII	FALSE	1	1	HS_1452 / SEC
TVNSEVSP [K] LDDEK <=> VPV [K] SK	Intralink	TVNSEVSP [K] LDDEK	VPV [K] SK	9	4	141	121	sp|Q8IJ76|PF3D7_1033200	sp|Q8IJ76|PF3D7_1033200	PF3D7_1033200	PF3D7_1033200	FALSE	1	1	HS_1452 / SEC
AGS [K] IPLPYEGER <=> IE [K] SLK	Intralink	AGS [K] IPLPYEGER	IE [K] SLK	4	3	440	340	sp|C0H4Y6|PF3D7_0827900	sp|C0H4Y6|PF3D7_0827900	PF3D7_0827900	PF3D7_0827900	FALSE	1	1	HS_1452 / SEC
[K] WWSAVVEER <=> AFLPAL [K] K	Intralink	[K] WWSAVVEER	AFLPAL [K] K	1	7	88	57	sp|P16452|EPB42	sp|P16452|EPB42	EPB42	EPB42	FALSE	2	1	HS_1452 / SEC
AGS [K] IPLPYEGERSLK <=> IVVGNSFVDVVL [K] SGK	Intralink	AGS [K] IPLPYEGERSLK	IVVGNSFVDVVL [K] SGK	4	13	440	370	sp|C0H4Y6|PF3D7_0827900	sp|C0H4Y6|PF3D7_0827900	PF3D7_0827900	PF3D7_0827900	FALSE	1	1	HS_1452 / SEC
YLL [K] NPK <=> IE [K] SLK	Intralink	YLL [K] NPK	IE [K] SLK	4	3	314	340	sp|C0H4Y6|PF3D7_0827900	sp|C0H4Y6|PF3D7_0827900	PF3D7_0827900	PF3D7_0827900	FALSE	1	1	HS_1452 / SEC
EIVGDNTIE [K] K <=> TE [K] ALR	Intralink	EIVGDNTIE [K] K	TE [K] ALR	10	3	100	104	sp|Q8IKC8|PF3D7_1471100	sp|Q8IKC8|PF3D7_1471100	PF3D7_1471100	PF3D7_1471100	FALSE	2	1	HS_1452 / SEC
HFSP [K] NMTLIGVNVEHDELTK <=> IYTGE [K] QNFNK	Intralink	HFSP [K] NMTLIGVNVEHDELTK	IYTGE [K] QNFNK	5	6	284	41	sp|Q8I3N3|PF3D7_0523100	sp|Q8I3N3|PF3D7_0523100	PF3D7_0523100	PF3D7_0523100	FALSE	5	1	HS_1452 / SEC
DDENLD [K] EYLENGDK <=> [K] GEASSQLNLK	Intralink	DDENLD [K] EYLENGDK	[K] GEASSQLNLK	7	1	291	274	sp|Q8I2W2|PF3D7_0919100	sp|Q8I2W2|PF3D7_0919100	PF3D7_0919100	PF3D7_0919100	FALSE	2	1	HS_1452 / SEC
NM [K] GVPLPESASEAK <=> [K] LLEEMK	Intralink	NM [K] GVPLPESASEAK	[K] LLEEMK	3	1	70	83	sp|Q8I546|PF3D7_1237700	sp|Q8I546|PF3D7_1237700	PF3D7_1237700	PF3D7_1237700	FALSE	10	1	HS_1452 / SEC
NFLGQNGTYHMSYD [S] KSIDYAK <=> NFLGQNGTYHMSYD [S] KSIDYAK	Homomeric-inter	NFLGQNGTYHMSYD [S] KSIDYAK	NFLGQNGTYHMSYD [S] KSIDYAK	15	15	743	743	sp|Q8ILA1|PF3D7_1436300	sp|Q8ILA1|PF3D7_1436300	PF3D7_1436300	PF3D7_1436300	FALSE	3	1	HS_1452 / SEC
HLSSYMEE [K] LK <=> [K] NIESGK	Intralink	HLSSYMEE [K] LK	[K] NIESGK	9	1	213	221	sp|Q8IKC8|PF3D7_1471100	sp|Q8IKC8|PF3D7_1471100	PF3D7_1471100	PF3D7_1471100	FALSE	1	1	HS_1452 / SEC
YYQQL [K] LEGPGEQETK <=> LDLIS [K] GEEPR	Intralink	YYQQL [K] LEGPGEQETK	LDLIS [K] GEEPR	6	6	239	255	sp|Q99808|SLC29A1	sp|Q99808|SLC29A1	SLC29A1	SLC29A1	FALSE	2	1	HS_1452 / SEC
ENYYNSDITEYAQGNYNIS [K] NR <=> S [K] TFSLDDPQK	Intralink	ENYYNSDITEYAQGNYNIS [K] NR	S [K] TFSLDDPQK	20	2	249	261	sp|Q8I485|PF3D7_0501500	sp|Q8I485|PF3D7_0501500	PF3D7_0501500	PF3D7_0501500	FALSE	5	1	HS_1452 / SEC
[K] IYDVSVASIHWHNK <=> TPL [K] YSGVK	Intralink	[K] IYDVSVASIHWHNK	TPL [K] YSGVK	1	4	393	348	sp|Q8I3T1|PF3D7_0517700	sp|Q8I3T1|PF3D7_0517700	PF3D7_0517700	PF3D7_0517700	FALSE	5	1	HS_1452 / SEC
NM [K] GVPLPESASEAK <=> TVADL [K] K	Intralink	NM [K] GVPLPESASEAK	TVADL [K] K	3	6	70	180	sp|Q8I546|PF3D7_1237700	sp|Q8I546|PF3D7_1237700	PF3D7_1237700	PF3D7_1237700	FALSE	1	1	HS_1452 / SEC
DEIDIDNVT [K] NER <=> TLEVE [K] K	Intralink	DEIDIDNVT [K] NER	TLEVE [K] K	10	6	852	841	sp|A0A5K1K8E0|PF3D7_1327300	sp|A0A5K1K8E0|PF3D7_1327300	PF3D7_1327300	PF3D7_1327300	FALSE	1	1	HS_1452 / SEC
LGFIDSQVSN [K] VIDK <=> EA [K] DYINSLSLK	Intralink	LGFIDSQVSN [K] VIDK	EA [K] DYINSLSLK	11	3	613	641	sp|O97245|PF3D7_0306400	sp|O97245|PF3D7_0306400	PF3D7_0306400	PF3D7_0306400	FALSE	3	1	HS_1452 / SEC
VNGVQLGS [K] NVYVGPFIK <=> VATDEFG [K] SK	Intralink	VNGVQLGS [K] NVYVGPFIK	VATDEFG [K] SK	9	8	172	142	sp|Q8I5H4|PF3D7_1224300	sp|Q8I5H4|PF3D7_1224300	PF3D7_1224300	PF3D7_1224300	FALSE	1	1	HS_1452 / SEC
DV [K] LPVQLQR <=> DV [K] LPVQLQR	Homomeric-inter	DV [K] LPVQLQR	DV [K] LPVQLQR	3	3	198	198	sp|P27105|STOM	sp|P27105|STOM	STOM	STOM	FALSE	16	1	HS_1452 / SEC
[K] IGEAEAAVIEAMGK <=> IQQIAEGE [K] VK	Intralink	[K] IGEAEAAVIEAMGK	IQQIAEGE [K] VK	1	9	321	305	sp|Q14254|FLOT2	sp|Q14254|FLOT2	FLOT2	FLOT2	FALSE	6	1	HS_1452 / SEC
LTGVSISQVNH [K] PLR <=> LTGVSISQVNH [K] PLR	Homomeric-inter	LTGVSISQVNH [K] PLR	LTGVSISQVNH [K] PLR	12	12	422	422	sp|O75955|FLOT1	sp|O75955|FLOT1	FLOT1	FLOT1	FALSE	5	1	HS_1452 / SEC
TDTGLT [K] PNK <=> TDTGLT [K] PNK	Homomeric-inter	TDTGLT [K] PNK	TDTGLT [K] PNK	7	7	283	283	sp|Q8II73|PF3D7_1129000	sp|Q8II73|PF3D7_1129000	PF3D7_1129000	PF3D7_1129000	FALSE	2	1	HS_1452 / SEC
[K] VEYDEK <=> ND [K] HNK	Intralink	[K] VEYDEK	ND [K] HNK	1	3	209	196	sp|C0H4Y6|PF3D7_0827900	sp|C0H4Y6|PF3D7_0827900	PF3D7_0827900	PF3D7_0827900	FALSE	2	1	HS_1452 / SEC
MDGTLNETPI [K] DFEWSGFPTIFFVK <=> IE [K] SLK	Intralink	MDGTLNETPI [K] DFEWSGFPTIFFVK	IE [K] SLK	11	3	422	340	sp|C0H4Y6|PF3D7_0827900	sp|C0H4Y6|PF3D7_0827900	PF3D7_0827900	PF3D7_0827900	FALSE	1	1	HS_1452 / SEC
NNFAT [K] LR <=> TE [K] ALR	Intralink	NNFAT [K] LR	TE [K] ALR	6	3	147	104	sp|Q8IKC8|PF3D7_1471100	sp|Q8IKC8|PF3D7_1471100	PF3D7_1471100	PF3D7_1471100	FALSE	1	1	HS_1452 / SEC
IA [K] LTNGQIR <=> TS [K] SNTILLR	Intralink	IA [K] LTNGQIR	TS [K] SNTILLR	3	3	319	369	sp|Q8II43|PF3D7_1132200	sp|Q8II43|PF3D7_1132200	PF3D7_1132200	PF3D7_1132200	FALSE	1	1	HS_1452 / SEC
ENEQDADIIAQGSSGQTQEYI [K] DVENNVER <=> NNENNI [K] K	Intralink	ENEQDADIIAQGSSGQTQEYI [K] DVENNVER	NNENNI [K] K	22	7	1338	1353	sp|Q8IJF6|PF3D7_1024800	sp|Q8IJF6|PF3D7_1024800	PF3D7_1024800	PF3D7_1024800	FALSE	1	1	HS_1452 / SEC
TTNETW [K] SLDK <=> GPED [K] VEK	Intralink	TTNETW [K] SLDK	GPED [K] VEK	7	5	127	37	sp|Q8IKR1|PF3D7_1456800	sp|Q8IKR1|PF3D7_1456800	PF3D7_1456800	PF3D7_1456800	FALSE	1	1	HS_1452 / SEC
IVVGNSFVDVVL [K] SGK <=> IE [K] SLK	Intralink	IVVGNSFVDVVL [K] SGK	IE [K] SLK	13	3	370	340	sp|C0H4Y6|PF3D7_0827900	sp|C0H4Y6|PF3D7_0827900	PF3D7_0827900	PF3D7_0827900	FALSE	2	1	HS_1452 / SEC
EIVGDNTIE [K] K <=> NNFAT [K] LR	Intralink	EIVGDNTIE [K] K	NNFAT [K] LR	10	6	100	147	sp|Q8IKC8|PF3D7_1471100	sp|Q8IKC8|PF3D7_1471100	PF3D7_1471100	PF3D7_1471100	FALSE	1	1	HS_1452 / SEC
D [K] SDSFIINK <=> [K] LNNEK	Intralink	D [K] SDSFIINK	[K] LNNEK	2	1	558	568	sp|Q8IAU7|PF3D7_0811200	sp|Q8IAU7|PF3D7_0811200	PF3D7_0811200	PF3D7_0811200	FALSE	1	1	HS_1452 / SEC
SSNDDQQQIQ [K] NLR <=> EQAE [K] WIVNLIR	Intralink	SSNDDQQQIQ [K] NLR	EQAE [K] WIVNLIR	11	5	481	415	sp|Q8I3I5|PF3D7_0528200	sp|Q8I3I5|PF3D7_0528200	PF3D7_0528200	PF3D7_0528200	FALSE	1	1	HS_1452 / SEC
ALGYVTGDM [K] ELANQLK <=> MPLS [K] VTYPEENR	Intralink	ALGYVTGDM [K] ELANQLK	MPLS [K] VTYPEENR	10	5	43	366	sp|Q13336|SLC14A1	sp|Q13336|SLC14A1	SLC14A1	SLC14A1	FALSE	3	1	HS_1452 / SEC
AL [K] EASMVITESPAALQLR <=> DV [K] LPVQLQR	Intralink	AL [K] EASMVITESPAALQLR	DV [K] LPVQLQR	3	3	235	198	sp|P27105|STOM	sp|P27105|STOM	STOM	STOM	FALSE	3	1	HS_1452 / SEC
A [K] VIAAEGEMNASR <=> DV [K] LPVQLQR	Intralink	A [K] VIAAEGEMNASR	DV [K] LPVQLQR	2	3	220	198	sp|P27105|STOM	sp|P27105|STOM	STOM	STOM	FALSE	14	1	HS_1452 / SEC
MQ [K] EITALAPSTMK <=> I [K] IIAPPER	Intralink	MQ [K] EITALAPSTMK	I [K] IIAPPER	3	2	315	328	sp|P60709|ACTB	sp|P60709|ACTB	ACTB	ACTB	FALSE	1	1	HS_1452 / SEC
NEGFLSLY [K] GLDAGLTR <=> NPFIVA [K] DIIK	Intralink	NEGFLSLY [K] GLDAGLTR	NPFIVA [K] DIIK	9	7	90	77	sp|Q8IB73|PF3D7_0823900	sp|Q8IB73|PF3D7_0823900	PF3D7_0823900	PF3D7_0823900	FALSE	1	1	HS_1452 / SEC
QVEEGI [K] ENDTEGNDK <=> V [K] GPEIITEEVK	Intralink	QVEEGI [K] ENDTEGNDK	V [K] GPEIITEEVK	7	2	641	619;652	sp|Q8I492|PF3D7_0500800	sp|Q8I492|PF3D7_0500800; sp|Q8I492|PF3D7_0500800	PF3D7_0500800	PF3D7_0500800; PF3D7_0500800	FALSE	2	1	HS_1452 / SEC
[K] NVENSFNQK <=> [K] NALLTER	Intralink	[K] NVENSFNQK	[K] NALLTER	1	1	658	650	sp|Q8I3T1|PF3D7_0517700	sp|Q8I3T1|PF3D7_0517700	PF3D7_0517700	PF3D7_0517700	FALSE	2	1	HS_1452 / SEC
NPFT [K] IIHK <=> TE [K] ALR	Intralink	NPFT [K] IIHK	TE [K] ALR	5	3	63	104	sp|Q8IKC8|PF3D7_1471100	sp|Q8IKC8|PF3D7_1471100	PF3D7_1471100	PF3D7_1471100	FALSE	1	1	HS_1452 / SEC
NVLGTKNL [S] QILSDREEIAHNMQSTLDDATDAWGIK <=> TISFDIPPQEILT [K] DSVTISVDGVVYYR	Intralink	NVLGTKNL [S] QILSDREEIAHNMQSTLDDATDAWGIK	TISFDIPPQEILT [K] DSVTISVDGVVYYR	9	14	161	111	sp|P27105|STOM	sp|P27105|STOM	STOM	STOM	FALSE	1	1	HS_1452 / SEC
AEAYQ [K] YGDAAK <=> AEAEQMA [K] K	Heteromeric-inter	AEAYQ [K] YGDAAK	AEAEQMA [K] K	6	8	350	340	sp|Q14254|FLOT2	sp|O75955|FLOT1	FLOT2	FLOT1	FALSE	4	1	HS_1452 / SEC
TINILNAG [K] NIAK <=> [S] KIVNSAEVK	Intralink	TINILNAG [K] NIAK	[S] KIVNSAEVK	9	1	49	110	sp|Q8IIJ8|PF3D7_1116800	sp|Q8IIJ8|PF3D7_1116800	PF3D7_1116800	PF3D7_1116800	FALSE	1	1	HS_1452 / SEC
[K] HGGYSVFAGVGER <=> VVDLIAPYA [K] GGK	Intralink	[K] HGGYSVFAGVGER	VVDLIAPYA [K] GGK	1	10	225	197	sp|Q8I0V2|PF3D7_1235700	sp|Q8I0V2|PF3D7_1235700	PF3D7_1235700	PF3D7_1235700	FALSE	4	1	HS_1452 / SEC
VALTAQTGEQPS [K] INR <=> LLS [K] DK	Intralink	VALTAQTGEQPS [K] INR	LLS [K] DK	13	4	71	198	sp|P16452|EPB42	sp|P16452|EPB42	EPB42	EPB42	FALSE	2	1	HS_1452 / SEC
TPEI [K] EINEPIIVPSYYPTTGPNPNTHGPPSR <=> S [K] GPSSPLR	Intralink	TPEI [K] EINEPIIVPSYYPTTGPNPNTHGPPSR	S [K] GPSSPLR	5	2	280	330	sp|Q8IJ76|PF3D7_1033200	sp|Q8IJ76|PF3D7_1033200	PF3D7_1033200	PF3D7_1033200	FALSE	1	1	HS_1452 / SEC
QVEDGI [K] ENDTEGNDK <=> V [K] GPEIITEEVK	Intralink	QVEDGI [K] ENDTEGNDK	V [K] GPEIITEEVK	7	2	608	619;652	sp|Q8I492|PF3D7_0500800	sp|Q8I492|PF3D7_0500800; sp|Q8I492|PF3D7_0500800	PF3D7_0500800	PF3D7_0500800; PF3D7_0500800	FALSE	2	1	HS_1452 / SEC
A [K] VIAAEGEMNASR <=> VEI [K] DVK	Intralink	A [K] VIAAEGEMNASR	VEI [K] DVK	2	4	220	195	sp|P27105|STOM	sp|P27105|STOM	STOM	STOM	FALSE	1	1	HS_1452 / SEC
GTADVTHDLQEM [K] EESR <=> [K] VTILELFR	Intralink	GTADVTHDLQEM [K] EESR	[K] VTILELFR	13	1	245	256	sp|P11166|SLC2A1	sp|P11166|SLC2A1	SLC2A1	SLC2A1	FALSE	2	1	HS_1452 / SEC
VFSGTVATGQ [K] VR <=> TDLYE [K] NIQR	Intralink	VFSGTVATGQ [K] VR	TDLYE [K] NIQR	11	6	400	419	sp|Q8IKW5|PF3D7_1451100	sp|Q8IKW5|PF3D7_1451100	PF3D7_1451100	PF3D7_1451100	FALSE	3	1	HS_1452 / SEC
EESED [K] ENAEELGK <=> EVSED [K] ENAEEVR	Intralink	EESED [K] ENAEELGK	EVSED [K] ENAEEVR	6	6	443	398;458	sp|B9ZSJ2|PF3D7_0114000	sp|B9ZSJ2|PF3D7_0114000; sp|B9ZSJ2|PF3D7_0114000	PF3D7_0114000	PF3D7_0114000; PF3D7_0114000	FALSE	2	1	HS_1452 / SEC
NNEDS [K] YLENK <=> NNEDS [K] YLENK	Homomeric-inter	NNEDS [K] YLENK	NNEDS [K] YLENK	6	6	92	92	sp|A0A5K1K910|PF3D7_1344800	sp|A0A5K1K910|PF3D7_1344800	PF3D7_1344800	PF3D7_1344800	FALSE	2	1	HS_1452 / SEC
AVEA [K] QVAQQEAER <=> V [K] FIVAK	Heteromeric-inter	AVEA [K] QVAQQEAER	V [K] FIVAK	5	2	220	196	sp|Q8IJP8|PF3D7_1014700	sp|Q8IBC3|PF3D7_0829200	PF3D7_1014700	PF3D7_0829200	FALSE	13	1	HS_1452 / SEC
VTQTIHLGDFE [K] R <=> [K] VSMHK	Intralink	VTQTIHLGDFE [K] R	[K] VSMHK	12	1	572	574	sp|Q8IJF6|PF3D7_1024800	sp|Q8IJF6|PF3D7_1024800	PF3D7_1024800	PF3D7_1024800	FALSE	2	1	HS_1452 / SEC
LMI [K] YQEITDK <=> SNTVDDAS [K] NK	Intralink	LMI [K] YQEITDK	SNTVDDAS [K] NK	4	9	369	385	sp|Q8IKQ9|PF3D7_1457000	sp|Q8IKQ9|PF3D7_1457000	PF3D7_1457000	PF3D7_1457000	FALSE	1	1	HS_1452 / SEC
IDQII [K] SQIYR <=> [K] NIESGK	Intralink	IDQII [K] SQIYR	[K] NIESGK	6	1	164	221	sp|Q8IKC8|PF3D7_1471100	sp|Q8IKC8|PF3D7_1471100	PF3D7_1471100	PF3D7_1471100	FALSE	1	1	HS_1452 / SEC
KE [S] LYNDFIANPK <=> VHNL [K] SK	Intralink	KE [S] LYNDFIANPK	VHNL [K] SK	3	5	161	156	sp|Q8I546|PF3D7_1237700	sp|Q8I546|PF3D7_1237700	PF3D7_1237700	PF3D7_1237700	FALSE	2	1	HS_1452 / SEC
[K] LAIIHHPDK <=> FYEVLNL [K] K	Intralink	[K] LAIIHHPDK	FYEVLNL [K] K	1	8	49	35	sp|Q8IL88|PF3D7_1437900	sp|Q8IL88|PF3D7_1437900	PF3D7_1437900	PF3D7_1437900	FALSE	1	1	HS_1452 / SEC
GST [K] DVLNEIER <=> YA [K] VEK	Intralink	GST [K] DVLNEIER	YA [K] VEK	4	3	383	202	sp|Q8I5C4|PF3D7_1229500	sp|Q8I5C4|PF3D7_1229500	PF3D7_1229500	PF3D7_1229500	FALSE	3	1	HS_1452 / SEC
[K] MFNDISIHESFK <=> NNIH [K] GNLK	Intralink	[K] MFNDISIHESFK	NNIH [K] GNLK	1	5	299	294	sp|Q8IKQ9|PF3D7_1457000	sp|Q8IKQ9|PF3D7_1457000	PF3D7_1457000	PF3D7_1457000	FALSE	3	1	HS_1452 / SEC
EMSSNDNVNNNE [K] K <=> [K] GLLSYLSLK	Intralink	EMSSNDNVNNNE [K] K	[K] GLLSYLSLK	13	1	44	46	sp|Q8II64|PF3D7_1129900	sp|Q8II64|PF3D7_1129900	PF3D7_1129900	PF3D7_1129900	FALSE	3	1	HS_1452 / SEC
EVSED [K] ENAEEVR <=> ENAEELG [K] R	Intralink	EVSED [K] ENAEEVR	ENAEELG [K] R	6	8	398;458	451	sp|B9ZSJ2|PF3D7_0114000; sp|B9ZSJ2|PF3D7_0114000	sp|B9ZSJ2|PF3D7_0114000	PF3D7_0114000; PF3D7_0114000	PF3D7_0114000	FALSE	2	1	HS_1452 / SEC
ELEINEILEHHDVN [K] DGK <=> EVE [K] HSEGLLK	Intralink	ELEINEILEHHDVN [K] DGK	EVE [K] HSEGLLK	15	4	188	135	sp|Q8IIR7|PF3D7_1108600	sp|Q8IIR7|PF3D7_1108600	PF3D7_1108600	PF3D7_1108600	FALSE	1	1	HS_1452 / SEC
GNL [K] DPGVDSPYR <=> INM [K] SGNMNLR	Intralink	GNL [K] DPGVDSPYR	INM [K] SGNMNLR	4	4	392	434	sp|Q8IE10|PF3D7_1331700	sp|Q8IE10|PF3D7_1331700	PF3D7_1331700	PF3D7_1331700	FALSE	2	1	HS_1452 / SEC
FWVSEPYL [K] IGR <=> [K] NIESGK	Intralink	FWVSEPYL [K] IGR	[K] NIESGK	9	1	178	221	sp|Q8IKC8|PF3D7_1471100	sp|Q8IKC8|PF3D7_1471100	PF3D7_1471100	PF3D7_1471100	FALSE	1	1	HS_1452 / SEC
DDQG [K] VIELR <=> LFAIL [K] PLK	Intralink	DDQG [K] VIELR	LFAIL [K] PLK	5	6	688	601	sp|Q8IE10|PF3D7_1331700	sp|Q8IE10|PF3D7_1331700	PF3D7_1331700	PF3D7_1331700	FALSE	2	1	HS_1452 / SEC
DEITESNI [K] K <=> VLIFSN [K] K	Intralink	DEITESNI [K] K	VLIFSN [K] K	9	7	142	180	sp|Q8IIV8|PF3D7_1104400	sp|Q8IIV8|PF3D7_1104400	PF3D7_1104400	PF3D7_1104400	FALSE	1	1	HS_1452 / SEC
[K] YFTVYDYDNHTVGFALAK <=> SPN [K] VYTLEPK	Intralink	[K] YFTVYDYDNHTVGFALAK	SPN [K] VYTLEPK	1	4	431	387	sp|Q8IM15|PMIII	sp|Q8IM15|PMIII	PMIII	PMIII	FALSE	8	1	HS_1452 / SEC
[K] GEASSQLNLK <=> LVT [K] LQQIR	Intralink	[K] GEASSQLNLK	LVT [K] LQQIR	1	4	274	268	sp|Q8I2W2|PF3D7_0919100	sp|Q8I2W2|PF3D7_0919100	PF3D7_0919100	PF3D7_0919100	FALSE	3	1	HS_1452 / SEC
AAENF [K] AIR <=> EHLVI [K] K	Intralink	AAENF [K] AIR	EHLVI [K] K	6	6	390	162	sp|Q8I484|PF3D7_0501600	sp|Q8I484|PF3D7_0501600	PF3D7_0501600	PF3D7_0501600	FALSE	1	1	HS_1452 / SEC
EIDESE [K] EITQQR <=> E [K] DLTINVGDNR	Intralink	EIDESE [K] EITQQR	E [K] DLTINVGDNR	7	2	13	54	sp|Q8IIB7|PF3D7_1124600	sp|Q8IIB7|PF3D7_1124600	PF3D7_1124600	PF3D7_1124600	FALSE	1	1	HS_1452 / SEC
ISN [K] GTAR <=> SLFND [K] LK	Intralink	ISN [K] GTAR	SLFND [K] LK	4	6	489	622	sp|Q8I3T1|PF3D7_0517700	sp|Q8I3T1|PF3D7_0517700	PF3D7_0517700	PF3D7_0517700	FALSE	1	1	HS_1452 / SEC
[K] EGGLGPLNIPLLADVTR <=> [K] EGGLGPLNIPLLADVTR	Homomeric-inter	[K] EGGLGPLNIPLLADVTR	[K] EGGLGPLNIPLLADVTR	1	1	92	92	sp|P32119|PRDX2	sp|P32119|PRDX2	PRDX2	PRDX2	FALSE	1	1	HS_1452 / SEC
NSNGNSNSIV [K] FYGDDSPGFK <=> IIDVDQSL [K] EDR	Heteromeric-inter	NSNGNSNSIV [K] FYGDDSPGFK	IIDVDQSL [K] EDR	11	9	44	106	sp|C0H4W6|PF3D7_0821800	sp|Q8IDN6|PF3D7_1346100	PF3D7_0821800	PF3D7_1346100	FALSE	18	1	HS_1452 / SEC
IDEN [K] GNMNR <=> MDEN [K] GNMNR	Intralink	IDEN [K] GNMNR	MDEN [K] GNMNR	5	5	384	394	sp|Q8IBQ8|PF3D7_0719400	sp|Q8IBQ8|PF3D7_0719400	PF3D7_0719400	PF3D7_0719400	FALSE	1	1	HS_1452 / SEC
LEDGDNPVE [K] MK <=> GPED [K] VEK	Intralink	LEDGDNPVE [K] MK	GPED [K] VEK	10	5	50	37	sp|Q8IKR1|PF3D7_1456800	sp|Q8IKR1|PF3D7_1456800	PF3D7_1456800	PF3D7_1456800	FALSE	2	1	HS_1452 / SEC
YLE [K] ELINNK <=> YNLIDIEK [Y] K	Intralink	YLE [K] ELINNK	YNLIDIEK [Y] K	4	9	1631	1625	sp|Q8IIW4|PF3D7_1103800	sp|Q8IIW4|PF3D7_1103800	PF3D7_1103800	PF3D7_1103800	FALSE	1	1	HS_1452 / SEC
ITYDLWNE [K] ALK <=> ENIFEG [K] K	Intralink	ITYDLWNE [K] ALK	ENIFEG [K] K	9	7	272	262	sp|Q8IIR7|PF3D7_1108600	sp|Q8IIR7|PF3D7_1108600	PF3D7_1108600	PF3D7_1108600	FALSE	3	1	HS_1452 / SEC
ITDDGQIDETYDP [K] K <=> NAMDNLNG [K] K	Intralink	ITDDGQIDETYDP [K] K	NAMDNLNG [K] K	14	9	269	254	sp|Q8I5H4|PF3D7_1224300	sp|Q8I5H4|PF3D7_1224300	PF3D7_1224300	PF3D7_1224300	FALSE	1	1	HS_1452 / SEC
HPNMPN [K] LTK <=> NMSINT [K] LVR	Intralink	HPNMPN [K] LTK	NMSINT [K] LVR	7	7	228	209	sp|C6KST5|PF3D7_0608700	sp|C6KST5|PF3D7_0608700	PF3D7_0608700	PF3D7_0608700	FALSE	15	1	HS_1452 / SEC
FMRDP [K] TILVK <=> [K] DELTLEGIR	Intralink	FMRDP [K] TILVK	[K] DELTLEGIR	6	1	222	228	sp|Q8IKF0|PF3D7_1468700	sp|Q8IKF0|PF3D7_1468700	PF3D7_1468700	PF3D7_1468700	FALSE	1	1	HS_1452 / SEC
NAPYIDDPLWGSVVTD [K] R <=> V [K] LALQAQPVPDELVTK	Heteromeric-inter	NAPYIDDPLWGSVVTD [K] R	V [K] LALQAQPVPDELVTK	17	2	126	1105	sp|Q8I492|PF3D7_0500800	sp|P16157|ANK1	PF3D7_0500800	ANK1	FALSE	1	1	HS_1452 / SEC
IQLNAEG [K] NVLR <=> NPFIVA [K] DIIK	Intralink	IQLNAEG [K] NVLR	NPFIVA [K] DIIK	8	7	66	77	sp|Q8IB73|PF3D7_0823900	sp|Q8IB73|PF3D7_0823900	PF3D7_0823900	PF3D7_0823900	FALSE	1	1	HS_1452 / SEC
V [K] GPEIITEEVK <=> [K] QVEEGIK	Intralink	V [K] GPEIITEEVK	[K] QVEEGIK	2	1	619;652	634;667	sp|Q8I492|PF3D7_0500800; sp|Q8I492|PF3D7_0500800	sp|Q8I492|PF3D7_0500800; sp|Q8I492|PF3D7_0500800	PF3D7_0500800; PF3D7_0500800	PF3D7_0500800; PF3D7_0500800	FALSE	1	1	HS_1452 / SEC
SLD [K] DPLLLSGTHVMEGSGR <=> IDESSLTGESDHV [K] K	Intralink	SLD [K] DPLLLSGTHVMEGSGR	IDESSLTGESDHV [K] K	4	14	256	247;251	sp|P20020|ATP2B1	sp|P23634|ATP2B4; sp|P20020|ATP2B1	ATP2B1	ATP2B4; ATP2B1	FALSE	4	1	HS_1452 / SEC
E [K] NIPVDNVQIEAVK <=> ISN [K] GTAR	Intralink	E [K] NIPVDNVQIEAVK	ISN [K] GTAR	2	4	440	489	sp|Q8I3T1|PF3D7_0517700	sp|Q8I3T1|PF3D7_0517700	PF3D7_0517700	PF3D7_0517700	FALSE	1	1	HS_1452 / SEC
GRIEES [K] NILK <=> IEES [K] NILK	Homomeric-inter	GRIEES [K] NILK	IEES [K] NILK	7	5	246	246	sp|Q7KWJ5|PF3D7_0204700	sp|Q7KWJ5|PF3D7_0204700	PF3D7_0204700	PF3D7_0204700	FALSE	1	1	HS_1452 / SEC
HPDL [K] TDGFGIDTCR <=> QLAGEDMEISV [K] ELR	Heteromeric-inter	HPDL [K] TDGFGIDTCR	QLAGEDMEISV [K] ELR	5	12	135	564	sp|P04632|CAPNS1	sp|P07384|CAPN1	CAPNS1	CAPN1	FALSE	6	1	HS_1452 / SEC
IDDVVSGVG [K] DEK <=> VQ [K] TIK	Intralink	IDDVVSGVG [K] DEK	VQ [K] TIK	10	3	530	536	sp|Q8I5C4|PF3D7_1229500	sp|Q8I5C4|PF3D7_1229500	PF3D7_1229500	PF3D7_1229500	FALSE	1	1	HS_1452 / SEC
LIGDAA [K] NQVAMNPTNTVFDAK <=> DISEN [K] R	Intralink	LIGDAA [K] NQVAMNPTNTVFDAK	DISEN [K] R	7	6	56	257	sp|P11142|HSPA8	sp|P11142|HSPA8	HSPA8	HSPA8	FALSE	6	1	HS_1452 / SEC
TGASIDAVTESGLTPLHVASFMGHLPIV [K] NLLQR <=> YPEGSLQE [K] EVLER	Heteromeric-inter	TGASIDAVTESGLTPLHVASFMGHLPIV [K] NLLQR	YPEGSLQE [K] EVLER	29	9	421	445	sp|P16157|ANK1	sp|P16452|EPB42	ANK1	EPB42	FALSE	3	1	HS_1452 / SEC
D [K] VIGQEIITEEVK <=> EGI [K] ENDTENK	Intralink	D [K] VIGQEIITEEVK	EGI [K] ENDTENK	2	4	708;733	699;724	sp|Q8I492|PF3D7_0500800; sp|Q8I492|PF3D7_0500800	sp|Q8I492|PF3D7_0500800; sp|Q8I492|PF3D7_0500800	PF3D7_0500800; PF3D7_0500800	PF3D7_0500800; PF3D7_0500800	FALSE	3	1	HS_1452 / SEC
AIED [K] QVAQQESER <=> S [K] YVVLK	Heteromeric-inter	AIED [K] QVAQQESER	S [K] YVVLK	5	2	185	231	sp|Q8IBC3|PF3D7_0829200	sp|Q8IJP8|PF3D7_1014700	PF3D7_0829200	PF3D7_1014700	FALSE	9	1	HS_1452 / SEC
NNENDY [K] YNIEEDGK <=> [K] ISQDSIK	Intralink	NNENDY [K] YNIEEDGK	[K] ISQDSIK	7	1	386	367	sp|Q8IJF6|PF3D7_1024800	sp|Q8IJF6|PF3D7_1024800	PF3D7_1024800	PF3D7_1024800	FALSE	1	1	HS_1452 / SEC
LINAEHEAIS [S] KVEYGR <=> [K] VEEMQSIINK	Intralink	LINAEHEAIS [S] KVEYGR	[K] VEEMQSIINK	11	1	116	123	sp|Q8IEB8|PF3D7_1319800	sp|Q8IEB8|PF3D7_1319800	PF3D7_1319800	PF3D7_1319800	FALSE	2	1	HS_1452 / SEC
DSI [K] NNDLLK <=> GAGVNVD [K] IK	Intralink	DSI [K] NNDLLK	GAGVNVD [K] IK	4	8	312	306	sp|Q8ILA1|PF3D7_1436300	sp|Q8ILA1|PF3D7_1436300	PF3D7_1436300	PF3D7_1436300	FALSE	1	1	HS_1452 / SEC
GST [K] DVLNEIER <=> K [T] QLSNIQASR	Intralink	GST [K] DVLNEIER	K [T] QLSNIQASR	4	2	383	23	sp|Q8I5C4|PF3D7_1229500	sp|Q8I5C4|PF3D7_1229500	PF3D7_1229500	PF3D7_1229500	FALSE	1	1	HS_1452 / SEC
QSNASANGNNS [K] QR <=> IIDVDQSL [K] EDR	Heteromeric-inter	QSNASANGNNS [K] QR	IIDVDQSL [K] EDR	12	9	30	106	sp|C0H4W6|PF3D7_0821800	sp|Q8IDN6|PF3D7_1346100	PF3D7_0821800	PF3D7_1346100	FALSE	4	1	HS_1452 / SEC
[K] GEASSQLNLK <=> [K] GEASSQLNLK	Homomeric-inter	[K] GEASSQLNLK	[K] GEASSQLNLK	1	1	274	274	sp|Q8I2W2|PF3D7_0919100	sp|Q8I2W2|PF3D7_0919100	PF3D7_0919100	PF3D7_0919100	FALSE	3	1	HS_1452 / SEC
[K] DELTLEGIR <=> DP [K] TILVK	Intralink	[K] DELTLEGIR	DP [K] TILVK	1	3	228	222	sp|Q8IKF0|PF3D7_1468700	sp|Q8IKF0|PF3D7_1468700	PF3D7_1468700	PF3D7_1468700	FALSE	7	1	HS_1452 / SEC
TNEFT [K] SYQSMVDTYGVPR <=> GDGIPF [K] PFNIK	Intralink	TNEFT [K] SYQSMVDTYGVPR	GDGIPF [K] PFNIK	6	7	457	1041	sp|Q8IAQ8|PF3D7_0806800	sp|Q8IAQ8|PF3D7_0806800	PF3D7_0806800	PF3D7_0806800	FALSE	3	1	HS_1452 / SEC
DDENLD [K] EYLENGDK <=> [K] NATVDSK	Intralink	DDENLD [K] EYLENGDK	[K] NATVDSK	7	1	291	300	sp|Q8I2W2|PF3D7_0919100	sp|Q8I2W2|PF3D7_0919100	PF3D7_0919100	PF3D7_0919100	FALSE	1	1	HS_1452 / SEC
V [K] GPEIITEEVK <=> [K] QVEDGIK	Intralink	V [K] GPEIITEEVK	[K] QVEDGIK	2	1	619;652	601	sp|Q8I492|PF3D7_0500800; sp|Q8I492|PF3D7_0500800	sp|Q8I492|PF3D7_0500800	PF3D7_0500800; PF3D7_0500800	PF3D7_0500800	FALSE	1	1	HS_1452 / SEC
ADLNNHAIY [K] NDPTK <=> FLENQV [K] ER	Heteromeric-inter	ADLNNHAIY [K] NDPTK	FLENQV [K] ER	10	7	183	287	sp|Q8I485|PF3D7_0501500	sp|Q8ILZ1|PF3D7_1410400	PF3D7_0501500	PF3D7_1410400	FALSE	2	1	HS_1452 / SEC
S [K] TFSLDDPQK <=> TYALP [K] VK	Intralink	S [K] TFSLDDPQK	TYALP [K] VK	2	6	261	329	sp|Q8I485|PF3D7_0501500	sp|Q8I485|PF3D7_0501500	PF3D7_0501500	PF3D7_0501500	FALSE	10	1	HS_1452 / SEC
IYETDNVDEPLNAI [K] EAVEQNESAK <=> GRIEES [K] NILK	Intralink	IYETDNVDEPLNAI [K] EAVEQNESAK	GRIEES [K] NILK	15	7	266	246	sp|Q7KWJ5|PF3D7_0204700	sp|Q7KWJ5|PF3D7_0204700	PF3D7_0204700	PF3D7_0204700	FALSE	8	1	HS_1452 / SEC
LA [K] PDDNFYELSPYASDEK <=> FWVSEPYL [K] IGR	Heteromeric-inter	LA [K] PDDNFYELSPYASDEK	FWVSEPYL [K] IGR	3	9	696	178	sp|Q8ILA1|PF3D7_1436300	sp|Q8IKC8|PF3D7_1471100	PF3D7_1436300	PF3D7_1471100	FALSE	6	1	HS_1452 / SEC
SEIDMLLSL [K] EK <=> F [K] PHIDGR	Intralink	SEIDMLLSL [K] EK	F [K] PHIDGR	10	2	320	324	sp|Q8IIV8|PF3D7_1104400	sp|Q8IIV8|PF3D7_1104400	PF3D7_1104400	PF3D7_1104400	FALSE	4	1	HS_1452 / SEC
LDA [K] HILTTSK <=> VESE [K] HGR	Intralink	LDA [K] HILTTSK	VESE [K] HGR	4	5	132	63	sp|Q8I3T1|PF3D7_0517700	sp|Q8I3T1|PF3D7_0517700	PF3D7_0517700	PF3D7_0517700	FALSE	1	1	HS_1452 / SEC
TDMLSLQNEES [K] IPNDK <=> AAENF [K] AIR	Heteromeric-inter	TDMLSLQNEES [K] IPNDK	AAENF [K] AIR	12	6	725	390	sp|Q8ILZ1|PF3D7_1410400	sp|Q8I484|PF3D7_0501600	PF3D7_1410400	PF3D7_0501600	FALSE	6	1	HS_1452 / SEC
EGGNF [K] SPLYDK <=> YGG [K] LQK	Intralink	EGGNF [K] SPLYDK	YGG [K] LQK	6	4	833	843	sp|Q8ILA1|PF3D7_1436300	sp|Q8ILA1|PF3D7_1436300	PF3D7_1436300	PF3D7_1436300	FALSE	1	1	HS_1452 / SEC
SPSDV [K] PLPSPDTDVPLSSVEIENPETSDQ <=> QVE [K] WSQPVHVAR	Heteromeric-inter	SPSDV [K] PLPSPDTDVPLSSVEIENPETSDQ	QVE [K] WSQPVHVAR	6	4	126	204	sp|P02724|GYPA	sp|P16452|EPB42	GYPA	EPB42	FALSE	1	1	HS_1452 / SEC
YQEITD [K] SNTVDDASK <=> QLEIDD [K] TK	Intralink	YQEITD [K] SNTVDDASK	QLEIDD [K] TK	7	7	376	73	sp|Q8IKQ9|PF3D7_1457000	sp|Q8IKQ9|PF3D7_1457000	PF3D7_1457000	PF3D7_1457000	FALSE	1	1	HS_1452 / SEC
[K] NNNNNNNNNNNNGNNLYFEK <=> NVQ [K] VVNPNFYYDR	Intralink	[K] NNNNNNNNNNNNGNNLYFEK	NVQ [K] VVNPNFYYDR	1	4	669	1003	sp|Q8IIC8|PF3D7_1123500	sp|Q8IIC8|PF3D7_1123500	PF3D7_1123500	PF3D7_1123500	FALSE	2	1	HS_1452 / SEC
EEEASED [K] EDAEELGK <=> EVSED [K] ENAEEVR	Intralink	EEEASED [K] EDAEELGK	EVSED [K] ENAEEVR	8	6	413;473	398;458	sp|B9ZSJ2|PF3D7_0114000; sp|B9ZSJ2|PF3D7_0114000	sp|B9ZSJ2|PF3D7_0114000; sp|B9ZSJ2|PF3D7_0114000	PF3D7_0114000; PF3D7_0114000	PF3D7_0114000; PF3D7_0114000	FALSE	1	1	HS_1452 / SEC
DAGYQPPLDE [K] YVK <=> F [K] GLHQITR	Intralink	DAGYQPPLDE [K] YVK	F [K] GLHQITR	11	2	123	64	sp|Q8IAX8|PF3D7_0814200	sp|Q8IAX8|PF3D7_0814200	PF3D7_0814200	PF3D7_0814200	FALSE	1	1	HS_1452 / SEC
TEDE [K] GTEVYK <=> [K] ETDVDEK	Intralink	TEDE [K] GTEVYK	[K] ETDVDEK	5	1	481	488	sp|O96127|PF3D7_0202400	sp|O96127|PF3D7_0202400	PF3D7_0202400	PF3D7_0202400	FALSE	2	1	HS_1452 / SEC
N [K] DQVAQFIYDK <=> ISSD [K] LNDLYK	Heteromeric-inter	N [K] DQVAQFIYDK	ISSD [K] LNDLYK	2	5	95	101	sp|Q8IE84|PF3D7_1323200	sp|Q8I2H3|PF3D7_0934500	PF3D7_1323200	PF3D7_0934500	FALSE	2	1	HS_1452 / SEC
DSI [K] NNDLLK <=> N [K] QLLK	Intralink	DSI [K] NNDLLK	N [K] QLLK	4	2	312	320	sp|Q8ILA1|PF3D7_1436300	sp|Q8ILA1|PF3D7_1436300	PF3D7_1436300	PF3D7_1436300	FALSE	1	1	HS_1452 / SEC
IEES [K] NILK <=> IEES [K] NILK	Homomeric-inter	IEES [K] NILK	IEES [K] NILK	5	5	246	246	sp|Q7KWJ5|PF3D7_0204700	sp|Q7KWJ5|PF3D7_0204700	PF3D7_0204700	PF3D7_0204700	FALSE	1	1	HS_1452 / SEC
IYETDNVDEPLNAI [K] EAVEQNESAKK <=> IEES [K] NILK	Intralink	IYETDNVDEPLNAI [K] EAVEQNESAKK	IEES [K] NILK	15	5	266	246	sp|Q7KWJ5|PF3D7_0204700	sp|Q7KWJ5|PF3D7_0204700	PF3D7_0204700	PF3D7_0204700	FALSE	1	1	HS_1452 / SEC
E [K] ELYNHK <=> [K] FNEVGDK	Heteromeric-inter	E [K] ELYNHK	[K] FNEVGDK	2	1	117	175	sp|Q8IHZ2|PF3D7_1137300	sp|C0H4Y6|PF3D7_0827900	PF3D7_1137300	PF3D7_0827900	FALSE	1	1	HS_1452 / SEC
RFDDAVVQSDM [K] HWPFMVVNDAGRPK <=> DISEN [K] R	Intralink	RFDDAVVQSDM [K] HWPFMVVNDAGRPK	DISEN [K] R	12	6	88	257	sp|P11142|HSPA8	sp|P11142|HSPA8	HSPA8	HSPA8	FALSE	1	1	HS_1452 / SEC
GLDDLS [K] LNDDQVK <=> IDGA [K] ER	Intralink	GLDDLS [K] LNDDQVK	IDGA [K] ER	7	5	43	61	sp|Q8IIR7|PF3D7_1108600	sp|Q8IIR7|PF3D7_1108600	PF3D7_1108600	PF3D7_1108600	FALSE	3	1	HS_1452 / SEC
VNNNLLNSIE [K] R <=> DPFYM [K] LK	Intralink	VNNNLLNSIE [K] R	DPFYM [K] LK	11	6	55	93	sp|Q8I328|PF3D7_0912400	sp|Q8I328|PF3D7_0912400	PF3D7_0912400	PF3D7_0912400	FALSE	3	1	HS_1452 / SEC
GSNAH [K] NSVIGDTVGDPLK <=> Q [K] PDYEK	Intralink	GSNAH [K] NSVIGDTVGDPLK	Q [K] PDYEK	6	2	665	575	sp|Q8IKR1|PF3D7_1456800	sp|Q8IKR1|PF3D7_1456800	PF3D7_1456800	PF3D7_1456800	FALSE	1	1	HS_1452 / SEC
FS [K] GVSNVAALSR <=> NIILDN [K] SPAPAR	Intralink	FS [K] GVSNVAALSR	NIILDN [K] SPAPAR	3	7	217	106	sp|Q8II61|PF3D7_1130200	sp|Q8II61|PF3D7_1130200	PF3D7_1130200	PF3D7_1130200	FALSE	3	1	HS_1452 / SEC
QVVAVTGDGTNDGPAL [K] K <=> HTLV [K] GIIDSTVGEHR	Intralink	QVVAVTGDGTNDGPAL [K] K	HTLV [K] GIIDSTVGEHR	17	5	794;806	766	sp|P23634|ATP2B4; sp|P20020|ATP2B1	sp|P23634|ATP2B4	ATP2B4; ATP2B1	ATP2B4	FALSE	1	1	HS_1452 / SEC
WYTTAILE [K] NTEEK <=> NQIDL [K] IPK	Intralink	WYTTAILE [K] NTEEK	NQIDL [K] IPK	9	6	347	324	sp|Q8ILV6|PF3D7_1413900	sp|Q8ILV6|PF3D7_1413900	PF3D7_1413900	PF3D7_1413900	FALSE	2	1	HS_1452 / SEC
ISNDT [K] VALSLTHK <=> MSLPDNT [K] FGMK	Intralink	ISNDT [K] VALSLTHK	MSLPDNT [K] FGMK	6	8	247	280	sp|Q8ILE3|PF3D7_1432100	sp|Q8ILE3|PF3D7_1432100	PF3D7_1432100	PF3D7_1432100	FALSE	22	1	HS_1452 / SEC
RI [K] EEEER <=> RL [K] EEEK	Intralink	RI [K] EEEER	RL [K] EEEK	3	3	181;195	233	sp|B9ZSJ2|PF3D7_0114000; sp|B9ZSJ2|PF3D7_0114000	sp|B9ZSJ2|PF3D7_0114000	PF3D7_0114000; PF3D7_0114000	PF3D7_0114000	FALSE	1	1	HS_1452 / SEC
DNNDAQM [K] SLSIELR <=> PPNNS [K] YVLDPVSIK	Intralink	DNNDAQM [K] SLSIELR	PPNNS [K] YVLDPVSIK	8	6	301	7	sp|O77389|PF3D7_0316600	sp|O77389|PF3D7_0316600	PF3D7_0316600	PF3D7_0316600	FALSE	1	1	HS_1452 / SEC
ASTTTHATY [K] SNPYFIVGSR <=> FLENQV [K] ER	Heteromeric-inter	ASTTTHATY [K] SNPYFIVGSR	FLENQV [K] ER	10	7	182	287	sp|Q8I484|PF3D7_0501600	sp|Q8ILZ1|PF3D7_1410400	PF3D7_0501600	PF3D7_1410400	FALSE	18	1	HS_1452 / SEC
S [K] YVVLK <=> V [K] FIVAK	Heteromeric-inter	S [K] YVVLK	V [K] FIVAK	2	2	231	196	sp|Q8IJP8|PF3D7_1014700	sp|Q8IBC3|PF3D7_0829200	PF3D7_1014700	PF3D7_0829200	FALSE	2	1	HS_1452 / SEC
KI [Y] ETDNVDEPLNAIK <=> IEES [K] NILK	Intralink	KI [Y] ETDNVDEPLNAIK	IEES [K] NILK	3	5	253	246	sp|Q7KWJ5|PF3D7_0204700	sp|Q7KWJ5|PF3D7_0204700	PF3D7_0204700	PF3D7_0204700	FALSE	2	1	HS_1452 / SEC
EETPYFLFE [K] GR <=> EAVEQNESA [K] K	Intralink	EETPYFLFE [K] GR	EAVEQNESA [K] K	10	10	239	276	sp|Q7KWJ5|PF3D7_0204700	sp|Q7KWJ5|PF3D7_0204700	PF3D7_0204700	PF3D7_0204700	FALSE	4	1	HS_1452 / SEC
TPL [K] YSGVK <=> [K] ELVSR	Intralink	TPL [K] YSGVK	[K] ELVSR	4	1	348	387	sp|Q8I3T1|PF3D7_0517700	sp|Q8I3T1|PF3D7_0517700	PF3D7_0517700	PF3D7_0517700	FALSE	1	1	HS_1452 / SEC
EGHV [K] MVVELLHK <=> [K] WWSAVVEER	Heteromeric-inter	EGHV [K] MVVELLHK	[K] WWSAVVEER	5	1	59	88	sp|P16157|ANK1	sp|P16452|EPB42	ANK1	EPB42	FALSE	3	1	HS_1452 / SEC
MV [K] DSLDK <=> I [K] DLSEK	Intralink	MV [K] DSLDK	I [K] DLSEK	3	2	801	784	sp|C0H5H0|PF3D7_1344200	sp|C0H5H0|PF3D7_1344200	PF3D7_1344200	PF3D7_1344200	FALSE	3	1	HS_1452 / SEC
Y [K] TFIYEESDHLSNIGLR <=> GADNVLI [K] K	Intralink	Y [K] TFIYEESDHLSNIGLR	GADNVLI [K] K	2	8	1154	1147	sp|Q8I5I3|PF3D7_1223400	sp|Q8I5I3|PF3D7_1223400	PF3D7_1223400	PF3D7_1223400	FALSE	7	1	HS_1452 / SEC
NYPLI [K] NTTLK <=> FNEVGD [K] NR	Heteromeric-inter	NYPLI [K] NTTLK	FNEVGD [K] NR	6	7	166	182	sp|Q8IHZ2|PF3D7_1137300	sp|C0H4Y6|PF3D7_0827900	PF3D7_1137300	PF3D7_0827900	FALSE	4	1	HS_1452 / SEC
NSEEINLPGTEN [S] KEDMEISR <=> [K] EEITQR	Intralink	NSEEINLPGTEN [S] KEDMEISR	[K] EEITQR	13	1	391	424	sp|O97260|PF3D7_0314700	sp|O97260|PF3D7_0314700	PF3D7_0314700	PF3D7_0314700	FALSE	1	1	HS_1452 / SEC
VIISAPSADAPMFVMGVNHE [K] YDNSLK <=> VVDLMAHMAS [K] E	Intralink	VIISAPSADAPMFVMGVNHE [K] YDNSLK	VVDLMAHMAS [K] E	21	11	139	334	sp|P04406|GAPDH	sp|P04406|GAPDH	GAPDH	GAPDH	FALSE	1	1	HS_1452 / SEC
AIDSCLST [K] FVNR <=> YN [K] IVSK	Intralink	AIDSCLST [K] FVNR	YN [K] IVSK	9	3	164	171	sp|Q8I5C4|PF3D7_1229500	sp|Q8I5C4|PF3D7_1229500	PF3D7_1229500	PF3D7_1229500	FALSE	1	1	HS_1452 / SEC
V [K] FIVAK <=> [K] STIIK	Heteromeric-inter	V [K] FIVAK	[K] STIIK	2	1	196	242	sp|Q8IBC3|PF3D7_0829200	sp|Q8IJP8|PF3D7_1014700	PF3D7_0829200	PF3D7_1014700	FALSE	1	1	HS_1452 / SEC
FLMEFDYAV [K] NR <=> TYALP [K] VK	Intralink	FLMEFDYAV [K] NR	TYALP [K] VK	10	6	321	329	sp|Q8I485|PF3D7_0501500	sp|Q8I485|PF3D7_0501500	PF3D7_0501500	PF3D7_0501500	FALSE	25	1	HS_1452 / SEC
[K] GEASSQLNLK <=> EYLENGD [K] K	Intralink	[K] GEASSQLNLK	EYLENGD [K] K	1	8	274	299	sp|Q8I2W2|PF3D7_0919100	sp|Q8I2W2|PF3D7_0919100	PF3D7_0919100	PF3D7_0919100	FALSE	1	1	HS_1452 / SEC
TNEFTK [S] YQSMVDTYGVPR <=> [K] LLNENE	Intralink	TNEFTK [S] YQSMVDTYGVPR	[K] LLNENE	7	1	458	1047	sp|Q8IAQ8|PF3D7_0806800	sp|Q8IAQ8|PF3D7_0806800	PF3D7_0806800	PF3D7_0806800	FALSE	1	1	HS_1452 / SEC
ADVINDLTSIG [K] K <=> DGL [K] GFEQIK	Intralink	ADVINDLTSIG [K] K	DGL [K] GFEQIK	12	4	618	623	sp|Q8I3L4|PF3D7_0525100	sp|Q8I3L4|PF3D7_0525100	PF3D7_0525100	PF3D7_0525100	FALSE	6	1	HS_1452 / SEC
TPEQIQGDEH [K] LK <=> AEFIQVA [K] LYNR	Intralink	TPEQIQGDEH [K] LK	AEFIQVA [K] LYNR	11	8	247	319	sp|Q8ILC1|HOP	sp|Q8ILC1|HOP	HOP	HOP	FALSE	1	1	HS_1452 / SEC
QVEEGI [K] ENDTESK <=> D [K] VIGQEVIK	Intralink	QVEEGI [K] ENDTESK	D [K] VIGQEVIK	7	2	674;823	832	sp|Q8I492|PF3D7_0500800; sp|Q8I492|PF3D7_0500800	sp|Q8I492|PF3D7_0500800	PF3D7_0500800; PF3D7_0500800	PF3D7_0500800	FALSE	2	1	HS_1452 / SEC
QGGASQSDK [T] PEELFHPLGADSQV <=> [K] VTILELFR	Intralink	QGGASQSDK [T] PEELFHPLGADSQV	[K] VTILELFR	10	1	478	256	sp|P11166|SLC2A1	sp|P11166|SLC2A1	SLC2A1	SLC2A1	FALSE	1	1	HS_1452 / SEC
VS [K] EQGVLSLWR <=> LASDIG [K] GK	Intralink	VS [K] EQGVLSLWR	LASDIG [K] GK	3	7	66	149	sp|Q8IJ34|PF3D7_1037300	sp|Q8IJ34|PF3D7_1037300	PF3D7_1037300	PF3D7_1037300	FALSE	7	1	HS_1452 / SEC
EDVNE [K] DTANK <=> D [K] EIEQEK	Intralink	EDVNE [K] DTANK	D [K] EIEQEK	6	2	901	908;971	sp|Q8I492|PF3D7_0500800	sp|Q8I492|PF3D7_0500800; sp|Q8I492|PF3D7_0500800	PF3D7_0500800	PF3D7_0500800; PF3D7_0500800	FALSE	4	1	HS_1452 / SEC
FLEENIN [K] LPNVK <=> FCNNN [K] DLIDEK	Intralink	FLEENIN [K] LPNVK	FCNNN [K] DLIDEK	8	6	71	116	sp|Q8IAQ8|PF3D7_0806800	sp|Q8IAQ8|PF3D7_0806800	PF3D7_0806800	PF3D7_0806800	FALSE	1	1	HS_1452 / SEC
E [K] DNGIRPPSLETASPLYLLLK <=> AGHTEVA [K] YLLQNK	Heteromeric-inter	E [K] DNGIRPPSLETASPLYLLLK	AGHTEVA [K] YLLQNK	2	8	460	454	sp|P16452|EPB42	sp|P16157|ANK1	EPB42	ANK1	FALSE	1	1	HS_1452 / SEC
GTADVTHDLQEM [K] EESR <=> A [K] SVLK	Intralink	GTADVTHDLQEM [K] EESR	A [K] SVLK	13	2	245	225	sp|P11166|SLC2A1	sp|P11166|SLC2A1	SLC2A1	SLC2A1	FALSE	18	1	HS_1452 / SEC
NE [K] SICIWR <=> LQH [K] SVK	Intralink	NE [K] SICIWR	LQH [K] SVK	3	4	277	249	sp|Q8I3T1|PF3D7_0517700	sp|Q8I3T1|PF3D7_0517700	PF3D7_0517700	PF3D7_0517700	FALSE	1	1	HS_1452 / SEC
EVSNIIS [K] CQNK <=> EIAENLS [K] SK	Heteromeric-inter	EVSNIIS [K] CQNK	EIAENLS [K] SK	8	8	286	252	sp|Q8IJP8|PF3D7_1014700	sp|Q8IBC3|PF3D7_0829200	PF3D7_1014700	PF3D7_0829200	FALSE	2	1	HS_1452 / SEC
MLIQTQDSIPEI [K] SGQVER <=> YSGLINCF [K] R	Intralink	MLIQTQDSIPEI [K] SGQVER	YSGLINCF [K] R	13	9	47	62	sp|Q8IJ34|PF3D7_1037300	sp|Q8IJ34|PF3D7_1037300	PF3D7_1037300	PF3D7_1037300	FALSE	3	1	HS_1452 / SEC
ENTQQEQSIE [K] NEK <=> ILNNIV [K] GSIK	Intralink	ENTQQEQSIE [K] NEK	ILNNIV [K] GSIK	11	7	499	400	sp|Q8IJR2|PF3D7_1013300	sp|Q8IJR2|PF3D7_1013300	PF3D7_1013300	PF3D7_1013300	FALSE	3	1	HS_1452 / SEC
GPEIITEEV [K] EEIK <=> [K] QVEEGIK	Intralink	GPEIITEEV [K] EEIK	[K] QVEEGIK	10	1	629;662	634;667	sp|Q8I492|PF3D7_0500800; sp|Q8I492|PF3D7_0500800	sp|Q8I492|PF3D7_0500800; sp|Q8I492|PF3D7_0500800	PF3D7_0500800; PF3D7_0500800	PF3D7_0500800; PF3D7_0500800	FALSE	8	1	HS_1452 / SEC
YNLMDPSNNI [K] R <=> [K] YDSIIVAK	Heteromeric-inter	YNLMDPSNNI [K] R	[K] YDSIIVAK	11	1	210	403	sp|Q8IHZ2|PF3D7_1137300	sp|C0H4Y6|PF3D7_0827900	PF3D7_1137300	PF3D7_0827900	FALSE	1	1	HS_1452 / SEC
IHSSVHTIMN [K] YDYSLLK <=> YNGV [K] DIEESAR	Intralink	IHSSVHTIMN [K] YDYSLLK	YNGV [K] DIEESAR	11	5	205	47	sp|A0A5K1K8Q9|PF3D7_1320000	sp|A0A5K1K8Q9|PF3D7_1320000	PF3D7_1320000	PF3D7_1320000	FALSE	1	1	HS_1452 / SEC
NATVDS [K] LLSNVK <=> EYLENGD [K] K	Intralink	NATVDS [K] LLSNVK	EYLENGD [K] K	7	8	307	299	sp|Q8I2W2|PF3D7_0919100	sp|Q8I2W2|PF3D7_0919100	PF3D7_0919100	PF3D7_0919100	FALSE	1	1	HS_1452 / SEC
ELLT [K] AVNENGEKPDEEVK <=> SVLYDNVD [K] K	Intralink	ELLT [K] AVNENGEKPDEEVK	SVLYDNVD [K] K	5	9	184	207	sp|A0A5K1K8Y8|PF3D7_1347500	sp|A0A5K1K8Y8|PF3D7_1347500	PF3D7_1347500	PF3D7_1347500	FALSE	12	1	HS_1452 / SEC
[K] AEENYLNDIPEK <=> FETLPDLE [K] QLK	Intralink	[K] AEENYLNDIPEK	FETLPDLE [K] QLK	1	9	722	718	sp|Q8IB03|PF3D7_0816600	sp|Q8IB03|PF3D7_0816600	PF3D7_0816600	PF3D7_0816600	FALSE	1	1	HS_1452 / SEC
AG [K] EESGVSVSNSQPTNESHSIK <=> LDLIS [K] GEEPR	Intralink	AG [K] EESGVSVSNSQPTNESHSIK	LDLIS [K] GEEPR	3	6	263	255	sp|Q99808|SLC29A1	sp|Q99808|SLC29A1	SLC29A1	SLC29A1	FALSE	2	1	HS_1452 / SEC
D [K] IIEETNK <=> H [K] DVQLK	Intralink	D [K] IIEETNK	H [K] DVQLK	2	2	767	832	sp|C0H5H0|PF3D7_1344200	sp|C0H5H0|PF3D7_1344200	PF3D7_1344200	PF3D7_1344200	FALSE	1	1	HS_1452 / SEC
F [K] IGDPIQFER <=> VGFFT [K] DK	Intralink	F [K] IGDPIQFER	VGFFT [K] DK	2	6	838	853	sp|Q8IE10|PF3D7_1331700	sp|Q8IE10|PF3D7_1331700	PF3D7_1331700	PF3D7_1331700	FALSE	7	1	HS_1452 / SEC
NYPLI [K] NTTLK <=> N [K] INYGGGR	Heteromeric-inter	NYPLI [K] NTTLK	N [K] INYGGGR	6	2	166	117	sp|Q8IHZ2|PF3D7_1137300	sp|C0H4Y6|PF3D7_0827900	PF3D7_1137300	PF3D7_0827900	FALSE	5	1	HS_1452 / SEC
SHTLYTHITPDAVPQLP [K] ECTLK <=> ENLI [K] FLK	Heteromeric-inter	SHTLYTHITPDAVPQLP [K] ECTLK	ENLI [K] FLK	18	5	199	811	sp|Q8IKC8|PF3D7_1471100	sp|Q8ILA1|PF3D7_1436300	PF3D7_1471100	PF3D7_1436300	FALSE	2	1	HS_1452 / SEC
[K] GEASSQLNLK <=> [K] NATVDSK	Intralink	[K] GEASSQLNLK	[K] NATVDSK	1	1	274	300	sp|Q8I2W2|PF3D7_0919100	sp|Q8I2W2|PF3D7_0919100	PF3D7_0919100	PF3D7_0919100	FALSE	1	1	HS_1452 / SEC
NYPLI [K] NTTLK <=> [K] FNEVGDK	Heteromeric-inter	NYPLI [K] NTTLK	[K] FNEVGDK	6	1	166	175	sp|Q8IHZ2|PF3D7_1137300	sp|C0H4Y6|PF3D7_0827900	PF3D7_1137300	PF3D7_0827900	FALSE	1	1	HS_1452 / SEC
AD [K] SEEK <=> LH [K] SDDR	Intralink	AD [K] SEEK	LH [K] SDDR	3	3	109	116	sp|Q8IFM9|PF3D7_0423700	sp|Q8IFM9|PF3D7_0423700	PF3D7_0423700	PF3D7_0423700	FALSE	2	1	HS_1452 / SEC
SGTITTF [K] EAHNIADMK <=> VFSGTVATGQ [K] VR	Intralink	SGTITTF [K] EAHNIADMK	VFSGTVATGQ [K] VR	8	11	463	400	sp|Q8IKW5|PF3D7_1451100	sp|Q8IKW5|PF3D7_1451100	PF3D7_1451100	PF3D7_1451100	FALSE	1	1	HS_1452 / SEC
VPNFYEE [K] ELIK <=> VL [K] SVMLTK	Intralink	VPNFYEE [K] ELIK	VL [K] SVMLTK	8	3	155	162	sp|O96220|PF3D7_0214000	sp|O96220|PF3D7_0214000	PF3D7_0214000	PF3D7_0214000	FALSE	3	1	HS_1452 / SEC
[K] PADELLSR <=> IVDH [K] IK	Intralink	[K] PADELLSR	IVDH [K] IK	1	5	117	313	sp|Q8IKJ0|PF3D7_1464700	sp|Q8IKJ0|PF3D7_1464700	PF3D7_1464700	PF3D7_1464700	FALSE	2	1	HS_1452 / SEC
AGS [K] IPLPYEGER <=> NYPLI [K] NTTLK	Heteromeric-inter	AGS [K] IPLPYEGER	NYPLI [K] NTTLK	4	6	440	166	sp|C0H4Y6|PF3D7_0827900	sp|Q8IHZ2|PF3D7_1137300	PF3D7_0827900	PF3D7_1137300	FALSE	1	1	HS_1452 / SEC
IYETDNVDEPLNAI [K] EAVEQNESAK <=> GRIEES [K] NILKK	Intralink	IYETDNVDEPLNAI [K] EAVEQNESAK	GRIEES [K] NILKK	15	7	266	246	sp|Q7KWJ5|PF3D7_0204700	sp|Q7KWJ5|PF3D7_0204700	PF3D7_0204700	PF3D7_0204700	FALSE	1	1	HS_1452 / SEC
LVT [K] LQQIR <=> LVT [K] LQQIR	Homomeric-inter	LVT [K] LQQIR	LVT [K] LQQIR	4	4	268	268	sp|Q8I2W2|PF3D7_0919100	sp|Q8I2W2|PF3D7_0919100	PF3D7_0919100	PF3D7_0919100	FALSE	2	1	HS_1452 / SEC
IIYQGEENIPE [K] IK <=> FYLDDNVTV [K] DAK	Intralink	IIYQGEENIPE [K] IK	FYLDDNVTV [K] DAK	12	10	112	96	sp|Q8I267|PF3D7_0107400	sp|Q8I267|PF3D7_0107400	PF3D7_0107400	PF3D7_0107400	FALSE	2	1	HS_1452 / SEC
NSEEINLPGTENS [K] EDMEISR <=> ESSNVNE [K] R	Intralink	NSEEINLPGTENS [K] EDMEISR	ESSNVNE [K] R	14	8	392	377	sp|O97260|PF3D7_0314700	sp|O97260|PF3D7_0314700	PF3D7_0314700	PF3D7_0314700	FALSE	1	1	HS_1452 / SEC
VL [K] LSTEESDNPDLR <=> NT [K] DIITK	Intralink	VL [K] LSTEESDNPDLR	NT [K] DIITK	3	3	510	502	sp|Q8I3I6|PF3D7_0528100	sp|Q8I3I6|PF3D7_0528100	PF3D7_0528100	PF3D7_0528100	FALSE	1	1	HS_1452 / SEC
LTPTLVGFTE [K] ER <=> LIGDSALS [K] LK	Intralink	LTPTLVGFTE [K] ER	LIGDSALS [K] LK	11	9	44	55	sp|Q8IC01|PF3D7_0708800	sp|Q8IC01|PF3D7_0708800	PF3D7_0708800	PF3D7_0708800	FALSE	1	1	HS_1452 / SEC
NIESN [K] GSAVTSNVGDTNNDAK <=> EGEE [K] NEEDLNSNK	Intralink	NIESN [K] GSAVTSNVGDTNNDAK	EGEE [K] NEEDLNSNK	6	5	141	126	sp|Q8I476|PF3D7_0502400	sp|Q8I476|PF3D7_0502400	PF3D7_0502400	PF3D7_0502400	FALSE	1	1	HS_1452 / SEC
IEEIIIGED [K] LVR <=> IGINQP [K] SLSNCK	Intralink	IEEIIIGED [K] LVR	IGINQP [K] SLSNCK	10	7	360	232	sp|O97247|PF3D7_0306800	sp|O97247|PF3D7_0306800	PF3D7_0306800	PF3D7_0306800	FALSE	2	1	HS_1452 / SEC
NFI [K] DENNK <=> [K] LADENR	Intralink	NFI [K] DENNK	[K] LADENR	4	1	254	294	sp|O97245|PF3D7_0306400	sp|O97245|PF3D7_0306400	PF3D7_0306400	PF3D7_0306400	FALSE	1	1	HS_1452 / SEC
[K] IVLADKPPIQEENK <=> LLS [K] NIDVAK	Intralink	[K] IVLADKPPIQEENK	LLS [K] NIDVAK	1	4	541	534	sp|Q8I3I6|PF3D7_0528100	sp|Q8I3I6|PF3D7_0528100	PF3D7_0528100	PF3D7_0528100	FALSE	5	1	HS_1452 / SEC
VIGQEVI [K] GDVNEEGPENK <=> ENDTES [K] DK	Intralink	VIGQEVI [K] GDVNEEGPENK	ENDTES [K] DK	8	7	840	681;830	sp|Q8I492|PF3D7_0500800	sp|Q8I492|PF3D7_0500800; sp|Q8I492|PF3D7_0500800	PF3D7_0500800	PF3D7_0500800; PF3D7_0500800	FALSE	2	1	HS_1452 / SEC
QGGASQSD [K] TPEELFHPLGADSQV <=> VPET [K] GR	Intralink	QGGASQSD [K] TPEELFHPLGADSQV	VPET [K] GR	9	5	477	456	sp|P11166|SLC2A1	sp|P11166|SLC2A1	SLC2A1	SLC2A1	FALSE	2	1	HS_1452 / SEC
E [K] ADEELNQIENK <=> NDLLQSLFDEI [K] K	Intralink	E [K] ADEELNQIENK	NDLLQSLFDEI [K] K	2	12	80	50	sp|Q8II71|PF3D7_1129200	sp|Q8II71|PF3D7_1129200	PF3D7_1129200	PF3D7_1129200	FALSE	1	1	HS_1452 / SEC
IND [K] EIEIFSK <=> NEMI [K] K	Intralink	IND [K] EIEIFSK	NEMI [K] K	4	5	272	51	sp|O97245|PF3D7_0306400	sp|O97245|PF3D7_0306400	PF3D7_0306400	PF3D7_0306400	FALSE	2	1	HS_1452 / SEC
IHELQDIYNPI [K] ER <=> H [K] DVQLK	Intralink	IHELQDIYNPI [K] ER	H [K] DVQLK	12	2	756	832	sp|C0H5H0|PF3D7_1344200	sp|C0H5H0|PF3D7_1344200	PF3D7_1344200	PF3D7_1344200	FALSE	1	1	HS_1452 / SEC
[K] YDSIIVAK <=> [K] NIEEQK	Heteromeric-inter	[K] YDSIIVAK	[K] NIEEQK	1	1	403	212	sp|C0H4Y6|PF3D7_0827900	sp|Q8IHZ2|PF3D7_1137300	PF3D7_0827900	PF3D7_1137300	FALSE	1	1	HS_1452 / SEC
AAQ [K] ADVLTTGAGNPVGDK <=> A [K] VFEHIGK	Intralink	AAQ [K] ADVLTTGAGNPVGDK	A [K] VFEHIGK	4	2	23	98	sp|P04040|CAT	sp|P04040|CAT	CAT	CAT	FALSE	4	1	HS_1452 / SEC
TF [K] LPNFIYK <=> [K] DEYVK	Intralink	TF [K] LPNFIYK	[K] DEYVK	3	1	153	145	sp|Q8IKQ9|PF3D7_1457000	sp|Q8IKQ9|PF3D7_1457000	PF3D7_1457000	PF3D7_1457000	FALSE	1	1	HS_1452 / SEC
MLIQTQDSIPEI [K] SGQVER <=> G [K] EEIQYK	Intralink	MLIQTQDSIPEI [K] SGQVER	G [K] EEIQYK	13	2	47	249	sp|Q8IJ34|PF3D7_1037300	sp|Q8IJ34|PF3D7_1037300	PF3D7_1037300	PF3D7_1037300	FALSE	12	1	HS_1452 / SEC
N [K] INYGGGR <=> NNS [K] LINIR	Heteromeric-inter	N [K] INYGGGR	NNS [K] LINIR	2	4	117	110	sp|C0H4Y6|PF3D7_0827900	sp|Q8IHZ2|PF3D7_1137300	PF3D7_0827900	PF3D7_1137300	FALSE	8	1	HS_1452 / SEC
GSDHSTGSVFIVTF [K] K <=> SVLYDNVD [K] K	Intralink	GSDHSTGSVFIVTF [K] K	SVLYDNVD [K] K	15	9	240	207	sp|A0A5K1K8Y8|PF3D7_1347500	sp|A0A5K1K8Y8|PF3D7_1347500	PF3D7_1347500	PF3D7_1347500	FALSE	4	0.999999	HS_1452 / SEC
TEQE [K] IAAVIK <=> [K] STIIK	Heteromeric-inter	TEQE [K] IAAVIK	[K] STIIK	5	1	206	242	sp|Q8IBC3|PF3D7_0829200	sp|Q8IJP8|PF3D7_1014700	PF3D7_0829200	PF3D7_1014700	FALSE	5	0.999999	HS_1452 / SEC
MSLPDNT [K] FGMK <=> T [K] ISNDTK	Intralink	MSLPDNT [K] FGMK	T [K] ISNDTK	8	2	280	241	sp|Q8ILE3|PF3D7_1432100	sp|Q8ILE3|PF3D7_1432100	PF3D7_1432100	PF3D7_1432100	FALSE	12	0.999999	HS_1452 / SEC
QYEFDNYYNN [K] EIDLK <=> VTYGDDAS [S] K	Intralink	QYEFDNYYNN [K] EIDLK	VTYGDDAS [S] K	11	9	306	608	sp|Q8II64|PF3D7_1129900	sp|Q8II64|PF3D7_1129900	PF3D7_1129900	PF3D7_1129900	FALSE	4	0.999999	HS_1452 / SEC
TAQVQ [K] DAR <=> IGEAEA [K] R	Intralink	TAQVQ [K] DAR	IGEAEA [K] R	6	7	174	184	sp|O75955|FLOT1	sp|O75955|FLOT1	FLOT1	FLOT1	FALSE	4	0.999999	HS_1452 / SEC
I [K] EEEER <=> RL [K] EEEK	Intralink	I [K] EEEER	RL [K] EEEK	2	3	181;195	233	sp|B9ZSJ2|PF3D7_0114000; sp|B9ZSJ2|PF3D7_0114000	sp|B9ZSJ2|PF3D7_0114000	PF3D7_0114000; PF3D7_0114000	PF3D7_0114000	FALSE	1	0.999999	HS_1452 / SEC
IEESLGNNAVFAGE [K] FR <=> YLAQLAG [K] K	Intralink	IEESLGNNAVFAGE [K] FR	YLAQLAG [K] K	15	8	440	146	sp|Q8IJN7|ENO	sp|Q8IJN7|ENO	ENO	ENO	FALSE	2	0.999999	HS_1452 / SEC
LTGVSISQVNH [K] PLR <=> AEAYQ [K] YGDAAK	Heteromeric-inter	LTGVSISQVNH [K] PLR	AEAYQ [K] YGDAAK	12	6	422	350	sp|O75955|FLOT1	sp|Q14254|FLOT2	FLOT1	FLOT2	FALSE	1	0.999999	HS_1452 / SEC
ES [K] SSSSK <=> LH [K] SDDR	Intralink	ES [K] SSSSK	LH [K] SDDR	3	3	123	116	sp|Q8IFM9|PF3D7_0423700	sp|Q8IFM9|PF3D7_0423700	PF3D7_0423700	PF3D7_0423700	FALSE	1	0.999999	HS_1452 / SEC
SHTLYTHITPDAVPQLPKEC [T] LK <=> [K] NSEYDLYDDDDK	Heteromeric-inter	SHTLYTHITPDAVPQLPKEC [T] LK	[K] NSEYDLYDDDDK	21	1	202	815	sp|Q8IKC8|PF3D7_1471100	sp|Q8ILA1|PF3D7_1436300	PF3D7_1471100	PF3D7_1436300	FALSE	1	0.999999	HS_1452 / SEC
ESEREHLVI [K] K <=> AAENF [K] AIR	Intralink	ESEREHLVI [K] K	AAENF [K] AIR	10	6	162	390	sp|Q8I484|PF3D7_0501600	sp|Q8I484|PF3D7_0501600	PF3D7_0501600	PF3D7_0501600	FALSE	4	0.999999	HS_1452 / SEC
NDNANEN [K] IVDHK <=> [K] PADELLSR	Intralink	NDNANEN [K] IVDHK	[K] PADELLSR	8	1	308	117	sp|Q8IKJ0|PF3D7_1464700	sp|Q8IKJ0|PF3D7_1464700	PF3D7_1464700	PF3D7_1464700	FALSE	2	0.999999	HS_1452 / SEC
TD [K] ELIATVR <=> VR [K] PAEAER	Heteromeric-inter	TD [K] ELIATVR	VR [K] PAEAER	3	3	280	285	sp|Q14254|FLOT2	sp|O75955|FLOT1	FLOT2	FLOT1	FALSE	3	0.999999	HS_1452 / SEC
AEAYQ [K] YGDAAK <=> ARAEAEQMA [K] K	Heteromeric-inter	AEAYQ [K] YGDAAK	ARAEAEQMA [K] K	6	10	350	340	sp|Q14254|FLOT2	sp|O75955|FLOT1	FLOT2	FLOT1	FALSE	2	0.999999	HS_1452 / SEC
TFQLEG [K] PHIPDDQLSFMR <=> E [K] DASHIVK	Intralink	TFQLEG [K] PHIPDDQLSFMR	E [K] DASHIVK	7	2	206	155	sp|Q8I485|PF3D7_0501500	sp|Q8I485|PF3D7_0501500	PF3D7_0501500	PF3D7_0501500	FALSE	1	0.999999	HS_1452 / SEC
LIGDAA [K] NQVAR <=> NPENTVFDA [K] R	Intralink	LIGDAA [K] NQVAR	NPENTVFDA [K] R	7	10	67	100;82	sp|Q8IB24|PF3D7_0818900	sp|K7NTP5|PF3D7_0831700; sp|Q8IB24|PF3D7_0818900	PF3D7_0818900	PF3D7_0831700; PF3D7_0818900	FALSE	9	0.999999	HS_1452 / SEC
IIDVDQSL [K] EDR <=> [M] NAAPVIVGGMR	Heteromeric-inter	IIDVDQSL [K] EDR	[M] NAAPVIVGGMR	9	1	106	1	sp|Q8IDN6|PF3D7_1346100	sp|C0H4W6|PF3D7_0821800	PF3D7_1346100	PF3D7_0821800	FALSE	1	0.999999	HS_1452 / SEC
[K] HIESLGSYK <=> SQSNN [K] ITR	Intralink	[K] HIESLGSYK	SQSNN [K] ITR	1	6	56	7	sp|Q8IK07|PF3D7_1002900	sp|Q8IK07|PF3D7_1002900	PF3D7_1002900	PF3D7_1002900	FALSE	1	0.999999	HS_1452 / SEC
EVSED [K] ENAEEVREEEASEDKEDAEELGK <=> ENAEELG [K] R	Intralink	EVSED [K] ENAEEVREEEASEDKEDAEELGK	ENAEELG [K] R	6	8	398;458	451	sp|B9ZSJ2|PF3D7_0114000; sp|B9ZSJ2|PF3D7_0114000	sp|B9ZSJ2|PF3D7_0114000	PF3D7_0114000; PF3D7_0114000	PF3D7_0114000	FALSE	3	0.999999	HS_1452 / SEC
SDR [K] DIYEILK <=> FHDISG [K] GYK	Intralink	SDR [K] DIYEILK	FHDISG [K] GYK	4	7	973	1016	sp|O96935|M1AAP	sp|O96935|M1AAP	M1AAP	M1AAP	FALSE	9	0.999999	HS_1452 / SEC
NLEHISG [K] PININK <=> VQN [K] GMPIK	Intralink	NLEHISG [K] PININK	VQN [K] GMPIK	8	4	322	343	sp|C6KTC7|PF3D7_0629200	sp|C6KTC7|PF3D7_0629200	PF3D7_0629200	PF3D7_0629200	FALSE	46	0.999999	HS_1452 / SEC
DGYLISTGEP [S] KR <=> SAQL [K] QGVLGIK	Intralink	DGYLISTGEP [S] KR	SAQL [K] QGVLGIK	11	5	165	179	sp|Q8IKH8|PF3D7_1465900	sp|Q8IKH8|PF3D7_1465900	PF3D7_1465900	PF3D7_1465900	FALSE	2	0.999999	HS_1452 / SEC
AID [K] INDK <=> NV [K] EAK	Intralink	AID [K] INDK	NV [K] EAK	4	3	268	638	sp|O97245|PF3D7_0306400	sp|O97245|PF3D7_0306400	PF3D7_0306400	PF3D7_0306400	FALSE	1	0.999999	HS_1452 / SEC
ALY [K] SNK <=> [K] CFQEGK	Intralink	ALY [K] SNK	[K] CFQEGK	4	1	245	233	sp|Q8I6T1|PF45	sp|Q8I6T1|PF45	PF45	PF45	FALSE	3	0.999999	HS_1452 / SEC
[K] YSVADPDHGMQFEEFNR <=> LVS [K] GAYIDCYR	Intralink	[K] YSVADPDHGMQFEEFNR	LVS [K] GAYIDCYR	1	4	197	188	sp|Q8IM01|PF3D7_1409400	sp|Q8IM01|PF3D7_1409400	PF3D7_1409400	PF3D7_1409400	FALSE	8	0.999999	HS_1452 / SEC
VS [K] EQGVLSLWR <=> YSGLINCF [K] R	Intralink	VS [K] EQGVLSLWR	YSGLINCF [K] R	3	9	66	62	sp|Q8IJ34|PF3D7_1037300	sp|Q8IJ34|PF3D7_1037300	PF3D7_1037300	PF3D7_1037300	FALSE	8	0.999999	HS_1452 / SEC
LLLPGELS [K] HAVSEGTK <=> AVT [K] YTTSAA	Intralink	LLLPGELS [K] HAVSEGTK	AVT [K] YTTSAA	9	4	105	117	sp|Q8IBV7|PF3D7_0714000	sp|Q8IBV7|PF3D7_0714000	PF3D7_0714000	PF3D7_0714000	FALSE	2	0.999999	HS_1452 / SEC
EVLDEGMPT [Y] KDPFK <=> F [K] EISR	Intralink	EVLDEGMPT [Y] KDPFK	F [K] EISR	10	2	325	66	sp|Q8IL88|PF3D7_1437900	sp|Q8IL88|PF3D7_1437900	PF3D7_1437900	PF3D7_1437900	FALSE	1	0.999999	HS_1452 / SEC
KPEVSGDE [K] DESK <=> [K] VDAGK	Intralink	KPEVSGDE [K] DESK	[K] VDAGK	9	1	90	95	sp|Q8IFM9|PF3D7_0423700	sp|Q8IFM9|PF3D7_0423700	PF3D7_0423700	PF3D7_0423700	FALSE	3	0.999999	HS_1452 / SEC
NESLISTLPND [T] KK <=> [K] SSSPEFK	Heteromeric-inter	NESLISTLPND [T] KK	[K] SSSPEFK	12	1	2468	89	sp|P68874|PFS230	sp|Q8I6T1|PF45	PFS230	PF45	FALSE	1	0.999999	HS_1452 / SEC
VAQHVPTLHPHSEELVVG [K] IR <=> F [K] TFDLGGHETAR	Intralink	VAQHVPTLHPHSEELVVG [K] IR	F [K] TFDLGGHETAR	19	2	63	67	sp|Q8I1S0|PF3D7_0416800	sp|Q8I1S0|PF3D7_0416800	PF3D7_0416800	PF3D7_0416800	FALSE	5	0.999999	HS_1452 / SEC
SGNLD [K] ALDHLR <=> AFLPAL [K] K	Heteromeric-inter	SGNLD [K] ALDHLR	AFLPAL [K] K	6	7	27	57	sp|P16157|ANK1	sp|P16452|EPB42	ANK1	EPB42	FALSE	32	0.999999	HS_1452 / SEC
VIGQEIITEEV [K] EGIK <=> ENDTEN [K] DK	Intralink	VIGQEIITEEV [K] EGIK	ENDTEN [K] DK	12	7	720	706;731	sp|Q8I492|PF3D7_0500800	sp|Q8I492|PF3D7_0500800; sp|Q8I492|PF3D7_0500800	PF3D7_0500800	PF3D7_0500800; PF3D7_0500800	FALSE	2	0.999999	HS_1452 / SEC
VLN [K] ASTTTHATYK <=> [K] NPFLR	Intralink	VLN [K] ASTTTHATYK	[K] NPFLR	4	1	172	163	sp|Q8I484|PF3D7_0501600	sp|Q8I484|PF3D7_0501600	PF3D7_0501600	PF3D7_0501600	FALSE	1	0.999999	HS_1452 / SEC
E [K] DASHIVK <=> DL [K] MMIR	Intralink	E [K] DASHIVK	DL [K] MMIR	2	3	155	107	sp|Q8I485|PF3D7_0501500	sp|Q8I485|PF3D7_0501500	PF3D7_0501500	PF3D7_0501500	FALSE	1	0.999999	HS_1452 / SEC
VYPPD [K] AQYPDLTDEER <=> IALESI [K] ER	Intralink	VYPPD [K] AQYPDLTDEER	IALESI [K] ER	6	7	342	248	sp|Q8I310|PF3D7_0914200	sp|Q8I310|PF3D7_0914200	PF3D7_0914200	PF3D7_0914200	FALSE	14	0.999999	HS_1452 / SEC
KDDEQYI [K] TLMEELIEPK <=> TF [K] IPVITK	Intralink	KDDEQYI [K] TLMEELIEPK	TF [K] IPVITK	8	3	297	312	sp|Q8IEC8|PF3D7_1318800	sp|Q8IEC8|PF3D7_1318800	PF3D7_1318800	PF3D7_1318800	FALSE	1	0.999999	HS_1452 / SEC
AISLLP [K] DIQTR <=> FLSWEM [K] NNVNR	Heteromeric-inter	AISLLP [K] DIQTR	FLSWEM [K] NNVNR	7	7	93	219	sp|Q8IJS2|PF3D7_1012300	sp|Q8I3N3|PF3D7_0523100	PF3D7_1012300	PF3D7_0523100	FALSE	5	0.999998	HS_1452 / SEC
VLPSIGNEVL [K] AVVAK <=> EVVS [K] SVR	Heteromeric-inter	VLPSIGNEVL [K] AVVAK	EVVS [K] SVR	11	5	127	182	sp|Q8IBC3|PF3D7_0829200	sp|Q8IJP8|PF3D7_1014700	PF3D7_0829200	PF3D7_1014700	FALSE	1	0.999998	HS_1452 / SEC
RE [K] ELEAR <=> [K] PAEAER	Intralink	RE [K] ELEAR	[K] PAEAER	3	1	277	285	sp|O75955|FLOT1	sp|O75955|FLOT1	FLOT1	FLOT1	FALSE	4	0.999998	HS_1452 / SEC
ENDTES [K] DK <=> [K] QVEEGIK	Intralink	ENDTES [K] DK	[K] QVEEGIK	7	1	681;830	634;667	sp|Q8I492|PF3D7_0500800; sp|Q8I492|PF3D7_0500800	sp|Q8I492|PF3D7_0500800; sp|Q8I492|PF3D7_0500800	PF3D7_0500800; PF3D7_0500800	PF3D7_0500800; PF3D7_0500800	FALSE	1	0.999998	HS_1452 / SEC
VTIINS [K] NK <=> [K] VGTIILR	Intralink	VTIINS [K] NK	[K] VGTIILR	7	1	365	368	sp|O96220|PF3D7_0214000	sp|O96220|PF3D7_0214000	PF3D7_0214000	PF3D7_0214000	FALSE	4	0.999998	HS_1452 / SEC
QAITNPENTVYA [T] KR <=> LVGIVA [K] R	Intralink	QAITNPENTVYA [T] KR	LVGIVA [K] R	13	7	108	94	sp|Q8II24|PF3D7_1134000	sp|Q8II24|PF3D7_1134000	PF3D7_1134000	PF3D7_1134000	FALSE	1	0.999998	HS_1452 / SEC
D [K] VNDGSDSEELDSSK <=> ED [K] DKDE	Intralink	D [K] VNDGSDSEELDSSK	ED [K] DKDE	2	3	87	104	sp|Q8IJM9|PF3D7_1016900	sp|Q8IJM9|PF3D7_1016900	PF3D7_1016900	PF3D7_1016900	FALSE	2	0.999998	HS_1452 / SEC
IQETPVSNA [K] K <=> D [K] EEIPK	Intralink	IQETPVSNA [K] K	D [K] EEIPK	10	2	406	391	sp|Q8IKQ9|PF3D7_1457000	sp|Q8IKQ9|PF3D7_1457000	PF3D7_1457000	PF3D7_1457000	FALSE	1	0.999998	HS_1452 / SEC
VDYLSSLG [K] TQTAVVQR <=> SE [K] VYTR	Heteromeric-inter	VDYLSSLG [K] TQTAVVQR	SE [K] VYTR	9	3	169	54	sp|Q14254|FLOT2	sp|O75955|FLOT1	FLOT2	FLOT1	FALSE	2	0.999998	HS_1452 / SEC
VFNNIDDYV [K] K <=> YPFLNNIG [K] K	Intralink	VFNNIDDYV [K] K	YPFLNNIG [K] K	10	9	52	62	sp|O77388|PF3D7_0316700	sp|O77388|PF3D7_0316700	PF3D7_0316700	PF3D7_0316700	FALSE	5	0.999998	HS_1452 / SEC
AVVA [K] YNAESLLTQR <=> EVVS [K] SVR	Heteromeric-inter	AVVA [K] YNAESLLTQR	EVVS [K] SVR	5	5	132	182	sp|Q8IBC3|PF3D7_0829200	sp|Q8IJP8|PF3D7_1014700	PF3D7_0829200	PF3D7_1014700	FALSE	2	0.999998	HS_1452 / SEC
AIGTYEQI [K] NDTLFR <=> DIFSLH [K] PAV	Intralink	AIGTYEQI [K] NDTLFR	DIFSLH [K] PAV	9	7	909	922	sp|A0A5K1K993|PF3D7_1339900	sp|A0A5K1K993|PF3D7_1339900	PF3D7_1339900	PF3D7_1339900	FALSE	1	0.999998	HS_1452 / SEC
K [T] INYQQEQER <=> K [T] INYQQEQER	Homomeric-inter	K [T] INYQQEQER	K [T] INYQQEQER	2	2	103	103	sp|C0H4M1|PF3D7_0707400	sp|C0H4M1|PF3D7_0707400	PF3D7_0707400	PF3D7_0707400	FALSE	2	0.999997	HS_1452 / SEC
NINNQI [K] IQSK <=> LI [K] DDISK	Intralink	NINNQI [K] IQSK	LI [K] DDISK	7	3	649	656	sp|Q8I5Q5|PF3D7_1215100	sp|Q8I5Q5|PF3D7_1215100	PF3D7_1215100	PF3D7_1215100	FALSE	2	0.999997	HS_1452 / SEC
VDYLSSLG [K] TQTAVVQR <=> IGEAEA [K] R	Heteromeric-inter	VDYLSSLG [K] TQTAVVQR	IGEAEA [K] R	9	7	169	184	sp|Q14254|FLOT2	sp|O75955|FLOT1	FLOT2	FLOT1	FALSE	2	0.999997	HS_1452 / SEC
LIHI [K] EDSEIK <=> [K] YTDFNEVR	Intralink	LIHI [K] EDSEIK	[K] YTDFNEVR	5	1	76	94	sp|Q8IHR4|PF3D7_1145400	sp|Q8IHR4|PF3D7_1145400	PF3D7_1145400	PF3D7_1145400	FALSE	1	0.999997	HS_1452 / SEC
NND [K] IVFEK <=> FFGAGF [K] R	Intralink	NND [K] IVFEK	FFGAGF [K] R	4	7	260	143	sp|C6KTC7|PF3D7_0629200	sp|C6KTC7|PF3D7_0629200	PF3D7_0629200	PF3D7_0629200	FALSE	1	0.999997	HS_1452 / SEC
I [K] LFGIVGSIPK <=> ALY [K] SNK	Intralink	I [K] LFGIVGSIPK	ALY [K] SNK	2	4	394	245	sp|Q8I6T1|PF45	sp|Q8I6T1|PF45	PF45	PF45	FALSE	1	0.999997	HS_1452 / SEC
FHDI [S] GKGYK <=> [K] DIYEILK	Intralink	FHDI [S] GKGYK	[K] DIYEILK	5	1	1014	973	sp|O96935|M1AAP	sp|O96935|M1AAP	M1AAP	M1AAP	FALSE	3	0.999997	HS_1452 / SEC
T [K] YPVSSVNVIK <=> IA [K] LTNGQIR	Intralink	T [K] YPVSSVNVIK	IA [K] LTNGQIR	2	3	187	319	sp|Q8II43|PF3D7_1132200	sp|Q8II43|PF3D7_1132200	PF3D7_1132200	PF3D7_1132200	FALSE	3	0.999997	HS_1452 / SEC
RFLMEFDYAV [K] NR <=> TYALP [K] VK	Intralink	RFLMEFDYAV [K] NR	TYALP [K] VK	11	6	321	329	sp|Q8I485|PF3D7_0501500	sp|Q8I485|PF3D7_0501500	PF3D7_0501500	PF3D7_0501500	FALSE	2	0.999997	HS_1452 / SEC
VALTAQTGEQPS [K] INR <=> NSSYFPG [K] LR	Heteromeric-inter	VALTAQTGEQPS [K] INR	NSSYFPG [K] LR	13	8	71	600	sp|P16452|EPB42	sp|P02730|SLC4A1	EPB42	SLC4A1	FALSE	2	0.999997	HS_1452 / SEC
E [K] IEQEESNVDVTEK <=> LA [K] ENVVLNK	Intralink	E [K] IEQEESNVDVTEK	LA [K] ENVVLNK	2	3	115	106	sp|Q8I5S6|PF3D7_1212700	sp|Q8I5S6|PF3D7_1212700	PF3D7_1212700	PF3D7_1212700	FALSE	3	0.999997	HS_1452 / SEC
ILSD [K] HEDIIAK <=> VALYNDSY [K] LHK	Heteromeric-inter	ILSD [K] HEDIIAK	VALYNDSY [K] LHK	5	9	874	152	sp|Q8IKH3|PF3D7_1466300	sp|Q8I4U5|PF3D7_1248900	PF3D7_1466300	PF3D7_1248900	FALSE	11	0.999997	HS_1452 / SEC
NPNDTSAAA [K] FILITK <=> SL [K] YHPDK	Intralink	NPNDTSAAA [K] FILITK	SL [K] YHPDK	10	3	170	155	sp|Q8IEC8|PF3D7_1318800	sp|Q8IEC8|PF3D7_1318800	PF3D7_1318800	PF3D7_1318800	FALSE	2	0.999997	HS_1452 / SEC
LGDNLD [K] SNIGIK <=> VEDADL [K] R	Intralink	LGDNLD [K] SNIGIK	VEDADL [K] R	7	7	194	322	sp|O77323|MAL3P3	sp|O77323|MAL3P3	MAL3P3	MAL3P3	FALSE	4	0.999997	HS_1452 / SEC
RI [K] EEEER <=> RI [K] EEEER	Homomeric-inter	RI [K] EEEER	RI [K] EEEER	3	3	181;195	181;195	sp|B9ZSJ2|PF3D7_0114000; sp|B9ZSJ2|PF3D7_0114000	sp|B9ZSJ2|PF3D7_0114000; sp|B9ZSJ2|PF3D7_0114000	PF3D7_0114000; PF3D7_0114000	PF3D7_0114000; PF3D7_0114000	FALSE	7	0.999997	HS_1452 / SEC
L [K] QGVHMVVGTPGR <=> VYDMID [K] R	Intralink	L [K] QGVHMVVGTPGR	VYDMID [K] R	2	7	139	158	sp|Q8IKF0|PF3D7_1468700	sp|Q8IKF0|PF3D7_1468700	PF3D7_1468700	PF3D7_1468700	FALSE	1	0.999997	HS_1452 / SEC
VLGEGD [K] EDVK <=> NDEQ [K] DK	Intralink	VLGEGD [K] EDVK	NDEQ [K] DK	7	5	510;530	501;521	sp|Q8I492|PF3D7_0500800; sp|Q8I492|PF3D7_0500800	sp|Q8I492|PF3D7_0500800; sp|Q8I492|PF3D7_0500800	PF3D7_0500800; PF3D7_0500800	PF3D7_0500800; PF3D7_0500800	FALSE	2	0.999997	HS_1452 / SEC
LGVNSIL [K] DGYR <=> IM [K] NNEDTILK	Intralink	LGVNSIL [K] DGYR	IM [K] NNEDTILK	8	3	13	20	sp|O96220|PF3D7_0214000	sp|O96220|PF3D7_0214000	PF3D7_0214000	PF3D7_0214000	FALSE	1	0.999996	HS_1452 / SEC
ELLDFVP [K] LDQVVESPAIPR <=> [K] GDVLTLLSSINK	Heteromeric-inter	ELLDFVP [K] LDQVVESPAIPR	[K] GDVLTLLSSINK	8	1	849	1000	sp|P16157|ANK1	sp|P02549|SPTA1	ANK1	SPTA1	FALSE	1	0.999996	HS_1452 / SEC
YNLMDPSNNI [K] R <=> [K] NIEEQK	Intralink	YNLMDPSNNI [K] R	[K] NIEEQK	11	1	210	212	sp|Q8IHZ2|PF3D7_1137300	sp|Q8IHZ2|PF3D7_1137300	PF3D7_1137300	PF3D7_1137300	FALSE	4	0.999996	HS_1452 / SEC
ILPE [K] CFQK <=> [K] SSSPEFK	Intralink	ILPE [K] CFQK	[K] SSSPEFK	5	1	101	89	sp|Q8I6T1|PF45	sp|Q8I6T1|PF45	PF45	PF45	FALSE	5	0.999996	HS_1452 / SEC
GQEV [K] DSGNPICVPVGK <=> [K] LILEVAQHLGNK	Intralink	GQEV [K] DSGNPICVPVGK	[K] LILEVAQHLGNK	5	1	125	93	sp|Q8I0V2|PF3D7_1235700	sp|Q8I0V2|PF3D7_1235700	PF3D7_1235700	PF3D7_1235700	FALSE	1	0.999996	HS_1452 / SEC
NNYELYVDANGEL [K] QQNYNVNEPR <=> VAPEEHPVLLTEAPLNP [K] ANR	Heteromeric-inter	NNYELYVDANGEL [K] QQNYNVNEPR	VAPEEHPVLLTEAPLNP [K] ANR	14	18	71	113	sp|Q8IBN4|PF3D7_0721700	sp|P60709|ACTB	PF3D7_0721700	ACTB	FALSE	2	0.999996	HS_1452 / SEC
YPAVYDD [K] DK <=> [K] NLQNAK	Intralink	YPAVYDD [K] DK	[K] NLQNAK	8	1	243	305	sp|Q7KQK5|PF3D7_1133400	sp|Q7KQK5|PF3D7_1133400	PF3D7_1133400	PF3D7_1133400	FALSE	1	0.999996	HS_1452 / SEC
LIGDAA [K] NQASR <=> NPENTVFDA [K] R	Intralink	LIGDAA [K] NQASR	NPENTVFDA [K] R	7	10	85	100;82	sp|K7NTP5|PF3D7_0831700	sp|K7NTP5|PF3D7_0831700; sp|Q8IB24|PF3D7_0818900	PF3D7_0831700	PF3D7_0831700; PF3D7_0818900	FALSE	1	0.999996	HS_1452 / SEC
LWEIEE [K] QNVSHK <=> AISLLP [K] DIQTR	Heteromeric-inter	LWEIEE [K] QNVSHK	AISLLP [K] DIQTR	7	7	69	93	sp|Q8IL75|PF3D7_1439400	sp|Q8IJS2|PF3D7_1012300	PF3D7_1439400	PF3D7_1012300	FALSE	2	0.999996	HS_1452 / SEC
[K] ILVNCTNSGFIR <=> QNEVE [K] K	Intralink	[K] ILVNCTNSGFIR	QNEVE [K] K	1	6	298	367	sp|Q8IL88|PF3D7_1437900	sp|Q8IL88|PF3D7_1437900	PF3D7_1437900	PF3D7_1437900	FALSE	1	0.999995	HS_1452 / SEC
ESS [K] AYADIESR <=> GDY [K] DDGK	Intralink	ESS [K] AYADIESR	GDY [K] DDGK	4	4	9	21	sp|Q8IDM6|NT1	sp|Q8IDM6|NT1	NT1	NT1	FALSE	1	0.999995	HS_1452 / SEC
IA [K] LTNGQIR <=> VN [K] DDLR	Intralink	IA [K] LTNGQIR	VN [K] DDLR	3	3	319	311	sp|Q8II43|PF3D7_1132200	sp|Q8II43|PF3D7_1132200	PF3D7_1132200	PF3D7_1132200	FALSE	3	0.999995	HS_1452 / SEC
[K] VTYEQGANFAR <=> VDLTEEDE [T] KR	Intralink	[K] VTYEQGANFAR	VDLTEEDE [T] KR	1	9	136	133	sp|C0H5G2|PF3D7_1340700	sp|C0H5G2|PF3D7_1340700	PF3D7_1340700	PF3D7_1340700	FALSE	3	0.999995	HS_1452 / SEC
[K] INPSLLNTEEFADLK <=> D [K] TEYILEQMR	Intralink	[K] INPSLLNTEEFADLK	D [K] TEYILEQMR	1	2	213	187	sp|Q8IJM0|PF3D7_1017900	sp|Q8IJM0|PF3D7_1017900	PF3D7_1017900	PF3D7_1017900	FALSE	1	0.999995	HS_1452 / SEC
YYQQL [K] LEGPGEQETK <=> [T] TSHQPQDR	Intralink	YYQQL [K] LEGPGEQETK	[T] TSHQPQDR	6	1	239	2	sp|Q99808|SLC29A1	sp|Q99808|SLC29A1	SLC29A1	SLC29A1	FALSE	2	0.999995	HS_1452 / SEC
SL [K] HIEDTLK <=> DN [K] TADFLK	Intralink	SL [K] HIEDTLK	DN [K] TADFLK	3	3	122	40	sp|A0A5K1K967|PF3D7_1338300	sp|A0A5K1K967|PF3D7_1338300	PF3D7_1338300	PF3D7_1338300	FALSE	1	0.999995	HS_1452 / SEC
FLQTSGW [K] FEEQEGDVNMVLTK <=> SNYEAPDNI [K] K	Intralink	FLQTSGW [K] FEEQEGDVNMVLTK	SNYEAPDNI [K] K	8	10	100	91	sp|Q8ILB6|PF3D7_1434800	sp|Q8ILB6|PF3D7_1434800	PF3D7_1434800	PF3D7_1434800	FALSE	2	0.999995	HS_1452 / SEC
TD [K] ELIATVR <=> [K] PAEAER	Heteromeric-inter	TD [K] ELIATVR	[K] PAEAER	3	1	280	285	sp|Q14254|FLOT2	sp|O75955|FLOT1	FLOT2	FLOT1	FALSE	4	0.999995	HS_1452 / SEC
GSDHSTGSVFIVTF [K] K <=> EEI [K] HVR	Intralink	GSDHSTGSVFIVTF [K] K	EEI [K] HVR	15	4	240	298	sp|A0A5K1K8Y8|PF3D7_1347500	sp|A0A5K1K8Y8|PF3D7_1347500	PF3D7_1347500	PF3D7_1347500	FALSE	1	0.999995	HS_1452 / SEC
IEGFPTLLYF [K] NGK <=> G [K] INVAK	Intralink	IEGFPTLLYF [K] NGK	G [K] INVAK	11	2	107	77	sp|Q8IDH5|PF3D7_1352500	sp|Q8IDH5|PF3D7_1352500	PF3D7_1352500	PF3D7_1352500	FALSE	2	0.999995	HS_1452 / SEC
GEASSQLNL [K] DDENLDK <=> [K] NATVDSK	Intralink	GEASSQLNL [K] DDENLDK	[K] NATVDSK	10	1	284	300	sp|Q8I2W2|PF3D7_0919100	sp|Q8I2W2|PF3D7_0919100	PF3D7_0919100	PF3D7_0919100	FALSE	1	0.999994	HS_1452 / SEC
VI [K] IHNDLTHLK <=> IADLYSE [K] ILR	Intralink	VI [K] IHNDLTHLK	IADLYSE [K] ILR	3	8	140	234	sp|Q8I2D9|CBP1	sp|Q8I2D9|CBP1	CBP1	CBP1	FALSE	1	0.999994	HS_1452 / SEC
APFYVTS [K] DVNTECTCK <=> E [K] ALYK	Intralink	APFYVTS [K] DVNTECTCK	E [K] ALYK	8	2	267	241	sp|Q8I6T1|PF45	sp|Q8I6T1|PF45	PF45	PF45	FALSE	2	0.999994	HS_1452 / SEC
SVLYDNVD [K] K <=> YPDV [K] LALCR	Intralink	SVLYDNVD [K] K	YPDV [K] LALCR	9	5	207	213	sp|A0A5K1K8Y8|PF3D7_1347500	sp|A0A5K1K8Y8|PF3D7_1347500	PF3D7_1347500	PF3D7_1347500	FALSE	1	0.999993	HS_1452 / SEC
LAADPDPNV [K] SGSELLDR <=> LL [K] DIVTESNK	Intralink	LAADPDPNV [K] SGSELLDR	LL [K] DIVTESNK	10	3	151	162	sp|Q08AM6|VAC14	sp|Q08AM6|VAC14	VAC14	VAC14	FALSE	3	0.999993	HS_1452 / SEC
ETGES [K] ETGESK <=> ETGES [K] ETR	Intralink	ETGES [K] ETGESK	ETGES [K] ETR	6	6	226;232;238;244;250;256;262;268;274;280;286;292;298	304	sp|Q8I492|PF3D7_0500800; sp|Q8I492|PF3D7_0500800; sp|Q8I492|PF3D7_0500800; sp|Q8I492|PF3D7_0500800; sp|Q8I492|PF3D7_0500800; sp|Q8I492|PF3D7_0500800; sp|Q8I492|PF3D7_0500800; sp|Q8I492|PF3D7_0500800; sp|Q8I492|PF3D7_0500800; sp|Q8I492|PF3D7_0500800; sp|Q8I492|PF3D7_0500800; sp|Q8I492|PF3D7_0500800; sp|Q8I492|PF3D7_0500800	sp|Q8I492|PF3D7_0500800	PF3D7_0500800; PF3D7_0500800; PF3D7_0500800; PF3D7_0500800; PF3D7_0500800; PF3D7_0500800; PF3D7_0500800; PF3D7_0500800; PF3D7_0500800; PF3D7_0500800; PF3D7_0500800; PF3D7_0500800; PF3D7_0500800	PF3D7_0500800	FALSE	1	0.999993	HS_1452 / SEC
ELYH [K] LIFPYYFK <=> Y [K] ISQYVDVR	Heteromeric-inter	ELYH [K] LIFPYYFK	Y [K] ISQYVDVR	5	2	40	126	sp|Q8IJS2|PF3D7_1012300	sp|A0A5K1K9E9|PF3D7_1326000	PF3D7_1012300	PF3D7_1326000	FALSE	6	0.999993	HS_1452 / SEC
[K] LFHPEEISSMVLQK <=> NPENTVFDA [K] R	Intralink	[K] LFHPEEISSMVLQK	NPENTVFDA [K] R	1	10	124	100;82	sp|Q8IB24|PF3D7_0818900	sp|K7NTP5|PF3D7_0831700; sp|Q8IB24|PF3D7_0818900	PF3D7_0818900	PF3D7_0831700; PF3D7_0818900	FALSE	2	0.999993	HS_1452 / SEC
VR [K] PAEAER <=> RE [K] ELEAR	Intralink	VR [K] PAEAER	RE [K] ELEAR	3	3	285	277	sp|O75955|FLOT1	sp|O75955|FLOT1	FLOT1	FLOT1	FALSE	1	0.999993	HS_1452 / SEC
GSDHSTGSVFIVTF [K] K <=> REEI [K] HVR	Intralink	GSDHSTGSVFIVTF [K] K	REEI [K] HVR	15	5	240	298	sp|A0A5K1K8Y8|PF3D7_1347500	sp|A0A5K1K8Y8|PF3D7_1347500	PF3D7_1347500	PF3D7_1347500	FALSE	1	0.999993	HS_1452 / SEC
IAHNVEQAF [K] TMAYEIK <=> I [K] TIEIEDK	Intralink	IAHNVEQAF [K] TMAYEIK	I [K] TIEIEDK	10	2	163	48	sp|A0A5K1K8H7|PF3D7_0512600	sp|A0A5K1K8H7|PF3D7_0512600	PF3D7_0512600	PF3D7_0512600	FALSE	1	0.999992	HS_1452 / SEC
ILVGN [K] NDDPER <=> [K] VVETEDAYK	Intralink	ILVGN [K] NDDPER	[K] VVETEDAYK	6	1	121	128	sp|Q15286|RAB35	sp|Q15286|RAB35	RAB35	RAB35	FALSE	1	0.999992	HS_1452 / SEC
VEDNIHQN [K] YLIR <=> LYGP [K] TSEIINR	Intralink	VEDNIHQN [K] YLIR	LYGP [K] TSEIINR	9	5	134	143	sp|Q8IIB7|PF3D7_1124600	sp|Q8IIB7|PF3D7_1124600	PF3D7_1124600	PF3D7_1124600	FALSE	1	0.999992	HS_1452 / SEC
DGYSNVPAMDVLD [K] EK <=> DGVL [K] IDIPK	Intralink	DGYSNVPAMDVLD [K] EK	DGVL [K] IDIPK	14	5	111	192	sp|Q8IES0|PF3D7_1304500	sp|Q8IES0|PF3D7_1304500	PF3D7_1304500	PF3D7_1304500	FALSE	1	0.999992	HS_1452 / SEC
GLIQ [K] AIDLSK <=> [K] GAETLQK	Intralink	GLIQ [K] AIDLSK	[K] GAETLQK	5	1	41	48	sp|Q8IE98|PF3D7_1321800	sp|Q8IE98|PF3D7_1321800	PF3D7_1321800	PF3D7_1321800	FALSE	2	0.999992	HS_1452 / SEC
DIEQVDDN [K] EDK <=> [K] DTEQVDDNK	Intralink	DIEQVDDN [K] EDK	[K] DTEQVDDNK	9	1	227;240;253;266	270;283;309	sp|Q8I445|PF3D7_0505700; sp|Q8I445|PF3D7_0505700; sp|Q8I445|PF3D7_0505700; sp|Q8I445|PF3D7_0505700	sp|Q8I445|PF3D7_0505700; sp|Q8I445|PF3D7_0505700; sp|Q8I445|PF3D7_0505700	PF3D7_0505700; PF3D7_0505700; PF3D7_0505700; PF3D7_0505700	PF3D7_0505700; PF3D7_0505700; PF3D7_0505700	FALSE	1	0.999992	HS_1452 / SEC
APFYVTS [K] DVNTECTCK <=> IVL [K] PK	Intralink	APFYVTS [K] DVNTECTCK	IVL [K] PK	8	4	267	287	sp|Q8I6T1|PF45	sp|Q8I6T1|PF45	PF45	PF45	FALSE	1	0.999991	HS_1452 / SEC
[K] DREPIDEDEMR <=> I [K] ATGNAIGK	Intralink	[K] DREPIDEDEMR	I [K] ATGNAIGK	1	2	3	43	sp|Q8IAX8|PF3D7_0814200	sp|Q8IAX8|PF3D7_0814200	PF3D7_0814200	PF3D7_0814200	FALSE	8	0.999991	HS_1452 / SEC
TEEDEE [K] TEDEK <=> GTEV [Y] KK	Intralink	TEEDEE [K] TEDEK	GTEV [Y] KK	7	5	476	486	sp|O96127|PF3D7_0202400	sp|O96127|PF3D7_0202400	PF3D7_0202400	PF3D7_0202400	FALSE	1	0.999991	HS_1452 / SEC
QNTSGYTLSYIIFN [K] ESTK <=> ALY [K] SNK	Heteromeric-inter	QNTSGYTLSYIIFN [K] ESTK	ALY [K] SNK	15	4	3079	245	sp|P68874|PFS230	sp|Q8I6T1|PF45	PFS230	PF45	FALSE	2	0.999991	HS_1452 / SEC
VIYNEE [K] FK <=> SLTL [K] HER	Intralink	VIYNEE [K] FK	SLTL [K] HER	7	5	625	632	sp|Q8I5Q5|PF3D7_1215100	sp|Q8I5Q5|PF3D7_1215100	PF3D7_1215100	PF3D7_1215100	FALSE	3	0.999991	HS_1452 / SEC
LCNLPI [K] NTK <=> YVIS [K] EHLDK	Heteromeric-inter	LCNLPI [K] NTK	YVIS [K] EHLDK	7	5	51	93	sp|Q8IAL4|PF3D7_0801600	sp|C6S3H7|PF3D7_1417900	PF3D7_0801600	PF3D7_1417900	FALSE	2	0.99999	HS_1452 / SEC
TF [K] IPVITK <=> [K] DDEQYIK	Intralink	TF [K] IPVITK	[K] DDEQYIK	3	1	312	290	sp|Q8IEC8|PF3D7_1318800	sp|Q8IEC8|PF3D7_1318800	PF3D7_1318800	PF3D7_1318800	FALSE	2	0.99999	HS_1452 / SEC
DIEFFCFCDNTE [K] VISSIEGR <=> [K] SSSPEFK	Intralink	DIEFFCFCDNTE [K] VISSIEGR	[K] SSSPEFK	13	1	163	89	sp|Q8I6T1|PF45	sp|Q8I6T1|PF45	PF45	PF45	FALSE	1	0.99999	HS_1452 / SEC
LTNILAA [K] AVADVTR <=> NE [K] QNDVR	Intralink	LTNILAA [K] AVADVTR	NE [K] QNDVR	8	3	31	18	sp|C0H5I7|PF3D7_1357800	sp|C0H5I7|PF3D7_1357800	PF3D7_1357800	PF3D7_1357800	FALSE	5	0.99999	HS_1452 / SEC
ENVNENTQVVVINLHNKN [S] TR <=> [K] NIDIR	Intralink	ENVNENTQVVVINLHNKN [S] TR	[K] NIDIR	19	1	60	448	sp|Q8I5L6|PF3D7_1219100	sp|Q8I5L6|PF3D7_1219100	PF3D7_1219100	PF3D7_1219100	FALSE	2	0.99999	HS_1452 / SEC
DGEQ [K] ENDVQK <=> EIESD [K] QVQK	Intralink	DGEQ [K] ENDVQK	EIESD [K] QVQK	5	6	338	329	sp|Q8II72|PF3D7_1129100	sp|Q8II72|PF3D7_1129100	PF3D7_1129100	PF3D7_1129100	FALSE	1	0.99999	HS_1452 / SEC
SQNLDQDME [K] HEIER <=> GEITL [K] NY	Intralink	SQNLDQDME [K] HEIER	GEITL [K] NY	10	6	280	291	sp|Q8IIF7|PF3D7_1121000	sp|Q8IIF7|PF3D7_1121000	PF3D7_1121000	PF3D7_1121000	FALSE	2	0.999989	HS_1452 / SEC
VLGEGD [K] EDVK <=> E [K] NDEQK	Intralink	VLGEGD [K] EDVK	E [K] NDEQK	7	2	510;530	496;516	sp|Q8I492|PF3D7_0500800; sp|Q8I492|PF3D7_0500800	sp|Q8I492|PF3D7_0500800; sp|Q8I492|PF3D7_0500800	PF3D7_0500800; PF3D7_0500800	PF3D7_0500800; PF3D7_0500800	FALSE	2	0.999988	HS_1452 / SEC
TE [K] AEEELEEDK <=> EETEVDE [K] K	Intralink	TE [K] AEEELEEDK	EETEVDE [K] K	3	8	430	426	sp|O96127|PF3D7_0202400	sp|O96127|PF3D7_0202400	PF3D7_0202400	PF3D7_0202400	FALSE	1	0.999988	HS_1452 / SEC
EETPGAGQ [K] QELR <=> ELQS [K] EFLSAK	Intralink	EETPGAGQ [K] QELR	ELQS [K] EFLSAK	9	5	264	249	sp|Q8NBI5|SLC43A3	sp|Q8NBI5|SLC43A3	SLC43A3	SLC43A3	FALSE	2	0.999988	HS_1452 / SEC
LLS [K] IEEGMR <=> FVVDVD [T] KR	Intralink	LLS [K] IEEGMR	FVVDVD [T] KR	4	7	276	557	sp|Q8I5S7|PF3D7_1212500	sp|Q8I5S7|PF3D7_1212500	PF3D7_1212500	PF3D7_1212500	FALSE	15	0.999988	HS_1452 / SEC
SLEAF [K] NFVLETYK <=> G [K] INVAK	Intralink	SLEAF [K] NFVLETYK	G [K] INVAK	6	2	125	77	sp|Q8IDH5|PF3D7_1352500	sp|Q8IDH5|PF3D7_1352500	PF3D7_1352500	PF3D7_1352500	FALSE	4	0.999987	HS_1452 / SEC
[K] VVDRGVQGNGIINPEER <=> ILA [S] KSFSSSR	Intralink	[K] VVDRGVQGNGIINPEER	ILA [S] KSFSSSR	1	4	292	313	sp|Q8IBN4|PF3D7_0721700	sp|Q8IBN4|PF3D7_0721700	PF3D7_0721700	PF3D7_0721700	FALSE	1	0.999987	HS_1452 / SEC
[K] FIPESIGK <=> VLL [K] DLVK	Intralink	[K] FIPESIGK	VLL [K] DLVK	1	4	187	182	sp|O97313|RPS3A	sp|O97313|RPS3A	RPS3A	RPS3A	FALSE	1	0.999987	HS_1452 / SEC
[K] CFQEGK <=> E [K] ALYK	Intralink	[K] CFQEGK	E [K] ALYK	1	2	233	241	sp|Q8I6T1|PF45	sp|Q8I6T1|PF45	PF45	PF45	FALSE	2	0.999986	HS_1452 / SEC
FQIPPLVQ [S] NNKK <=> II [K] IDNLK	Intralink	FQIPPLVQ [S] NNKK	II [K] IDNLK	9	3	383	180	sp|Q8IJW4|PF3D7_1007900	sp|Q8IJW4|PF3D7_1007900	PF3D7_1007900	PF3D7_1007900	FALSE	1	0.999986	HS_1452 / SEC
IEDINE [K] K <=> [K] VEEIK	Intralink	IEDINE [K] K	[K] VEEIK	7	1	241	244	sp|C6KT03|PF3D7_0616200	sp|C6KT03|PF3D7_0616200	PF3D7_0616200	PF3D7_0616200	FALSE	1	0.999986	HS_1452 / SEC
NAME [K] QAEAER <=> NAME [K] QAEAER	Homomeric-inter	NAME [K] QAEAER	NAME [K] QAEAER	5	5	233	233	sp|O77376|PF3D7_0318100	sp|O77376|PF3D7_0318100	PF3D7_0318100	PF3D7_0318100	FALSE	5	0.999985	HS_1452 / SEC
RVS [K] EQGVLSLWR <=> LASDIG [K] GK	Intralink	RVS [K] EQGVLSLWR	LASDIG [K] GK	4	7	66	149	sp|Q8IJ34|PF3D7_1037300	sp|Q8IJ34|PF3D7_1037300	PF3D7_1037300	PF3D7_1037300	FALSE	1	0.999985	HS_1452 / SEC
[K] VSVIYHSDMIR <=> L [K] DILNNK	Intralink	[K] VSVIYHSDMIR	L [K] DILNNK	1	2	149	142	sp|Q8I1V2|PF3D7_0413500	sp|Q8I1V2|PF3D7_0413500	PF3D7_0413500	PF3D7_0413500	FALSE	7	0.999985	HS_1452 / SEC
MPLS [K] VTYPEENR <=> IFYLQA [K] K	Intralink	MPLS [K] VTYPEENR	IFYLQA [K] K	5	7	366	381	sp|Q13336|SLC14A1	sp|Q13336|SLC14A1	SLC14A1	SLC14A1	FALSE	11	0.999984	HS_1452 / SEC
ILPPE [K] EGGLPR <=> IEQEQ [K] FSIIR	Intralink	ILPPE [K] EGGLPR	IEQEQ [K] FSIIR	6	6	523;533	189	sp|P23634|ATP2B4; sp|P20020|ATP2B1	sp|P23634|ATP2B4	ATP2B4; ATP2B1	ATP2B4	FALSE	1	0.999984	HS_1452 / SEC
ILTD [K] LK <=> L [K] EAETR	Intralink	ILTD [K] LK	L [K] EAETR	5	2	232	234;233	sp|P06753|TPM3	sp|P06753|TPM3; sp|P09493|TPM1	TPM3	TPM3; TPM1	FALSE	2	0.999984	HS_1452 / SEC
A [K] DILEETVK <=> LNTL [K] DENK	Intralink	A [K] DILEETVK	LNTL [K] DENK	2	5	56	43	sp|Q8I250|PF3D7_0109400	sp|Q8I250|PF3D7_0109400	PF3D7_0109400	PF3D7_0109400	FALSE	4	0.999983	HS_1452 / SEC
NVVDNWE [K] VCPR <=> [K] NLQNAK	Intralink	NVVDNWE [K] VCPR	[K] NLQNAK	8	1	300	305	sp|Q7KQK5|PF3D7_1133400	sp|Q7KQK5|PF3D7_1133400	PF3D7_1133400	PF3D7_1133400	FALSE	1	0.999983	HS_1452 / SEC
LV [K] FLLQHQADVNAK <=> YQSSPA [K] PDSSFYK	Heteromeric-inter	LV [K] FLLQHQADVNAK	YQSSPA [K] PDSSFYK	3	7	718	353	sp|P16157|ANK1	sp|P02730|SLC4A1	ANK1	SLC4A1	FALSE	3	0.999983	HS_1452 / SEC
YPDV [K] LALCR <=> EEI [K] HVR	Intralink	YPDV [K] LALCR	EEI [K] HVR	5	4	213	298	sp|A0A5K1K8Y8|PF3D7_1347500	sp|A0A5K1K8Y8|PF3D7_1347500	PF3D7_1347500	PF3D7_1347500	FALSE	1	0.999983	HS_1452 / SEC
SQIENQ [K] GALLANEIR <=> SLFYD [K] K	Intralink	SQIENQ [K] GALLANEIR	SLFYD [K] K	7	6	433	200	sp|Q8IJW4|PF3D7_1007900	sp|Q8IJW4|PF3D7_1007900	PF3D7_1007900	PF3D7_1007900	FALSE	1	0.999983	HS_1452 / SEC
NQPELFYDEQEL [K] R <=> NALI [K] GFQK	Intralink	NQPELFYDEQEL [K] R	NALI [K] GFQK	13	5	262	274	sp|Q8I0U9|PF3D7_0530200	sp|Q8I0U9|PF3D7_0530200	PF3D7_0530200	PF3D7_0530200	FALSE	1	0.999982	HS_1452 / SEC
HVILADY [K] K <=> VINDLY [K] SR	Intralink	HVILADY [K] K	VINDLY [K] SR	8	7	780	788	sp|Q8I535|PF3D7_1238800	sp|Q8I535|PF3D7_1238800	PF3D7_1238800	PF3D7_1238800	FALSE	2	0.999982	HS_1452 / SEC
LVDG [K] MNNASNFSWR <=> LVT [K] LQQIR	Heteromeric-inter	LVDG [K] MNNASNFSWR	LVT [K] LQQIR	5	4	266	268	sp|Q8ILV6|PF3D7_1413900	sp|Q8I2W2|PF3D7_0919100	PF3D7_1413900	PF3D7_0919100	FALSE	1	0.999981	HS_1452 / SEC
ISHT [K] DSLLYSK <=> TFLDYIA [K] EK	Heteromeric-inter	ISHT [K] DSLLYSK	TFLDYIA [K] EK	5	8	63	99	sp|C6KSX4|PF3D7_0613100	sp|Q8IKJ0|PF3D7_1464700	PF3D7_0613100	PF3D7_1464700	FALSE	9	0.999981	HS_1452 / SEC
MYIDYD [K] IIR <=> [K] EFTIR	Intralink	MYIDYD [K] IIR	[K] EFTIR	7	1	512	452	sp|O97260|PF3D7_0314700	sp|O97260|PF3D7_0314700	PF3D7_0314700	PF3D7_0314700	FALSE	1	0.999981	HS_1452 / SEC
VGDDIA [K] ETQSWK <=> LGPLGLSP [K] K	Intralink	VGDDIA [K] ETQSWK	LGPLGLSP [K] K	7	9	48	40	sp|Q8I3T8|PF3D7_0517000	sp|Q8I3T8|PF3D7_0517000	PF3D7_0517000	PF3D7_0517000	FALSE	1	0.99998	HS_1452 / SEC
LIGDAA [K] NQVAR <=> LQEVAI [K] TK	Heteromeric-inter	LIGDAA [K] NQVAR	LQEVAI [K] TK	7	7	67	302	sp|Q8IB24|PF3D7_0818900	sp|Q8IC01|PF3D7_0708800	PF3D7_0818900	PF3D7_0708800	FALSE	9	0.999978	HS_1452 / SEC
NSNGNSNSIV [K] FYGDDSPGFK <=> QSNASANGNNS [K] QR	Intralink	NSNGNSNSIV [K] FYGDDSPGFK	QSNASANGNNS [K] QR	11	12	44	30	sp|C0H4W6|PF3D7_0821800	sp|C0H4W6|PF3D7_0821800	PF3D7_0821800	PF3D7_0821800	FALSE	4	0.999978	HS_1452 / SEC
MDNGNNEILYSV [K] ISEPR <=> D [K] NSTGIYR	Intralink	MDNGNNEILYSV [K] ISEPR	D [K] NSTGIYR	13	2	13	20	sp|Q8I3L4|PF3D7_0525100	sp|Q8I3L4|PF3D7_0525100	PF3D7_0525100	PF3D7_0525100	FALSE	1	0.999978	HS_1452 / SEC
IEESLGNNAVFAGE [K] FR <=> NA [K] YNQLLR	Intralink	IEESLGNNAVFAGE [K] FR	NA [K] YNQLLR	15	3	440	419	sp|Q8IJN7|ENO	sp|Q8IJN7|ENO	ENO	ENO	FALSE	2	0.999978	HS_1452 / SEC
LIAEVIT [K] TDK <=> DS [K] NPNDIR	Intralink	LIAEVIT [K] TDK	DS [K] NPNDIR	8	3	1027	991	sp|O96935|M1AAP	sp|O96935|M1AAP	M1AAP	M1AAP	FALSE	4	0.999977	HS_1452 / SEC
G [K] DEFLPILQR <=> FVVDVD [T] KR	Intralink	G [K] DEFLPILQR	FVVDVD [T] KR	2	7	564	557	sp|Q8I5S7|PF3D7_1212500	sp|Q8I5S7|PF3D7_1212500	PF3D7_1212500	PF3D7_1212500	FALSE	3	0.999977	HS_1452 / SEC
AL [K] DIDR <=> TLE [K] LLR	Intralink	AL [K] DIDR	TLE [K] LLR	3	4	38	46	sp|Q8IJM9|PF3D7_1016900	sp|Q8IJM9|PF3D7_1016900	PF3D7_1016900	PF3D7_1016900	FALSE	9	0.999977	HS_1452 / SEC
E [K] LTSEDLDSIK <=> Q [K] ITVLR	Intralink	E [K] LTSEDLDSIK	Q [K] ITVLR	2	2	609	602	sp|Q8II24|PF3D7_1134000	sp|Q8II24|PF3D7_1134000	PF3D7_1134000	PF3D7_1134000	FALSE	1	0.999977	HS_1452 / SEC
AGS [K] IPLPYEGER <=> LDIG [K] NVILPTAR	Heteromeric-inter	AGS [K] IPLPYEGER	LDIG [K] NVILPTAR	4	5	440	300	sp|C0H4Y6|PF3D7_0827900	sp|Q8IIR7|PF3D7_1108600	PF3D7_0827900	PF3D7_1108600	FALSE	4	0.999976	HS_1452 / SEC
DGVAHY [K] DTK <=> [K] LDDISR	Intralink	DGVAHY [K] DTK	[K] LDDISR	7	1	381	237	sp|Q8IL48|PF3D7_1442300	sp|Q8IL48|PF3D7_1442300	PF3D7_1442300	PF3D7_1442300	FALSE	2	0.999976	HS_1452 / SEC
[K] NSLSLLSALK <=> HMT [K] SVV	Intralink	[K] NSLSLLSALK	HMT [K] SVV	1	4	277	501	sp|Q7KWJ5|PF3D7_0204700	sp|Q7KWJ5|PF3D7_0204700	PF3D7_0204700	PF3D7_0204700	FALSE	1	0.999976	HS_1452 / SEC
YQSSPA [K] PDSSFYK <=> LLS [K] DK	Heteromeric-inter	YQSSPA [K] PDSSFYK	LLS [K] DK	7	4	353	198	sp|P02730|SLC4A1	sp|P16452|EPB42	SLC4A1	EPB42	FALSE	5	0.999975	HS_1452 / SEC
ELNPHLNEL [K] VFNETQLK <=> QEVHYQQIS [K] NVPR	Heteromeric-inter	ELNPHLNEL [K] VFNETQLK	QEVHYQQIS [K] NVPR	10	10	284	137	sp|Q8ILF4|PF3D7_1431100	sp|Q8ILF6|PF3D7_1430800	PF3D7_1431100	PF3D7_1430800	FALSE	1	0.999975	HS_1452 / SEC
NYPLI [K] NTTLK <=> NNS [K] LINIR	Intralink	NYPLI [K] NTTLK	NNS [K] LINIR	6	4	166	110	sp|Q8IHZ2|PF3D7_1137300	sp|Q8IHZ2|PF3D7_1137300	PF3D7_1137300	PF3D7_1137300	FALSE	2	0.999974	HS_1452 / SEC
HSNLMLEDLD [K] SQEEIK <=> EQELQ [K] EEAR	Heteromeric-inter	HSNLMLEDLD [K] SQEEIK	EQELQ [K] EEAR	11	6	673	2147	sp|P11171|EPB41	sp|P02549|SPTA1	EPB41	SPTA1	FALSE	6	0.999972	HS_1452 / SEC
STDTEIP [K] SEK <=> VFIS [K] LIDK	Intralink	STDTEIP [K] SEK	VFIS [K] LIDK	8	5	206	54	sp|Q8IDG3|PF3D7_1353800	sp|Q8IDG3|PF3D7_1353800	PF3D7_1353800	PF3D7_1353800	FALSE	1	0.999971	HS_1452 / SEC
[K] NISNQHYLNIYDFDDHLNSMK <=> GNVVISN [K] NK	Intralink	[K] NISNQHYLNIYDFDDHLNSMK	GNVVISN [K] NK	1	8	164	157	sp|Q8IHW7|PF3D7_1139900	sp|Q8IHW7|PF3D7_1139900	PF3D7_1139900	PF3D7_1139900	FALSE	1	0.999971	HS_1452 / SEC
STVPTDFSSA [K] IEVSQLLK <=> GDASL [K] MDK	Intralink	STVPTDFSSA [K] IEVSQLLK	GDASL [K] MDK	11	6	85	99	sp|Q08722|CD47	sp|Q08722|CD47	CD47	CD47	FALSE	4	0.99997	HS_1452 / SEC
NFVLETY [K] NAK <=> G [K] INVAK	Intralink	NFVLETY [K] NAK	G [K] INVAK	8	2	133	77	sp|Q8IDH5|PF3D7_1352500	sp|Q8IDH5|PF3D7_1352500	PF3D7_1352500	PF3D7_1352500	FALSE	1	0.99997	HS_1452 / SEC
VALTAQTGEQPS [K] INR <=> YQSSPA [K] PDSSFYK	Heteromeric-inter	VALTAQTGEQPS [K] INR	YQSSPA [K] PDSSFYK	13	7	71	353	sp|P16452|EPB42	sp|P02730|SLC4A1	EPB42	SLC4A1	FALSE	1	0.999968	HS_1452 / SEC
NE [K] QNDVR <=> NTE [K] LNR	Intralink	NE [K] QNDVR	NTE [K] LNR	3	4	18	12	sp|C0H5I7|PF3D7_1357800	sp|C0H5I7|PF3D7_1357800	PF3D7_1357800	PF3D7_1357800	FALSE	1	0.999968	HS_1452 / SEC
EYG [K] SLIEIR <=> [K] LEAAK	Intralink	EYG [K] SLIEIR	[K] LEAAK	4	1	232	239	sp|Q8IBC3|PF3D7_0829200	sp|Q8IBC3|PF3D7_0829200	PF3D7_0829200	PF3D7_0829200	FALSE	2	0.999968	HS_1452 / SEC
ELQELIN [K] NK <=> I [K] NVSENNEK	Intralink	ELQELIN [K] NK	I [K] NVSENNEK	8	2	493	497	sp|Q8IIC8|PF3D7_1123500	sp|Q8IIC8|PF3D7_1123500	PF3D7_1123500	PF3D7_1123500	FALSE	2	0.999967	HS_1452 / SEC
DVVIPSIP [K] HNDDNPDFK <=> [K] NVLLQNSPVVK	Intralink	DVVIPSIP [K] HNDDNPDFK	[K] NVLLQNSPVVK	9	1	429	459	sp|A0A144A2H0|APP	sp|A0A144A2H0|APP	APP	APP	FALSE	1	0.999967	HS_1452 / SEC
VNYD [K] TTPIQK <=> [K] ADIIER	Intralink	VNYD [K] TTPIQK	[K] ADIIER	5	1	384	657	sp|Q8IAU1|PF3D7_0810600	sp|Q8IAU1|PF3D7_0810600	PF3D7_0810600	PF3D7_0810600	FALSE	1	0.999966	HS_1452 / SEC
N [K] DTVNIVDDLK <=> [K] GGVSGAK	Intralink	N [K] DTVNIVDDLK	[K] GGVSGAK	2	1	316	473	sp|Q08210|PFF0160c	sp|Q08210|PFF0160c	PFF0160c	PFF0160c	FALSE	1	0.999965	HS_1452 / SEC
AIED [K] QVAQQESER <=> V [K] FIVAK	Intralink	AIED [K] QVAQQESER	V [K] FIVAK	5	2	185	196	sp|Q8IBC3|PF3D7_0829200	sp|Q8IBC3|PF3D7_0829200	PF3D7_0829200	PF3D7_0829200	FALSE	1	0.999965	HS_1452 / SEC
KN [T] EASVNNNVEENYLR <=> NVP [K] EVTQR	Intralink	KN [T] EASVNNNVEENYLR	NVP [K] EVTQR	3	4	1037	1029	sp|Q8I255|PF3D7_0108700	sp|Q8I255|PF3D7_0108700	PF3D7_0108700	PF3D7_0108700	FALSE	1	0.999964	HS_1452 / SEC
LQ [K] QPLTSPGSVSPSR <=> ALQFL [K] EQR	Heteromeric-inter	LQ [K] QPLTSPGSVSPSR	ALQFL [K] EQR	3	6	6	124	sp|Q08495|DMTN	sp|P11277|SPTB	DMTN	SPTB	FALSE	1	0.999963	HS_1452 / SEC
YHIDDPTFD [K] NSYK <=> GIIDET [K] YEK	Heteromeric-inter	YHIDDPTFD [K] NSYK	GIIDET [K] YEK	10	7	156	75	sp|Q8IL73|PF3D7_1439600	sp|C6S3G9|PF3D7_1125600	PF3D7_1439600	PF3D7_1125600	FALSE	1	0.999963	HS_1452 / SEC
LIGDAA [K] NQVAR <=> MVNDAE [K] YK	Intralink	LIGDAA [K] NQVAR	MVNDAE [K] YK	7	7	67	555;537	sp|Q8IB24|PF3D7_0818900	sp|K7NTP5|PF3D7_0831700; sp|Q8IB24|PF3D7_0818900	PF3D7_0818900	PF3D7_0831700; PF3D7_0818900	FALSE	3	0.999963	HS_1452 / SEC
ID [K] VNGSIESNQPNER <=> ISINDIG [K] K	Heteromeric-inter	ID [K] VNGSIESNQPNER	ISINDIG [K] K	3	8	353	393	sp|Q8II71|PF3D7_1129200	sp|A0A5K1K9F3|PF3D7_1338100	PF3D7_1129200	PF3D7_1338100	FALSE	8	0.999961	HS_1452 / SEC
ETDESKETDESKETGES [K] ETGESK <=> ETGES [K] ETGESK	Intralink	ETDESKETDESKETGES [K] ETGESK	ETGES [K] ETGESK	18	6	226	226;232;238;244;250;256;262;268;274;280;286;292;298	sp|Q8I492|PF3D7_0500800	sp|Q8I492|PF3D7_0500800; sp|Q8I492|PF3D7_0500800; sp|Q8I492|PF3D7_0500800; sp|Q8I492|PF3D7_0500800; sp|Q8I492|PF3D7_0500800; sp|Q8I492|PF3D7_0500800; sp|Q8I492|PF3D7_0500800; sp|Q8I492|PF3D7_0500800; sp|Q8I492|PF3D7_0500800; sp|Q8I492|PF3D7_0500800; sp|Q8I492|PF3D7_0500800; sp|Q8I492|PF3D7_0500800; sp|Q8I492|PF3D7_0500800	PF3D7_0500800	PF3D7_0500800; PF3D7_0500800; PF3D7_0500800; PF3D7_0500800; PF3D7_0500800; PF3D7_0500800; PF3D7_0500800; PF3D7_0500800; PF3D7_0500800; PF3D7_0500800; PF3D7_0500800; PF3D7_0500800; PF3D7_0500800	FALSE	1	0.999961	HS_1452 / SEC
AAQ [K] ADVLTTGAGNPVGDK <=> ADSRDPASDQMQHW [K] EQR	Intralink	AAQ [K] ADVLTTGAGNPVGDK	ADSRDPASDQMQHW [K] EQR	4	15	23	16	sp|P04040|CAT	sp|P04040|CAT	CAT	CAT	FALSE	2	0.999961	HS_1452 / SEC
HS [K] FDAQK <=> Y [K] DDENSK	Intralink	HS [K] FDAQK	Y [K] DDENSK	3	2	199	118	sp|Q8I1V2|PF3D7_0413500	sp|Q8I1V2|PF3D7_0413500	PF3D7_0413500	PF3D7_0413500	FALSE	1	0.99996	HS_1452 / SEC
NLEHISG [K] PININK <=> ND [K] VNRDEL	Heteromeric-inter	NLEHISG [K] PININK	ND [K] VNRDEL	8	3	322	217	sp|C6KTC7|PF3D7_0629200	sp|Q8IJT8|PF3D7_1010700	PF3D7_0629200	PF3D7_1010700	FALSE	1	0.99996	HS_1452 / SEC
LNI [K] EGDLLFVR <=> FDTI [K] K	Intralink	LNI [K] EGDLLFVR	FDTI [K] K	4	5	63	58	sp|Q8IM03|PF3D7_1409300	sp|Q8IM03|PF3D7_1409300	PF3D7_1409300	PF3D7_1409300	FALSE	1	0.99996	HS_1452 / SEC
NSLYNVEAG [K] R <=> TLG [K] EYDEK	Intralink	NSLYNVEAG [K] R	TLG [K] EYDEK	10	4	68	146	sp|Q8IJP8|PF3D7_1014700	sp|Q8IJP8|PF3D7_1014700	PF3D7_1014700	PF3D7_1014700	FALSE	4	0.999959	HS_1452 / SEC
AYEYDEQII [K] K <=> EHSQYI [K] SK	Heteromeric-inter	AYEYDEQII [K] K	EHSQYI [K] SK	10	7	120	314	sp|A0A5K1K8Y5|PF3D7_1346600	sp|Q8I5S5|PF3D7_1212800	PF3D7_1346600	PF3D7_1212800	FALSE	1	0.999957	HS_1452 / SEC
IEQNT [K] DEIK <=> SSAIN [K] AR	Heteromeric-inter	IEQNT [K] DEIK	SSAIN [K] AR	6	6	81	78	sp|Q8IE84|PF3D7_1323200	sp|Q8I2H3|PF3D7_0934500	PF3D7_1323200	PF3D7_0934500	FALSE	3	0.999957	HS_1452 / SEC
AP [K] DVDDYNDWPGSLR <=> [K] NIHPYAAFER	Intralink	AP [K] DVDDYNDWPGSLR	[K] NIHPYAAFER	3	1	378	84	sp|Q8I310|PF3D7_0914200	sp|Q8I310|PF3D7_0914200	PF3D7_0914200	PF3D7_0914200	FALSE	1	0.999956	HS_1452 / SEC
L [K] HLNELETIIYESR <=> MAE [K] YIGK	Intralink	L [K] HLNELETIIYESR	MAE [K] YIGK	2	4	648	131	sp|Q8IC01|PF3D7_0708800	sp|Q8IC01|PF3D7_0708800	PF3D7_0708800	PF3D7_0708800	FALSE	3	0.999955	HS_1452 / SEC
IIRPK [T] YTNK <=> YYDDL [K] R	Intralink	IIRPK [T] YTNK	YYDDL [K] R	6	6	234	225	sp|Q8IFM0|PF3D7_0424600	sp|Q8IFM0|PF3D7_0424600	PF3D7_0424600	PF3D7_0424600	FALSE	10	0.999953	HS_1452 / SEC
DNNN [K] LNIR <=> TLQILG [K] SK	Intralink	DNNN [K] LNIR	TLQILG [K] SK	5	7	201	194	sp|Q8IBZ2|PF3D7_0709700	sp|Q8IBZ2|PF3D7_0709700	PF3D7_0709700	PF3D7_0709700	FALSE	2	0.999952	HS_1452 / SEC
A [K] ETANIISK <=> DDEN [S] KR	Intralink	A [K] ETANIISK	DDEN [S] KR	2	5	162	123	sp|Q8I1V2|PF3D7_0413500	sp|Q8I1V2|PF3D7_0413500	PF3D7_0413500	PF3D7_0413500	FALSE	1	0.999952	HS_1452 / SEC
YV [K] EMTPEEIVNSRPFR <=> F [K] GLHQITR	Intralink	YV [K] EMTPEEIVNSRPFR	F [K] GLHQITR	3	2	126	64	sp|Q8IAX8|PF3D7_0814200	sp|Q8IAX8|PF3D7_0814200	PF3D7_0814200	PF3D7_0814200	FALSE	1	0.999951	HS_1452 / SEC
GEIHSQI [K] GLNK <=> SLFYD [K] K	Intralink	GEIHSQI [K] GLNK	SLFYD [K] K	8	6	402	200	sp|Q8IJW4|PF3D7_1007900	sp|Q8IJW4|PF3D7_1007900	PF3D7_1007900	PF3D7_1007900	FALSE	1	0.999948	HS_1452 / SEC
[K] YGGTLMDNLK <=> VF [K] AGLGEINR	Intralink	[K] YGGTLMDNLK	VF [K] AGLGEINR	1	3	420	786	sp|Q8I5M3|PF3D7_1218500	sp|Q8I5M3|PF3D7_1218500	PF3D7_1218500	PF3D7_1218500	FALSE	1	0.999948	HS_1452 / SEC
VS [K] EQDHFLISPK <=> C [K] ISSVYR	Intralink	VS [K] EQDHFLISPK	C [K] ISSVYR	3	2	163	136	sp|P35612|ADD2	sp|P35612|ADD2	ADD2	ADD2	FALSE	3	0.999944	HS_1452 / SEC
TW [K] HLSDIIEER <=> [K] HHASISELK	Heteromeric-inter	TW [K] HLSDIIEER	[K] HHASISELK	3	1	2132	680	sp|P02549|SPTA1	sp|P11171|EPB41	SPTA1	EPB41	FALSE	2	0.999944	HS_1452 / SEC
IPEL [K] DALR <=> VVQLLE [K] R	Intralink	IPEL [K] DALR	VVQLLE [K] R	5	7	70	81	sp|Q8IBR6|PF3D7_0718500	sp|Q8IBR6|PF3D7_0718500	PF3D7_0718500	PF3D7_0718500	FALSE	2	0.999943	HS_1452 / SEC
NAPYIDDPLWGSVV [T] DKR <=> SENGSVW [K] EHR	Heteromeric-inter	NAPYIDDPLWGSVV [T] DKR	SENGSVW [K] EHR	15	8	124	1018	sp|Q8I492|PF3D7_0500800	sp|P16157|ANK1	PF3D7_0500800	ANK1	FALSE	1	0.999943	HS_1452 / SEC
VQEIVQEG [K] LK <=> IQEIQ [K] K	Intralink	VQEIVQEG [K] LK	IQEIQ [K] K	9	6	66	74	sp|Q8IIW1|PF3D7_1104100	sp|Q8IIW1|PF3D7_1104100	PF3D7_1104100	PF3D7_1104100	FALSE	2	0.999943	HS_1452 / SEC
FTNEES [K] DLIQK <=> M [K] HDVNLGR	Intralink	FTNEES [K] DLIQK	M [K] HDVNLGR	7	2	1654	1691	sp|Q8I1X5|PF3D7_0405400	sp|Q8I1X5|PF3D7_0405400	PF3D7_0405400	PF3D7_0405400	FALSE	3	0.999942	HS_1452 / SEC
VPL [K] NSDQTDDIER <=> YV [K] DPR	Intralink	VPL [K] NSDQTDDIER	YV [K] DPR	4	3	150	171	sp|Q8IHR4|PF3D7_1145400	sp|Q8IHR4|PF3D7_1145400	PF3D7_1145400	PF3D7_1145400	FALSE	1	0.999939	HS_1452 / SEC
YQFL [K] SESFGK <=> [K] GNWPIR	Intralink	YQFL [K] SESFGK	[K] GNWPIR	5	1	736	807	sp|A0A5K1K8Q9|PF3D7_1320000	sp|A0A5K1K8Q9|PF3D7_1320000	PF3D7_1320000	PF3D7_1320000	FALSE	1	0.999938	HS_1452 / SEC
TPEQIQGDEH [K] LK <=> GNEFY [K] QK	Intralink	TPEQIQGDEH [K] LK	GNEFY [K] QK	11	6	247	255	sp|Q8ILC1|HOP	sp|Q8ILC1|HOP	HOP	HOP	FALSE	1	0.999938	HS_1452 / SEC
AAPEEHPVLLTEAPLNP [K] GNR <=> DAFVGDEAQ [T] KR	Intralink	AAPEEHPVLLTEAPLNP [K] GNR	DAFVGDEAQ [T] KR	18	10	114	61	sp|Q8I4X0|ACT1	sp|Q8I4X0|ACT1	ACT1	ACT1	FALSE	1	0.999936	HS_1452 / SEC
TTLSLNLQ [K] TAR <=> TNE [K] IIHER	Heteromeric-inter	TTLSLNLQ [K] TAR	TNE [K] IIHER	9	4	885	437	sp|O97238|PF3D7_0305300	sp|A0A144A1C7|PF3D7_1233400	PF3D7_0305300	PF3D7_1233400	FALSE	3	0.999935	HS_1452 / SEC
VNDGSDSEELD [S] SKEDK <=> AL [K] DIDR	Intralink	VNDGSDSEELD [S] SKEDK	AL [K] DIDR	12	3	99	38	sp|Q8IJM9|PF3D7_1016900	sp|Q8IJM9|PF3D7_1016900	PF3D7_1016900	PF3D7_1016900	FALSE	1	0.999933	HS_1452 / SEC
ELLT [K] AVNENGEKPDEEVK <=> SVLYDNVD [K] KYPDVK	Intralink	ELLT [K] AVNENGEKPDEEVK	SVLYDNVD [K] KYPDVK	5	9	184	207	sp|A0A5K1K8Y8|PF3D7_1347500	sp|A0A5K1K8Y8|PF3D7_1347500	PF3D7_1347500	PF3D7_1347500	FALSE	2	0.999932	HS_1452 / SEC
RA [K] DILEETVK <=> LNTL [K] DENK	Intralink	RA [K] DILEETVK	LNTL [K] DENK	3	5	56	43	sp|Q8I250|PF3D7_0109400	sp|Q8I250|PF3D7_0109400	PF3D7_0109400	PF3D7_0109400	FALSE	1	0.999931	HS_1452 / SEC
RI [K] EEEER <=> I [K] EEEK	Intralink	RI [K] EEEER	I [K] EEEK	3	2	181;195	188;202	sp|B9ZSJ2|PF3D7_0114000; sp|B9ZSJ2|PF3D7_0114000	sp|B9ZSJ2|PF3D7_0114000; sp|B9ZSJ2|PF3D7_0114000	PF3D7_0114000; PF3D7_0114000	PF3D7_0114000; PF3D7_0114000	FALSE	3	0.999929	HS_1452 / SEC
ETDES [K] ETDESK <=> ETGES [K] ETGESK	Intralink	ETDES [K] ETDESK	ETGES [K] ETGESK	6	6	214	226;232;238;244;250;256;262;268;274;280;286;292;298	sp|Q8I492|PF3D7_0500800	sp|Q8I492|PF3D7_0500800; sp|Q8I492|PF3D7_0500800; sp|Q8I492|PF3D7_0500800; sp|Q8I492|PF3D7_0500800; sp|Q8I492|PF3D7_0500800; sp|Q8I492|PF3D7_0500800; sp|Q8I492|PF3D7_0500800; sp|Q8I492|PF3D7_0500800; sp|Q8I492|PF3D7_0500800; sp|Q8I492|PF3D7_0500800; sp|Q8I492|PF3D7_0500800; sp|Q8I492|PF3D7_0500800; sp|Q8I492|PF3D7_0500800	PF3D7_0500800	PF3D7_0500800; PF3D7_0500800; PF3D7_0500800; PF3D7_0500800; PF3D7_0500800; PF3D7_0500800; PF3D7_0500800; PF3D7_0500800; PF3D7_0500800; PF3D7_0500800; PF3D7_0500800; PF3D7_0500800; PF3D7_0500800	FALSE	1	0.999927	HS_1452 / SEC
FFN [K] STNSVELFAER <=> ELTSLVQ [K] R	Intralink	FFN [K] STNSVELFAER	ELTSLVQ [K] R	4	8	80	75	sp|Q8IKH8|PF3D7_1465900	sp|Q8IKH8|PF3D7_1465900	PF3D7_1465900	PF3D7_1465900	FALSE	6	0.999921	HS_1452 / SEC
AIE [K] VCSDIMK <=> IALTS [K] NLR	Intralink	AIE [K] VCSDIMK	IALTS [K] NLR	4	6	33	26	sp|Q8IK02|PF3D7_1003500	sp|Q8IK02|PF3D7_1003500	PF3D7_1003500	PF3D7_1003500	FALSE	5	0.99992	HS_1452 / SEC
[K] INCDEIVTLK <=> ND [K] VNRDEL	Intralink	[K] INCDEIVTLK	ND [K] VNRDEL	1	3	87	217	sp|Q8IJT8|PF3D7_1010700	sp|Q8IJT8|PF3D7_1010700	PF3D7_1010700	PF3D7_1010700	FALSE	1	0.99992	HS_1452 / SEC
LQGQVD [K] HYAGLK <=> Q [K] SLFLDDFNR	Heteromeric-inter	LQGQVD [K] HYAGLK	Q [K] SLFLDDFNR	7	2	1670	268	sp|P11277|SPTB	sp|Q8IFM0|PF3D7_0424600	SPTB	PF3D7_0424600	FALSE	8	0.999918	HS_1452 / SEC
LSTYN [K] SNR <=> VEC [K] LSEK	Intralink	LSTYN [K] SNR	VEC [K] LSEK	6	4	76	66	sp|Q8IB31|PF3D7_0819600	sp|Q8IB31|PF3D7_0819600	PF3D7_0819600	PF3D7_0819600	FALSE	3	0.999912	HS_1452 / SEC
EGE [K] IDLGVQNK <=> NNSNNLTDT [K] K	Intralink	EGE [K] IDLGVQNK	NNSNNLTDT [K] K	4	10	228	223	sp|Q8I476|PF3D7_0502400	sp|Q8I476|PF3D7_0502400	PF3D7_0502400	PF3D7_0502400	FALSE	2	0.999906	HS_1452 / SEC
[K] LVIIEGDLER <=> [K] YEEVAR	Intralink	[K] LVIIEGDLER	[K] YEEVAR	1	1	169	162;161	sp|P06753|TPM3	sp|P06753|TPM3; sp|P09493|TPM1	TPM3	TPM3; TPM1	FALSE	3	0.999902	HS_1452 / SEC
NLYEDVYSEE [K] GDMYMPFFTVLGTR <=> QFI [K] NER	Intralink	NLYEDVYSEE [K] GDMYMPFFTVLGTR	QFI [K] NER	11	4	92	54	sp|Q8I2X3|GAP50	sp|Q8I2X3|GAP50	GAP50	GAP50	FALSE	2	0.999894	HS_1452 / SEC
IN [K] DTLVISK <=> IRSDED [K] EK	Intralink	IN [K] DTLVISK	IRSDED [K] EK	3	7	41	167	sp|Q8IDZ5|PF3D7_1333300	sp|Q8IDZ5|PF3D7_1333300	PF3D7_1333300	PF3D7_1333300	FALSE	4	0.999892	HS_1452 / SEC
LGDNLD [K] SNIGIK <=> [T] KSVTIILR	Intralink	LGDNLD [K] SNIGIK	[T] KSVTIILR	7	1	194	369	sp|O77323|MAL3P3	sp|O77323|MAL3P3	MAL3P3	MAL3P3	FALSE	1	0.999888	HS_1452 / SEC
VDG [K] GNEEQR <=> IL [K] ENTFK	Intralink	VDG [K] GNEEQR	IL [K] ENTFK	4	3	136	90	sp|A0A5K1K8W5|PF3D7_0513700	sp|A0A5K1K8W5|PF3D7_0513700	PF3D7_0513700	PF3D7_0513700	FALSE	2	0.999887	HS_1452 / SEC
[K] IVQPDNALDFLK <=> YI [K] VVR	Intralink	[K] IVQPDNALDFLK	YI [K] VVR	1	3	361	351	sp|Q8I2B4|PF3D7_0102500	sp|Q8I2B4|PF3D7_0102500	PF3D7_0102500	PF3D7_0102500	FALSE	2	0.999872	HS_1452 / SEC
ELLT [K] AVNENGEKPDEEVK <=> [K] YPDVK	Intralink	ELLT [K] AVNENGEKPDEEVK	[K] YPDVK	5	1	184	208	sp|A0A5K1K8Y8|PF3D7_1347500	sp|A0A5K1K8Y8|PF3D7_1347500	PF3D7_1347500	PF3D7_1347500	FALSE	7	0.999861	HS_1452 / SEC
DGGSGG [K] VR <=> VEQ [K] NQLIK	Heteromeric-inter	DGGSGG [K] VR	VEQ [K] NQLIK	7	4	233	184	sp|Q8IJT1|PF3D7_1011400	sp|A0A5K1K7U1|PF3D7_0518300	PF3D7_1011400	PF3D7_0518300	FALSE	1	0.99986	HS_1452 / SEC
CNFSNEGVHNL [K] PDMR <=> SIC [K] INAK	Heteromeric-inter	CNFSNEGVHNL [K] PDMR	SIC [K] INAK	12	4	60	2477	sp|Q8I6T1|PF45	sp|P68874|PFS230	PF45	PFS230	FALSE	3	0.999853	HS_1452 / SEC
ISSNEASFDEIYFF [K] R <=> TIIP [Y] KK	Intralink	ISSNEASFDEIYFF [K] R	TIIP [Y] KK	15	5	133	116	sp|Q8IK83|PF3D7_1475500	sp|Q8IK83|PF3D7_1475500	PF3D7_1475500	PF3D7_1475500	FALSE	1	0.999845	HS_1452 / SEC
EQLDM [K] DAGYQPPLDEK <=> F [K] GLHQITR	Intralink	EQLDM [K] DAGYQPPLDEK	F [K] GLHQITR	6	2	112	64	sp|Q8IAX8|PF3D7_0814200	sp|Q8IAX8|PF3D7_0814200	PF3D7_0814200	PF3D7_0814200	FALSE	1	0.999837	HS_1452 / SEC
LLVGN [K] SDLTTK <=> [K] VVDNTTAK	Intralink	LLVGN [K] SDLTTK	[K] VVDNTTAK	6	1	122	129	sp|Q9H0U4|RAB1B	sp|Q9H0U4|RAB1B	RAB1B	RAB1B	FALSE	4	0.999828	HS_1452 / SEC
GTYHTNEA [K] GTEFAESADAALQGDPALQDAGDSSR <=> S [K] FLALGSK	Heteromeric-inter	GTYHTNEA [K] GTEFAESADAALQGDPALQDAGDSSR	S [K] FLALGSK	9	2	97	499	sp|P04921|GYPC	sp|P11171|EPB41	GYPC	EPB41	FALSE	1	0.999824	HS_1452 / SEC
AEQWNVNYVETSA [K] TR <=> SDLED [K] RQVSVEEAK	Intralink	AEQWNVNYVETSA [K] TR	SDLED [K] RQVSVEEAK	14	6	159	134	sp|P11233|RALA	sp|P11233|RALA	RALA	RALA	FALSE	1	0.999816	HS_1452 / SEC
IENIDLDNEED [K] K <=> Q [K] IVDENIK	Intralink	IENIDLDNEED [K] K	Q [K] IVDENIK	12	2	234	179	sp|Q8I320|PF3D7_0913200	sp|Q8I320|PF3D7_0913200	PF3D7_0913200	PF3D7_0913200	FALSE	1	0.999813	HS_1452 / SEC
N [K] DFFDCPASEEGK <=> S [K] TSDIK	Intralink	N [K] DFFDCPASEEGK	S [K] TSDIK	2	2	194	370	sp|C0H469|PF3D7_0310300	sp|C0H469|PF3D7_0310300	PF3D7_0310300	PF3D7_0310300	FALSE	1	0.99981	HS_1452 / SEC
DVNAHIVGAHGN [K] MVLLK <=> A [K] FDEAIAETK	Intralink	DVNAHIVGAHGN [K] MVLLK	A [K] FDEAIAETK	13	2	185	301	sp|Q76NM3|PF3D7_1324900	sp|Q76NM3|PF3D7_1324900	PF3D7_1324900	PF3D7_1324900	FALSE	2	0.999805	HS_1452 / SEC
LTNILAA [K] AVADVTR <=> TSLGP [K] GMDK	Intralink	LTNILAA [K] AVADVTR	TSLGP [K] GMDK	8	6	31	44;55	sp|C0H5I7|PF3D7_1357800	sp|C0H5I7|PF3D7_1357800; sp|P50991|CCT4	PF3D7_1357800	PF3D7_1357800; CCT4	FALSE	4	0.999802	HS_1452 / SEC
LATALQ [K] LEEAEK <=> GM [K] VIENR	Intralink	LATALQ [K] LEEAEK	GM [K] VIENR	7	3	113;112	129	sp|P06753|TPM3; sp|P09493|TPM1	sp|P06753|TPM3	TPM3; TPM1	TPM3	FALSE	1	0.999802	HS_1452 / SEC
SSDETLEDI [K] K <=> LTTLYN [K] NLR	Intralink	SSDETLEDI [K] K	LTTLYN [K] NLR	10	7	251	259	sp|Q8ID28|PF3D7_1368100	sp|Q8ID28|PF3D7_1368100	PF3D7_1368100	PF3D7_1368100	FALSE	1	0.999793	HS_1452 / SEC
HLSSYMEE [K] LK <=> IGVFEPLN [K] K	Heteromeric-inter	HLSSYMEE [K] LK	IGVFEPLN [K] K	9	9	213	812	sp|Q8IKC8|PF3D7_1471100	sp|Q8IIJ8|PF3D7_1116800	PF3D7_1471100	PF3D7_1116800	FALSE	1	0.999786	HS_1452 / SEC
VLN [K] ASTTTHATYK <=> SANS [K] LATR	Heteromeric-inter	VLN [K] ASTTTHATYK	SANS [K] LATR	4	5	172	735	sp|Q8I484|PF3D7_0501600	sp|Q8ILZ1|PF3D7_1410400	PF3D7_0501600	PF3D7_1410400	FALSE	2	0.999783	HS_1452 / SEC
NLGIDCLNY [K] VGDMIER <=> T [K] IIQDK	Intralink	NLGIDCLNY [K] VGDMIER	T [K] IIQDK	10	2	492	475	sp|O97282|PF3D7_0320300	sp|O97282|PF3D7_0320300	PF3D7_0320300	PF3D7_0320300	FALSE	1	0.999783	HS_1452 / SEC
EEEGE [K] EESEDK <=> GD [K] EEEGK	Intralink	EEEGE [K] EESEDK	GD [K] EEEGK	6	3	377;497	386;506	sp|B9ZSJ2|PF3D7_0114000; sp|B9ZSJ2|PF3D7_0114000	sp|B9ZSJ2|PF3D7_0114000; sp|B9ZSJ2|PF3D7_0114000	PF3D7_0114000; PF3D7_0114000	PF3D7_0114000; PF3D7_0114000	FALSE	1	0.99978	HS_1452 / SEC
L [K] EEEER <=> I [K] EEEK	Intralink	L [K] EEEER	I [K] EEEK	2	2	209;217;225	188;202	sp|B9ZSJ2|PF3D7_0114000; sp|B9ZSJ2|PF3D7_0114000; sp|B9ZSJ2|PF3D7_0114000	sp|B9ZSJ2|PF3D7_0114000; sp|B9ZSJ2|PF3D7_0114000	PF3D7_0114000; PF3D7_0114000; PF3D7_0114000	PF3D7_0114000; PF3D7_0114000	FALSE	3	0.999778	HS_1452 / SEC
FNYAL [K] DR <=> SP [K] ELK	Heteromeric-inter	FNYAL [K] DR	SP [K] ELK	6	3	68	341	sp|Q8IEU2|PF3D7_1302100	sp|Q8I0V4|PF3D7_1222300	PF3D7_1302100	PF3D7_1222300	FALSE	1	0.999776	HS_1452 / SEC
N [K] NILSFSEQEVVDCSK <=> E [K] GIVHEPK	Intralink	N [K] NILSFSEQEVVDCSK	E [K] GIVHEPK	2	2	375	342	sp|Q8I6V0|PF3D7_1458000	sp|Q8I6V0|PF3D7_1458000	PF3D7_1458000	PF3D7_1458000	FALSE	1	0.999771	HS_1452 / SEC
LLNDE [K] PLAR <=> ILDSN [K] R	Intralink	LLNDE [K] PLAR	ILDSN [K] R	6	6	604	648	sp|C6KTB3|PF3D7_0627700	sp|C6KTB3|PF3D7_0627700	PF3D7_0627700	PF3D7_0627700	FALSE	1	0.99977	HS_1452 / SEC
DIEQVDDN [K] EDK <=> [K] DIEQVDDNK	Intralink	DIEQVDDN [K] EDK	[K] DIEQVDDNK	9	1	227;240;253;266	218;231;244;257	sp|Q8I445|PF3D7_0505700; sp|Q8I445|PF3D7_0505700; sp|Q8I445|PF3D7_0505700; sp|Q8I445|PF3D7_0505700	sp|Q8I445|PF3D7_0505700; sp|Q8I445|PF3D7_0505700; sp|Q8I445|PF3D7_0505700; sp|Q8I445|PF3D7_0505700	PF3D7_0505700; PF3D7_0505700; PF3D7_0505700; PF3D7_0505700	PF3D7_0505700; PF3D7_0505700; PF3D7_0505700; PF3D7_0505700	FALSE	1	0.999765	HS_1452 / SEC
[K] VDHYFR <=> NEII [K] VR	Intralink	[K] VDHYFR	NEII [K] VR	1	5	848	840	sp|Q8I5S6|PF3D7_1212700	sp|Q8I5S6|PF3D7_1212700	PF3D7_1212700	PF3D7_1212700	FALSE	3	0.999764	HS_1452 / SEC
DQ [K] LSELDDR <=> VNVD [K] VLER	Intralink	DQ [K] LSELDDR	VNVD [K] VLER	3	5	42	35	sp|Q15836|VAMP3	sp|Q15836|VAMP3	VAMP3	VAMP3	FALSE	4	0.999761	HS_1452 / SEC
ENIGDISSS [K] ENTDINEEK <=> [K] DDQQEEK	Intralink	ENIGDISSS [K] ENTDINEEK	[K] DDQQEEK	10	1	124	134	sp|Q8II82|PF3D7_1128100	sp|Q8II82|PF3D7_1128100	PF3D7_1128100	PF3D7_1128100	FALSE	1	0.999757	HS_1452 / SEC
IFELEYQG [K] K <=> IMAPPNA [K] GR	Intralink	IFELEYQG [K] K	IMAPPNA [K] GR	9	8	193	167	sp|Q76NM6|vapA	sp|Q76NM6|vapA	vapA	vapA	FALSE	2	0.999756	HS_1452 / SEC
FLEDSEMNDPQ [K] SWMR <=> [K] LSNEDVVK	Intralink	FLEDSEMNDPQ [K] SWMR	[K] LSNEDVVK	12	1	124	129	sp|Q8I665|PF3D7_0204200	sp|Q8I665|PF3D7_0204200	PF3D7_0204200	PF3D7_0204200	FALSE	1	0.999734	HS_1452 / SEC
EEITP [K] TEYIDPK <=> GPYAQSS [Y] KK	Intralink	EEITP [K] TEYIDPK	GPYAQSS [Y] KK	6	8	824	845	sp|Q8I5Z0|PF3D7_1205500	sp|Q8I5Z0|PF3D7_1205500	PF3D7_1205500	PF3D7_1205500	FALSE	1	0.999732	HS_1452 / SEC
FLMEFDYAV [K] NR <=> NYFAF [K] R	Heteromeric-inter	FLMEFDYAV [K] NR	NYFAF [K] R	10	6	321	779	sp|Q8I485|PF3D7_0501500	sp|Q8ILZ1|PF3D7_1410400	PF3D7_0501500	PF3D7_1410400	FALSE	2	0.999726	HS_1452 / SEC
IALTS [K] NLR <=> LPV [K] TLR	Intralink	IALTS [K] NLR	LPV [K] TLR	6	4	26	58	sp|Q8IK02|PF3D7_1003500	sp|Q8IK02|PF3D7_1003500	PF3D7_1003500	PF3D7_1003500	FALSE	2	0.99972	HS_1452 / SEC
F [K] TFDLGGHETAR <=> TTLLHML [K] DDR	Intralink	F [K] TFDLGGHETAR	TTLLHML [K] DDR	2	8	67	41	sp|Q8I1S0|PF3D7_0416800	sp|Q8I1S0|PF3D7_0416800	PF3D7_0416800	PF3D7_0416800	FALSE	1	0.999714	HS_1452 / SEC
AEQWNVNYVETSA [K] TR <=> SDLED [K] R	Intralink	AEQWNVNYVETSA [K] TR	SDLED [K] R	14	6	159	134	sp|P11233|RALA	sp|P11233|RALA	RALA	RALA	FALSE	11	0.999714	HS_1452 / SEC
YASEDVQ [K] ILIGNK <=> IDL [K] NDR	Intralink	YASEDVQ [K] ILIGNK	IDL [K] NDR	8	4	116	126	sp|A0A5K1K8H7|PF3D7_0512600	sp|A0A5K1K8H7|PF3D7_0512600	PF3D7_0512600	PF3D7_0512600	FALSE	2	0.999713	HS_1452 / SEC
SPYTLD [K] TVSSGFGSR <=> DNSIYN [K] K	Heteromeric-inter	SPYTLD [K] TVSSGFGSR	DNSIYN [K] K	7	7	456	314	sp|Q8IIC8|PF3D7_1123500	sp|A0A5K1K8Q9|PF3D7_1320000	PF3D7_1123500	PF3D7_1320000	FALSE	2	0.999705	HS_1452 / SEC
SNIA [K] LVNLLK <=> [K] YDALK	Intralink	SNIA [K] LVNLLK	[K] YDALK	5	1	255	262	sp|O96252|PF3D7_0217100	sp|O96252|PF3D7_0217100	PF3D7_0217100	PF3D7_0217100	FALSE	1	0.999698	HS_1452 / SEC
VLN [K] ASTTTHATYK <=> FLENQV [K] ER	Heteromeric-inter	VLN [K] ASTTTHATYK	FLENQV [K] ER	4	7	172	287	sp|Q8I484|PF3D7_0501600	sp|Q8ILZ1|PF3D7_1410400	PF3D7_0501600	PF3D7_1410400	FALSE	1	0.999695	HS_1452 / SEC
SAAEVG [K] R <=> AQY [K] PIK	Intralink	SAAEVG [K] R	AQY [K] PIK	7	4	34	94	sp|Q8IL86|PF3D7_1438100	sp|Q8IL86|PF3D7_1438100	PF3D7_1438100	PF3D7_1438100	FALSE	2	0.999693	HS_1452 / SEC
NFIEATP [K] RY <=> AYDL [K] ISR	Intralink	NFIEATP [K] RY	AYDL [K] ISR	8	5	725	688	sp|Q8I5X7|PF3D7_1206800	sp|Q8I5X7|PF3D7_1206800	PF3D7_1206800	PF3D7_1206800	FALSE	2	0.999688	HS_1452 / SEC
EQ [K] ENELEK <=> I [K] EENEK	Intralink	EQ [K] ENELEK	I [K] EENEK	3	2	528	536	sp|C6KT03|PF3D7_0616200	sp|C6KT03|PF3D7_0616200	PF3D7_0616200	PF3D7_0616200	FALSE	1	0.999684	HS_1452 / SEC
ILSD [K] HEDIIAK <=> SSDD [K] NYVK	Heteromeric-inter	ILSD [K] HEDIIAK	SSDD [K] NYVK	5	5	874	100	sp|Q8IKH3|PF3D7_1466300	sp|Q8IJW0|PF3D7_1008400	PF3D7_1466300	PF3D7_1008400	FALSE	4	0.999682	HS_1452 / SEC
V [Y] PPDKAQYPDLTDEERINIFHDEVSK <=> IALESI [K] ER	Intralink	V [Y] PPDKAQYPDLTDEERINIFHDEVSK	IALESI [K] ER	2	7	338	248	sp|Q8I310|PF3D7_0914200	sp|Q8I310|PF3D7_0914200	PF3D7_0914200	PF3D7_0914200	FALSE	1	0.999679	HS_1452 / SEC
T [K] GNEFEDYFLK <=> Y [K] TEDVTK	Intralink	T [K] GNEFEDYFLK	Y [K] TEDVTK	2	2	58	50	sp|O97285|PF3D7_0320800	sp|O97285|PF3D7_0320800	PF3D7_0320800	PF3D7_0320800	FALSE	2	0.999678	HS_1452 / SEC
A [K] NGVIIATEK <=> HYVDEEGE [K] K	Heteromeric-inter	A [K] NGVIIATEK	HYVDEEGE [K] K	2	9	41	126	sp|C6KST3|PF3D7_0608500	sp|Q8I261|PF3D7_0108000	PF3D7_0608500	PF3D7_0108000	FALSE	2	0.999671	HS_1452 / SEC
ENAEAFLG [K] SIK <=> MVNDAE [K] YK	Intralink	ENAEAFLG [K] SIK	MVNDAE [K] YK	9	7	149	555;537	sp|Q8IB24|PF3D7_0818900	sp|K7NTP5|PF3D7_0831700; sp|Q8IB24|PF3D7_0818900	PF3D7_0818900	PF3D7_0831700; PF3D7_0818900	FALSE	1	0.999658	HS_1452 / SEC
ENET [K] NTAGENK <=> [K] VDSTSADNK	Intralink	ENET [K] NTAGENK	[K] VDSTSADNK	5	1	483	491	sp|Q9TY99|PF3D7_0202000	sp|Q9TY99|PF3D7_0202000	PF3D7_0202000	PF3D7_0202000	FALSE	1	0.999648	HS_1452 / SEC
[K] LENEVLK <=> TY [K] LSK	Intralink	[K] LENEVLK	TY [K] LSK	1	3	981	951	sp|O96935|M1AAP	sp|O96935|M1AAP	M1AAP	M1AAP	FALSE	1	0.999644	HS_1452 / SEC
TQME [K] GGDWER <=> LTTLYN [K] NLR	Heteromeric-inter	TQME [K] GGDWER	LTTLYN [K] NLR	5	7	174	259	sp|Q8II71|PF3D7_1129200	sp|Q8ID28|PF3D7_1368100	PF3D7_1129200	PF3D7_1368100	FALSE	1	0.999636	HS_1452 / SEC
K [S] VHEVVLVGGSTR <=> MVNDAE [K] YK	Intralink	K [S] VHEVVLVGGSTR	MVNDAE [K] YK	2	7	343	555;537	sp|Q8IB24|PF3D7_0818900	sp|K7NTP5|PF3D7_0831700; sp|Q8IB24|PF3D7_0818900	PF3D7_0818900	PF3D7_0831700; PF3D7_0818900	FALSE	5	0.999626	HS_1452 / SEC
N [K] LIETNDLNHDTK <=> I [K] NDNPYMFLK	Intralink	N [K] LIETNDLNHDTK	I [K] NDNPYMFLK	2	2	419	433	sp|Q8I5L8|PF3D7_1218900	sp|Q8I5L8|PF3D7_1218900	PF3D7_1218900	PF3D7_1218900	FALSE	3	0.99962	HS_1452 / SEC
LI [K] IHENLTK <=> LLE [K] GGMIER	Intralink	LI [K] IHENLTK	LLE [K] GGMIER	3	4	297	288	sp|Q8IBB9|PF3D7_0828800	sp|Q8IBB9|PF3D7_0828800	PF3D7_0828800	PF3D7_0828800	FALSE	2	0.999612	HS_1452 / SEC
NVLLGILQNI [S] KDIPYR <=> TT [K] YGLK	Intralink	NVLLGILQNI [S] KDIPYR	TT [K] YGLK	11	3	285	230	sp|Q8IBN4|PF3D7_0721700	sp|Q8IBN4|PF3D7_0721700	PF3D7_0721700	PF3D7_0721700	FALSE	1	0.999595	HS_1452 / SEC
F [K] GLHQITR <=> ILGDED [K] K	Intralink	F [K] GLHQITR	ILGDED [K] K	2	7	64	37	sp|Q8IAX8|PF3D7_0814200	sp|Q8IAX8|PF3D7_0814200	PF3D7_0814200	PF3D7_0814200	FALSE	1	0.999582	HS_1452 / SEC
GTLDPVE [K] ALR <=> DA [K] LDK	Intralink	GTLDPVE [K] ALR	DA [K] LDK	8	3	319	325;325	sp|P11142|HSPA8	sp|P0DMV8|HSPA1A; sp|P11142|HSPA8	HSPA8	HSPA1A; HSPA8	FALSE	4	0.999576	HS_1452 / SEC
A [K] DILEETVK <=> GENEI [K] R	Intralink	A [K] DILEETVK	GENEI [K] R	2	6	56	53	sp|Q8I250|PF3D7_0109400	sp|Q8I250|PF3D7_0109400	PF3D7_0109400	PF3D7_0109400	FALSE	2	0.999569	HS_1452 / SEC
DEN [K] GENEIK <=> S [K] LNTLK	Intralink	DEN [K] GENEIK	S [K] LNTLK	4	2	47	38	sp|Q8I250|PF3D7_0109400	sp|Q8I250|PF3D7_0109400	PF3D7_0109400	PF3D7_0109400	FALSE	3	0.999564	HS_1452 / SEC
IEDVI [K] EVK <=> FSS [K] PVQR	Heteromeric-inter	IEDVI [K] EVK	FSS [K] PVQR	6	4	59	17	sp|Q8I3N3|PF3D7_0523100	sp|Q8IJS2|PF3D7_1012300	PF3D7_0523100	PF3D7_1012300	FALSE	2	0.999549	HS_1452 / SEC
VGEAA [K] LEATLHPTQTVFDVK <=> LIVAAN [K] AK	Heteromeric-inter	VGEAA [K] LEATLHPTQTVFDVK	LIVAAN [K] AK	6	7	80	334	sp|Q8I2X4|PF3D7_0917900	sp|C0H5H0|PF3D7_1344200	PF3D7_0917900	PF3D7_1344200	FALSE	1	0.999547	HS_1452 / SEC
ANVD [K] VFFDLMR <=> QVSVEEA [K] NR	Intralink	ANVD [K] VFFDLMR	QVSVEEA [K] NR	5	8	166;167	143	sp|P11233|RALA; sp|P11234|RALB	sp|P11233|RALA	RALA; RALB	RALA	FALSE	12	0.999536	HS_1452 / SEC
LYNENGYLM [K] PYAK <=> ITQDFISE [K] IR	Intralink	LYNENGYLM [K] PYAK	ITQDFISE [K] IR	10	9	157	35	sp|Q9NFA0|SPC25	sp|Q9NFA0|SPC25	SPC25	SPC25	FALSE	1	0.999475	HS_1452 / SEC
NSSED [K] PTSESK <=> [K] FDLDK	Heteromeric-inter	NSSED [K] PTSESK	[K] FDLDK	6	1	258	626	sp|Q8IJ76|PF3D7_1033200	sp|P07384|CAPN1	PF3D7_1033200	CAPN1	FALSE	1	0.999467	HS_1452 / SEC
GDY [K] DDGK <=> [K] GSTLSSK	Intralink	GDY [K] DDGK	[K] GSTLSSK	4	1	21	26	sp|Q8IDM6|NT1	sp|Q8IDM6|NT1	NT1	NT1	FALSE	3	0.999436	HS_1452 / SEC
QNHITITND [K] GR <=> NLELSQ [K] ALR	Heteromeric-inter	QNHITITND [K] GR	NLELSQ [K] ALR	10	7	520	700	sp|Q8IB24|PF3D7_0818900	sp|A0A143ZZK9|PF3D7_1211900	PF3D7_0818900	PF3D7_1211900	FALSE	1	0.999433	HS_1452 / SEC
L [K] EIYNDEQNYK <=> IVETLE [K] K	Intralink	L [K] EIYNDEQNYK	IVETLE [K] K	2	7	306	303	sp|Q8IIB2|PF3D7_1125100	sp|Q8IIB2|PF3D7_1125100	PF3D7_1125100	PF3D7_1125100	FALSE	1	0.999422	HS_1452 / SEC
FV [K] ALPGVVIEK <=> NYLGE [K] SVR	Intralink	FV [K] ALPGVVIEK	NYLGE [K] SVR	3	6	126	120	sp|Q8IE85|PF3D7_1323100	sp|Q8IE85|PF3D7_1323100	PF3D7_1323100	PF3D7_1323100	FALSE	1	0.999362	HS_1452 / SEC
RL [K] EEEER <=> I [K] EEEK	Intralink	RL [K] EEEER	I [K] EEEK	3	2	209;217;225	188;202	sp|B9ZSJ2|PF3D7_0114000; sp|B9ZSJ2|PF3D7_0114000; sp|B9ZSJ2|PF3D7_0114000	sp|B9ZSJ2|PF3D7_0114000; sp|B9ZSJ2|PF3D7_0114000	PF3D7_0114000; PF3D7_0114000; PF3D7_0114000	PF3D7_0114000; PF3D7_0114000	FALSE	3	0.999351	HS_1452 / SEC
LSEDYGVL [K] TDEGIAYR <=> IG [K] PAPDFK	Intralink	LSEDYGVL [K] TDEGIAYR	IG [K] PAPDFK	9	3	119	10	sp|P32119|PRDX2	sp|P32119|PRDX2	PRDX2	PRDX2	FALSE	2	0.99935	HS_1452 / SEC
I [K] LNDNDDEGNK <=> [K] IIAPR	Intralink	I [K] LNDNDDEGNK	[K] IIAPR	2	1	462	473	sp|Q7KQK5|PF3D7_1133400	sp|Q7KQK5|PF3D7_1133400	PF3D7_1133400	PF3D7_1133400	FALSE	1	0.99935	HS_1452 / SEC
LVD [K] LSTTR <=> V [K] SLSHIHR	Intralink	LVD [K] LSTTR	V [K] SLSHIHR	4	2	170	220	sp|O97266|PF3D7_0315100	sp|O97266|PF3D7_0315100	PF3D7_0315100	PF3D7_0315100	FALSE	2	0.999329	HS_1452 / SEC
KD [S] SVLNPTAWWR <=> LVEE [S] LKR	Intralink	KD [S] SVLNPTAWWR	LVEE [S] LKR	3	5	246	237	sp|Q8I2B4|PF3D7_0102500	sp|Q8I2B4|PF3D7_0102500	PF3D7_0102500	PF3D7_0102500	FALSE	1	0.999326	HS_1452 / SEC
QLEGIVILDSDG [K] R <=> TVEDQ [K] LFEK	Intralink	QLEGIVILDSDG [K] R	TVEDQ [K] LFEK	13	6	20	65	sp|Q8I1T3|PF3D7_0415400	sp|Q8I1T3|PF3D7_0415400	PF3D7_0415400	PF3D7_0415400	FALSE	2	0.999312	HS_1452 / SEC
GDTLALYHPP [K] IHAGDVVVYQINGR <=> ILSLH [T] SKDNK	Intralink	GDTLALYHPP [K] IHAGDVVVYQINGR	ILSLH [T] SKDNK	11	6	81	108	sp|Q8IE14|SEC11	sp|Q8IE14|SEC11	SEC11	SEC11	FALSE	2	0.999302	HS_1452 / SEC
VE [K] VVVGQR <=> FNYAL [K] DR	Heteromeric-inter	VE [K] VVVGQR	FNYAL [K] DR	3	6	604	68	sp|Q8IC05|PF3D7_0708400	sp|Q8IEU2|PF3D7_1302100	PF3D7_0708400	PF3D7_1302100	FALSE	1	0.999283	HS_1452 / SEC
[K] SIIDSLK <=> [K] DEYLK	Intralink	[K] SIIDSLK	[K] DEYLK	1	1	373	386	sp|Q8IB72|PF3D7_0823800	sp|Q8IB72|PF3D7_0823800	PF3D7_0823800	PF3D7_0823800	FALSE	1	0.999278	HS_1452 / SEC
VSA [K] NALESYAFNMK <=> AM [T] KDNNLLGR	Intralink	VSA [K] NALESYAFNMK	AM [T] KDNNLLGR	4	3	539	450	sp|P0DMV8|HSPA1A	sp|P0DMV8|HSPA1A	HSPA1A	HSPA1A	FALSE	1	0.999253	HS_1452 / SEC
T [K] EDHNLINILNNENK <=> [K] GNQIIIDK	Intralink	T [K] EDHNLINILNNENK	[K] GNQIIIDK	2	1	228	287	sp|Q8IJW4|PF3D7_1007900	sp|Q8IJW4|PF3D7_1007900	PF3D7_1007900	PF3D7_1007900	FALSE	1	0.999202	HS_1452 / SEC
ETGES [K] ETGESK <=> IYEETK [Y] NK	Intralink	ETGES [K] ETGESK	IYEETK [Y] NK	6	7	226;232;238;244;250;256;262;268;274;280;286;292;298	314	sp|Q8I492|PF3D7_0500800; sp|Q8I492|PF3D7_0500800; sp|Q8I492|PF3D7_0500800; sp|Q8I492|PF3D7_0500800; sp|Q8I492|PF3D7_0500800; sp|Q8I492|PF3D7_0500800; sp|Q8I492|PF3D7_0500800; sp|Q8I492|PF3D7_0500800; sp|Q8I492|PF3D7_0500800; sp|Q8I492|PF3D7_0500800; sp|Q8I492|PF3D7_0500800; sp|Q8I492|PF3D7_0500800; sp|Q8I492|PF3D7_0500800	sp|Q8I492|PF3D7_0500800	PF3D7_0500800; PF3D7_0500800; PF3D7_0500800; PF3D7_0500800; PF3D7_0500800; PF3D7_0500800; PF3D7_0500800; PF3D7_0500800; PF3D7_0500800; PF3D7_0500800; PF3D7_0500800; PF3D7_0500800; PF3D7_0500800	PF3D7_0500800	FALSE	2	0.99918	HS_1452 / SEC
ILSD [K] HEDIIAK <=> L [K] IDDLR	Heteromeric-inter	ILSD [K] HEDIIAK	L [K] IDDLR	5	2	874	106	sp|Q8IKH3|PF3D7_1466300	sp|Q8IJW0|PF3D7_1008400	PF3D7_1466300	PF3D7_1008400	FALSE	3	0.999178	HS_1452 / SEC
ELTQEQNVVD [S] HDKK <=> IDNNNNA [K] QNDQLR	Intralink	ELTQEQNVVD [S] HDKK	IDNNNNA [K] QNDQLR	11	8	683	666	sp|Q8IHZ2|PF3D7_1137300	sp|Q8IHZ2|PF3D7_1137300	PF3D7_1137300	PF3D7_1137300	FALSE	1	0.999169	HS_1452 / SEC
TLGCVSASTD [K] K <=> SVHD [K] TVR	Intralink	TLGCVSASTD [K] K	SVHD [K] TVR	11	5	161	381	sp|Q6LFH8|OAT	sp|Q6LFH8|OAT	OAT	OAT	FALSE	1	0.999102	HS_1452 / SEC
[K] GETNMFSEK <=> L [K] SNELK	Intralink	[K] GETNMFSEK	L [K] SNELK	1	2	656	684	sp|Q8IIE8|PF3D7_1121800	sp|Q8IIE8|PF3D7_1121800	PF3D7_1121800	PF3D7_1121800	FALSE	1	0.999095	HS_1452 / SEC
E [K] GEEVVPVK <=> [K] VNLYTK	Intralink	E [K] GEEVVPVK	[K] VNLYTK	2	1	89	62	sp|Q8ILY8|PF3D7_1410700	sp|Q8ILY8|PF3D7_1410700	PF3D7_1410700	PF3D7_1410700	FALSE	2	0.999091	HS_1452 / SEC
AY [K] QFLEPFK <=> LSEMILD [K] K	Heteromeric-inter	AY [K] QFLEPFK	LSEMILD [K] K	3	8	309	616	sp|Q8II71|PF3D7_1129200	sp|Q8IM66|PF3D7_1402300	PF3D7_1129200	PF3D7_1402300	FALSE	1	0.999087	HS_1452 / SEC
IEQNT [K] DEIK <=> VY [K] DLFK	Intralink	IEQNT [K] DEIK	VY [K] DLFK	6	3	81	88	sp|Q8IE84|PF3D7_1323200	sp|Q8IE84|PF3D7_1323200	PF3D7_1323200	PF3D7_1323200	FALSE	1	0.999086	HS_1452 / SEC
ISDCFEESN [K] K <=> IESAQN [K] K	Intralink	ISDCFEESN [K] K	IESAQN [K] K	10	7	401	210	sp|Q8I2A8|PF3D7_0103200	sp|Q8I2A8|PF3D7_0103200	PF3D7_0103200	PF3D7_0103200	FALSE	1	0.999059	HS_1452 / SEC
[K] MNTDSGR <=> [K] MNTDSGR	Homomeric-inter	[K] MNTDSGR	[K] MNTDSGR	1	1	50	50	sp|Q8IEB8|PF3D7_1319800	sp|Q8IEB8|PF3D7_1319800	PF3D7_1319800	PF3D7_1319800	FALSE	2	0.999044	HS_1452 / SEC
IINEPTAAAIAYGLH [K] K <=> MVNDAE [K] YK	Intralink	IINEPTAAAIAYGLH [K] K	MVNDAE [K] YK	16	7	199	555;537	sp|Q8IB24|PF3D7_0818900	sp|K7NTP5|PF3D7_0831700; sp|Q8IB24|PF3D7_0818900	PF3D7_0818900	PF3D7_0831700; PF3D7_0818900	FALSE	1	0.99902	HS_1452 / SEC
ETGES [K] ETGESK <=> ETGES [K] ETGESK	Homomeric-inter	ETGES [K] ETGESK	ETGES [K] ETGESK	6	6	226;232;238;244;250;256;262;268;274;280;286;292;298	226;232;238;244;250;256;262;268;274;280;286;292;298	sp|Q8I492|PF3D7_0500800; sp|Q8I492|PF3D7_0500800; sp|Q8I492|PF3D7_0500800; sp|Q8I492|PF3D7_0500800; sp|Q8I492|PF3D7_0500800; sp|Q8I492|PF3D7_0500800; sp|Q8I492|PF3D7_0500800; sp|Q8I492|PF3D7_0500800; sp|Q8I492|PF3D7_0500800; sp|Q8I492|PF3D7_0500800; sp|Q8I492|PF3D7_0500800; sp|Q8I492|PF3D7_0500800; sp|Q8I492|PF3D7_0500800	sp|Q8I492|PF3D7_0500800; sp|Q8I492|PF3D7_0500800; sp|Q8I492|PF3D7_0500800; sp|Q8I492|PF3D7_0500800; sp|Q8I492|PF3D7_0500800; sp|Q8I492|PF3D7_0500800; sp|Q8I492|PF3D7_0500800; sp|Q8I492|PF3D7_0500800; sp|Q8I492|PF3D7_0500800; sp|Q8I492|PF3D7_0500800; sp|Q8I492|PF3D7_0500800; sp|Q8I492|PF3D7_0500800; sp|Q8I492|PF3D7_0500800	PF3D7_0500800; PF3D7_0500800; PF3D7_0500800; PF3D7_0500800; PF3D7_0500800; PF3D7_0500800; PF3D7_0500800; PF3D7_0500800; PF3D7_0500800; PF3D7_0500800; PF3D7_0500800; PF3D7_0500800; PF3D7_0500800	PF3D7_0500800; PF3D7_0500800; PF3D7_0500800; PF3D7_0500800; PF3D7_0500800; PF3D7_0500800; PF3D7_0500800; PF3D7_0500800; PF3D7_0500800; PF3D7_0500800; PF3D7_0500800; PF3D7_0500800; PF3D7_0500800	FALSE	7	0.999015	HS_1452 / SEC
EIVAFSQFGSDLDV [S] TKK <=> G [K] ILTEILK	Intralink	EIVAFSQFGSDLDV [S] TKK	G [K] ILTEILK	15	2	453	462	sp|O96252|PF3D7_0217100	sp|O96252|PF3D7_0217100	PF3D7_0217100	PF3D7_0217100	FALSE	1	0.999004	HS_1452 / SEC
K [S] PCGEGTNTWDR <=> IALT [S] KNLR	Intralink	K [S] PCGEGTNTWDR	IALT [S] KNLR	2	5	67	25	sp|Q8IK02|PF3D7_1003500	sp|Q8IK02|PF3D7_1003500	PF3D7_1003500	PF3D7_1003500	FALSE	1	0.998974	HS_1452 / SEC
IEASI [K] QLK <=> [K] YNMHVQK	Intralink	IEASI [K] QLK	[K] YNMHVQK	6	1	974	1026	sp|Q8I6S5|PF3D7_0820700	sp|Q8I6S5|PF3D7_0820700	PF3D7_0820700	PF3D7_0820700	FALSE	1	0.998958	HS_1452 / SEC
SLNE [K] IK <=> GE [K] GLK	Intralink	SLNE [K] IK	GE [K] GLK	5	3	172	164	sp|Q8IKN0|PF3D7_1460100	sp|Q8IKN0|PF3D7_1460100	PF3D7_1460100	PF3D7_1460100	FALSE	1	0.998897	HS_1452 / SEC
RI [K] EEEER <=> L [K] EEEK	Intralink	RI [K] EEEER	L [K] EEEK	3	2	181;195	233;400	sp|B9ZSJ2|PF3D7_0114000; sp|B9ZSJ2|PF3D7_0114000	sp|B9ZSJ2|PF3D7_0114000; sp|Q8I2H1|PF3D7_0934700	PF3D7_0114000; PF3D7_0114000	PF3D7_0114000; PF3D7_0934700	FALSE	1	0.998893	HS_1452 / SEC
ACVIGN [K] EQESISVLER <=> AV [K] NTNITSVGVK	Intralink	ACVIGN [K] EQESISVLER	AV [K] NTNITSVGVK	7	3	177	33	sp|Q8IAR3|PF3D7_0807500	sp|Q8IAR3|PF3D7_0807500	PF3D7_0807500	PF3D7_0807500	FALSE	1	0.998872	HS_1452 / SEC
ETGES [K] ETGESK <=> YN [K] ITSEFR	Intralink	ETGES [K] ETGESK	YN [K] ITSEFR	6	3	226;232;238;244;250;256;262;268;274;280;286;292;298	316	sp|Q8I492|PF3D7_0500800; sp|Q8I492|PF3D7_0500800; sp|Q8I492|PF3D7_0500800; sp|Q8I492|PF3D7_0500800; sp|Q8I492|PF3D7_0500800; sp|Q8I492|PF3D7_0500800; sp|Q8I492|PF3D7_0500800; sp|Q8I492|PF3D7_0500800; sp|Q8I492|PF3D7_0500800; sp|Q8I492|PF3D7_0500800; sp|Q8I492|PF3D7_0500800; sp|Q8I492|PF3D7_0500800; sp|Q8I492|PF3D7_0500800	sp|Q8I492|PF3D7_0500800	PF3D7_0500800; PF3D7_0500800; PF3D7_0500800; PF3D7_0500800; PF3D7_0500800; PF3D7_0500800; PF3D7_0500800; PF3D7_0500800; PF3D7_0500800; PF3D7_0500800; PF3D7_0500800; PF3D7_0500800; PF3D7_0500800	PF3D7_0500800	FALSE	1	0.998855	HS_1452 / SEC
[K] SDTVEINK <=> TVENN [K] TEK	Intralink	[K] SDTVEINK	TVENN [K] TEK	1	6	60	133	sp|Q8ILB0|PF3D7_1435400	sp|Q8ILB0|PF3D7_1435400	PF3D7_1435400	PF3D7_1435400	FALSE	1	0.998851	HS_1452 / SEC
[K] DIEQVDDNK <=> [K] DIEQVDDNK	Homomeric-inter	[K] DIEQVDDNK	[K] DIEQVDDNK	1	1	218;231;244;257	218;231;244;257	sp|Q8I445|PF3D7_0505700; sp|Q8I445|PF3D7_0505700; sp|Q8I445|PF3D7_0505700; sp|Q8I445|PF3D7_0505700	sp|Q8I445|PF3D7_0505700; sp|Q8I445|PF3D7_0505700; sp|Q8I445|PF3D7_0505700; sp|Q8I445|PF3D7_0505700	PF3D7_0505700; PF3D7_0505700; PF3D7_0505700; PF3D7_0505700	PF3D7_0505700; PF3D7_0505700; PF3D7_0505700; PF3D7_0505700	FALSE	1	0.998833	HS_1452 / SEC
GASEIIL [K] K <=> [K] SMSTVLK	Intralink	GASEIIL [K] K	[K] SMSTVLK	8	1	609	583	sp|P20020|ATP2B1	sp|P20020|ATP2B1	ATP2B1	ATP2B1	FALSE	1	0.998823	HS_1452 / SEC
SAS [K] QFHNEVLK <=> LC [K] NLNR	Intralink	SAS [K] QFHNEVLK	LC [K] NLNR	4	3	7	33	sp|Q9H4G4|GLIPR2	sp|Q9H4G4|GLIPR2	GLIPR2	GLIPR2	FALSE	2	0.998816	HS_1452 / SEC
AQAIG [K] NAK <=> [K] GGCAVAIK	Intralink	AQAIG [K] NAK	[K] GGCAVAIK	6	1	163	28	sp|Q8IDG2|PF3D7_1353900	sp|Q8IDG2|PF3D7_1353900	PF3D7_1353900	PF3D7_1353900	FALSE	1	0.998808	HS_1452 / SEC
INISTD [K] K <=> [K] AYDNSK	Intralink	INISTD [K] K	[K] AYDNSK	7	1	247	170	sp|Q8IB72|PF3D7_0823800	sp|Q8IB72|PF3D7_0823800	PF3D7_0823800	PF3D7_0823800	FALSE	1	0.998781	HS_1452 / SEC
GM [K] VIENR <=> AL [K] DEEK	Intralink	GM [K] VIENR	AL [K] DEEK	3	3	129	137	sp|P06753|TPM3	sp|P06753|TPM3	TPM3	TPM3	FALSE	6	0.998682	HS_1452 / SEC
GQCGENLAWASYDQ [T] GKEVADR <=> Q [K] HGVPPLK	Intralink	GQCGENLAWASYDQ [T] GKEVADR	Q [K] HGVPPLK	15	2	75	23	sp|Q9H4G4|GLIPR2	sp|Q9H4G4|GLIPR2	GLIPR2	GLIPR2	FALSE	1	0.998674	HS_1452 / SEC
IIDVDQSL [K] EDR <=> SAAEVG [K] R	Heteromeric-inter	IIDVDQSL [K] EDR	SAAEVG [K] R	9	7	106	34	sp|Q8IDN6|PF3D7_1346100	sp|Q8IL86|PF3D7_1438100	PF3D7_1346100	PF3D7_1438100	FALSE	2	0.998659	HS_1452 / SEC
N [K] VNDVDADAK <=> SGD [K] NEEEK	Intralink	N [K] VNDVDADAK	SGD [K] NEEEK	2	4	295	288	sp|Q8I5S6|PF3D7_1212700	sp|Q8I5S6|PF3D7_1212700	PF3D7_1212700	PF3D7_1212700	FALSE	1	0.998635	HS_1452 / SEC
QNVTFHNEVLRVQN [K] GMPIK <=> NLEHISG [K] PININK	Intralink	QNVTFHNEVLRVQN [K] GMPIK	NLEHISG [K] PININK	15	8	343	322	sp|C6KTC7|PF3D7_0629200	sp|C6KTC7|PF3D7_0629200	PF3D7_0629200	PF3D7_0629200	FALSE	1	0.998582	HS_1452 / SEC
QMIE [K] DDSGEDR <=> QMIE [K] DDSGEDR	Homomeric-inter	QMIE [K] DDSGEDR	QMIE [K] DDSGEDR	5	5	823;835;847;859;871	823;835;847;859;871	sp|O77374|PFC0810c; sp|O77374|PFC0810c; sp|O77374|PFC0810c; sp|O77374|PFC0810c; sp|O77374|PFC0810c	sp|O77374|PFC0810c; sp|O77374|PFC0810c; sp|O77374|PFC0810c; sp|O77374|PFC0810c; sp|O77374|PFC0810c	PFC0810c; PFC0810c; PFC0810c; PFC0810c; PFC0810c	PFC0810c; PFC0810c; PFC0810c; PFC0810c; PFC0810c	FALSE	4	0.998413	HS_1452 / SEC
NEEE [K] GLIQK <=> [K] GAETLQK	Intralink	NEEE [K] GLIQK	[K] GAETLQK	5	1	36	48	sp|Q8IE98|PF3D7_1321800	sp|Q8IE98|PF3D7_1321800	PF3D7_1321800	PF3D7_1321800	FALSE	2	0.998383	HS_1452 / SEC
DHY [K] DNMTEEEAR <=> Y [K] HGIMIAADR	Intralink	DHY [K] DNMTEEEAR	Y [K] HGIMIAADR	4	2	194	18	sp|Q7K6A9|PF3D7_0803800	sp|Q7K6A9|PF3D7_0803800	PF3D7_0803800	PF3D7_0803800	FALSE	1	0.998383	HS_1452 / SEC
NITENVPQHE [K] VR <=> V [K] LMLQR	Intralink	NITENVPQHE [K] VR	V [K] LMLQR	11	2	91	95	sp|Q8IIW1|PF3D7_1104100	sp|Q8IIW1|PF3D7_1104100	PF3D7_1104100	PF3D7_1104100	FALSE	3	0.99835	HS_1452 / SEC
IN [K] DTLVISK <=> SDED [K] EK	Intralink	IN [K] DTLVISK	SDED [K] EK	3	5	41	167	sp|Q8IDZ5|PF3D7_1333300	sp|Q8IDZ5|PF3D7_1333300	PF3D7_1333300	PF3D7_1333300	FALSE	2	0.998337	HS_1452 / SEC
DEVIFD [K] LHMTAFR <=> IDFG [K] IK	Heteromeric-inter	DEVIFD [K] LHMTAFR	IDFG [K] IK	7	5	180	390	sp|Q8I2I2|PF3D7_0933600	sp|Q8I6U9|PF3D7_1462700	PF3D7_0933600	PF3D7_1462700	FALSE	6	0.998201	HS_1452 / SEC
V [K] MEDGEFWMSFR <=> S [K] GPSSPLR	Heteromeric-inter	V [K] MEDGEFWMSFR	S [K] GPSSPLR	2	2	328	330	sp|P07384|CAPN1	sp|Q8IJ76|PF3D7_1033200	CAPN1	PF3D7_1033200	FALSE	2	0.998158	HS_1452 / SEC
MTNYVNYGA [K] ILGDEDK <=> [K] DREPIDEDEMR	Intralink	MTNYVNYGA [K] ILGDEDK	[K] DREPIDEDEMR	10	1	30	3	sp|Q8IAX8|PF3D7_0814200	sp|Q8IAX8|PF3D7_0814200	PF3D7_0814200	PF3D7_0814200	FALSE	1	0.998155	HS_1452 / SEC
Q [K] IVDENIK <=> IP [K] LVK	Intralink	Q [K] IVDENIK	IP [K] LVK	2	3	179	174	sp|Q8I320|PF3D7_0913200	sp|Q8I320|PF3D7_0913200	PF3D7_0913200	PF3D7_0913200	FALSE	1	0.998038	HS_1452 / SEC
NFTNIPQAL [K] EIHR <=> VL [K] PGGR	Intralink	NFTNIPQAL [K] EIHR	VL [K] PGGR	10	3	256	263	sp|O96145|PF3D7_0204900	sp|O96145|PF3D7_0204900	PF3D7_0204900	PF3D7_0204900	FALSE	2	0.998037	HS_1452 / SEC
IYFIPNIQ [K] K <=> [K] PDETK	Intralink	IYFIPNIQ [K] K	[K] PDETK	9	1	378	387	sp|Q8I3H7|PFE1445c	sp|Q8I3H7|PFE1445c	PFE1445c	PFE1445c	FALSE	1	0.997991	HS_1452 / SEC
SHII [K] GK <=> S [K] NETVK	Intralink	SHII [K] GK	S [K] NETVK	5	2	307	877	sp|Q8IBZ8|PF3D7_0709100	sp|Q8IBZ8|PF3D7_0709100	PF3D7_0709100	PF3D7_0709100	FALSE	1	0.997801	HS_1452 / SEC
LDDAVPSEATF [K] K <=> YL [K] QNIK	Intralink	LDDAVPSEATF [K] K	YL [K] QNIK	12	3	129	133	sp|C0H4Z2|PF3D7_0829600	sp|C0H4Z2|PF3D7_0829600	PF3D7_0829600	PF3D7_0829600	FALSE	1	0.997796	HS_1452 / SEC
LSTYN [K] SNRK <=> VEC [K] LSEK	Intralink	LSTYN [K] SNRK	VEC [K] LSEK	6	4	76	66	sp|Q8IB31|PF3D7_0819600	sp|Q8IB31|PF3D7_0819600	PF3D7_0819600	PF3D7_0819600	FALSE	1	0.997784	HS_1452 / SEC
IVETLE [K] K <=> LVNLL [K] K	Heteromeric-inter	IVETLE [K] K	LVNLL [K] K	7	6	303	261	sp|Q8IIB2|PF3D7_1125100	sp|O96252|PF3D7_0217100	PF3D7_1125100	PF3D7_0217100	FALSE	3	0.997759	HS_1452 / SEC
TNNEQDNNY [K] DDER <=> FI [K] YEIPDSLK	Intralink	TNNEQDNNY [K] DDER	FI [K] YEIPDSLK	10	3	120	127	sp|Q8IM75|PF3D7_1401300	sp|Q8IM75|PF3D7_1401300	PF3D7_1401300	PF3D7_1401300	FALSE	1	0.997729	HS_1452 / SEC
RGE [K] GLK <=> SLNE [K] IK	Intralink	RGE [K] GLK	SLNE [K] IK	4	5	164	172	sp|Q8IKN0|PF3D7_1460100	sp|Q8IKN0|PF3D7_1460100	PF3D7_1460100	PF3D7_1460100	FALSE	1	0.9977	HS_1452 / SEC
GM [K] VIESR <=> AQ [K] DEEK	Intralink	GM [K] VIESR	AQ [K] DEEK	3	3	128	136	sp|P09493|TPM1	sp|P09493|TPM1	TPM1	TPM1	FALSE	2	0.997687	HS_1452 / SEC
IVETLE [K] K <=> [K] YDALK	Heteromeric-inter	IVETLE [K] K	[K] YDALK	7	1	303	262	sp|Q8IIB2|PF3D7_1125100	sp|O96252|PF3D7_0217100	PF3D7_1125100	PF3D7_0217100	FALSE	1	0.997677	HS_1452 / SEC
IP [K] IQTLIK <=> MVNDAE [K] YK	Intralink	IP [K] IQTLIK	MVNDAE [K] YK	3	7	358	555;537	sp|Q8IB24|PF3D7_0818900	sp|K7NTP5|PF3D7_0831700; sp|Q8IB24|PF3D7_0818900	PF3D7_0818900	PF3D7_0831700; PF3D7_0818900	FALSE	2	0.997626	HS_1452 / SEC
AL [K] DIDR <=> I [K] FLQK	Heteromeric-inter	AL [K] DIDR	I [K] FLQK	3	2	38	25	sp|Q8IJM9|PF3D7_1016900	sp|Q8I2W2|PF3D7_0919100	PF3D7_1016900	PF3D7_0919100	FALSE	1	0.997626	HS_1452 / SEC
NNVDDLDSDVEEADVTEESAVE [T] KK <=> DEV [K] TEEPK	Intralink	NNVDDLDSDVEEADVTEESAVE [T] KK	DEV [K] TEEPK	23	4	167	173	sp|A0A5K1K7X4|PF3D7_0532100	sp|A0A5K1K7X4|PF3D7_0532100	PF3D7_0532100	PF3D7_0532100	FALSE	2	0.997554	HS_1452 / SEC
FTESSVQSDM [K] HWPFTVK <=> NPENTVFDA [K] R	Intralink	FTESSVQSDM [K] HWPFTVK	NPENTVFDA [K] R	11	10	99	100;82	sp|Q8IB24|PF3D7_0818900	sp|K7NTP5|PF3D7_0831700; sp|Q8IB24|PF3D7_0818900	PF3D7_0818900	PF3D7_0831700; PF3D7_0818900	FALSE	2	0.997459	HS_1452 / SEC
DDAH [K] GDEDPNR <=> YGL [K] DSR	Intralink	DDAH [K] GDEDPNR	YGL [K] DSR	5	4	106	93	sp|A0A143ZXE4|PF3D7_1038000	sp|A0A143ZXE4|PF3D7_1038000	PF3D7_1038000	PF3D7_1038000	FALSE	4	0.997384	HS_1452 / SEC
VGNSDSFE [K] K <=> VGNSDSFE [K] K	Homomeric-inter	VGNSDSFE [K] K	VGNSDSFE [K] K	9	9	384	384	sp|Q8IIH1|PF3D7_1119600	sp|Q8IIH1|PF3D7_1119600	PF3D7_1119600	PF3D7_1119600	FALSE	2	0.997333	HS_1452 / SEC
VDDIVTP [K] SR <=> VDDIVTP [K] SR	Homomeric-inter	VDDIVTP [K] SR	VDDIVTP [K] SR	8	8	278	278	sp|O96212|PF3D7_0213100	sp|O96212|PF3D7_0213100	PF3D7_0213100	PF3D7_0213100	FALSE	4	0.997256	HS_1452 / SEC
RI [K] EEEER <=> K [K] EEEK	Intralink	RI [K] EEEER	K [K] EEEK	3	2	181;195	772;174;24	sp|B9ZSJ2|PF3D7_0114000; sp|B9ZSJ2|PF3D7_0114000	sp|A0A5K1K8E0|PF3D7_1327300; sp|B9ZSJ2|PF3D7_0114000; sp|Q8I4V0|PF3D7_1248400	PF3D7_0114000; PF3D7_0114000	PF3D7_1327300; PF3D7_0114000; PF3D7_1248400	FALSE	2	0.996936	HS_1452 / SEC
MVQEAE [K] YK <=> AEDE [K] QR	Intralink	MVQEAE [K] YK	AEDE [K] QR	7	5	524;524	531	sp|P0DMV8|HSPA1A; sp|P11142|HSPA8	sp|P11142|HSPA8	HSPA1A; HSPA8	HSPA8	FALSE	1	0.996918	HS_1452 / SEC
DDAH [K] GDEDPNRLNR <=> YGL [K] DSR	Intralink	DDAH [K] GDEDPNRLNR	YGL [K] DSR	5	4	106	93	sp|A0A143ZXE4|PF3D7_1038000	sp|A0A143ZXE4|PF3D7_1038000	PF3D7_1038000	PF3D7_1038000	FALSE	1	0.996845	HS_1452 / SEC
[K] LHHELTLEVQK <=> LSNSEI [K] TR	Heteromeric-inter	[K] LHHELTLEVQK	LSNSEI [K] TR	1	7	44	26	sp|Q8IJA0|PF3D7_1030500	sp|Q8II60|PF3D7_1130400	PF3D7_1030500	PF3D7_1130400	FALSE	1	0.996814	HS_1452 / SEC
NNL [K] IALEELNK <=> VF [K] NNINQSEK	Intralink	NNL [K] IALEELNK	VF [K] NNINQSEK	4	3	174	185	sp|A0A143ZVM1|PF3D7_0831600	sp|A0A143ZVM1|PF3D7_0831600	PF3D7_0831600	PF3D7_0831600	FALSE	1	0.996787	HS_1452 / SEC
[K] LYGDLEIK <=> [K] IAVSK	Heteromeric-inter	[K] LYGDLEIK	[K] IAVSK	1	1	828	672	sp|Q8IJZ9|PF3D7_1003800	sp|Q8I1X5|PF3D7_0405400	PF3D7_1003800	PF3D7_0405400	FALSE	2	0.996683	HS_1452 / SEC
FNYAL [K] DR <=> IM [K] AQALR	Heteromeric-inter	FNYAL [K] DR	IM [K] AQALR	6	3	68	634	sp|Q8IEU2|PF3D7_1302100	sp|Q8IC05|PF3D7_0708400	PF3D7_1302100	PF3D7_0708400	FALSE	1	0.996653	HS_1452 / SEC
EDL [K] PSVSVALHR <=> LTTLYN [K] NLR	Heteromeric-inter	EDL [K] PSVSVALHR	LTTLYN [K] NLR	4	7	98	259	sp|Q8I1V1|PF3D7_0413600	sp|Q8ID28|PF3D7_1368100	PF3D7_0413600	PF3D7_1368100	FALSE	2	0.996611	HS_1452 / SEC
VL [K] SNPSDLEK <=> MDAVQ [K] R	Intralink	VL [K] SNPSDLEK	MDAVQ [K] R	3	6	10	6	sp|Q8IET7|PF3D7_1302800	sp|Q8IET7|PF3D7_1302800	PF3D7_1302800	PF3D7_1302800	FALSE	2	0.996489	HS_1452 / SEC
MYS [K] GASEIILR <=> [K] SMSTVIR	Intralink	MYS [K] GASEIILR	[K] SMSTVIR	4	1	591	573	sp|P23634|ATP2B4	sp|P23634|ATP2B4	ATP2B4	ATP2B4	FALSE	1	0.996248	HS_1452 / SEC
HVA [K] EHGITVEELNEK <=> V [K] ADLGDCR	Intralink	HVA [K] EHGITVEELNEK	V [K] ADLGDCR	4	2	124	7	sp|Q8IBH7|eIF2alpha	sp|Q8IBH7|eIF2alpha	eIF2alpha	eIF2alpha	FALSE	1	0.996242	HS_1452 / SEC
AGS [K] IPLPYEGER <=> DILGL [K] IDGAK	Heteromeric-inter	AGS [K] IPLPYEGER	DILGL [K] IDGAK	4	6	440	56	sp|C0H4Y6|PF3D7_0827900	sp|Q8IIR7|PF3D7_1108600	PF3D7_0827900	PF3D7_1108600	FALSE	1	0.996156	HS_1452 / SEC
DV [K] LPVQLQR <=> VEM [K] PK	Heteromeric-inter	DV [K] LPVQLQR	VEM [K] PK	3	4	198	267	sp|P27105|STOM	sp|P29972|AQP1	STOM	AQP1	FALSE	1	0.996107	HS_1452 / SEC
S [K] AVYSK <=> [K] PDLEK	Heteromeric-inter	S [K] AVYSK	[K] PDLEK	2	1	3	116	sp|Q8IBM6|PF3D7_0722700	sp|Q8IL75|PF3D7_1439400	PF3D7_0722700	PF3D7_1439400	FALSE	2	0.996099	HS_1452 / SEC
NRAEQWNVNYVETSAK [T] RANVDK <=> SDLED [K] RQVSVEEAK	Intralink	NRAEQWNVNYVETSAK [T] RANVDK	SDLED [K] RQVSVEEAK	17	6	160	134	sp|P11233|RALA	sp|P11233|RALA	RALA	RALA	FALSE	1	0.995844	HS_1452 / SEC
D [K] VAELENSEFR <=> AFSSF [K] NR	Intralink	D [K] VAELENSEFR	AFSSF [K] NR	2	6	62	78	sp|P19256|CD58	sp|P19256|CD58	CD58	CD58	FALSE	2	0.995802	HS_1452 / SEC
LDI [K] NNLNNYSK <=> [K] VDHYFR	Heteromeric-inter	LDI [K] NNLNNYSK	[K] VDHYFR	4	1	628	848	sp|Q8I3T1|PF3D7_0517700	sp|Q8I5S6|PF3D7_1212700	PF3D7_0517700	PF3D7_1212700	FALSE	4	0.995628	HS_1452 / SEC
[K] NTSLALIHIHISSNR <=> NFDN [K] LK	Heteromeric-inter	[K] NTSLALIHIHISSNR	NFDN [K] LK	1	5	2649	2543	sp|P68874|PFS230	sp|A0A144A1E4|PF3D7_1414500	PFS230	PF3D7_1414500	FALSE	11	0.9955	HS_1452 / SEC
[K] LLVDGAK <=> YN [K] IYK	Heteromeric-inter	[K] LLVDGAK	YN [K] IYK	1	3	130	467	sp|O77349|PF3D7_0311800	sp|Q8I551|PF3D7_1237200	PF3D7_0311800	PF3D7_1237200	FALSE	2	0.99549	HS_1452 / SEC
MAEAELVQEG [K] AR <=> K [T] NPEIQSTLR	Intralink	MAEAELVQEG [K] AR	K [T] NPEIQSTLR	11	2	223	227	sp|P31944|CASP14	sp|P31944|CASP14	CASP14	CASP14	FALSE	1	0.995322	HS_1452 / SEC
ALQASVLNTWQG [K] K <=> ENVA [K] AR	Intralink	ALQASVLNTWQG [K] K	ENVA [K] AR	13	5	323	329	sp|Q7KQL9|FBPA	sp|Q7KQL9|FBPA	FBPA	FBPA	FALSE	1	0.995317	HS_1452 / SEC
SLSNMLD [K] K <=> TLE [K] LLR	Heteromeric-inter	SLSNMLD [K] K	TLE [K] LLR	8	4	97	46	sp|Q6ZMA7|Pfs16	sp|Q8IJM9|PF3D7_1016900	Pfs16	PF3D7_1016900	FALSE	1	0.995281	HS_1452 / SEC
GSMDNNRNEEE [K] GLIQK <=> AIDL [S] KK	Intralink	GSMDNNRNEEE [K] GLIQK	AIDL [S] KK	12	5	36	46	sp|Q8IE98|PF3D7_1321800	sp|Q8IE98|PF3D7_1321800	PF3D7_1321800	PF3D7_1321800	FALSE	1	0.995256	HS_1452 / SEC
YSFLSDLNN [K] YHTTIIK <=> N [K] TLVK	Intralink	YSFLSDLNN [K] YHTTIIK	N [K] TLVK	10	2	427	634	sp|Q8ID66|PF92	sp|Q8ID66|PF92	PF92	PF92	FALSE	2	0.995007	HS_1452 / SEC
L [K] EEEER <=> RL [K] EEEK	Intralink	L [K] EEEER	RL [K] EEEK	2	3	209;217;225	233	sp|B9ZSJ2|PF3D7_0114000; sp|B9ZSJ2|PF3D7_0114000; sp|B9ZSJ2|PF3D7_0114000	sp|B9ZSJ2|PF3D7_0114000	PF3D7_0114000; PF3D7_0114000; PF3D7_0114000	PF3D7_0114000	FALSE	3	0.994971	HS_1452 / SEC
ENTD [K] SFTEDGYFK <=> S [K] GLVK	Intralink	ENTD [K] SFTEDGYFK	S [K] GLVK	5	2	548	577;586	sp|Q8I6Z1|PF3D7_0731600	sp|Q8I6Z1|PF3D7_0731600; sp|Q8I638|PF3D7_1200700	PF3D7_0731600	PF3D7_0731600; PF3D7_1200700	FALSE	2	0.994918	HS_1452 / SEC
IWDTNSFVNLH [T] EQMKSPQNK <=> ND [K] LNFR	Intralink	IWDTNSFVNLH [T] EQMKSPQNK	ND [K] LNFR	12	3	267	279	sp|Q8IIK2|PF3D7_1116400	sp|Q8IIK2|PF3D7_1116400	PF3D7_1116400	PF3D7_1116400	FALSE	1	0.994816	HS_1452 / SEC
IESAQN [K] K <=> I [K] NVGK	Intralink	IESAQN [K] K	I [K] NVGK	7	2	210	251	sp|Q8I2A8|PF3D7_0103200	sp|Q8I2A8|PF3D7_0103200	PF3D7_0103200	PF3D7_0103200	FALSE	2	0.994554	HS_1452 / SEC
RL [K] EEEERR <=> L [K] EEEK	Intralink	RL [K] EEEERR	L [K] EEEK	3	2	209;217;225	233;400	sp|B9ZSJ2|PF3D7_0114000; sp|B9ZSJ2|PF3D7_0114000; sp|B9ZSJ2|PF3D7_0114000	sp|B9ZSJ2|PF3D7_0114000; sp|Q8I2H1|PF3D7_0934700	PF3D7_0114000; PF3D7_0114000; PF3D7_0114000	PF3D7_0114000; PF3D7_0934700	FALSE	1	0.994475	HS_1452 / SEC
IINEPTAAALAYGLD [K] K <=> LS [K] EDIER	Intralink	IINEPTAAALAYGLD [K] K	LS [K] EDIER	16	3	211;187	512	sp|Q8I2X4|PF3D7_0917900; sp|P11142|HSPA8	sp|P11142|HSPA8	PF3D7_0917900; HSPA8	HSPA8	FALSE	1	0.994459	HS_1452 / SEC
[K] NVLLQNSPVVK <=> [K] ALLNAYPK	Intralink	[K] NVLLQNSPVVK	[K] ALLNAYPK	1	1	459	254	sp|A0A144A2H0|APP	sp|A0A144A2H0|APP	APP	APP	FALSE	1	0.994224	HS_1452 / SEC
LSNSEI [K] TR <=> [K] VIEHR	Heteromeric-inter	LSNSEI [K] TR	[K] VIEHR	7	1	26	13	sp|Q8II60|PF3D7_1130400	sp|Q8IEQ1|PF3D7_1306400	PF3D7_1130400	PF3D7_1306400	FALSE	1	0.994011	HS_1452 / SEC
SDSNYIDENVY [K] NINELR <=> TEAL [K] R	Intralink	SDSNYIDENVY [K] NINELR	TEAL [K] R	12	5	335	346	sp|C6KTB3|PF3D7_0627700	sp|C6KTB3|PF3D7_0627700	PF3D7_0627700	PF3D7_0627700	FALSE	2	0.993751	HS_1452 / SEC
DYQNNMSFLE [K] R <=> VFI [S] KLIDK	Heteromeric-inter	DYQNNMSFLE [K] R	VFI [S] KLIDK	11	4	176	53	sp|C6KST3|PF3D7_0608500	sp|Q8IDG3|PF3D7_1353800	PF3D7_0608500	PF3D7_1353800	FALSE	1	0.993591	HS_1452 / SEC
AQAIG [K] NAK <=> TTE [K] LIK	Intralink	AQAIG [K] NAK	TTE [K] LIK	6	4	163	61	sp|Q8IDG2|PF3D7_1353900	sp|Q8IDG2|PF3D7_1353900	PF3D7_1353900	PF3D7_1353900	FALSE	1	0.993576	HS_1452 / SEC
AIEA [K] IMMGK <=> NLD [K] LGR	Intralink	AIEA [K] IMMGK	NLD [K] LGR	5	4	386	395	sp|Q8I0U9|PF3D7_0530200	sp|Q8I0U9|PF3D7_0530200	PF3D7_0530200	PF3D7_0530200	FALSE	1	0.993435	HS_1452 / SEC
AMT [K] DNNLLGK <=> AEDE [K] QR	Intralink	AMT [K] DNNLLGK	AEDE [K] QR	4	5	451;482	531	sp|P11142|HSPA8; sp|K7NTP5|PF3D7_0831700	sp|P11142|HSPA8	HSPA8; PF3D7_0831700	HSPA8	FALSE	1	0.993357	HS_1452 / SEC
V [K] CIGSPSR <=> SSAIN [K] AR	Heteromeric-inter	V [K] CIGSPSR	SSAIN [K] AR	2	6	387	78	sp|Q76NM6|vapA	sp|Q8I2H3|PF3D7_0934500	vapA	PF3D7_0934500	FALSE	1	0.993196	HS_1452 / SEC
ERIN [K] DTLVISK <=> IRSDED [K] EK	Intralink	ERIN [K] DTLVISK	IRSDED [K] EK	5	7	41	167	sp|Q8IDZ5|PF3D7_1333300	sp|Q8IDZ5|PF3D7_1333300	PF3D7_1333300	PF3D7_1333300	FALSE	1	0.993148	HS_1452 / SEC
EDREENSGNFE [K] R <=> [K] FNNVR	Intralink	EDREENSGNFE [K] R	[K] FNNVR	12	1	97	99	sp|Q8IJX3|PF3D7_1006800	sp|Q8IJX3|PF3D7_1006800	PF3D7_1006800	PF3D7_1006800	FALSE	5	0.993104	HS_1452 / SEC
RL [K] EEEER <=> RL [K] EEEER	Homomeric-inter	RL [K] EEEER	RL [K] EEEER	3	3	209;217;225	209;217;225	sp|B9ZSJ2|PF3D7_0114000; sp|B9ZSJ2|PF3D7_0114000; sp|B9ZSJ2|PF3D7_0114000	sp|B9ZSJ2|PF3D7_0114000; sp|B9ZSJ2|PF3D7_0114000; sp|B9ZSJ2|PF3D7_0114000	PF3D7_0114000; PF3D7_0114000; PF3D7_0114000	PF3D7_0114000; PF3D7_0114000; PF3D7_0114000	FALSE	6	0.992362	HS_1452 / SEC
STLGP [K] GMDK <=> LAC [K] EAVR	Heteromeric-inter	STLGP [K] GMDK	LAC [K] EAVR	6	4	46	126	sp|P78371|CCT2	sp|P17987|TCP1	CCT2	TCP1	FALSE	1	0.99236	HS_1452 / SEC
EQSIEIYNSDISD [K] IK <=> [K] YYTLYVR	Intralink	EQSIEIYNSDISD [K] IK	[K] YYTLYVR	14	1	153	649;652	sp|O77310|PF3D7_0302500	sp|A0A143ZVM1|PF3D7_0831600; sp|O77310|PF3D7_0302500	PF3D7_0302500	PF3D7_0831600; PF3D7_0302500	FALSE	1	0.992155	HS_1452 / SEC
YLH [K] VLSNDTFLTLEK <=> [K] GNISVGR	Intralink	YLH [K] VLSNDTFLTLEK	[K] GNISVGR	4	1	270	259	sp|Q8I2X0|PF3D7_0918300	sp|Q8I2X0|PF3D7_0918300	PF3D7_0918300	PF3D7_0918300	FALSE	1	0.992141	HS_1452 / SEC
ENIGDISSS [K] ENTDINEEK <=> ETEE [K] NDK	Intralink	ENIGDISSS [K] ENTDINEEK	ETEE [K] NDK	10	5	124	111	sp|Q8II82|PF3D7_1128100	sp|Q8II82|PF3D7_1128100	PF3D7_1128100	PF3D7_1128100	FALSE	1	0.991685	HS_1452 / SEC
ITNEES [K] YK <=> IV [K] VDNK	Intralink	ITNEES [K] YK	IV [K] VDNK	7	3	120	71	sp|Q8IIU8|PF3D7_1105400	sp|Q8IIU8|PF3D7_1105400	PF3D7_1105400	PF3D7_1105400	FALSE	1	0.991467	HS_1452 / SEC
LILTES [K] IHR <=> [K] AVSMR	Intralink	LILTES [K] IHR	[K] AVSMR	7	1	121	94	sp|Q8IDB0|PF3D7_1358800	sp|Q8IDB0|PF3D7_1358800	PF3D7_1358800	PF3D7_1358800	FALSE	3	0.991449	HS_1452 / SEC
NVPLTNYEFTMDEPV [K] DTVIR <=> DA [K] SIYK	Intralink	NVPLTNYEFTMDEPV [K] DTVIR	DA [K] SIYK	16	3	19	27	sp|C6S3G6|PF3D7_1146900	sp|C6S3G6|PF3D7_1146900	PF3D7_1146900	PF3D7_1146900	FALSE	1	0.991416	HS_1452 / SEC
LQGQVDKH [Y] AGLK <=> LAMPV [K] VR	Heteromeric-inter	LQGQVDKH [Y] AGLK	LAMPV [K] VR	9	6	1672	1328	sp|P11277|SPTB	sp|P16157|ANK1	SPTB	ANK1	FALSE	1	0.991118	HS_1452 / SEC
GQNSLALH [K] VIMVGSGGVGK <=> AAN [K] PK	Intralink	GQNSLALH [K] VIMVGSGGVGK	AAN [K] PK	9	4	16	5	sp|P11233|RALA	sp|P11233|RALA	RALA	RALA	FALSE	1	0.99102	HS_1452 / SEC
MVNDAE [K] YK <=> VL [K] DAMMDK	Intralink	MVNDAE [K] YK	VL [K] DAMMDK	7	3	555;537	335	sp|K7NTP5|PF3D7_0831700; sp|Q8IB24|PF3D7_0818900	sp|Q8IB24|PF3D7_0818900	PF3D7_0831700; PF3D7_0818900	PF3D7_0818900	FALSE	1	0.990446	HS_1452 / SEC
F [K] YDITK <=> I [K] EEYNK	Intralink	F [K] YDITK	I [K] EEYNK	2	2	26	19	sp|Q8I374|PF3D7_0907700	sp|Q8I374|PF3D7_0907700	PF3D7_0907700	PF3D7_0907700	FALSE	1	0.990125	HS_1452 / SEC
LIGDAA [K] NQVALNPQNTVFDAK <=> DISQN [K] R	Intralink	LIGDAA [K] NQVALNPQNTVFDAK	DISQN [K] R	7	6	56	257	sp|P0DMV8|HSPA1A	sp|P0DMV8|HSPA1A	HSPA1A	HSPA1A	FALSE	2	0.989346	HS_1452 / SEC
ERIN [K] DTLVISK <=> SDED [K] EK	Intralink	ERIN [K] DTLVISK	SDED [K] EK	5	5	41	167	sp|Q8IDZ5|PF3D7_1333300	sp|Q8IDZ5|PF3D7_1333300	PF3D7_1333300	PF3D7_1333300	FALSE	1	0.988487	HS_1452 / SEC
EHYI [S] FNKEIIK <=> DSYLYLI [K] HK	Intralink	EHYI [S] FNKEIIK	DSYLYLI [K] HK	5	8	49	347	sp|A0A5K1K8W5|PF3D7_0513700	sp|A0A5K1K8W5|PF3D7_0513700	PF3D7_0513700	PF3D7_0513700	FALSE	1	0.988158	HS_1452 / SEC
DEVIFD [K] LHMTAFR <=> RIDFG [K] IK	Heteromeric-inter	DEVIFD [K] LHMTAFR	RIDFG [K] IK	7	6	180	390	sp|Q8I2I2|PF3D7_0933600	sp|Q8I6U9|PF3D7_1462700	PF3D7_0933600	PF3D7_1462700	FALSE	1	0.988054	HS_1452 / SEC
EDL [K] PSVSVALHR <=> TQME [K] GGDWER	Heteromeric-inter	EDL [K] PSVSVALHR	TQME [K] GGDWER	4	5	98	174	sp|Q8I1V1|PF3D7_0413600	sp|Q8II71|PF3D7_1129200	PF3D7_0413600	PF3D7_1129200	FALSE	1	0.986424	HS_1452 / SEC
T [K] IYDHILK <=> VAW [K] YLHDR	Heteromeric-inter	T [K] IYDHILK	VAW [K] YLHDR	2	4	40	451	sp|C0H4H6|PF3D7_0622600	sp|Q8I2I2|PF3D7_0933600	PF3D7_0622600	PF3D7_0933600	FALSE	1	0.986274	HS_1452 / SEC
FSS [K] PVQR <=> LGYEPP [K] K	Intralink	FSS [K] PVQR	LGYEPP [K] K	4	7	17	28	sp|Q8IJS2|PF3D7_1012300	sp|Q8IJS2|PF3D7_1012300	PF3D7_1012300	PF3D7_1012300	FALSE	1	0.986247	HS_1452 / SEC
LYNLYD [K] NTNFLYR <=> LQ [K] NNLR	Intralink	LYNLYD [K] NTNFLYR	LQ [K] NNLR	7	3	270	223	sp|Q8ILZ5|PF3D7_1410000	sp|Q8ILZ5|PF3D7_1410000	PF3D7_1410000	PF3D7_1410000	FALSE	1	0.985938	HS_1452 / SEC
MVSADAY [K] ITPGAR <=> GLPGSGK [S] TLAR	Intralink	MVSADAY [K] ITPGAR	GLPGSGK [S] TLAR	8	8	87	64	sp|P09543|CNP	sp|P09543|CNP	CNP	CNP	FALSE	1	0.98362	HS_1452 / SEC
ISDCFEESN [K] K <=> I [K] NVGK	Intralink	ISDCFEESN [K] K	I [K] NVGK	10	2	401	251	sp|Q8I2A8|PF3D7_0103200	sp|Q8I2A8|PF3D7_0103200	PF3D7_0103200	PF3D7_0103200	FALSE	1	0.983355	HS_1452 / SEC
ENDTEGND [K] VK <=> [K] QVEEGIK	Intralink	ENDTEGND [K] VK	[K] QVEEGIK	9	1	584;617;650	634;667	sp|Q8I492|PF3D7_0500800; sp|Q8I492|PF3D7_0500800; sp|Q8I492|PF3D7_0500800	sp|Q8I492|PF3D7_0500800; sp|Q8I492|PF3D7_0500800	PF3D7_0500800; PF3D7_0500800; PF3D7_0500800	PF3D7_0500800; PF3D7_0500800	FALSE	1	0.982477	HS_1452 / SEC
DMETIGFAVYEVPPELVGQPAVHL [K] R <=> F [K] DIDK	Heteromeric-inter	DMETIGFAVYEVPPELVGQPAVHL [K] R	F [K] DIDK	25	2	461	283	sp|P07384|CAPN1	sp|C0H4N5|PF3D7_0718000	CAPN1	PF3D7_0718000	FALSE	1	0.982357	HS_1452 / SEC
F [K] IYTEER <=> TNNF [K] EK	Intralink	F [K] IYTEER	TNNF [K] EK	2	5	264	260	sp|Q8IB78|PF3D7_0824400	sp|Q8IB78|PF3D7_0824400	PF3D7_0824400	PF3D7_0824400	FALSE	3	0.98196	HS_1452 / SEC
FLVTSTASDQQNGINN [K] VR <=> SNY [K] NTCR	Intralink	FLVTSTASDQQNGINN [K] VR	SNY [K] NTCR	17	4	291	61	sp|Q8IC01|PF3D7_0708800	sp|Q8IC01|PF3D7_0708800	PF3D7_0708800	PF3D7_0708800	FALSE	1	0.978703	HS_1452 / SEC
GTTPESNFD [S] KTPEIK <=> F [K] DIDK	Heteromeric-inter	GTTPESNFD [S] KTPEIK	F [K] DIDK	10	2	274	283	sp|Q8IJ76|PF3D7_1033200	sp|C0H4N5|PF3D7_0718000	PF3D7_1033200	PF3D7_0718000	FALSE	1	0.978552	HS_1452 / SEC
LWEIEE [K] QNVSHK <=> IDFG [K] IK	Heteromeric-inter	LWEIEE [K] QNVSHK	IDFG [K] IK	7	5	69	390	sp|Q8IL75|PF3D7_1439400	sp|Q8I6U9|PF3D7_1462700	PF3D7_1439400	PF3D7_1462700	FALSE	1	0.978402	HS_1452 / SEC
ILA [K] LPIEPR <=> [K] LEAGIR	Intralink	ILA [K] LPIEPR	[K] LEAGIR	4	1	857	497	sp|Q08211|DHX9	sp|Q08211|DHX9	DHX9	DHX9	FALSE	2	0.976719	HS_1452 / SEC
FTDDQY [K] DAAAR <=> AL [K] DIDR	Heteromeric-inter	FTDDQY [K] DAAAR	AL [K] DIDR	7	3	180	38	sp|Q8IEU2|PF3D7_1302100	sp|Q8IJM9|PF3D7_1016900	PF3D7_1302100	PF3D7_1016900	FALSE	1	0.976095	HS_1452 / SEC
IYEE [K] QLIINK <=> T [K] DQESFSR	Heteromeric-inter	IYEE [K] QLIINK	T [K] DQESFSR	5	2	201	211	sp|C0H4M7|PF3D7_0713700	sp|Q8IAQ8|PF3D7_0806800	PF3D7_0713700	PF3D7_0806800	FALSE	1	0.975269	HS_1452 / SEC
QLEEAHNLISVLE [K] R <=> [K] NENIK	Intralink	QLEEAHNLISVLE [K] R	[K] NENIK	14	1	319	326;1144	sp|Q8I0U8|PF3D7_0930300	sp|Q8I0U8|PF3D7_0930300; sp|Q8IE50|PF3D7_1329100	PF3D7_0930300	PF3D7_0930300; PF3D7_1329100	FALSE	6	0.975222	HS_1452 / SEC
EL [K] DVLLR <=> YVDES [T] KK	Intralink	EL [K] DVLLR	YVDES [T] KK	3	6	107	102	sp|Q8IAX5|PF3D7_0813900	sp|Q8IAX5|PF3D7_0813900	PF3D7_0813900	PF3D7_0813900	FALSE	2	0.975201	HS_1452 / SEC
ESS [K] AYADIESR <=> [K] DEENK	Intralink	ESS [K] AYADIESR	[K] DEENK	4	1	9	219;121	sp|Q8IDM6|NT1	sp|Q8IDM6|NT1; sp|Q8I1Z9|PF3D7_0403100	NT1	NT1; PF3D7_0403100	FALSE	1	0.973622	HS_1452 / SEC
GI [K] LDIIEER <=> LLYDI [K] GR	Intralink	GI [K] LDIIEER	LLYDI [K] GR	3	6	245	106	sp|Q8IIU8|PF3D7_1105400	sp|Q8IIU8|PF3D7_1105400	PF3D7_1105400	PF3D7_1105400	FALSE	1	0.972617	HS_1452 / SEC
[K] PLDLNK <=> L [K] ELAK	Heteromeric-inter	[K] PLDLNK	L [K] ELAK	1	2	295	1805	sp|A0A5K1K8E0|PF3D7_1327300	sp|P02549|SPTA1	PF3D7_1327300	SPTA1	FALSE	2	0.970564	HS_1452 / SEC
SLSNMLD [K] K <=> AL [K] DIDR	Heteromeric-inter	SLSNMLD [K] K	AL [K] DIDR	8	3	97	38	sp|Q6ZMA7|Pfs16	sp|Q8IJM9|PF3D7_1016900	Pfs16	PF3D7_1016900	FALSE	2	0.969079	HS_1452 / SEC
TNE [K] IIHER <=> INE [K] AK	Heteromeric-inter	TNE [K] IIHER	INE [K] AK	4	4	437	553	sp|A0A144A1C7|PF3D7_1233400	sp|O97238|PF3D7_0305300	PF3D7_1233400	PF3D7_0305300	FALSE	1	0.968999	HS_1452 / SEC
SLRNEQE [S] NK <=> SLRNEQE [S] NK	Homomeric-inter	SLRNEQE [S] NK	SLRNEQE [S] NK	8	8	258	258	sp|Q8I490|PF3D7_0501000	sp|Q8I490|PF3D7_0501000	PF3D7_0501000	PF3D7_0501000	FALSE	1	0.967685	HS_1452 / SEC
TTPLPENTNE [K] IIR <=> EN [K] NYDVAAER	Intralink	TTPLPENTNE [K] IIR	EN [K] NYDVAAER	11	3	247	47	sp|Q8I5Y9|PF3D7_1205600	sp|Q8I5Y9|PF3D7_1205600	PF3D7_1205600	PF3D7_1205600	FALSE	1	0.965258	HS_1452 / SEC
SI [K] QEIYLLEEHEK <=> IF [K] DNDR	Intralink	SI [K] QEIYLLEEHEK	IF [K] DNDR	3	3	334	358	sp|Q8IL13|PF3D7_1445900	sp|Q8IL13|PF3D7_1445900	PF3D7_1445900	PF3D7_1445900	FALSE	1	0.965001	HS_1452 / SEC
VL [K] IMDSQLSK <=> FSE [K] DDMAR	Intralink	VL [K] IMDSQLSK	FSE [K] DDMAR	3	4	70	61	sp|Q8I3N1|PF3D7_0523300	sp|Q8I3N1|PF3D7_0523300	PF3D7_0523300	PF3D7_0523300	FALSE	2	0.964699	HS_1452 / SEC
NRAEQWNVNYVET [S] AKTR <=> SDLED [K] RQVSVEEAK	Intralink	NRAEQWNVNYVET [S] AKTR	SDLED [K] RQVSVEEAK	14	6	157	134	sp|P11233|RALA	sp|P11233|RALA	RALA	RALA	FALSE	1	0.963214	HS_1452 / SEC
[K] LENMYHLFQLK <=> [K] AAQQR	Heteromeric-inter	[K] LENMYHLFQLK	[K] AAQQR	1	1	1685	1306	sp|P11277|SPTB	sp|P16157|ANK1	SPTB	ANK1	FALSE	1	0.959637	HS_1452 / SEC
[K] IELFLK <=> VII [K] LK	Heteromeric-inter	[K] IELFLK	VII [K] LK	1	4	653	25	sp|Q8I0U8|PF3D7_0930300	sp|Q8II94|PF3D7_1126900	PF3D7_0930300	PF3D7_1126900	FALSE	1	0.95764	HS_1452 / SEC
YLSS [K] HMR <=> HIE [K] MK	Intralink	YLSS [K] HMR	HIE [K] MK	5	4	338	345	sp|Q8IFP5|PF3D7_0422100	sp|Q8IFP5|PF3D7_0422100	PF3D7_0422100	PF3D7_0422100	FALSE	1	0.957075	HS_1452 / SEC
[K] LTEADTLEDLK <=> QLIIN [K] EH	Heteromeric-inter	[K] LTEADTLEDLK	QLIIN [K] EH	1	6	32	207	sp|Q8IKJ0|PF3D7_1464700	sp|C0H4M7|PF3D7_0713700	PF3D7_1464700	PF3D7_0713700	FALSE	1	0.944192	HS_1452 / SEC
LIH [K] PSGR <=> [K] TELGLK	Intralink	LIH [K] PSGR	[K] TELGLK	4	1	159	70	sp|Q8IJV6|AK1	sp|Q8IJV6|AK1	AK1	AK1	FALSE	1	0.943878	HS_1452 / SEC
LF [K] TSSLK <=> IDEK [S] LR	Intralink	LF [K] TSSLK	IDEK [S] LR	3	5	214	209	sp|Q8IK58|PF3D7_1477700	sp|Q8IK58|PF3D7_1477700	PF3D7_1477700	PF3D7_1477700	FALSE	2	0.939212	HS_1452 / SEC
VEPH [K] DHFNNPNNEYLINDDSK <=> VEPH [K] DHFNNPNNEYLINDDSK	Homomeric-inter	VEPH [K] DHFNNPNNEYLINDDSK	VEPH [K] DHFNNPNNEYLINDDSK	5	5	187	187	sp|C0H551|PF3D7_0922600	sp|C0H551|PF3D7_0922600	PF3D7_0922600	PF3D7_0922600	FALSE	1	0.935804	HS_1452 / SEC
LLYDI [K] GR <=> N [K] VFATR	Intralink	LLYDI [K] GR	N [K] VFATR	6	2	106	216	sp|Q8IIU8|PF3D7_1105400	sp|Q8IIU8|PF3D7_1105400	PF3D7_1105400	PF3D7_1105400	FALSE	1	0.934346	HS_1452 / SEC
RLSEDYGVL [K] TDEGIAYR <=> IG [K] PAPDFK	Intralink	RLSEDYGVL [K] TDEGIAYR	IG [K] PAPDFK	10	3	119	10	sp|P32119|PRDX2	sp|P32119|PRDX2	PRDX2	PRDX2	FALSE	1	0.933959	HS_1452 / SEC
LSDL [K] SLFK <=> A [K] NLIR	Intralink	LSDL [K] SLFK	A [K] NLIR	5	2	106	112	sp|C0H5L8|PF3D7_1369700	sp|C0H5L8|PF3D7_1369700	PF3D7_1369700	PF3D7_1369700	FALSE	1	0.931005	HS_1452 / SEC
TVN [K] PCGDFSK <=> VL [K] CDEK	Intralink	TVN [K] PCGDFSK	VL [K] CDEK	4	3	72	64	sp|Q7KQL2|PF3D7_1031000	sp|Q7KQL2|PF3D7_1031000	PF3D7_1031000	PF3D7_1031000	FALSE	1	0.915482	HS_1452 / SEC
EI [K] TNIQVK <=> [K] AFNWNLK	Intralink	EI [K] TNIQVK	[K] AFNWNLK	3	1	40	74	sp|Q8I3A5|PF3D7_0904400	sp|Q8I3A5|PF3D7_0904400	PF3D7_0904400	PF3D7_0904400	FALSE	2	0.913426	HS_1452 / SEC
NPYETSL [K] NK <=> LNILN [K] R	Intralink	NPYETSL [K] NK	LNILN [K] R	8	6	538	546	sp|Q8I0W8|PF3D7_0513600	sp|Q8I0W8|PF3D7_0513600	PF3D7_0513600	PF3D7_0513600	FALSE	1	0.906568	HS_1452 / SEC
EGGPNLLD [K] TPK <=> IFD [K] IMLK	Intralink	EGGPNLLD [K] TPK	IFD [K] IMLK	9	4	203	210	sp|Q8IJ82|PF3D7_1032500	sp|Q8IJ82|PF3D7_1032500	PF3D7_1032500	PF3D7_1032500	FALSE	1	0.906279	HS_1452 / SEC
IVAE [T] KK <=> [K] FNSMK	Heteromeric-inter	IVAE [T] KK	[K] FNSMK	5	1	325	153	sp|Q8IFP5|PF3D7_0422100	sp|A0A5K1K8K6|PF3D7_0526900	PF3D7_0422100	PF3D7_0526900	FALSE	2	0.903772	HS_1452 / SEC
IVSQ [K] QIADR <=> SIQVDG [K] TIK	Intralink	IVSQ [K] QIADR	SIQVDG [K] TIK	5	7	179	58	sp|Q15907|RAB11B	sp|Q15907|RAB11B	RAB11B	RAB11B	FALSE	1	0.903453	HS_1452 / SEC
E [K] VNGESTFIGIHPSNVVLTK <=> VV [K] INR	Intralink	E [K] VNGESTFIGIHPSNVVLTK	VV [K] INR	2	3	88	71	sp|O77364|PF3D7_0312800	sp|O77364|PF3D7_0312800	PF3D7_0312800	PF3D7_0312800	FALSE	1	0.900301	HS_1452 / SEC
ND [K] NEIVAETK <=> YTEDENE [K] K	Intralink	ND [K] NEIVAETK	YTEDENE [K] K	3	8	350	346	sp|Q8I3A9|PF3D7_0904000	sp|Q8I3A9|PF3D7_0904000	PF3D7_0904000	PF3D7_0904000	FALSE	1	0.890979	HS_1452 / SEC
DSINYD [K] LR <=> [K] VFEEK	Intralink	DSINYD [K] LR	[K] VFEEK	7	1	101	108	sp|Q8I252|PF3D7_0109100	sp|Q8I252|PF3D7_0109100	PF3D7_0109100	PF3D7_0109100	FALSE	1	0.881882	HS_1452 / SEC
LGDSITEGTINEW [K] K <=> [K] VGDYVK	Intralink	LGDSITEGTINEW [K] K	[K] VGDYVK	14	1	66	68	sp|Q8IEA6|PF3D7_1320800	sp|Q8IEA6|PF3D7_1320800	PF3D7_1320800	PF3D7_1320800	FALSE	2	0.876819	HS_1452 / SEC
LDV [K] EILEELK <=> IDE [K] SLR	Intralink	LDV [K] EILEELK	IDE [K] SLR	4	4	197	208	sp|Q8IK58|PF3D7_1477700	sp|Q8IK58|PF3D7_1477700	PF3D7_1477700	PF3D7_1477700	FALSE	1	0.865087	HS_1452 / SEC
VFHIH [K] NGYDK <=> NNE [K] ISVR	Intralink	VFHIH [K] NGYDK	NNE [K] ISVR	6	4	241	133	sp|Q8IJT1|PF3D7_1011400	sp|Q8IJT1|PF3D7_1011400	PF3D7_1011400	PF3D7_1011400	FALSE	2	0.864533	HS_1452 / SEC
LDYNSSYSFMN [K] QK <=> IPLPP [K] R	Intralink	LDYNSSYSFMN [K] QK	IPLPP [K] R	12	6	95	123	sp|A0A5K1K9E9|PF3D7_1326000	sp|A0A5K1K9E9|PF3D7_1326000	PF3D7_1326000	PF3D7_1326000	FALSE	1	0.852918	HS_1452 / SEC
ILEPL [K] DLR <=> Y [K] TEDVTK	Intralink	ILEPL [K] DLR	Y [K] TEDVTK	6	2	45	50	sp|O97285|PF3D7_0320800	sp|O97285|PF3D7_0320800	PF3D7_0320800	PF3D7_0320800	FALSE	2	0.842662	HS_1452 / SEC
NQNVIHENM [K] QEQDR <=> N [K] ETQK	Intralink	NQNVIHENM [K] QEQDR	N [K] ETQK	10	2	150	157	sp|Q8I445|PF3D7_0505700	sp|Q8I445|PF3D7_0505700	PF3D7_0505700	PF3D7_0505700	FALSE	1	0.826693	HS_1452 / SEC
KPQG [K] DDAHK <=> YGL [K] DSR	Intralink	KPQG [K] DDAHK	YGL [K] DSR	5	4	101	93	sp|A0A143ZXE4|PF3D7_1038000	sp|A0A143ZXE4|PF3D7_1038000	PF3D7_1038000	PF3D7_1038000	FALSE	1	0.806549	HS_1452 / SEC
I [K] NIINEGK <=> LIH [K] PSGR	Intralink	I [K] NIINEGK	LIH [K] PSGR	2	4	78	159	sp|Q8IJV6|AK1	sp|Q8IJV6|AK1	AK1	AK1	FALSE	2	0.801941	HS_1452 / SEC
RL [K] EEEER <=> L [K] EEEER	Homomeric-inter	RL [K] EEEER	L [K] EEEER	3	2	209;217;225	209;217;225	sp|B9ZSJ2|PF3D7_0114000; sp|B9ZSJ2|PF3D7_0114000; sp|B9ZSJ2|PF3D7_0114000	sp|B9ZSJ2|PF3D7_0114000; sp|B9ZSJ2|PF3D7_0114000; sp|B9ZSJ2|PF3D7_0114000	PF3D7_0114000; PF3D7_0114000; PF3D7_0114000	PF3D7_0114000; PF3D7_0114000; PF3D7_0114000	FALSE	1	0.793878	HS_1452 / SEC
ALEAAG [K] DENGDSIFGK <=> AEE [K] HK	Intralink	ALEAAG [K] DENGDSIFGK	AEE [K] HK	7	4	69	129	sp|Q7K6B1|PF3D7_0817500	sp|Q7K6B1|PF3D7_0817500	PF3D7_0817500	PF3D7_0817500	FALSE	1	0.749965	HS_1452 / SEC
L [K] EEEER <=> L [K] EEEK	Intralink	L [K] EEEER	L [K] EEEK	2	2	209;217;225	233;400	sp|B9ZSJ2|PF3D7_0114000; sp|B9ZSJ2|PF3D7_0114000; sp|B9ZSJ2|PF3D7_0114000	sp|B9ZSJ2|PF3D7_0114000; sp|Q8I2H1|PF3D7_0934700	PF3D7_0114000; PF3D7_0114000; PF3D7_0114000	PF3D7_0114000; PF3D7_0934700	FALSE	1	0.69017	HS_1452 / SEC
APQHTQ [S] AKGFK <=> [K] LIPYK	Intralink	APQHTQ [S] AKGFK	[K] LIPYK	7	1	289	325	sp|A0A5K1K9F3|PF3D7_1338100	sp|A0A5K1K9F3|PF3D7_1338100	PF3D7_1338100	PF3D7_1338100	FALSE	1	0.659109	HS_1452 / SEC
YPNEEV [K] EEDRFNLNR <=> [K] WDASK	Intralink	YPNEEV [K] EEDRFNLNR	[K] WDASK	7	1	223	233	sp|Q8I423|PFS38	sp|Q8I423|PFS38	PFS38	PFS38	FALSE	1	0.566855	HS_1452 / SEC
MLIYDHA [K] R <=> [K] IYIPK	Intralink	MLIYDHA [K] R	[K] IYIPK	8	1	315	9	sp|Q8IIR9|PF3D7_1108400	sp|Q8IIR9|PF3D7_1108400	PF3D7_1108400	PF3D7_1108400	FALSE	1	0.46751	HS_1452 / SEC
YPNEEV [K] EEDR <=> [K] WDASK	Intralink	YPNEEV [K] EEDR	[K] WDASK	7	1	223	233	sp|Q8I423|PFS38	sp|Q8I423|PFS38	PFS38	PFS38	FALSE	1	0.313158	HS_1452 / SEC
NDN [K] AVNPSISSTMYR <=> GTPGA [K] K	Intralink	NDN [K] AVNPSISSTMYR	GTPGA [K] K	4	6	93	88	sp|O96128|PF3D7_0202500	sp|O96128|PF3D7_0202500	PF3D7_0202500	PF3D7_0202500	FALSE	1	0.254375	HS_1452 / SEC
NEE [K] SLSDEINK <=> SHSTSDP [K] K	Intralink	NEE [K] SLSDEINK	SHSTSDP [K] K	4	8	84	79	sp|Q8I2F2|PF3D7_0936800	sp|Q8I2F2|PF3D7_0936800	PF3D7_0936800	PF3D7_0936800	FALSE	1	0.211392	HS_1452 / SEC
M [K] GVNDFFR <=> [K] VNDAEK	Intralink	M [K] GVNDFFR	[K] VNDAEK	2	1	2	10	sp|Q8IE22|PF3D7_1330400	sp|Q8IE22|PF3D7_1330400	PF3D7_1330400	PF3D7_1330400	FALSE	1	0.145578	HS_1452 / SEC
NPPPANSGNTPNTLLD [K] NK <=> [K] IEEHEEK	Intralink	NPPPANSGNTPNTLLD [K] NK	[K] IEEHEEK	17	1	358	361	sp|Q8I0U8|PF3D7_0930300	sp|Q8I0U8|PF3D7_0930300	PF3D7_0930300	PF3D7_0930300	FALSE	2	1	HS_1526 / SCX
DYEELLE [K] FYEMK <=> DVVD [K] IFSAR	Intralink	DYEELLE [K] FYEMK	DVVD [K] IFSAR	8	5	515	532	sp|Q8I0U8|PF3D7_0930300	sp|Q8I0U8|PF3D7_0930300	PF3D7_0930300	PF3D7_0930300	FALSE	1	1	HS_1526 / SCX
IEEHEE [K] IK <=> LLD [K] INEIK	Intralink	IEEHEE [K] IK	LLD [K] INEIK	7	4	368	336	sp|Q8I0U8|PF3D7_0930300	sp|Q8I0U8|PF3D7_0930300	PF3D7_0930300	PF3D7_0930300	FALSE	1	1	HS_1526 / SCX
LLD [K] INEIK <=> [K] IEEHEEK	Intralink	LLD [K] INEIK	[K] IEEHEEK	4	1	336	361	sp|Q8I0U8|PF3D7_0930300	sp|Q8I0U8|PF3D7_0930300	PF3D7_0930300	PF3D7_0930300	FALSE	3	1	HS_1526 / SCX
IDLF [K] NPYDFEAIK <=> LINDD [T] KK	Intralink	IDLF [K] NPYDFEAIK	LINDD [T] KK	5	6	1556	1572	sp|Q8I0U8|PF3D7_0930300	sp|Q8I0U8|PF3D7_0930300	PF3D7_0930300	PF3D7_0930300	FALSE	1	1	HS_1526 / SCX
IDDYLINL [K] AK <=> Y [K] DDLESIK	Intralink	IDDYLINL [K] AK	Y [K] DDLESIK	9	2	1522	1456	sp|Q8I0U8|PF3D7_0930300	sp|Q8I0U8|PF3D7_0930300	PF3D7_0930300	PF3D7_0930300	FALSE	1	1	HS_1526 / SCX
AIDD [K] IDLFK <=> [K] LINDDTK	Intralink	AIDD [K] IDLFK	[K] LINDDTK	5	1	1551	1566	sp|Q8I0U8|PF3D7_0930300	sp|Q8I0U8|PF3D7_0930300	PF3D7_0930300	PF3D7_0930300	FALSE	2	1	HS_1526 / SCX
NNDTYFNDDI [K] QFVK <=> IITDN [K] ER	Intralink	NNDTYFNDDI [K] QFVK	IITDN [K] ER	11	6	1019	468	sp|Q8I0U8|PF3D7_0930300	sp|Q8I0U8|PF3D7_0930300	PF3D7_0930300	PF3D7_0930300	FALSE	1	1	HS_1526 / SCX
DVVD [K] IFSAR <=> YTYNVE [K] QR	Intralink	DVVD [K] IFSAR	YTYNVE [K] QR	5	7	532	544	sp|Q8I0U8|PF3D7_0930300	sp|Q8I0U8|PF3D7_0930300	PF3D7_0930300	PF3D7_0930300	FALSE	1	1	HS_1526 / SCX
AIDD [K] IDLFK <=> LINDD [T] KK	Intralink	AIDD [K] IDLFK	LINDD [T] KK	5	6	1551	1572	sp|Q8I0U8|PF3D7_0930300	sp|Q8I0U8|PF3D7_0930300	PF3D7_0930300	PF3D7_0930300	FALSE	2	1	HS_1526 / SCX
TTIANINELIEG [S] KK <=> TIDQN [K] NADNEEGK	Intralink	TTIANINELIEG [S] KK	TIDQN [K] NADNEEGK	13	6	274	282	sp|Q8I0U8|PF3D7_0930300	sp|Q8I0U8|PF3D7_0930300	PF3D7_0930300	PF3D7_0930300	FALSE	1	1	HS_1526 / SCX
VNEAL [K] SYENFLPEAK <=> NYTGNSPSENN [K] K	Intralink	VNEAL [K] SYENFLPEAK	NYTGNSPSENN [K] K	6	12	1233	1226	sp|Q8I0U8|PF3D7_0930300	sp|Q8I0U8|PF3D7_0930300	PF3D7_0930300	PF3D7_0930300	FALSE	2	1	HS_1526 / SCX
[K] DYEELLEK <=> LLEDYE [K] SK	Intralink	[K] DYEELLEK	LLEDYE [K] SK	1	7	507	504	sp|Q8I0U8|PF3D7_0930300	sp|Q8I0U8|PF3D7_0930300	PF3D7_0930300	PF3D7_0930300	FALSE	1	1	HS_1526 / SCX
VDVTP [K] SQDPTK <=> L [K] EFIPK	Intralink	VDVTP [K] SQDPTK	L [K] EFIPK	6	2	406	695	sp|Q8I0U8|PF3D7_0930300	sp|Q8I0U8|PF3D7_0930300	PF3D7_0930300	PF3D7_0930300	FALSE	1	1	HS_1526 / SCX
DNVG [K] MEDYIK <=> [K] PLDNIK	Intralink	DNVG [K] MEDYIK	[K] PLDNIK	5	1	252	241	sp|Q8I0U8|PF3D7_0930300	sp|Q8I0U8|PF3D7_0930300	PF3D7_0930300	PF3D7_0930300	FALSE	2	1	HS_1526 / SCX
IITDN [K] ER <=> [K] IFINNIK	Intralink	IITDN [K] ER	[K] IFINNIK	6	1	468	471	sp|Q8I0U8|PF3D7_0930300	sp|Q8I0U8|PF3D7_0930300	PF3D7_0930300	PF3D7_0930300	FALSE	1	1	HS_1526 / SCX
DNVG [K] MEDYIK <=> I [K] EIAK	Intralink	DNVG [K] MEDYIK	I [K] EIAK	5	2	252	370	sp|Q8I0U8|PF3D7_0930300	sp|Q8I0U8|PF3D7_0930300	PF3D7_0930300	PF3D7_0930300	FALSE	1	1	HS_1526 / SCX
ENVEDQ [K] DTEEVREEASEDK <=> EDTVVE [K] K	Intralink	ENVEDQ [K] DTEEVREEASEDK	EDTVVE [K] K	7	7	295	287	sp|B9ZSJ2|PF3D7_0114000	sp|B9ZSJ2|PF3D7_0114000	PF3D7_0114000	PF3D7_0114000	FALSE	1	1	HS_1526 / SCX
LTEEI [K] SSENK <=> TGLEADI [K] K	Intralink	LTEEI [K] SSENK	TGLEADI [K] K	6	8	607	600	sp|Q8I0U8|PF3D7_0930300	sp|Q8I0U8|PF3D7_0930300	PF3D7_0930300	PF3D7_0930300	FALSE	11	1	HS_1526 / SCX
VDVTP [K] SQDPTK <=> [K] PLDNIK	Intralink	VDVTP [K] SQDPTK	[K] PLDNIK	6	1	406	241	sp|Q8I0U8|PF3D7_0930300	sp|Q8I0U8|PF3D7_0930300	PF3D7_0930300	PF3D7_0930300	FALSE	1	1	HS_1526 / SCX
AE [K] LTLSHPSDAPQIQEMK <=> Q [K] ALSNAANLQR	Intralink	AE [K] LTLSHPSDAPQIQEMK	Q [K] ALSNAANLQR	3	2	329	258	sp|P02549|SPTA1	sp|P02549|SPTA1	SPTA1	SPTA1	FALSE	4	1	HS_1526 / SCX
NPYDFEAI [K] K <=> LINDD [T] KK	Intralink	NPYDFEAI [K] K	LINDD [T] KK	9	6	1565	1572	sp|Q8I0U8|PF3D7_0930300	sp|Q8I0U8|PF3D7_0930300	PF3D7_0930300	PF3D7_0930300	FALSE	5	1	HS_1526 / SCX
EETSED [K] EYTEEVGK <=> EETSEV [K] GDAEELGK	Intralink	EETSED [K] EYTEEVGK	EETSEV [K] GDAEELGK	7	7	728	713	sp|B9ZSJ2|PF3D7_0114000	sp|B9ZSJ2|PF3D7_0114000	PF3D7_0114000	PF3D7_0114000	FALSE	2	1	HS_1526 / SCX
LTEEI [K] SSENK <=> IT [K] LSDLK	Intralink	LTEEI [K] SSENK	IT [K] LSDLK	6	3	607	1541	sp|Q8I0U8|PF3D7_0930300	sp|Q8I0U8|PF3D7_0930300	PF3D7_0930300	PF3D7_0930300	FALSE	9	1	HS_1526 / SCX
GDAEELG [K] EETSEDK <=> GDAEELG [K] EETSEVK	Intralink	GDAEELG [K] EETSEDK	GDAEELG [K] EETSEVK	8	8	721	706	sp|B9ZSJ2|PF3D7_0114000	sp|B9ZSJ2|PF3D7_0114000	PF3D7_0114000	PF3D7_0114000	FALSE	1	1	HS_1526 / SCX
YNN [K] FSSSNNSVYNVQK <=> [K] LLEDYEK	Intralink	YNN [K] FSSSNNSVYNVQK	[K] LLEDYEK	4	1	550	497	sp|Q8I0U8|PF3D7_0930300	sp|Q8I0U8|PF3D7_0930300	PF3D7_0930300	PF3D7_0930300	FALSE	3	1	HS_1526 / SCX
ANELDVL [K] K <=> [K] PLDNIK	Intralink	ANELDVL [K] K	[K] PLDNIK	8	1	233	241	sp|Q8I0U8|PF3D7_0930300	sp|Q8I0U8|PF3D7_0930300	PF3D7_0930300	PF3D7_0930300	FALSE	3	1	HS_1526 / SCX
DVVD [K] IFSAR <=> LLEDYE [K] SK	Intralink	DVVD [K] IFSAR	LLEDYE [K] SK	5	7	532	504	sp|Q8I0U8|PF3D7_0930300	sp|Q8I0U8|PF3D7_0930300	PF3D7_0930300	PF3D7_0930300	FALSE	3	1	HS_1526 / SCX
IDLF [K] NPYDFEAIK <=> LSDL [K] AIDDK	Intralink	IDLF [K] NPYDFEAIK	LSDL [K] AIDDK	5	5	1556	1546	sp|Q8I0U8|PF3D7_0930300	sp|Q8I0U8|PF3D7_0930300	PF3D7_0930300	PF3D7_0930300	FALSE	2	1	HS_1526 / SCX
EETSEV [K] GDAEELGK <=> GEVSED [K] GDAEELGK	Intralink	EETSEV [K] GDAEELGK	GEVSED [K] GDAEELGK	7	7	713	698	sp|B9ZSJ2|PF3D7_0114000	sp|B9ZSJ2|PF3D7_0114000	PF3D7_0114000	PF3D7_0114000	FALSE	2	1	HS_1526 / SCX
LEGELVAHEPAIQNVLDMAE [K] LK <=> D [K] AAVGQEEIQLR	Intralink	LEGELVAHEPAIQNVLDMAE [K] LK	D [K] AAVGQEEIQLR	21	2	1778	1782	sp|P02549|SPTA1	sp|P02549|SPTA1	SPTA1	SPTA1	FALSE	1	1	HS_1526 / SCX
VAYA [K] VPLDYINK <=> [K] NVSENSFK	Intralink	VAYA [K] VPLDYINK	[K] NVSENSFK	5	1	2002	2198	sp|P68874|PFS230	sp|P68874|PFS230	PFS230	PFS230	FALSE	2	1	HS_1526 / SCX
VLQNAEGDTNLML [K] R <=> A [K] GLQSLGK	Intralink	VLQNAEGDTNLML [K] R	A [K] GLQSLGK	14	2	1446	1449	sp|B9ZSJ2|PF3D7_0114000	sp|B9ZSJ2|PF3D7_0114000	PF3D7_0114000	PF3D7_0114000	FALSE	1	1	HS_1526 / SCX
FIINETIDNSNI [K] QR <=> NVEEGVQNEE [Y] KK	Intralink	FIINETIDNSNI [K] QR	NVEEGVQNEE [Y] KK	13	11	2187	2105	sp|P68874|PFS230	sp|P68874|PFS230	PFS230	PFS230	FALSE	3	1	HS_1526 / SCX
LSDL [K] AIDDK <=> NTLL [K] SYK	Intralink	LSDL [K] AIDDK	NTLL [K] SYK	5	5	1546	1425	sp|Q8I0U8|PF3D7_0930300	sp|Q8I0U8|PF3D7_0930300	PF3D7_0930300	PF3D7_0930300	FALSE	1	1	HS_1526 / SCX
SSEN [K] ILEK <=> [K] LTEEIK	Intralink	SSEN [K] ILEK	[K] LTEEIK	5	1	612	601	sp|Q8I0U8|PF3D7_0930300	sp|Q8I0U8|PF3D7_0930300	PF3D7_0930300	PF3D7_0930300	FALSE	1	1	HS_1526 / SCX
DDLESI [K] K <=> VI [K] EEK	Intralink	DDLESI [K] K	VI [K] EEK	7	3	1463	1467	sp|Q8I0U8|PF3D7_0930300	sp|Q8I0U8|PF3D7_0930300	PF3D7_0930300	PF3D7_0930300	FALSE	1	1	HS_1526 / SCX
SSEN [K] ILEK <=> LINDD [T] KK	Intralink	SSEN [K] ILEK	LINDD [T] KK	5	6	612	1572	sp|Q8I0U8|PF3D7_0930300	sp|Q8I0U8|PF3D7_0930300	PF3D7_0930300	PF3D7_0930300	FALSE	1	1	HS_1526 / SCX
SPYVVLT [K] EETK <=> CEV [K] VNEPLIK	Intralink	SPYVVLT [K] EETK	CEV [K] VNEPLIK	8	4	653	614	sp|P68874|PFS230	sp|P68874|PFS230	PFS230	PFS230	FALSE	4	1	HS_1526 / SCX
MDE [K] EDTVVEK <=> [K] ENVEDQK	Intralink	MDE [K] EDTVVEK	[K] ENVEDQK	4	1	280	288	sp|B9ZSJ2|PF3D7_0114000	sp|B9ZSJ2|PF3D7_0114000	PF3D7_0114000	PF3D7_0114000	FALSE	13	1	HS_1526 / SCX
QEDVP [S] KTITADK <=> FEEELIDT [K] K	Intralink	QEDVP [S] KTITADK	FEEELIDT [K] K	6	9	2744	2797	sp|P68874|PFS230	sp|P68874|PFS230	PFS230	PFS230	FALSE	4	1	HS_1526 / SCX
QEGD [K] CVENPNPTCNENNGGCDADATCTEEDSGSSR <=> [K] QCPENSGCFR	Intralink	QEGD [K] CVENPNPTCNENNGGCDADATCTEEDSGSSR	[K] QCPENSGCFR	5	1	1646	1616	sp|Q8I0U8|PF3D7_0930300	sp|Q8I0U8|PF3D7_0930300	PF3D7_0930300	PF3D7_0930300	FALSE	2	1	HS_1526 / SCX
FIINETIDNSNI [K] QR <=> DE [K] EEEDFK	Intralink	FIINETIDNSNI [K] QR	DE [K] EEEDFK	13	3	2187	2037	sp|P68874|PFS230	sp|P68874|PFS230	PFS230	PFS230	FALSE	13	1	HS_1526 / SCX
LLNSEQ [K] NTLLK <=> SY [K] YIK	Intralink	LLNSEQ [K] NTLLK	SY [K] YIK	7	3	1420	1428	sp|Q8I0U8|PF3D7_0930300	sp|Q8I0U8|PF3D7_0930300	PF3D7_0930300	PF3D7_0930300	FALSE	2	1	HS_1526 / SCX
MELEELE [K] R <=> DELME [K] R	Intralink	MELEELE [K] R	DELME [K] R	8	6	155	162	sp|B9ZSJ2|PF3D7_0114000	sp|B9ZSJ2|PF3D7_0114000	PF3D7_0114000	PF3D7_0114000	FALSE	1	1	HS_1526 / SCX
EEGSYD [K] GDAEEVEDEDEEHIR <=> S [K] EEVK	Intralink	EEGSYD [K] GDAEEVEDEDEEHIR	S [K] EEVK	7	2	963	980	sp|B9ZSJ2|PF3D7_0114000	sp|B9ZSJ2|PF3D7_0114000	PF3D7_0114000	PF3D7_0114000	FALSE	2	1	HS_1526 / SCX
ENVEDQ [K] DTEEVR <=> EDTVVE [K] K	Intralink	ENVEDQ [K] DTEEVR	EDTVVE [K] K	7	7	295	287	sp|B9ZSJ2|PF3D7_0114000	sp|B9ZSJ2|PF3D7_0114000	PF3D7_0114000	PF3D7_0114000	FALSE	1	1	HS_1526 / SCX
[K] FEDFLGSMENNR <=> D [K] VLSPVDSGNK	Intralink	[K] FEDFLGSMENNR	D [K] VLSPVDSGNK	1	2	1209	1223	sp|P11277|SPTB	sp|P11277|SPTB	SPTB	SPTB	FALSE	1	1	HS_1526 / SCX
EVQSESTLDD [K] IYK <=> NDTVLL [K] R	Intralink	EVQSESTLDD [K] IYK	NDTVLL [K] R	11	7	1285	1273	sp|P68874|PFS230	sp|P68874|PFS230	PFS230	PFS230	FALSE	1	1	HS_1526 / SCX
TIQVAQ [K] NVNNK <=> TMW [K] NQLGGK	Intralink	TIQVAQ [K] NVNNK	TMW [K] NQLGGK	7	4	911	1416	sp|P68874|PFS230	sp|P68874|PFS230	PFS230	PFS230	FALSE	3	1	HS_1526 / SCX
[K] LADDEDYK <=> VQ [K] QQVFEK	Intralink	[K] LADDEDYK	VQ [K] QQVFEK	1	3	603	622	sp|P02549|SPTA1	sp|P02549|SPTA1	SPTA1	SPTA1	FALSE	1	1	HS_1526 / SCX
FSL [K] PSLVFDDNNNDIK <=> DE [K] EEEDFK	Intralink	FSL [K] PSLVFDDNNNDIK	DE [K] EEEDFK	4	3	2111	2037	sp|P68874|PFS230	sp|P68874|PFS230	PFS230	PFS230	FALSE	10	1	HS_1526 / SCX
E [K] EPVLTSEDYGK <=> NLAVMSD [K] VK	Intralink	E [K] EPVLTSEDYGK	NLAVMSD [K] VK	2	8	283	319	sp|P02549|SPTA1	sp|P02549|SPTA1	SPTA1	SPTA1	FALSE	4	1	HS_1526 / SCX
GEVSED [K] EDADEVEK <=> GEVSED [K] EDADEVEK	Homomeric-inter	GEVSED [K] EDADEVEK	GEVSED [K] EDADEVEK	7	7	638	638	sp|B9ZSJ2|PF3D7_0114000	sp|B9ZSJ2|PF3D7_0114000	PF3D7_0114000	PF3D7_0114000	FALSE	1	1	HS_1526 / SCX
LISAQHNQS [K] AIEER <=> LPEITDL [K] DK	Intralink	LISAQHNQS [K] AIEER	LPEITDL [K] DK	10	8	2004	1992	sp|P02549|SPTA1	sp|P02549|SPTA1	SPTA1	SPTA1	FALSE	4	1	HS_1526 / SCX
LISAQHNQS [K] AIEER <=> YAALL [K] R	Intralink	LISAQHNQS [K] AIEER	YAALL [K] R	10	6	2004	2015	sp|P02549|SPTA1	sp|P02549|SPTA1	SPTA1	SPTA1	FALSE	3	1	HS_1526 / SCX
NESLISTLPND [T] KK <=> NFDNI [K] K	Intralink	NESLISTLPND [T] KK	NFDNI [K] K	12	6	2468	2380	sp|P68874|PFS230	sp|P68874|PFS230	PFS230	PFS230	FALSE	2	1	HS_1526 / SCX
GSVE [K] LYDNIEYVPK <=> TEDDN [K] K	Intralink	GSVE [K] LYDNIEYVPK	TEDDN [K] K	5	6	634	716	sp|P68874|PFS230	sp|P68874|PFS230	PFS230	PFS230	FALSE	3	1	HS_1526 / SCX
SDD [K] SSLDSLEALMK <=> LGDYANL [K] QFYR	Intralink	SDD [K] SSLDSLEALMK	LGDYANL [K] QFYR	4	8	1423	1503	sp|P02549|SPTA1	sp|P02549|SPTA1	SPTA1	SPTA1	FALSE	2	1	HS_1526 / SCX
IICPL [K] GSVEK <=> LYDNIEYVP [K] K	Intralink	IICPL [K] GSVEK	LYDNIEYVP [K] K	6	10	629	644	sp|P68874|PFS230	sp|P68874|PFS230	PFS230	PFS230	FALSE	8	1	HS_1526 / SCX
VQ [K] QQVFEK <=> DIQNL [K] SR	Intralink	VQ [K] QQVFEK	DIQNL [K] SR	3	6	622	617	sp|P02549|SPTA1	sp|P02549|SPTA1	SPTA1	SPTA1	FALSE	2	1	HS_1526 / SCX
EYVCDFTDQL [K] PTESGPK <=> TEDDN [K] K	Intralink	EYVCDFTDQL [K] PTESGPK	TEDDN [K] K	11	6	600	716	sp|P68874|PFS230	sp|P68874|PFS230	PFS230	PFS230	FALSE	5	1	HS_1526 / SCX
QQVFE [K] ELAVNK <=> DIQNL [K] SR	Intralink	QQVFE [K] ELAVNK	DIQNL [K] SR	6	6	628	617	sp|P02549|SPTA1	sp|P02549|SPTA1	SPTA1	SPTA1	FALSE	3	1	HS_1526 / SCX
DIC [K] YDVTTK <=> LII [K] YPTNEK	Intralink	DIC [K] YDVTTK	LII [K] YPTNEK	4	4	2836	2878	sp|P68874|PFS230	sp|P68874|PFS230	PFS230	PFS230	FALSE	1	1	HS_1526 / SCX
SDDPG [K] DLTSVNR <=> LWDELQAT [T] KEK	Intralink	SDDPG [K] DLTSVNR	LWDELQAT [T] KEK	6	9	1409	1368	sp|P11277|SPTB	sp|P11277|SPTB	SPTB	SPTB	FALSE	1	1	HS_1526 / SCX
SDD [K] SSLDSLEALMK <=> T [K] LGDYANLK	Intralink	SDD [K] SSLDSLEALMK	T [K] LGDYANLK	4	2	1423	1495	sp|P02549|SPTA1	sp|P02549|SPTA1	SPTA1	SPTA1	FALSE	1	1	HS_1526 / SCX
GEGISFFIPPI [K] QDTDLK <=> [K] NVSENSFK	Intralink	GEGISFFIPPI [K] QDTDLK	[K] NVSENSFK	12	1	2168	2198	sp|P68874|PFS230	sp|P68874|PFS230	PFS230	PFS230	FALSE	1	1	HS_1526 / SCX
CPT [S] KDNYEAAK <=> NI [K] IKPDK	Intralink	CPT [S] KDNYEAAK	NI [K] IKPDK	4	3	1743	1815	sp|P68874|PFS230	sp|P68874|PFS230	PFS230	PFS230	FALSE	2	1	HS_1526 / SCX
NVNN [K] EHDYTCDFTDK <=> EFDTFTL [K] CNVNK	Intralink	NVNN [K] EHDYTCDFTDK	EFDTFTL [K] CNVNK	5	8	916	957	sp|P68874|PFS230	sp|P68874|PFS230	PFS230	PFS230	FALSE	1	1	HS_1526 / SCX
AENTGVELDDVWELQ [K] K <=> FDEFQ [K] DLNTNEPR	Intralink	AENTGVELDDVWELQ [K] K	FDEFQ [K] DLNTNEPR	16	6	1118	1125	sp|P02549|SPTA1	sp|P02549|SPTA1	SPTA1	SPTA1	FALSE	2	1	HS_1526 / SCX
FEEELIDT [K] K <=> IE [K] STMDK	Intralink	FEEELIDT [K] K	IE [K] STMDK	9	3	2797	2816	sp|P68874|PFS230	sp|P68874|PFS230	PFS230	PFS230	FALSE	8	1	HS_1526 / SCX
RDDLD [K] AITAQEGK <=> SSLDSLEALM [K] K	Intralink	RDDLD [K] AITAQEGK	SSLDSLEALM [K] K	6	11	1441	1434	sp|P02549|SPTA1	sp|P02549|SPTA1	SPTA1	SPTA1	FALSE	2	1	HS_1526 / SCX
[K] HEAIETDTAAYEER <=> QE [K] LEQLAR	Intralink	[K] HEAIETDTAAYEER	QE [K] LEQLAR	1	3	463	419	sp|P11277|SPTB	sp|P11277|SPTB	SPTB	SPTB	FALSE	1	1	HS_1526 / SCX
YGNQIEEDEHNE [K] IK <=> NDTVLL [K] R	Intralink	YGNQIEEDEHNE [K] IK	NDTVLL [K] R	13	7	761	1273	sp|P68874|PFS230	sp|P68874|PFS230	PFS230	PFS230	FALSE	1	1	HS_1526 / SCX
NESLISTLPND [T] KK <=> [K] NENVIK	Intralink	NESLISTLPND [T] KK	[K] NENVIK	12	1	2468	2381	sp|P68874|PFS230	sp|P68874|PFS230	PFS230	PFS230	FALSE	1	1	HS_1526 / SCX
LPEITDL [K] DK <=> YAALL [K] R	Intralink	LPEITDL [K] DK	YAALL [K] R	8	6	1992	2015	sp|P02549|SPTA1	sp|P02549|SPTA1	SPTA1	SPTA1	FALSE	5	1	HS_1526 / SCX
VTGDETA [T] KK <=> D [K] IGNILK	Intralink	VTGDETA [T] KK	D [K] IGNILK	8	2	2608	2759	sp|P68874|PFS230	sp|P68874|PFS230	PFS230	PFS230	FALSE	3	1	HS_1526 / SCX
LLFSCSC [K] TSHTNTIGTMK <=> DN [K] TVK	Intralink	LLFSCSC [K] TSHTNTIGTMK	DN [K] TVK	8	3	2018	1973	sp|P68874|PFS230	sp|P68874|PFS230	PFS230	PFS230	FALSE	2	1	HS_1526 / SCX
[K] LNEASR <=> TND [K] GK	Intralink	[K] LNEASR	TND [K] GK	1	4	1602	1599	sp|P02549|SPTA1	sp|P02549|SPTA1	SPTA1	SPTA1	FALSE	1	1	HS_1526 / SCX
IE [K] STMDK <=> I [K] IDEK	Intralink	IE [K] STMDK	I [K] IDEK	3	2	2816	2823	sp|P68874|PFS230	sp|P68874|PFS230	PFS230	PFS230	FALSE	1	1	HS_1526 / SCX
CPTS [K] DNYEAAK <=> YF [K] NIK	Intralink	CPTS [K] DNYEAAK	YF [K] NIK	5	3	1744	1812	sp|P68874|PFS230	sp|P68874|PFS230	PFS230	PFS230	FALSE	1	1	HS_1526 / SCX
VLQEESQN [K] EISSK <=> IEALNE [K] TPSLAK	Intralink	VLQEESQN [K] EISSK	IEALNE [K] TPSLAK	9	7	1897	1909	sp|P02549|SPTA1	sp|P02549|SPTA1	SPTA1	SPTA1	FALSE	1	1	HS_1526 / SCX
TSHTNTIGTM [K] VTLNK <=> DN [K] TVK	Intralink	TSHTNTIGTM [K] VTLNK	DN [K] TVK	11	3	2029	1973	sp|P68874|PFS230	sp|P68874|PFS230	PFS230	PFS230	FALSE	5	1	HS_1526 / SCX
LVAEGNLYSD [K] IK <=> E [K] VQLIEDR	Intralink	LVAEGNLYSD [K] IK	E [K] VQLIEDR	11	2	1244	1248	sp|P11277|SPTB	sp|P11277|SPTB	SPTB	SPTB	FALSE	10	1	HS_1526 / SCX
LQTAYAGE [K] AEAIQNK <=> TQLVDTAD [K] FR	Intralink	LQTAYAGE [K] AEAIQNK	TQLVDTAD [K] FR	9	9	1870	1905	sp|P11277|SPTB	sp|P11277|SPTB	SPTB	SPTB	FALSE	1	1	HS_1526 / SCX
VG [K] VIDHAIETEK <=> VLAVEG [K] R	Intralink	VG [K] VIDHAIETEK	VLAVEG [K] R	3	7	292	288	sp|P11277|SPTB	sp|P11277|SPTB	SPTB	SPTB	FALSE	4	1	HS_1526 / SCX
ALQFL [K] EQR <=> I [K] ALADER	Intralink	ALQFL [K] EQR	I [K] ALADER	6	2	124	46	sp|P11277|SPTB	sp|P11277|SPTB	SPTB	SPTB	FALSE	1	1	HS_1526 / SCX
ITDLY [K] DLR <=> I [K] ALADER	Intralink	ITDLY [K] DLR	I [K] ALADER	6	2	80	46	sp|P11277|SPTB	sp|P11277|SPTB	SPTB	SPTB	FALSE	4	1	HS_1526 / SCX
ALDVVTI [K] CPHTK <=> [S] KVTGDETATK	Intralink	ALDVVTI [K] CPHTK	[S] KVTGDETATK	8	1	2489	2599	sp|P68874|PFS230	sp|P68874|PFS230	PFS230	PFS230	FALSE	1	1	HS_1526 / SCX
LQGQVD [K] HYAGLK <=> NI [K] QLASR	Intralink	LQGQVD [K] HYAGLK	NI [K] QLASR	7	3	1670	1641	sp|P11277|SPTB	sp|P11277|SPTB	SPTB	SPTB	FALSE	3	1	HS_1526 / SCX
TQLVDTAD [K] FR <=> E [K] LQQVMSR	Intralink	TQLVDTAD [K] FR	E [K] LQQVMSR	9	2	1905	1983	sp|P11277|SPTB	sp|P11277|SPTB	SPTB	SPTB	FALSE	4	1	HS_1526 / SCX
SDDPG [K] DLTSVNR <=> A [K] LQISR	Intralink	SDDPG [K] DLTSVNR	A [K] LQISR	6	2	1409	1480	sp|P11277|SPTB	sp|P11277|SPTB	SPTB	SPTB	FALSE	9	1	HS_1526 / SCX
VG [K] VIDHAIETEK <=> I [K] ALADER	Intralink	VG [K] VIDHAIETEK	I [K] ALADER	3	2	292	46	sp|P11277|SPTB	sp|P11277|SPTB	SPTB	SPTB	FALSE	1	1	HS_1526 / SCX
VVEST [K] DLGR <=> [K] LSGLER	Intralink	VVEST [K] DLGR	[K] LSGLER	6	1	981	996	sp|P11277|SPTB	sp|P11277|SPTB	SPTB	SPTB	FALSE	2	1	HS_1526 / SCX
QE [K] LEQLAR <=> I [K] ALADER	Intralink	QE [K] LEQLAR	I [K] ALADER	3	2	419	46	sp|P11277|SPTB	sp|P11277|SPTB	SPTB	SPTB	FALSE	4	1	HS_1526 / SCX
A [K] LQISR <=> [K] QLESSR	Intralink	A [K] LQISR	[K] QLESSR	2	1	1480	1472	sp|P11277|SPTB	sp|P11277|SPTB	SPTB	SPTB	FALSE	3	1	HS_1526 / SCX
SDDPG [K] DLTSVNR <=> MLA [K] LK	Intralink	SDDPG [K] DLTSVNR	MLA [K] LK	6	4	1409	1420	sp|P11277|SPTB	sp|P11277|SPTB	SPTB	SPTB	FALSE	7	1	HS_1526 / SCX
[K] LSGLER <=> WITD [K] TK	Intralink	[K] LSGLER	WITD [K] TK	1	5	996	973	sp|P11277|SPTB	sp|P11277|SPTB	SPTB	SPTB	FALSE	2	1	HS_1526 / SCX
SDDPG [K] DLTSVNR <=> [K] QLESSR	Intralink	SDDPG [K] DLTSVNR	[K] QLESSR	6	1	1409	1472	sp|P11277|SPTB	sp|P11277|SPTB	SPTB	SPTB	FALSE	2	1	HS_1526 / SCX
LQTAYAGE [K] AEAIQNK <=> NI [K] QLASR	Intralink	LQTAYAGE [K] AEAIQNK	NI [K] QLASR	9	3	1870	1641	sp|P11277|SPTB	sp|P11277|SPTB	SPTB	SPTB	FALSE	1	1	HS_1526 / SCX
VLAVEG [K] R <=> L [K] DSNAR	Intralink	VLAVEG [K] R	L [K] DSNAR	7	2	288	226	sp|P11277|SPTB	sp|P11277|SPTB	SPTB	SPTB	FALSE	1	1	HS_1526 / SCX
T [K] VVESTK <=> [K] LSGLER	Intralink	T [K] VVESTK	[K] LSGLER	2	1	975	996	sp|P11277|SPTB	sp|P11277|SPTB	SPTB	SPTB	FALSE	1	1	HS_1526 / SCX
ESQQLMDSHPEQ [K] EDIGQR <=> [K] LSGLER	Intralink	ESQQLMDSHPEQ [K] EDIGQR	[K] LSGLER	13	1	1029	996	sp|P11277|SPTB	sp|P11277|SPTB	SPTB	SPTB	FALSE	2	1	HS_1526 / SCX
ESGE [K] VIQGQTDPEYLLLGQR <=> [K] LSGLER	Intralink	ESGE [K] VIQGQTDPEYLLLGQR	[K] LSGLER	5	1	1126	996	sp|P11277|SPTB	sp|P11277|SPTB	SPTB	SPTB	FALSE	2	1	HS_1526 / SCX
FL [K] SGCYEDDINR <=> SELENETDEE [K] K	Intralink	FL [K] SGCYEDDINR	SELENETDEE [K] K	3	11	515	489	sp|Q8I0V4|PF3D7_1222300	sp|Q8I0V4|PF3D7_1222300	PF3D7_1222300	PF3D7_1222300	FALSE	1	1	HS_1526 / SCX
IDDLDPSIFE [T] KK <=> [K] DNNVDNESNDK	Intralink	IDDLDPSIFE [T] KK	[K] DNNVDNESNDK	11	1	781	806	sp|Q8I0V4|PF3D7_1222300	sp|Q8I0V4|PF3D7_1222300	PF3D7_1222300	PF3D7_1222300	FALSE	1	1	HS_1526 / SCX
SELENETDEE [K] K <=> [K] LSEPSTYK	Intralink	SELENETDEE [K] K	[K] LSEPSTYK	11	1	489	496	sp|Q8I0V4|PF3D7_1222300	sp|Q8I0V4|PF3D7_1222300	PF3D7_1222300	PF3D7_1222300	FALSE	4	1	HS_1526 / SCX
FTIY [K] DPR <=> SP [K] ELK	Intralink	FTIY [K] DPR	SP [K] ELK	5	3	230	341	sp|Q8I0V4|PF3D7_1222300	sp|Q8I0V4|PF3D7_1222300	PF3D7_1222300	PF3D7_1222300	FALSE	1	1	HS_1526 / SCX
FL [K] SGCYEDDINR <=> LIY [K] EYR	Intralink	FL [K] SGCYEDDINR	LIY [K] EYR	3	4	515	508	sp|Q8I0V4|PF3D7_1222300	sp|Q8I0V4|PF3D7_1222300	PF3D7_1222300	PF3D7_1222300	FALSE	4	1	HS_1526 / SCX
[K] DNNVDNESNDK <=> [K] IEDENDSSK	Intralink	[K] DNNVDNESNDK	[K] IEDENDSSK	1	1	806	783	sp|Q8I0V4|PF3D7_1222300	sp|Q8I0V4|PF3D7_1222300	PF3D7_1222300	PF3D7_1222300	FALSE	1	1	HS_1526 / SCX
ELISNAADALE [K] IR <=> ISAN [K] EK	Intralink	ELISNAADALE [K] IR	ISAN [K] EK	12	5	113	139	sp|Q8I0V4|PF3D7_1222300	sp|Q8I0V4|PF3D7_1222300	PF3D7_1222300	PF3D7_1222300	FALSE	1	1	HS_1526 / SCX
FLSLSDESVLGEE [K] K <=> SP [K] ELK	Intralink	FLSLSDESVLGEE [K] K	SP [K] ELK	14	3	129	341	sp|Q8I0V4|PF3D7_1222300	sp|Q8I0V4|PF3D7_1222300	PF3D7_1222300	PF3D7_1222300	FALSE	1	1	HS_1526 / SCX
SVTNP [K] DLELTNSIK <=> SP [K] ELK	Intralink	SVTNP [K] DLELTNSIK	SP [K] ELK	6	3	722	341	sp|Q8I0V4|PF3D7_1222300	sp|Q8I0V4|PF3D7_1222300	PF3D7_1222300	PF3D7_1222300	FALSE	1	1	HS_1526 / SCX
YMSFV [K] GVVDSDDLPLNVSR <=> SP [K] ELK	Intralink	YMSFV [K] GVVDSDDLPLNVSR	SP [K] ELK	6	3	425	341	sp|Q8I0V4|PF3D7_1222300	sp|Q8I0V4|PF3D7_1222300	PF3D7_1222300	PF3D7_1222300	FALSE	2	1	HS_1526 / SCX
VEETDDPN [K] K <=> SP [K] ELK	Intralink	VEETDDPN [K] K	SP [K] ELK	9	3	314	341	sp|Q8I0V4|PF3D7_1222300	sp|Q8I0V4|PF3D7_1222300	PF3D7_1222300	PF3D7_1222300	FALSE	1	1	HS_1526 / SCX
ISEILLDHGAPIQA [K] TK <=> GAQIET [K] TK	Intralink	ISEILLDHGAPIQA [K] TK	GAQIET [K] TK	15	7	301	268	sp|P16157|ANK1	sp|P16157|ANK1	ANK1	ANK1	FALSE	1	1	HS_1526 / SCX
GASPNVSNV [K] VETPLHMAAR <=> A [K] DDQTPLHCAAR	Intralink	GASPNVSNV [K] VETPLHMAAR	A [K] DDQTPLHCAAR	10	2	436	468	sp|P16157|ANK1	sp|P16157|ANK1	ANK1	ANK1	FALSE	2	1	HS_1526 / SCX
YMSFV [K] GVVDSDDLPLNVSR <=> EL [K] DEDYK	Intralink	YMSFV [K] GVVDSDDLPLNVSR	EL [K] DEDYK	6	3	425	344	sp|Q8I0V4|PF3D7_1222300	sp|Q8I0V4|PF3D7_1222300	PF3D7_1222300	PF3D7_1222300	FALSE	1	1	HS_1526 / SCX
EQLQQN [K] ILK <=> VEETDDPN [K] K	Intralink	EQLQQN [K] ILK	VEETDDPN [K] K	7	9	446	314	sp|Q8I0V4|PF3D7_1222300	sp|Q8I0V4|PF3D7_1222300	PF3D7_1222300	PF3D7_1222300	FALSE	1	1	HS_1526 / SCX
[K] LSEPSTYK <=> LIY [K] EYR	Intralink	[K] LSEPSTYK	LIY [K] EYR	1	4	496	508	sp|Q8I0V4|PF3D7_1222300	sp|Q8I0V4|PF3D7_1222300	PF3D7_1222300	PF3D7_1222300	FALSE	1	1	HS_1526 / SCX
SELENETDEE [K] K <=> SP [K] ELK	Intralink	SELENETDEE [K] K	SP [K] ELK	11	3	489	341	sp|Q8I0V4|PF3D7_1222300	sp|Q8I0V4|PF3D7_1222300	PF3D7_1222300	PF3D7_1222300	FALSE	1	1	HS_1526 / SCX
NGASPNEVSSDGTTPLAIA [K] R <=> VVTDETSFVLV [S] DKHR	Intralink	NGASPNEVSSDGTTPLAIA [K] R	VVTDETSFVLV [S] DKHR	20	12	775	799	sp|P16157|ANK1	sp|P16157|ANK1	ANK1	ANK1	FALSE	1	1	HS_1526 / SCX
FTIY [K] DPR <=> GATL [K] R	Intralink	FTIY [K] DPR	GATL [K] R	5	5	230	238	sp|Q8I0V4|PF3D7_1222300	sp|Q8I0V4|PF3D7_1222300	PF3D7_1222300	PF3D7_1222300	FALSE	1	1	HS_1526 / SCX
SELENETDEE [K] K <=> LY [K] EGK	Intralink	SELENETDEE [K] K	LY [K] EGK	11	3	489	468	sp|Q8I0V4|PF3D7_1222300	sp|Q8I0V4|PF3D7_1222300	PF3D7_1222300	PF3D7_1222300	FALSE	2	1	HS_1526 / SCX
EQLQQN [K] ILK <=> SP [K] ELK	Intralink	EQLQQN [K] ILK	SP [K] ELK	7	3	446	341	sp|Q8I0V4|PF3D7_1222300	sp|Q8I0V4|PF3D7_1222300	PF3D7_1222300	PF3D7_1222300	FALSE	2	1	HS_1526 / SCX
EDATNLLND [K] K <=> SP [K] ELK	Intralink	EDATNLLND [K] K	SP [K] ELK	10	3	258	341	sp|Q8I0V4|PF3D7_1222300	sp|Q8I0V4|PF3D7_1222300	PF3D7_1222300	PF3D7_1222300	FALSE	1	1	HS_1526 / SCX
LSEPSTY [K] LIYK <=> N [K] ETLR	Intralink	LSEPSTY [K] LIYK	N [K] ETLR	8	2	504	474	sp|Q8I0V4|PF3D7_1222300	sp|Q8I0V4|PF3D7_1222300	PF3D7_1222300	PF3D7_1222300	FALSE	1	1	HS_1526 / SCX
VQEYEG [K] K <=> SP [K] ELK	Intralink	VQEYEG [K] K	SP [K] ELK	7	3	607	341	sp|Q8I0V4|PF3D7_1222300	sp|Q8I0V4|PF3D7_1222300	PF3D7_1222300	PF3D7_1222300	FALSE	1	1	HS_1526 / SCX
GASPNVSNV [K] VETPLHMAAR <=> A [K] VNAK	Intralink	GASPNVSNV [K] VETPLHMAAR	A [K] VNAK	10	2	436	462	sp|P16157|ANK1	sp|P16157|ANK1	ANK1	ANK1	FALSE	1	1	HS_1526 / SCX
SGNLD [K] ALDHLR <=> P [Y] SVGFR	Intralink	SGNLD [K] ALDHLR	P [Y] SVGFR	6	2	27	3	sp|P16157|ANK1	sp|P16157|ANK1	ANK1	ANK1	FALSE	9	1	HS_1526 / SCX
[K] TTAIVGETGSGK <=> SD [K] IVVFNNPDR	Intralink	[K] TTAIVGETGSGK	SD [K] IVVFNNPDR	1	3	1155	1380	sp|Q7K6A5|PF3D7_0523000	sp|Q7K6A5|PF3D7_0523000	PF3D7_0523000	PF3D7_0523000	FALSE	4	1	HS_1526 / SCX
DREGN [K] VSGPYENSENSNVTSESEETK <=> ETENV [K] ITEESK	Intralink	DREGN [K] VSGPYENSENSNVTSESEETK	ETENV [K] ITEESK	6	6	340	328	sp|Q8I492|PF3D7_0500800	sp|Q8I492|PF3D7_0500800	PF3D7_0500800	PF3D7_0500800	FALSE	1	1	HS_1526 / SCX
GAQIET [K] TK <=> LAMPV [K] VR	Intralink	GAQIET [K] TK	LAMPV [K] VR	7	6	268	1328	sp|P16157|ANK1	sp|P16157|ANK1	ANK1	ANK1	FALSE	3	1	HS_1526 / SCX
LAMPV [K] VR <=> [S] FHFQSFR	Intralink	LAMPV [K] VR	[S] FHFQSFR	6	1	1328	1312	sp|P16157|ANK1	sp|P16157|ANK1	ANK1	ANK1	FALSE	2	1	HS_1526 / SCX
VA [K] VLLDK <=> GA [K] PNSR	Intralink	VA [K] VLLDK	GA [K] PNSR	3	3	355	363	sp|P16157|ANK1	sp|P16157|ANK1	ANK1	ANK1	FALSE	1	1	HS_1526 / SCX
GASPNVSNV [K] VETPLHMAAR <=> P [Y] SVGFR	Intralink	GASPNVSNV [K] VETPLHMAAR	P [Y] SVGFR	10	2	436	3	sp|P16157|ANK1	sp|P16157|ANK1	ANK1	ANK1	FALSE	2	1	HS_1526 / SCX
VD [K] TLEQHENFVEVAR <=> LAMPV [K] VR	Intralink	VD [K] TLEQHENFVEVAR	LAMPV [K] VR	3	6	1268	1328	sp|P16157|ANK1	sp|P16157|ANK1	ANK1	ANK1	FALSE	2	1	HS_1526 / SCX
VD [K] TLEQHENFVEVAR <=> C [Y] CMTDDK	Intralink	VD [K] TLEQHENFVEVAR	C [Y] CMTDDK	3	2	1268	1259	sp|P16157|ANK1	sp|P16157|ANK1	ANK1	ANK1	FALSE	4	1	HS_1526 / SCX
A [K] DDQTPLHCAAR <=> P [Y] SVGFR	Intralink	A [K] DDQTPLHCAAR	P [Y] SVGFR	2	2	468	3	sp|P16157|ANK1	sp|P16157|ANK1	ANK1	ANK1	FALSE	1	1	HS_1526 / SCX
EANTE [K] NDNEK <=> D [K] LLGEGDK	Intralink	EANTE [K] NDNEK	D [K] LLGEGDK	6	2	475	483	sp|Q8I492|PF3D7_0500800	sp|Q8I492|PF3D7_0500800	PF3D7_0500800	PF3D7_0500800	FALSE	2	1	HS_1526 / SCX
VD [K] TLEQHENFVEVAR <=> LV [K] PQK	Intralink	VD [K] TLEQHENFVEVAR	LV [K] PQK	3	3	1268	955	sp|P16157|ANK1	sp|P16157|ANK1	ANK1	ANK1	FALSE	2	1	HS_1526 / SCX
YDTNVGPYG [K] SLSGGQK <=> [K] DGNLSIK	Intralink	YDTNVGPYG [K] SLSGGQK	[K] DGNLSIK	10	1	1310	9	sp|Q7K6A5|PF3D7_0523000	sp|Q7K6A5|PF3D7_0523000	PF3D7_0523000	PF3D7_0523000	FALSE	2	1	HS_1526 / SCX
LTEQEENGT [K] ESSEETK <=> DD [K] PEENEK	Intralink	LTEQEENGT [K] ESSEETK	DD [K] PEENEK	10	3	401	411	sp|Q8I492|PF3D7_0500800	sp|Q8I492|PF3D7_0500800	PF3D7_0500800	PF3D7_0500800	FALSE	1	1	HS_1526 / SCX
SD [K] IVVFNNPDR <=> VDI [K] DVNFR	Intralink	SD [K] IVVFNNPDR	VDI [K] DVNFR	3	4	1380	1129	sp|Q7K6A5|PF3D7_0523000	sp|Q7K6A5|PF3D7_0523000	PF3D7_0523000	PF3D7_0523000	FALSE	5	1	HS_1526 / SCX
QQEEENA [K] DIEEIR <=> ELQFI [K] LR	Intralink	QQEEENA [K] DIEEIR	ELQFI [K] LR	8	6	154	190	sp|Q8I492|PF3D7_0500800	sp|Q8I492|PF3D7_0500800	PF3D7_0500800	PF3D7_0500800	FALSE	1	1	HS_1526 / SCX
ETENV [K] ITEESK <=> ETGES [K] ETR	Intralink	ETENV [K] ITEESK	ETGES [K] ETR	6	6	328	304	sp|Q8I492|PF3D7_0500800	sp|Q8I492|PF3D7_0500800	PF3D7_0500800	PF3D7_0500800	FALSE	2	1	HS_1526 / SCX
VSGPYENSENSNVTSESEE [T] KK <=> LAE [K] EENEGEK	Intralink	VSGPYENSENSNVTSESEE [T] KK	LAE [K] EENEGEK	20	4	360	366	sp|Q8I492|PF3D7_0500800	sp|Q8I492|PF3D7_0500800	PF3D7_0500800	PF3D7_0500800	FALSE	2	1	HS_1526 / SCX
YDTNVGPYG [K] SLSGGQK <=> DGNLSI [K] EEVEK	Intralink	YDTNVGPYG [K] SLSGGQK	DGNLSI [K] EEVEK	10	7	1310	16	sp|Q7K6A5|PF3D7_0523000	sp|Q7K6A5|PF3D7_0523000	PF3D7_0523000	PF3D7_0523000	FALSE	5	1	HS_1526 / SCX
ELEEMDESDVE [K] AFR <=> ELQFI [K] LR	Intralink	ELEEMDESDVE [K] AFR	ELQFI [K] LR	12	6	181	190	sp|Q8I492|PF3D7_0500800	sp|Q8I492|PF3D7_0500800	PF3D7_0500800	PF3D7_0500800	FALSE	1	1	HS_1526 / SCX
ETGES [K] ETR <=> IYEET [K] YNK	Intralink	ETGES [K] ETR	IYEET [K] YNK	6	6	304	313	sp|Q8I492|PF3D7_0500800	sp|Q8I492|PF3D7_0500800	PF3D7_0500800	PF3D7_0500800	FALSE	2	1	HS_1526 / SCX
ETDES [K] ETGESK <=> ELQFI [K] LR	Intralink	ETDES [K] ETGESK	ELQFI [K] LR	6	6	220	190	sp|Q8I492|PF3D7_0500800	sp|Q8I492|PF3D7_0500800	PF3D7_0500800	PF3D7_0500800	FALSE	1	1	HS_1526 / SCX
[K] QQEEENAK <=> ELQFI [K] LR	Intralink	[K] QQEEENAK	ELQFI [K] LR	1	6	146	190	sp|Q8I492|PF3D7_0500800	sp|Q8I492|PF3D7_0500800	PF3D7_0500800	PF3D7_0500800	FALSE	1	1	HS_1526 / SCX
VIGQEIITEEV [K] K <=> EIE [K] QEEK	Intralink	VIGQEIITEEV [K] K	EIE [K] QEEK	12	4	745	750	sp|Q8I492|PF3D7_0500800	sp|Q8I492|PF3D7_0500800	PF3D7_0500800	PF3D7_0500800	FALSE	1	1	HS_1526 / SCX
YDTNVGPYG [K] SLSGGQK <=> [K] DVEIYK	Intralink	YDTNVGPYG [K] SLSGGQK	[K] DVEIYK	10	1	1310	391	sp|Q7K6A5|PF3D7_0523000	sp|Q7K6A5|PF3D7_0523000	PF3D7_0523000	PF3D7_0523000	FALSE	2	1	HS_1526 / SCX
GN [K] ENILEIK <=> EIE [K] QEEK	Intralink	GN [K] ENILEIK	EIE [K] QEEK	3	4	757	750	sp|Q8I492|PF3D7_0500800	sp|Q8I492|PF3D7_0500800	PF3D7_0500800	PF3D7_0500800	FALSE	1	1	HS_1526 / SCX
YDTLVGSNA [S] KLSGGQK <=> NC [K] NTAENEK	Intralink	YDTLVGSNA [S] KLSGGQK	NC [K] NTAENEK	10	3	561	747	sp|Q7K6A5|PF3D7_0523000	sp|Q7K6A5|PF3D7_0523000	PF3D7_0523000	PF3D7_0523000	FALSE	1	1	HS_1526 / SCX
EEVE [K] ELNK <=> [K] DGNLSIK	Intralink	EEVE [K] ELNK	[K] DGNLSIK	5	1	21	9	sp|Q7K6A5|PF3D7_0523000	sp|Q7K6A5|PF3D7_0523000	PF3D7_0523000	PF3D7_0523000	FALSE	4	1	HS_1526 / SCX
AD [K] TIITIAHR <=> IN [K] NLIK	Intralink	AD [K] TIITIAHR	IN [K] NLIK	3	3	1363	1119	sp|Q7K6A5|PF3D7_0523000	sp|Q7K6A5|PF3D7_0523000	PF3D7_0523000	PF3D7_0523000	FALSE	3	1	HS_1526 / SCX
EIM [K] EDVNEK <=> [K] DNVIGK	Intralink	EIM [K] EDVNEK	[K] DNVIGK	4	1	895	885	sp|Q8I492|PF3D7_0500800	sp|Q8I492|PF3D7_0500800	PF3D7_0500800	PF3D7_0500800	FALSE	1	1	HS_1526 / SCX
NC [K] NTAENEK <=> LSGGQ [K] QR	Intralink	NC [K] NTAENEK	LSGGQ [K] QR	3	6	747	568	sp|Q7K6A5|PF3D7_0523000	sp|Q7K6A5|PF3D7_0523000	PF3D7_0523000	PF3D7_0523000	FALSE	2	1	HS_1526 / SCX
TL [K] LEYLR <=> AIDY [K] NK	Intralink	TL [K] LEYLR	AIDY [K] NK	3	5	128	1016	sp|Q7K6A5|PF3D7_0523000	sp|Q7K6A5|PF3D7_0523000	PF3D7_0523000	PF3D7_0523000	FALSE	2	1	HS_1526 / SCX
NC [K] NTAENEK <=> [K] SNIDVR	Intralink	NC [K] NTAENEK	[K] SNIDVR	3	1	747	1104	sp|Q7K6A5|PF3D7_0523000	sp|Q7K6A5|PF3D7_0523000	PF3D7_0523000	PF3D7_0523000	FALSE	2	1	HS_1526 / SCX
VDI [K] DVNFR <=> [K] SNIDVR	Intralink	VDI [K] DVNFR	[K] SNIDVR	4	1	1129	1104	sp|Q7K6A5|PF3D7_0523000	sp|Q7K6A5|PF3D7_0523000	PF3D7_0523000	PF3D7_0523000	FALSE	2	1	HS_1526 / SCX
EEVE [K] ELNK <=> [K] STAELFR	Intralink	EEVE [K] ELNK	[K] STAELFR	5	1	21	26	sp|Q7K6A5|PF3D7_0523000	sp|Q7K6A5|PF3D7_0523000	PF3D7_0523000	PF3D7_0523000	FALSE	9	1	HS_1526 / SCX
NLSFTCDS [K] K <=> NLI [K] GK	Intralink	NLSFTCDS [K] K	NLI [K] GK	9	4	1154	1123	sp|Q7K6A5|PF3D7_0523000	sp|Q7K6A5|PF3D7_0523000	PF3D7_0523000	PF3D7_0523000	FALSE	1	1	HS_1526 / SCX
YDTNVGPYG [K] SLSGGQK <=> EEVE [K] ELNK	Intralink	YDTNVGPYG [K] SLSGGQK	EEVE [K] ELNK	10	5	1310	21	sp|Q7K6A5|PF3D7_0523000	sp|Q7K6A5|PF3D7_0523000	PF3D7_0523000	PF3D7_0523000	FALSE	2	1	HS_1526 / SCX
NTAENE [K] EEK <=> [K] SNIDVR	Intralink	NTAENE [K] EEK	[K] SNIDVR	7	1	754	1104	sp|Q7K6A5|PF3D7_0523000	sp|Q7K6A5|PF3D7_0523000	PF3D7_0523000	PF3D7_0523000	FALSE	1	1	HS_1526 / SCX
IEF [K] NVR <=> [K] DVEIYK	Intralink	IEF [K] NVR	[K] DVEIYK	4	1	381	391	sp|Q7K6A5|PF3D7_0523000	sp|Q7K6A5|PF3D7_0523000	PF3D7_0523000	PF3D7_0523000	FALSE	1	1	HS_1526 / SCX
SLSGGQ [K] QR <=> [K] DVEIYK	Intralink	SLSGGQ [K] QR	[K] DVEIYK	7	1	1317	391	sp|Q7K6A5|PF3D7_0523000	sp|Q7K6A5|PF3D7_0523000	PF3D7_0523000	PF3D7_0523000	FALSE	2	1	HS_1526 / SCX
K [T] TAIVGETGSGK <=> NLI [K] GK	Intralink	K [T] TAIVGETGSGK	NLI [K] GK	2	4	1156	1123	sp|Q7K6A5|PF3D7_0523000	sp|Q7K6A5|PF3D7_0523000	PF3D7_0523000	PF3D7_0523000	FALSE	2	1	HS_1526 / SCX
TL [K] LEYLR <=> S [K] EIEK	Intralink	TL [K] LEYLR	S [K] EIEK	3	2	128	957	sp|Q7K6A5|PF3D7_0523000	sp|Q7K6A5|PF3D7_0523000	PF3D7_0523000	PF3D7_0523000	FALSE	2	1	HS_1526 / SCX
NC [K] NTAENEK <=> [K] APNNLR	Intralink	NC [K] NTAENEK	[K] APNNLR	3	1	747	770	sp|Q7K6A5|PF3D7_0523000	sp|Q7K6A5|PF3D7_0523000	PF3D7_0523000	PF3D7_0523000	FALSE	2	1	HS_1526 / SCX
NTAENE [K] EEK <=> [K] APNNLR	Intralink	NTAENE [K] EEK	[K] APNNLR	7	1	754	770	sp|Q7K6A5|PF3D7_0523000	sp|Q7K6A5|PF3D7_0523000	PF3D7_0523000	PF3D7_0523000	FALSE	1	1	HS_1526 / SCX
LSFE [K] YYPLMIR <=> NC [K] NTAENEK	Intralink	LSFE [K] YYPLMIR	NC [K] NTAENEK	5	3	1096	747	sp|Q7K6A5|PF3D7_0523000	sp|Q7K6A5|PF3D7_0523000	PF3D7_0523000	PF3D7_0523000	FALSE	1	1	HS_1526 / SCX
NEGDDE [K] DNYTNNK <=> AIA [K] EINILNK	Intralink	NEGDDE [K] DNYTNNK	AIA [K] EINILNK	7	4	848	834	sp|Q76NN8|PF3D7_0106300	sp|Q76NN8|PF3D7_0106300	PF3D7_0106300	PF3D7_0106300	FALSE	2	1	HS_1526 / SCX
GVG [S] DRCEDITQNYK <=> YPEGSLQE [K] EVLER	Intralink	GVG [S] DRCEDITQNYK	YPEGSLQE [K] EVLER	4	9	425	445	sp|P16452|EPB42	sp|P16452|EPB42	EPB42	EPB42	FALSE	1	1	HS_1526 / SCX
YVGNNIST [K] GVGSDR <=> YPEGSLQE [K] EVLER	Intralink	YVGNNIST [K] GVGSDR	YPEGSLQE [K] EVLER	9	9	421	445	sp|P16452|EPB42	sp|P16452|EPB42	EPB42	EPB42	FALSE	1	1	HS_1526 / SCX
YVGNNIST [K] GVGSDR <=> EDAVFL [K] NEAQR	Intralink	YVGNNIST [K] GVGSDR	EDAVFL [K] NEAQR	9	7	421	150	sp|P16452|EPB42	sp|P16452|EPB42	EPB42	EPB42	FALSE	2	1	HS_1526 / SCX
MILDMNETIQ [K] LK <=> SDSE [K] AYGGPK	Intralink	MILDMNETIQ [K] LK	SDSE [K] AYGGPK	11	5	1951	1958	sp|Q8I4R5|PF3D7_1252100	sp|Q8I4R5|PF3D7_1252100	PF3D7_1252100	PF3D7_1252100	FALSE	1	1	HS_1526 / SCX
N [K] NSIEISECVESEQNEVK <=> CNDDIE [K] K	Intralink	N [K] NSIEISECVESEQNEVK	CNDDIE [K] K	2	7	97	71	sp|Q8ILP3|P113	sp|Q8ILP3|P113	P113	P113	FALSE	1	1	HS_1526 / SCX
YNALV [K] SEHEK <=> DEAENAEL [K] K	Intralink	YNALV [K] SEHEK	DEAENAEL [K] K	6	9	972	996	sp|Q8I4R5|PF3D7_1252100	sp|Q8I4R5|PF3D7_1252100	PF3D7_1252100	PF3D7_1252100	FALSE	1	1	HS_1526 / SCX
DNSMTSYML [S] KK <=> VE [K] VVVGQR	Intralink	DNSMTSYML [S] KK	VE [K] VVVGQR	10	3	649	604	sp|Q8IC05|PF3D7_0708400	sp|Q8IC05|PF3D7_0708400	PF3D7_0708400	PF3D7_0708400	FALSE	2	1	HS_1526 / SCX
DNGL [K] NEELDDR <=> L [K] YGLNELEVEK	Intralink	DNGL [K] NEELDDR	L [K] YGLNELEVEK	5	2	29	39	sp|Q76NN8|PF3D7_0106300	sp|Q76NN8|PF3D7_0106300	PF3D7_0106300	PF3D7_0106300	FALSE	2	1	HS_1526 / SCX
VALTAQTGEQPS [K] INR <=> [K] WWSAVVEER	Intralink	VALTAQTGEQPS [K] INR	[K] WWSAVVEER	13	1	71	88	sp|P16452|EPB42	sp|P16452|EPB42	EPB42	EPB42	FALSE	3	1	HS_1526 / SCX
YN [K] NSPVLVGNPGTGK <=> S [K] YENFYGINITDK	Intralink	YN [K] NSPVLVGNPGTGK	S [K] YENFYGINITDK	3	2	228	385	sp|Q8IIJ8|PF3D7_1116800	sp|Q8IIJ8|PF3D7_1116800	PF3D7_1116800	PF3D7_1116800	FALSE	2	1	HS_1526 / SCX
FLDVN [K] DNGLK <=> II [K] IYSTSLK	Intralink	FLDVN [K] DNGLK	II [K] IYSTSLK	6	3	24	171	sp|Q76NN8|PF3D7_0106300	sp|Q76NN8|PF3D7_0106300	PF3D7_0106300	PF3D7_0106300	FALSE	11	1	HS_1526 / SCX
GDAEELG [K] EETSEVK <=> GDAEELG [K] GEVSEDK	Intralink	GDAEELG [K] EETSEVK	GDAEELG [K] GEVSEDK	8	8	706	571;691	sp|B9ZSJ2|PF3D7_0114000	sp|B9ZSJ2|PF3D7_0114000; sp|B9ZSJ2|PF3D7_0114000	PF3D7_0114000	PF3D7_0114000; PF3D7_0114000	FALSE	4	1	HS_1526 / SCX
AIA [K] EINILNK <=> [K] LMSVIVENK	Intralink	AIA [K] EINILNK	[K] LMSVIVENK	4	1	834	698	sp|Q76NN8|PF3D7_0106300	sp|Q76NN8|PF3D7_0106300	PF3D7_0106300	PF3D7_0106300	FALSE	2	1	HS_1526 / SCX
VE [K] VVVGQR <=> VI [K] DVLHEK	Intralink	VE [K] VVVGQR	VI [K] DVLHEK	3	3	604	595	sp|Q8IC05|PF3D7_0708400	sp|Q8IC05|PF3D7_0708400	PF3D7_0708400	PF3D7_0708400	FALSE	4	1	HS_1526 / SCX
NSSLSDENN [K] LTK <=> STHLLEETSM [K] K	Intralink	NSSLSDENN [K] LTK	STHLLEETSM [K] K	10	11	481	672	sp|A0A143ZZK9|PF3D7_1211900	sp|A0A143ZZK9|PF3D7_1211900	PF3D7_1211900	PF3D7_1211900	FALSE	11	1	HS_1526 / SCX
TEDE [K] GTEVYK <=> [K] ETDVDEK	Intralink	TEDE [K] GTEVYK	[K] ETDVDEK	5	1	481	488	sp|O96127|PF3D7_0202400	sp|O96127|PF3D7_0202400	PF3D7_0202400	PF3D7_0202400	FALSE	6	1	HS_1526 / SCX
GAPENII [K] NCK <=> [K] LMSVIVENK	Intralink	GAPENII [K] NCK	[K] LMSVIVENK	8	1	724	698	sp|Q76NN8|PF3D7_0106300	sp|Q76NN8|PF3D7_0106300	PF3D7_0106300	PF3D7_0106300	FALSE	1	1	HS_1526 / SCX
ELISNASDALD [K] IR <=> DETNE [K] LGR	Intralink	ELISNASDALD [K] IR	DETNE [K] LGR	12	6	44	166	sp|Q8IC05|PF3D7_0708400	sp|Q8IC05|PF3D7_0708400	PF3D7_0708400	PF3D7_0708400	FALSE	1	1	HS_1526 / SCX
VALTAQTGEQPS [K] INR <=> AFLPAL [K] K	Intralink	VALTAQTGEQPS [K] INR	AFLPAL [K] K	13	7	71	57	sp|P16452|EPB42	sp|P16452|EPB42	EPB42	EPB42	FALSE	7	1	HS_1526 / SCX
EM [K] SNENTIISR <=> GS [K] ILEDK	Intralink	EM [K] SNENTIISR	GS [K] ILEDK	3	3	481	493	sp|Q76NN8|PF3D7_0106300	sp|Q76NN8|PF3D7_0106300	PF3D7_0106300	PF3D7_0106300	FALSE	1	1	HS_1526 / SCX
[K] EDQQEDDDGFYDAYK <=> [K] EDQQEDDDGFYDAYK	Homomeric-inter	[K] EDQQEDDDGFYDAYK	[K] EDQQEDDDGFYDAYK	1	1	757	757	sp|Q8ILA1|PF3D7_1436300	sp|Q8ILA1|PF3D7_1436300	PF3D7_1436300	PF3D7_1436300	FALSE	7	1	HS_1526 / SCX
AEYEGLC [K] VIK <=> VE [K] VVVGQR	Intralink	AEYEGLC [K] VIK	VE [K] VVVGQR	8	3	592	604	sp|Q8IC05|PF3D7_0708400	sp|Q8IC05|PF3D7_0708400	PF3D7_0708400	PF3D7_0708400	FALSE	2	1	HS_1526 / SCX
TEEDEE [K] TEDEK <=> [K] ETDVDEK	Intralink	TEEDEE [K] TEDEK	[K] ETDVDEK	7	1	476	488	sp|O96127|PF3D7_0202400	sp|O96127|PF3D7_0202400	PF3D7_0202400	PF3D7_0202400	FALSE	1	1	HS_1526 / SCX
AL [K] EASMVITESPAALQLR <=> A [K] VIAAEGEMNASR	Intralink	AL [K] EASMVITESPAALQLR	A [K] VIAAEGEMNASR	3	2	235	220	sp|P27105|STOM	sp|P27105|STOM	STOM	STOM	FALSE	3	1	HS_1526 / SCX
SVTHANALTVMG [K] ASTPGAAAQIQEVK <=> NSSYFPG [K] LR	Intralink	SVTHANALTVMG [K] ASTPGAAAQIQEVK	NSSYFPG [K] LR	13	8	743	600	sp|P02730|SLC4A1	sp|P02730|SLC4A1	SLC4A1	SLC4A1	FALSE	9	1	HS_1526 / SCX
N [K] NEEPVICK <=> CNDDIE [K] K	Intralink	N [K] NEEPVICK	CNDDIE [K] K	2	7	141	71	sp|Q8ILP3|P113	sp|Q8ILP3|P113	P113	P113	FALSE	3	1	HS_1526 / SCX
AYDNYFITPV [K] NNQPK <=> E [K] FDIEK	Intralink	AYDNYFITPV [K] NNQPK	E [K] FDIEK	11	2	2123	1434	sp|Q8I4R5|PF3D7_1252100	sp|Q8I4R5|PF3D7_1252100	PF3D7_1252100	PF3D7_1252100	FALSE	1	1	HS_1526 / SCX
EDQLEYLEE [K] R <=> DETNE [K] LGR	Intralink	EDQLEYLEE [K] R	DETNE [K] LGR	10	6	188	166	sp|Q8IC05|PF3D7_0708400	sp|Q8IC05|PF3D7_0708400	PF3D7_0708400	PF3D7_0708400	FALSE	1	1	HS_1526 / SCX
YGVL [K] QCPLDIVK <=> VIEEIN [K] ER	Intralink	YGVL [K] QCPLDIVK	VIEEIN [K] ER	5	7	580	695	sp|Q8I4R5|PF3D7_1252100	sp|Q8I4R5|PF3D7_1252100	PF3D7_1252100	PF3D7_1252100	FALSE	1	1	HS_1526 / SCX
TE [K] AEEELEEDK <=> EETEVDE [K] K	Intralink	TE [K] AEEELEEDK	EETEVDE [K] K	3	8	430	426	sp|O96127|PF3D7_0202400	sp|O96127|PF3D7_0202400	PF3D7_0202400	PF3D7_0202400	FALSE	7	1	HS_1526 / SCX
SVTHANALTVMG [K] ASTPGAAAQIQEVK <=> F [K] NSSYFPGK	Intralink	SVTHANALTVMG [K] ASTPGAAAQIQEVK	F [K] NSSYFPGK	13	2	743	592	sp|P02730|SLC4A1	sp|P02730|SLC4A1	SLC4A1	SLC4A1	FALSE	2	1	HS_1526 / SCX
FQTS [K] SGDEMIGLK <=> T [K] ITELLR	Intralink	FQTS [K] SGDEMIGLK	T [K] ITELLR	5	2	488	477	sp|Q8IC05|PF3D7_0708400	sp|Q8IC05|PF3D7_0708400	PF3D7_0708400	PF3D7_0708400	FALSE	3	1	HS_1526 / SCX
VIEEIN [K] ER <=> TVEE [K] LK	Intralink	VIEEIN [K] ER	TVEE [K] LK	7	5	695	1664	sp|Q8I4R5|PF3D7_1252100	sp|Q8I4R5|PF3D7_1252100	PF3D7_1252100	PF3D7_1252100	FALSE	9	1	HS_1526 / SCX
II [K] IYSTSLK <=> NEC [K] QIK	Intralink	II [K] IYSTSLK	NEC [K] QIK	3	4	171	686	sp|Q76NN8|PF3D7_0106300	sp|Q76NN8|PF3D7_0106300	PF3D7_0106300	PF3D7_0106300	FALSE	2	1	HS_1526 / SCX
ASF [K] FQDFVVK <=> VIEEIN [K] ER	Intralink	ASF [K] FQDFVVK	VIEEIN [K] ER	4	7	702	695	sp|Q8I4R5|PF3D7_1252100	sp|Q8I4R5|PF3D7_1252100	PF3D7_1252100	PF3D7_1252100	FALSE	1	1	HS_1526 / SCX
L [K] EEEEHDIK <=> VIEEIN [K] ER	Intralink	L [K] EEEEHDIK	VIEEIN [K] ER	2	7	1666	695	sp|Q8I4R5|PF3D7_1252100	sp|Q8I4R5|PF3D7_1252100	PF3D7_1252100	PF3D7_1252100	FALSE	1	1	HS_1526 / SCX
TGLI [K] EDDLIPK <=> TVEE [K] LK	Intralink	TGLI [K] EDDLIPK	TVEE [K] LK	5	5	1652	1664	sp|Q8I4R5|PF3D7_1252100	sp|Q8I4R5|PF3D7_1252100	PF3D7_1252100	PF3D7_1252100	FALSE	1	1	HS_1526 / SCX
E [K] GEYGEGTDDEEDK <=> ETDVDE [K] K	Intralink	E [K] GEYGEGTDDEEDK	ETDVDE [K] K	2	7	498	495	sp|O96127|PF3D7_0202400	sp|O96127|PF3D7_0202400	PF3D7_0202400	PF3D7_0202400	FALSE	1	1	HS_1526 / SCX
TEDE [K] GTEVYK <=> E [K] TEEDEEK	Intralink	TEDE [K] GTEVYK	E [K] TEEDEEK	5	2	481	469	sp|O96127|PF3D7_0202400	sp|O96127|PF3D7_0202400	PF3D7_0202400	PF3D7_0202400	FALSE	2	1	HS_1526 / SCX
VE [K] VVVGQR <=> [K] IMEINAR	Intralink	VE [K] VVVGQR	[K] IMEINAR	3	1	604	651	sp|Q8IC05|PF3D7_0708400	sp|Q8IC05|PF3D7_0708400	PF3D7_0708400	PF3D7_0708400	FALSE	1	1	HS_1526 / SCX
VE [K] VVVGQR <=> IM [K] AQALR	Intralink	VE [K] VVVGQR	IM [K] AQALR	3	3	604	634	sp|Q8IC05|PF3D7_0708400	sp|Q8IC05|PF3D7_0708400	PF3D7_0708400	PF3D7_0708400	FALSE	8	1	HS_1526 / SCX
ASTPGAAAQIQEV [K] EQR <=> NSSYFPG [K] LR	Intralink	ASTPGAAAQIQEV [K] EQR	NSSYFPG [K] LR	14	8	757	600	sp|P02730|SLC4A1	sp|P02730|SLC4A1	SLC4A1	SLC4A1	FALSE	21	1	HS_1526 / SCX
FLDVN [K] DNGLK <=> NEC [K] QIK	Intralink	FLDVN [K] DNGLK	NEC [K] QIK	6	4	24	686	sp|Q76NN8|PF3D7_0106300	sp|Q76NN8|PF3D7_0106300	PF3D7_0106300	PF3D7_0106300	FALSE	1	1	HS_1526 / SCX
IM [K] AQALR <=> [K] IMEINAR	Intralink	IM [K] AQALR	[K] IMEINAR	3	1	634	651	sp|Q8IC05|PF3D7_0708400	sp|Q8IC05|PF3D7_0708400	PF3D7_0708400	PF3D7_0708400	FALSE	3	1	HS_1526 / SCX
DETNE [K] LGR <=> ALLFIP [K] R	Intralink	DETNE [K] LGR	ALLFIP [K] R	6	7	166	364	sp|Q8IC05|PF3D7_0708400	sp|Q8IC05|PF3D7_0708400	PF3D7_0708400	PF3D7_0708400	FALSE	1	1	HS_1526 / SCX
TE [K] AEEELEEDKEESEK <=> EETEVDE [K] K	Intralink	TE [K] AEEELEEDKEESEK	EETEVDE [K] K	3	8	430	426	sp|O96127|PF3D7_0202400	sp|O96127|PF3D7_0202400	PF3D7_0202400	PF3D7_0202400	FALSE	1	1	HS_1526 / SCX
DNGL [K] NEELDDR <=> DG [K] WEIIDSK	Intralink	DNGL [K] NEELDDR	DG [K] WEIIDSK	5	3	29	140	sp|Q76NN8|PF3D7_0106300	sp|Q76NN8|PF3D7_0106300	PF3D7_0106300	PF3D7_0106300	FALSE	1	1	HS_1526 / SCX
EDQLEYLEE [K] R <=> I [K] DLVK	Intralink	EDQLEYLEE [K] R	I [K] DLVK	10	2	188	191	sp|Q8IC05|PF3D7_0708400	sp|Q8IC05|PF3D7_0708400	PF3D7_0708400	PF3D7_0708400	FALSE	1	1	HS_1526 / SCX
SLEAL [K] ELQPTK <=> YGLNELEVE [K] K	Intralink	SLEAL [K] ELQPTK	YGLNELEVE [K] K	6	10	126	49	sp|Q76NN8|PF3D7_0106300	sp|Q76NN8|PF3D7_0106300	PF3D7_0106300	PF3D7_0106300	FALSE	1	1	HS_1526 / SCX
ASTPGAAAQIQEV [K] EQR <=> F [K] NSSYFPGK	Intralink	ASTPGAAAQIQEV [K] EQR	F [K] NSSYFPGK	14	2	757	592	sp|P02730|SLC4A1	sp|P02730|SLC4A1	SLC4A1	SLC4A1	FALSE	5	1	HS_1526 / SCX
FQTS [K] SGDEMIGLK <=> M [K] ENQK	Intralink	FQTS [K] SGDEMIGLK	M [K] ENQK	5	2	488	504	sp|Q8IC05|PF3D7_0708400	sp|Q8IC05|PF3D7_0708400	PF3D7_0708400	PF3D7_0708400	FALSE	10	1	HS_1526 / SCX
EINILN [K] NEGDDEK <=> IQNMG [K] R	Intralink	EINILN [K] NEGDDEK	IQNMG [K] R	7	6	841	755	sp|Q76NN8|PF3D7_0106300	sp|Q76NN8|PF3D7_0106300	PF3D7_0106300	PF3D7_0106300	FALSE	4	1	HS_1526 / SCX
SSLTS [K] INK <=> [K] IEEFK	Intralink	SSLTS [K] INK	[K] IEEFK	6	1	342	436	sp|Q8ILP3|P113	sp|Q8ILP3|P113	P113	P113	FALSE	2	1	HS_1526 / SCX
DETNE [K] LGR <=> T [K] ITELLR	Intralink	DETNE [K] LGR	T [K] ITELLR	6	2	166	477	sp|Q8IC05|PF3D7_0708400	sp|Q8IC05|PF3D7_0708400	PF3D7_0708400	PF3D7_0708400	FALSE	1	1	HS_1526 / SCX
DLEHGSSNDVNNNTDTLVNN [K] ENK <=> EFVL [K] EK	Intralink	DLEHGSSNDVNNNTDTLVNN [K] ENK	EFVL [K] EK	21	5	326	334	sp|Q8ILP3|P113	sp|Q8ILP3|P113	P113	P113	FALSE	1	1	HS_1526 / SCX
EM [K] SNENTIISR <=> IQNMG [K] R	Intralink	EM [K] SNENTIISR	IQNMG [K] R	3	6	481	755	sp|Q76NN8|PF3D7_0106300	sp|Q76NN8|PF3D7_0106300	PF3D7_0106300	PF3D7_0106300	FALSE	1	1	HS_1526 / SCX
ETMN [K] IDTIEK <=> [K] IEEFK	Intralink	ETMN [K] IDTIEK	[K] IEEFK	5	1	429	436	sp|Q8ILP3|P113	sp|Q8ILP3|P113	P113	P113	FALSE	8	1	HS_1526 / SCX
YTTS [K] QSVR <=> [K] DGLLLAR	Intralink	YTTS [K] QSVR	[K] DGLLLAR	5	1	1279	197	sp|Q8I4R5|PF3D7_1252100	sp|Q8I4R5|PF3D7_1252100	PF3D7_1252100	PF3D7_1252100	FALSE	1	1	HS_1526 / SCX
AIA [K] EINILNK <=> IQNMG [K] R	Intralink	AIA [K] EINILNK	IQNMG [K] R	4	6	834	755	sp|Q76NN8|PF3D7_0106300	sp|Q76NN8|PF3D7_0106300	PF3D7_0106300	PF3D7_0106300	FALSE	5	1	HS_1526 / SCX
NIE [K] FDIPLK <=> ETY [K] LYQQK	Intralink	NIE [K] FDIPLK	ETY [K] LYQQK	4	4	925	935	sp|Q8I4R5|PF3D7_1252100	sp|Q8I4R5|PF3D7_1252100	PF3D7_1252100	PF3D7_1252100	FALSE	1	1	HS_1526 / SCX
VALTAQTGEQPS [K] INR <=> LLS [K] DK	Intralink	VALTAQTGEQPS [K] INR	LLS [K] DK	13	4	71	198	sp|P16452|EPB42	sp|P16452|EPB42	EPB42	EPB42	FALSE	2	1	HS_1526 / SCX
E [K] GEYGEGTDDEEDK <=> [K] ETDVDEK	Intralink	E [K] GEYGEGTDDEEDK	[K] ETDVDEK	2	1	498	488	sp|O96127|PF3D7_0202400	sp|O96127|PF3D7_0202400	PF3D7_0202400	PF3D7_0202400	FALSE	1	1	HS_1526 / SCX
LFFDADNSGTPE [Y] KR <=> ID [K] IGVFEPLNK	Intralink	LFFDADNSGTPE [Y] KR	ID [K] IGVFEPLNK	13	3	774	803	sp|Q8IIJ8|PF3D7_1116800	sp|Q8IIJ8|PF3D7_1116800	PF3D7_1116800	PF3D7_1116800	FALSE	2	1	HS_1526 / SCX
SEEQENEDSTDAEAID [K] EEVETEEK <=> G [K] DEQK	Intralink	SEEQENEDSTDAEAID [K] EEVETEEK	G [K] DEQK	17	2	836	846	sp|Q8ILP3|P113	sp|Q8ILP3|P113	P113	P113	FALSE	1	1	HS_1526 / SCX
NEGDDE [K] DNYTNNK <=> IQNMG [K] R	Intralink	NEGDDE [K] DNYTNNK	IQNMG [K] R	7	6	848	755	sp|Q76NN8|PF3D7_0106300	sp|Q76NN8|PF3D7_0106300	PF3D7_0106300	PF3D7_0106300	FALSE	1	1	HS_1526 / SCX
AEYEGLC [K] VIK <=> ADAD [K] SDK	Intralink	AEYEGLC [K] VIK	ADAD [K] SDK	8	5	592	673	sp|Q8IC05|PF3D7_0708400	sp|Q8IC05|PF3D7_0708400	PF3D7_0708400	PF3D7_0708400	FALSE	1	1	HS_1526 / SCX
DSEAQRLPDSF [K] DSPSK <=> LPDSF [K] DSPSK	Homomeric-inter	DSEAQRLPDSF [K] DSPSK	LPDSF [K] DSPSK	12	6	20	20	sp|P27105|STOM	sp|P27105|STOM	STOM	STOM	FALSE	3	1	HS_1526 / SCX
YQSSPA [K] PDSSFYK <=> YHPDVP [Y] VKR	Intralink	YQSSPA [K] PDSSFYK	YHPDVP [Y] VKR	7	7	353	824	sp|P02730|SLC4A1	sp|P02730|SLC4A1	SLC4A1	SLC4A1	FALSE	1	1	HS_1526 / SCX
AADVGADLSG [K] NEYGIPEDDIR <=> GSNAH [K] NSVIGDTVGDPLK	Intralink	AADVGADLSG [K] NEYGIPEDDIR	GSNAH [K] NSVIGDTVGDPLK	11	6	214	665	sp|Q8IKR1|PF3D7_1456800	sp|Q8IKR1|PF3D7_1456800	PF3D7_1456800	PF3D7_1456800	FALSE	1	1	HS_1526 / SCX
DETNE [K] LGR <=> IM [K] AQALR	Intralink	DETNE [K] LGR	IM [K] AQALR	6	3	166	634	sp|Q8IC05|PF3D7_0708400	sp|Q8IC05|PF3D7_0708400	PF3D7_0708400	PF3D7_0708400	FALSE	1	1	HS_1526 / SCX
VE [K] VVVGQR <=> ADAD [K] SDK	Intralink	VE [K] VVVGQR	ADAD [K] SDK	3	5	604	673	sp|Q8IC05|PF3D7_0708400	sp|Q8IC05|PF3D7_0708400	PF3D7_0708400	PF3D7_0708400	FALSE	1	1	HS_1526 / SCX
NSLS [K] PQNNNNNNTSLLEYIK <=> ASDVS [K] ENISQLK	Intralink	NSLS [K] PQNNNNNNTSLLEYIK	ASDVS [K] ENISQLK	5	6	305	7	sp|Q8I305|PF3D7_0914700	sp|Q8I305|PF3D7_0914700	PF3D7_0914700	PF3D7_0914700	FALSE	1	1	HS_1526 / SCX
S [T] NNKSTMQGQDNIQINSER <=> ASDVS [K] ENISQLK	Intralink	S [T] NNKSTMQGQDNIQINSER	ASDVS [K] ENISQLK	2	6	239	7	sp|Q8I305|PF3D7_0914700	sp|Q8I305|PF3D7_0914700	PF3D7_0914700	PF3D7_0914700	FALSE	6	1	HS_1526 / SCX
[K] NSEYDLYDDDDK <=> ENLI [K] FLK	Intralink	[K] NSEYDLYDDDDK	ENLI [K] FLK	1	5	815	811	sp|Q8ILA1|PF3D7_1436300	sp|Q8ILA1|PF3D7_1436300	PF3D7_1436300	PF3D7_1436300	FALSE	1	1	HS_1526 / SCX
GFEPCGGLFDSNELTSE [K] K <=> [K] EIVIAK	Intralink	GFEPCGGLFDSNELTSE [K] K	[K] EIVIAK	18	1	510	512	sp|A0A143ZZK9|PF3D7_1211900	sp|A0A143ZZK9|PF3D7_1211900	PF3D7_1211900	PF3D7_1211900	FALSE	1	1	HS_1526 / SCX
EESEDKGDAEELG [K] GEVSEDK <=> GDAEELG [K] EETSEVK	Intralink	EESEDKGDAEELG [K] GEVSEDK	GDAEELG [K] EETSEVK	14	8	571;691	706	sp|B9ZSJ2|PF3D7_0114000; sp|B9ZSJ2|PF3D7_0114000	sp|B9ZSJ2|PF3D7_0114000	PF3D7_0114000; PF3D7_0114000	PF3D7_0114000	FALSE	1	1	HS_1526 / SCX
EVSED [K] ENAEEVREEEASEDK <=> ENAEELG [K] R	Intralink	EVSED [K] ENAEEVREEEASEDK	ENAEELG [K] R	6	8	398;458	451	sp|B9ZSJ2|PF3D7_0114000; sp|B9ZSJ2|PF3D7_0114000	sp|B9ZSJ2|PF3D7_0114000	PF3D7_0114000; PF3D7_0114000	PF3D7_0114000	FALSE	6	1	HS_1526 / SCX
SV [T] HANALTVMGK <=> F [K] NSSYFPGK	Intralink	SV [T] HANALTVMGK	F [K] NSSYFPGK	3	2	733	592	sp|P02730|SLC4A1	sp|P02730|SLC4A1	SLC4A1	SLC4A1	FALSE	1	1	HS_1526 / SCX
NVELQCLDADDA [K] ATFDEEEGRDEYDEVAMPV <=> YHPDVPYV [K] R	Intralink	NVELQCLDADDA [K] ATFDEEEGRDEYDEVAMPV	YHPDVPYV [K] R	13	9	892	826	sp|P02730|SLC4A1	sp|P02730|SLC4A1	SLC4A1	SLC4A1	FALSE	1	1	HS_1526 / SCX
STNN [K] STMQGQDNIQINSER <=> ENISQL [K] YEGQAPNDLK	Intralink	STNN [K] STMQGQDNIQINSER	ENISQL [K] YEGQAPNDLK	5	7	242	14	sp|Q8I305|PF3D7_0914700	sp|Q8I305|PF3D7_0914700	PF3D7_0914700	PF3D7_0914700	FALSE	19	0.999999	HS_1526 / SCX
NFGG [K] PSAHVTDSFSR <=> [K] ENPFVPTNTK	Intralink	NFGG [K] PSAHVTDSFSR	[K] ENPFVPTNTK	5	1	915	927	sp|Q8ILA1|PF3D7_1436300	sp|Q8ILA1|PF3D7_1436300	PF3D7_1436300	PF3D7_1436300	FALSE	1	0.999999	HS_1526 / SCX
EESED [K] GDAEELGK <=> GEVSED [K] EDK	Intralink	EESED [K] GDAEELGK	GEVSED [K] EDK	6	7	563;683	578	sp|B9ZSJ2|PF3D7_0114000; sp|B9ZSJ2|PF3D7_0114000	sp|B9ZSJ2|PF3D7_0114000	PF3D7_0114000; PF3D7_0114000	PF3D7_0114000	FALSE	2	0.999999	HS_1526 / SCX
EVSED [K] ENAEEVR <=> ENAEELG [K] R	Intralink	EVSED [K] ENAEEVR	ENAEELG [K] R	6	8	398;458	451	sp|B9ZSJ2|PF3D7_0114000; sp|B9ZSJ2|PF3D7_0114000	sp|B9ZSJ2|PF3D7_0114000	PF3D7_0114000; PF3D7_0114000	PF3D7_0114000	FALSE	4	0.999999	HS_1526 / SCX
FFS [K] LNPFK <=> [K] DEVIEK	Intralink	FFS [K] LNPFK	[K] DEVIEK	4	1	301	307	sp|Q8ILZ1|PF3D7_1410400	sp|Q8ILZ1|PF3D7_1410400	PF3D7_1410400	PF3D7_1410400	FALSE	4	0.999999	HS_1526 / SCX
Q [K] EAESVCAPIMSK <=> NQLAG [K] DEYEAK	Intralink	Q [K] EAESVCAPIMSK	NQLAG [K] DEYEAK	2	6	610	602	sp|Q8IB24|PF3D7_0818900	sp|Q8IB24|PF3D7_0818900	PF3D7_0818900	PF3D7_0818900	FALSE	12	0.999999	HS_1526 / SCX
EVSEDIEDKEEEGE [K] EESEDK <=> GD [K] EEEGK	Intralink	EVSEDIEDKEEEGE [K] EESEDK	GD [K] EEEGK	15	3	377	386;506	sp|B9ZSJ2|PF3D7_0114000	sp|B9ZSJ2|PF3D7_0114000; sp|B9ZSJ2|PF3D7_0114000	PF3D7_0114000	PF3D7_0114000; PF3D7_0114000	FALSE	2	0.999999	HS_1526 / SCX
EESEDKGD [K] EEEGK <=> [K] EVSEDK	Intralink	EESEDKGD [K] EEEGK	[K] EVSEDK	9	1	386;506	392	sp|B9ZSJ2|PF3D7_0114000; sp|B9ZSJ2|PF3D7_0114000	sp|B9ZSJ2|PF3D7_0114000	PF3D7_0114000; PF3D7_0114000	PF3D7_0114000	FALSE	2	0.999999	HS_1526 / SCX
NGQ [K] VVIPSR <=> ITIVQSL [K] R	Intralink	NGQ [K] VVIPSR	ITIVQSL [K] R	4	8	241	854	sp|A0A143ZZK9|PF3D7_1211900	sp|A0A143ZZK9|PF3D7_1211900	PF3D7_1211900	PF3D7_1211900	FALSE	1	0.999999	HS_1526 / SCX
SVTHANAL [T] VMGK <=> NSSYFPG [K] LR	Intralink	SVTHANAL [T] VMGK	NSSYFPG [K] LR	9	8	739	600	sp|P02730|SLC4A1	sp|P02730|SLC4A1	SLC4A1	SLC4A1	FALSE	1	0.999999	HS_1526 / SCX
EI [K] DLMGGDDLIK <=> TLEEFL [K] K	Intralink	EI [K] DLMGGDDLIK	TLEEFL [K] K	3	7	478	473	sp|Q8ILZ1|PF3D7_1410400	sp|Q8ILZ1|PF3D7_1410400	PF3D7_1410400	PF3D7_1410400	FALSE	4	0.999999	HS_1526 / SCX
E [K] LQPAEIETCMK <=> SSLEDQ [K] IK	Intralink	E [K] LQPAEIETCMK	SSLEDQ [K] IK	2	7	574	570	sp|Q8IB24|PF3D7_0818900	sp|Q8IB24|PF3D7_0818900	PF3D7_0818900	PF3D7_0818900	FALSE	7	0.999999	HS_1526 / SCX
KDEVIE [K] TEVSK <=> ALE [K] IGK	Intralink	KDEVIE [K] TEVSK	ALE [K] IGK	7	4	313	264	sp|Q8ILZ1|PF3D7_1410400	sp|Q8ILZ1|PF3D7_1410400	PF3D7_1410400	PF3D7_1410400	FALSE	3	0.999999	HS_1526 / SCX
EI [K] DLMGGDDLIK <=> LHVITSGLSY [K] AR	Intralink	EI [K] DLMGGDDLIK	LHVITSGLSY [K] AR	3	11	478	540	sp|Q8ILZ1|PF3D7_1410400	sp|Q8ILZ1|PF3D7_1410400	PF3D7_1410400	PF3D7_1410400	FALSE	5	0.999999	HS_1526 / SCX
EGGNF [K] SPLYDK <=> YGG [K] LQK	Intralink	EGGNF [K] SPLYDK	YGG [K] LQK	6	4	833	843	sp|Q8ILA1|PF3D7_1436300	sp|Q8ILA1|PF3D7_1436300	PF3D7_1436300	PF3D7_1436300	FALSE	1	0.999999	HS_1526 / SCX
DEVIE [K] TEVSK <=> ALE [K] IGK	Intralink	DEVIE [K] TEVSK	ALE [K] IGK	6	4	313	264	sp|Q8ILZ1|PF3D7_1410400	sp|Q8ILZ1|PF3D7_1410400	PF3D7_1410400	PF3D7_1410400	FALSE	1	0.999999	HS_1526 / SCX
TINILNAG [K] NIAK <=> [S] KIVNSAEVK	Intralink	TINILNAG [K] NIAK	[S] KIVNSAEVK	9	1	49	110	sp|Q8IIJ8|PF3D7_1116800	sp|Q8IIJ8|PF3D7_1116800	PF3D7_1116800	PF3D7_1116800	FALSE	1	0.999999	HS_1526 / SCX
SLSDAVV [K] AATGMK <=> ID [K] IGVFEPLNK	Intralink	SLSDAVV [K] AATGMK	ID [K] IGVFEPLNK	8	3	619	803	sp|Q8IIJ8|PF3D7_1116800	sp|Q8IIJ8|PF3D7_1116800	PF3D7_1116800	PF3D7_1116800	FALSE	1	0.999999	HS_1526 / SCX
IQYA [K] LINIR <=> [K] DEVIEK	Intralink	IQYA [K] LINIR	[K] DEVIEK	5	1	761	307	sp|Q8ILZ1|PF3D7_1410400	sp|Q8ILZ1|PF3D7_1410400	PF3D7_1410400	PF3D7_1410400	FALSE	4	0.999999	HS_1526 / SCX
NGQ [K] VVIPSR <=> [K] NANVR	Intralink	NGQ [K] VVIPSR	[K] NANVR	4	1	241	429	sp|A0A143ZZK9|PF3D7_1211900	sp|A0A143ZZK9|PF3D7_1211900	PF3D7_1211900	PF3D7_1211900	FALSE	1	0.999999	HS_1526 / SCX
FLENQV [K] ER <=> [K] DEVIEK	Intralink	FLENQV [K] ER	[K] DEVIEK	7	1	287	307	sp|Q8ILZ1|PF3D7_1410400	sp|Q8ILZ1|PF3D7_1410400	PF3D7_1410400	PF3D7_1410400	FALSE	3	0.999999	HS_1526 / SCX
DSI [K] NNDLLK <=> GAGVNVD [K] IK	Intralink	DSI [K] NNDLLK	GAGVNVD [K] IK	4	8	312	306	sp|Q8ILA1|PF3D7_1436300	sp|Q8ILA1|PF3D7_1436300	PF3D7_1436300	PF3D7_1436300	FALSE	2	0.999999	HS_1526 / SCX
LTSTDTIPK [S] K <=> HA [K] GQDLLK	Intralink	LTSTDTIPK [S] K	HA [K] GQDLLK	10	3	498	231	sp|P11171|EPB41	sp|P11171|EPB41	EPB41	EPB41	FALSE	1	0.999999	HS_1526 / SCX
GEVSEDIEDKEEEGE [K] EESEDK <=> GD [K] EEEGK	Intralink	GEVSEDIEDKEEEGE [K] EESEDK	GD [K] EEEGK	16	3	497	386;506	sp|B9ZSJ2|PF3D7_0114000	sp|B9ZSJ2|PF3D7_0114000; sp|B9ZSJ2|PF3D7_0114000	PF3D7_0114000	PF3D7_0114000; PF3D7_0114000	FALSE	1	0.999999	HS_1526 / SCX
DSI [K] NNDLLK <=> N [K] QLLK	Intralink	DSI [K] NNDLLK	N [K] QLLK	4	2	312	320	sp|Q8ILA1|PF3D7_1436300	sp|Q8ILA1|PF3D7_1436300	PF3D7_1436300	PF3D7_1436300	FALSE	1	0.999998	HS_1526 / SCX
EDAEELG [K] GEVSEDK <=> ENAEEVG [K] EEASEDK	Intralink	EDAEELG [K] GEVSEDK	ENAEEVG [K] EEASEDK	8	8	631	526;616	sp|B9ZSJ2|PF3D7_0114000	sp|B9ZSJ2|PF3D7_0114000; sp|B9ZSJ2|PF3D7_0114000	PF3D7_0114000	PF3D7_0114000; PF3D7_0114000	FALSE	1	0.999998	HS_1526 / SCX
SFVVNS [K] YADNSFEDK <=> FNTFDE [K] DDDVK	Intralink	SFVVNS [K] YADNSFEDK	FNTFDE [K] DDDVK	7	7	429	445	sp|Q8ILA1|PF3D7_1436300	sp|Q8ILA1|PF3D7_1436300	PF3D7_1436300	PF3D7_1436300	FALSE	2	0.999998	HS_1526 / SCX
EEEGE [K] EESEDK <=> [K] EVSEDK	Intralink	EEEGE [K] EESEDK	[K] EVSEDK	6	1	377;497	392	sp|B9ZSJ2|PF3D7_0114000; sp|B9ZSJ2|PF3D7_0114000	sp|B9ZSJ2|PF3D7_0114000	PF3D7_0114000; PF3D7_0114000	PF3D7_0114000	FALSE	1	0.999998	HS_1526 / SCX
KN [S] EYDLYDDDDK <=> EGGNF [K] SPLYDK	Intralink	KN [S] EYDLYDDDDK	EGGNF [K] SPLYDK	3	6	817	833	sp|Q8ILA1|PF3D7_1436300	sp|Q8ILA1|PF3D7_1436300	PF3D7_1436300	PF3D7_1436300	FALSE	1	0.999998	HS_1526 / SCX
VIMITGDQ [K] PTAVAIGK <=> NVLI [K] K	Intralink	VIMITGDQ [K] PTAVAIGK	NVLI [K] K	9	5	779	692	sp|A0A143ZZK9|PF3D7_1211900	sp|A0A143ZZK9|PF3D7_1211900	PF3D7_1211900	PF3D7_1211900	FALSE	4	0.999998	HS_1526 / SCX
TDG [K] VSFDMATLQK <=> SSQ [K] DYIR	Intralink	TDG [K] VSFDMATLQK	SSQ [K] DYIR	4	4	607	599	sp|Q8ILA1|PF3D7_1436300	sp|Q8ILA1|PF3D7_1436300	PF3D7_1436300	PF3D7_1436300	FALSE	1	0.999998	HS_1526 / SCX
NLELSQ [K] ALR <=> NVLI [K] K	Intralink	NLELSQ [K] ALR	NVLI [K] K	7	5	700	692	sp|A0A143ZZK9|PF3D7_1211900	sp|A0A143ZZK9|PF3D7_1211900	PF3D7_1211900	PF3D7_1211900	FALSE	2	0.999998	HS_1526 / SCX
LHVITSGLS [Y] KAR <=> TLEEFL [K] K	Intralink	LHVITSGLS [Y] KAR	TLEEFL [K] K	10	7	539	473	sp|Q8ILZ1|PF3D7_1410400	sp|Q8ILZ1|PF3D7_1410400	PF3D7_1410400	PF3D7_1410400	FALSE	1	0.999998	HS_1526 / SCX
IASQL [K] K <=> SS [K] GSK	Intralink	IASQL [K] K	SS [K] GSK	6	3	339	343	sp|A0A143ZZK9|PF3D7_1211900	sp|A0A143ZZK9|PF3D7_1211900	PF3D7_1211900	PF3D7_1211900	FALSE	1	0.999998	HS_1526 / SCX
LIGDAA [K] NQVAR <=> LVNFCVEDF [K] R	Intralink	LIGDAA [K] NQVAR	LVNFCVEDF [K] R	7	10	67	258	sp|Q8IB24|PF3D7_0818900	sp|Q8IB24|PF3D7_0818900	PF3D7_0818900	PF3D7_0818900	FALSE	2	0.999998	HS_1526 / SCX
EESED [K] GDK <=> [K] EVSEDK	Intralink	EESED [K] GDK	[K] EVSEDK	6	1	383;503	392	sp|B9ZSJ2|PF3D7_0114000; sp|B9ZSJ2|PF3D7_0114000	sp|B9ZSJ2|PF3D7_0114000	PF3D7_0114000; PF3D7_0114000	PF3D7_0114000	FALSE	2	0.999998	HS_1526 / SCX
ALE [K] IGK <=> [K] DEVIEK	Intralink	ALE [K] IGK	[K] DEVIEK	4	1	264	307	sp|Q8ILZ1|PF3D7_1410400	sp|Q8ILZ1|PF3D7_1410400	PF3D7_1410400	PF3D7_1410400	FALSE	1	0.999998	HS_1526 / SCX
NSSLSDENN [K] LTK <=> NVLI [K] K	Intralink	NSSLSDENN [K] LTK	NVLI [K] K	10	5	481	692	sp|A0A143ZZK9|PF3D7_1211900	sp|A0A143ZZK9|PF3D7_1211900	PF3D7_1211900	PF3D7_1211900	FALSE	5	0.999998	HS_1526 / SCX
IAYLPFSND [K] NTNIYK <=> IN [K] DASICYK	Intralink	IAYLPFSND [K] NTNIYK	IN [K] DASICYK	10	3	1039	880	sp|Q8IAU7|PF3D7_0811200	sp|Q8IAU7|PF3D7_0811200	PF3D7_0811200	PF3D7_0811200	FALSE	2	0.999998	HS_1526 / SCX
EVSEDIED [K] EEEGEK <=> EESED [K] GDK	Intralink	EVSEDIED [K] EEEGEK	EESED [K] GDK	9	6	371	383;503	sp|B9ZSJ2|PF3D7_0114000	sp|B9ZSJ2|PF3D7_0114000; sp|B9ZSJ2|PF3D7_0114000	PF3D7_0114000	PF3D7_0114000; PF3D7_0114000	FALSE	1	0.999998	HS_1526 / SCX
LIGDAA [K] NQVAR <=> LIGDAA [K] NQVAR	Homomeric-inter	LIGDAA [K] NQVAR	LIGDAA [K] NQVAR	7	7	67	67	sp|Q8IB24|PF3D7_0818900	sp|Q8IB24|PF3D7_0818900	PF3D7_0818900	PF3D7_0818900	FALSE	2	0.999997	HS_1526 / SCX
LIGDAA [K] NQVAR <=> IP [K] IQTLIK	Intralink	LIGDAA [K] NQVAR	IP [K] IQTLIK	7	3	67	358	sp|Q8IB24|PF3D7_0818900	sp|Q8IB24|PF3D7_0818900	PF3D7_0818900	PF3D7_0818900	FALSE	2	0.999997	HS_1526 / SCX
AL [K] EASMVITESPAALQLR <=> DV [K] LPVQLQR	Intralink	AL [K] EASMVITESPAALQLR	DV [K] LPVQLQR	3	3	235	198	sp|P27105|STOM	sp|P27105|STOM	STOM	STOM	FALSE	1	0.999997	HS_1526 / SCX
DTEEVREEASED [K] GDIEEVGK <=> EEASED [K] EDTEEVK	Intralink	DTEEVREEASED [K] GDIEEVGK	EEASED [K] EDTEEVK	13	7	308	323;743	sp|B9ZSJ2|PF3D7_0114000	sp|B9ZSJ2|PF3D7_0114000; sp|B9ZSJ2|PF3D7_0114000	PF3D7_0114000	PF3D7_0114000; PF3D7_0114000	FALSE	1	0.999997	HS_1526 / SCX
[K] DEVIEK <=> EI [K] PAK	Intralink	[K] DEVIEK	EI [K] PAK	1	3	307	661	sp|Q8ILZ1|PF3D7_1410400	sp|Q8ILZ1|PF3D7_1410400	PF3D7_1410400	PF3D7_1410400	FALSE	1	0.999997	HS_1526 / SCX
[K] QNEIPNENIVEEQGEGEDQR <=> GDNI [K] DDYLYK	Intralink	[K] QNEIPNENIVEEQGEGEDQR	GDNI [K] DDYLYK	1	5	310	303	sp|O96230|PF3D7_0215000	sp|O96230|PF3D7_0215000	PF3D7_0215000	PF3D7_0215000	FALSE	2	0.999997	HS_1526 / SCX
LPDSF [K] DSPSK <=> LPDSF [K] DSPSK	Homomeric-inter	LPDSF [K] DSPSK	LPDSF [K] DSPSK	6	6	20	20	sp|P27105|STOM	sp|P27105|STOM	STOM	STOM	FALSE	12	0.999997	HS_1526 / SCX
TGTLYIEQFGSNMNE [K] VR <=> [K] FTSGTSYR	Intralink	TGTLYIEQFGSNMNE [K] VR	[K] FTSGTSYR	16	1	200	273	sp|Q8IIJ8|PF3D7_1116800	sp|Q8IIJ8|PF3D7_1116800	PF3D7_1116800	PF3D7_1116800	FALSE	7	0.999996	HS_1526 / SCX
LAPNQT [K] ELEEK <=> VMELH [K] SYR	Intralink	LAPNQT [K] ELEEK	VMELH [K] SYR	7	6	361	372	sp|P11171|EPB41	sp|P11171|EPB41	EPB41	EPB41	FALSE	6	0.999996	HS_1526 / SCX
LTSTDTIP [K] SK <=> FLALG [S] KFR	Intralink	LTSTDTIP [K] SK	FLALG [S] KFR	9	6	497	505	sp|P11171|EPB41	sp|P11171|EPB41	EPB41	EPB41	FALSE	3	0.999996	HS_1526 / SCX
STNN [K] STMQGQDNIQINSER <=> ATGSSMTD [K] K	Intralink	STNN [K] STMQGQDNIQINSER	ATGSSMTD [K] K	5	9	242	266	sp|Q8I305|PF3D7_0914700	sp|Q8I305|PF3D7_0914700	PF3D7_0914700	PF3D7_0914700	FALSE	2	0.999996	HS_1526 / SCX
S [K] YENFYGINITDK <=> IE [K] GDVPK	Intralink	S [K] YENFYGINITDK	IE [K] GDVPK	2	3	385	254	sp|Q8IIJ8|PF3D7_1116800	sp|Q8IIJ8|PF3D7_1116800	PF3D7_1116800	PF3D7_1116800	FALSE	1	0.999996	HS_1526 / SCX
NG [K] LQGIYGR <=> IE [K] GDVPK	Intralink	NG [K] LQGIYGR	IE [K] GDVPK	3	3	205	254	sp|Q8IIJ8|PF3D7_1116800	sp|Q8IIJ8|PF3D7_1116800	PF3D7_1116800	PF3D7_1116800	FALSE	1	0.999996	HS_1526 / SCX
IYETDNVDEPLNAI [K] EAVEQNESAK <=> IEES [K] NILK	Intralink	IYETDNVDEPLNAI [K] EAVEQNESAK	IEES [K] NILK	15	5	266	246	sp|Q7KWJ5|PF3D7_0204700	sp|Q7KWJ5|PF3D7_0204700	PF3D7_0204700	PF3D7_0204700	FALSE	6	0.999995	HS_1526 / SCX
NSLS [K] PQNNNNNNTSLLEYIK <=> STNN [K] STMQGQDNIQINSER	Intralink	NSLS [K] PQNNNNNNTSLLEYIK	STNN [K] STMQGQDNIQINSER	5	5	305	242	sp|Q8I305|PF3D7_0914700	sp|Q8I305|PF3D7_0914700	PF3D7_0914700	PF3D7_0914700	FALSE	1	0.999995	HS_1526 / SCX
TINILNAG [K] NIAK <=> IE [K] GDVPK	Intralink	TINILNAG [K] NIAK	IE [K] GDVPK	9	3	49	254	sp|Q8IIJ8|PF3D7_1116800	sp|Q8IIJ8|PF3D7_1116800	PF3D7_1116800	PF3D7_1116800	FALSE	1	0.999995	HS_1526 / SCX
[K] FIESCSAFER <=> [K] FTSGTSYR	Intralink	[K] FIESCSAFER	[K] FTSGTSYR	1	1	350	273	sp|Q8IIJ8|PF3D7_1116800	sp|Q8IIJ8|PF3D7_1116800	PF3D7_1116800	PF3D7_1116800	FALSE	1	0.999995	HS_1526 / SCX
K [S] VHEVVLVGGSTR <=> VL [K] DAMMDK	Intralink	K [S] VHEVVLVGGSTR	VL [K] DAMMDK	2	3	343	335	sp|Q8IB24|PF3D7_0818900	sp|Q8IB24|PF3D7_0818900	PF3D7_0818900	PF3D7_0818900	FALSE	2	0.999995	HS_1526 / SCX
LQYFP [K] VYETYQSDK <=> INN [K] TECNPK	Intralink	LQYFP [K] VYETYQSDK	INN [K] TECNPK	6	4	224	246	sp|Q8IHN7|PF3D7_1148700	sp|Q8IHN7|PF3D7_1148700	PF3D7_1148700	PF3D7_1148700	FALSE	1	0.999995	HS_1526 / SCX
TINILNAG [K] NIAK <=> AGAPLDN [K] SK	Intralink	TINILNAG [K] NIAK	AGAPLDN [K] SK	9	8	49	109	sp|Q8IIJ8|PF3D7_1116800	sp|Q8IIJ8|PF3D7_1116800	PF3D7_1116800	PF3D7_1116800	FALSE	2	0.999995	HS_1526 / SCX
NG [K] LQGIYGR <=> [K] FTSGTSYR	Intralink	NG [K] LQGIYGR	[K] FTSGTSYR	3	1	205	273	sp|Q8IIJ8|PF3D7_1116800	sp|Q8IIJ8|PF3D7_1116800	PF3D7_1116800	PF3D7_1116800	FALSE	1	0.999995	HS_1526 / SCX
LTSTDTIPK [S] K <=> GQDLL [K] R	Intralink	LTSTDTIPK [S] K	GQDLL [K] R	10	6	498	237	sp|P11171|EPB41	sp|P11171|EPB41	EPB41	EPB41	FALSE	1	0.999995	HS_1526 / SCX
YLDYLNVD [K] NDVR <=> CLDDAYTYI [K] K	Intralink	YLDYLNVD [K] NDVR	CLDDAYTYI [K] K	9	10	136	86	sp|Q8I328|PF3D7_0912400	sp|Q8I328|PF3D7_0912400	PF3D7_0912400	PF3D7_0912400	FALSE	2	0.999994	HS_1526 / SCX
QVEEGI [K] ENDTEGNDK <=> V [K] GPEIITEEVK	Intralink	QVEEGI [K] ENDTEGNDK	V [K] GPEIITEEVK	7	2	641	619;652	sp|Q8I492|PF3D7_0500800	sp|Q8I492|PF3D7_0500800; sp|Q8I492|PF3D7_0500800	PF3D7_0500800	PF3D7_0500800; PF3D7_0500800	FALSE	1	0.999994	HS_1526 / SCX
QEQG [K] YLNR <=> IE [K] GDVPK	Intralink	QEQG [K] YLNR	IE [K] GDVPK	5	3	36	254	sp|Q8IIJ8|PF3D7_1116800	sp|Q8IIJ8|PF3D7_1116800	PF3D7_1116800	PF3D7_1116800	FALSE	1	0.999994	HS_1526 / SCX
[K] GEASSQLNLK <=> [K] GEASSQLNLK	Homomeric-inter	[K] GEASSQLNLK	[K] GEASSQLNLK	1	1	274	274	sp|Q8I2W2|PF3D7_0919100	sp|Q8I2W2|PF3D7_0919100	PF3D7_0919100	PF3D7_0919100	FALSE	2	0.999994	HS_1526 / SCX
NNENDY [K] YNIEEDGK <=> ISQDSI [K] DELSR	Intralink	NNENDY [K] YNIEEDGK	ISQDSI [K] DELSR	7	7	386	374	sp|Q8IJF6|PF3D7_1024800	sp|Q8IJF6|PF3D7_1024800	PF3D7_1024800	PF3D7_1024800	FALSE	1	0.999993	HS_1526 / SCX
DV [K] LPVQLQR <=> DV [K] LPVQLQR	Homomeric-inter	DV [K] LPVQLQR	DV [K] LPVQLQR	3	3	198	198	sp|P27105|STOM	sp|P27105|STOM	STOM	STOM	FALSE	15	0.999993	HS_1526 / SCX
SS [K] DICSENEGK <=> IEES [K] NILK	Intralink	SS [K] DICSENEGK	IEES [K] NILK	3	5	6	246	sp|Q7KWJ5|PF3D7_0204700	sp|Q7KWJ5|PF3D7_0204700	PF3D7_0204700	PF3D7_0204700	FALSE	1	0.999993	HS_1526 / SCX
LVNFCVEDF [K] R <=> DLS [K] NSR	Intralink	LVNFCVEDF [K] R	DLS [K] NSR	10	4	258	268	sp|Q8IB24|PF3D7_0818900	sp|Q8IB24|PF3D7_0818900	PF3D7_0818900	PF3D7_0818900	FALSE	2	0.999993	HS_1526 / SCX
[K] GEASSQLNLK <=> LVT [K] LQQIR	Intralink	[K] GEASSQLNLK	LVT [K] LQQIR	1	4	274	268	sp|Q8I2W2|PF3D7_0919100	sp|Q8I2W2|PF3D7_0919100	PF3D7_0919100	PF3D7_0919100	FALSE	7	0.999993	HS_1526 / SCX
LLEEM [K] NSEGDFNR <=> GVPLPESASEA [K] K	Intralink	LLEEM [K] NSEGDFNR	GVPLPESASEA [K] K	6	12	89	82	sp|Q8I546|PF3D7_1237700	sp|Q8I546|PF3D7_1237700	PF3D7_1237700	PF3D7_1237700	FALSE	3	0.999992	HS_1526 / SCX
ENISQL [K] YEGQAPNDLK <=> ATGSSMTD [K] K	Intralink	ENISQL [K] YEGQAPNDLK	ATGSSMTD [K] K	7	9	14	266	sp|Q8I305|PF3D7_0914700	sp|Q8I305|PF3D7_0914700	PF3D7_0914700	PF3D7_0914700	FALSE	1	0.999992	HS_1526 / SCX
FLEENIN [K] LPNVK <=> FCNNN [K] DLIDEK	Intralink	FLEENIN [K] LPNVK	FCNNN [K] DLIDEK	8	6	71	116	sp|Q8IAQ8|PF3D7_0806800	sp|Q8IAQ8|PF3D7_0806800	PF3D7_0806800	PF3D7_0806800	FALSE	2	0.999992	HS_1526 / SCX
[K] FTSGTSYR <=> M [K] NIIK	Intralink	[K] FTSGTSYR	M [K] NIIK	1	2	273	289	sp|Q8IIJ8|PF3D7_1116800	sp|Q8IIJ8|PF3D7_1116800	PF3D7_1116800	PF3D7_1116800	FALSE	1	0.999992	HS_1526 / SCX
A [K] VIAAEGEMNASR <=> DV [K] LPVQLQR	Intralink	A [K] VIAAEGEMNASR	DV [K] LPVQLQR	2	3	220	198	sp|P27105|STOM	sp|P27105|STOM	STOM	STOM	FALSE	15	0.999991	HS_1526 / SCX
IDTNVYL [K] NDNLFDNK <=> NNNNPSN [K] K	Intralink	IDTNVYL [K] NDNLFDNK	NNNNPSN [K] K	8	8	649	751	sp|Q8IAU7|PF3D7_0811200	sp|Q8IAU7|PF3D7_0811200	PF3D7_0811200	PF3D7_0811200	FALSE	2	0.999991	HS_1526 / SCX
VE [K] LEDGDNPVEK <=> TTNETW [K] SLDK	Intralink	VE [K] LEDGDNPVEK	TTNETW [K] SLDK	3	7	40	127	sp|Q8IKR1|PF3D7_1456800	sp|Q8IKR1|PF3D7_1456800	PF3D7_1456800	PF3D7_1456800	FALSE	2	0.999991	HS_1526 / SCX
AIED [K] QVAQQESER <=> AVEA [K] QVAQQEAER	Heteromeric-inter	AIED [K] QVAQQESER	AVEA [K] QVAQQEAER	5	5	185	220	sp|Q8IBC3|PF3D7_0829200	sp|Q8IJP8|PF3D7_1014700	PF3D7_0829200	PF3D7_1014700	FALSE	6	0.999991	HS_1526 / SCX
S [T] NNKSTMQGQDNIQINSER <=> YEGQAPNDL [K] INK	Intralink	S [T] NNKSTMQGQDNIQINSER	YEGQAPNDL [K] INK	2	10	239	24	sp|Q8I305|PF3D7_0914700	sp|Q8I305|PF3D7_0914700	PF3D7_0914700	PF3D7_0914700	FALSE	6	0.999991	HS_1526 / SCX
STDNISNIK [S] K <=> DE [K] VALEK	Intralink	STDNISNIK [S] K	DE [K] VALEK	10	3	299	284	sp|Q8IIX5|PF3D7_1102500	sp|Q8IIX5|PF3D7_1102500	PF3D7_1102500	PF3D7_1102500	FALSE	1	0.99999	HS_1526 / SCX
TWLDSA [K] EIK <=> TWLDSA [K] EIK	Homomeric-inter	TWLDSA [K] EIK	TWLDSA [K] EIK	7	7	269	269	sp|P11171|EPB41	sp|P11171|EPB41	EPB41	EPB41	FALSE	1	0.999989	HS_1526 / SCX
ESLYNDFIANP [K] NEK <=> GVPLPESASEA [K] K	Intralink	ESLYNDFIANP [K] NEK	GVPLPESASEA [K] K	12	12	171	82	sp|Q8I546|PF3D7_1237700	sp|Q8I546|PF3D7_1237700	PF3D7_1237700	PF3D7_1237700	FALSE	2	0.999989	HS_1526 / SCX
DPISLTI [K] DIYEHGVK <=> DPISLTI [K] DIYEHGVK	Homomeric-inter	DPISLTI [K] DIYEHGVK	DPISLTI [K] DIYEHGVK	8	8	50	50	sp|Q8IKC8|PF3D7_1471100	sp|Q8IKC8|PF3D7_1471100	PF3D7_1471100	PF3D7_1471100	FALSE	1	0.999989	HS_1526 / SCX
A [K] VIAAEGEMNASR <=> VEI [K] DVK	Intralink	A [K] VIAAEGEMNASR	VEI [K] DVK	2	4	220	195	sp|P27105|STOM	sp|P27105|STOM	STOM	STOM	FALSE	2	0.999988	HS_1526 / SCX
LPD [S] FKDSPSK <=> DV [K] LPVQLQR	Intralink	LPD [S] FKDSPSK	DV [K] LPVQLQR	4	3	18	198	sp|P27105|STOM	sp|P27105|STOM	STOM	STOM	FALSE	1	0.999988	HS_1526 / SCX
DV [K] LPVQLQR <=> VEI [K] DVK	Intralink	DV [K] LPVQLQR	VEI [K] DVK	3	4	198	195	sp|P27105|STOM	sp|P27105|STOM	STOM	STOM	FALSE	1	0.999988	HS_1526 / SCX
AG [K] EESGVSVSNSQPTNESHSIK <=> LDLIS [K] GEEPR	Intralink	AG [K] EESGVSVSNSQPTNESHSIK	LDLIS [K] GEEPR	3	6	263	255	sp|Q99808|SLC29A1	sp|Q99808|SLC29A1	SLC29A1	SLC29A1	FALSE	1	0.999988	HS_1526 / SCX
DTSTNDMDPLNPYGS [S] KR <=> NSSED [K] PTSESK	Intralink	DTSTNDMDPLNPYGS [S] KR	NSSED [K] PTSESK	16	6	250	258	sp|Q8IJ76|PF3D7_1033200	sp|Q8IJ76|PF3D7_1033200	PF3D7_1033200	PF3D7_1033200	FALSE	6	0.999987	HS_1526 / SCX
SNDVIESTNYL [K] K <=> LVT [K] LQQIR	Intralink	SNDVIESTNYL [K] K	LVT [K] LQQIR	12	4	259	268	sp|Q8I2W2|PF3D7_0919100	sp|Q8I2W2|PF3D7_0919100	PF3D7_0919100	PF3D7_0919100	FALSE	1	0.999987	HS_1526 / SCX
IYETDNVDEPLNAI [K] EAVEQNESAK <=> GRIEE [S] KNILK	Intralink	IYETDNVDEPLNAI [K] EAVEQNESAK	GRIEE [S] KNILK	15	6	266	245	sp|Q7KWJ5|PF3D7_0204700	sp|Q7KWJ5|PF3D7_0204700	PF3D7_0204700	PF3D7_0204700	FALSE	1	0.999987	HS_1526 / SCX
V [K] GPEIITEEVK <=> [K] QVEEGIK	Intralink	V [K] GPEIITEEVK	[K] QVEEGIK	2	1	619;652	634;667	sp|Q8I492|PF3D7_0500800; sp|Q8I492|PF3D7_0500800	sp|Q8I492|PF3D7_0500800; sp|Q8I492|PF3D7_0500800	PF3D7_0500800; PF3D7_0500800	PF3D7_0500800; PF3D7_0500800	FALSE	1	0.999986	HS_1526 / SCX
EADNA [K] LSIFEK <=> [K] PSEINSDIAER	Intralink	EADNA [K] LSIFEK	[K] PSEINSDIAER	6	1	265	244	sp|Q8IIX5|PF3D7_1102500	sp|Q8IIX5|PF3D7_1102500	PF3D7_1102500	PF3D7_1102500	FALSE	1	0.999986	HS_1526 / SCX
DE [K] VALEK <=> LDIEE [T] KK	Intralink	DE [K] VALEK	LDIEE [T] KK	3	6	284	279	sp|Q8IIX5|PF3D7_1102500	sp|Q8IIX5|PF3D7_1102500	PF3D7_1102500	PF3D7_1102500	FALSE	1	0.999986	HS_1526 / SCX
LVT [K] LQQIR <=> [K] NATVDSK	Intralink	LVT [K] LQQIR	[K] NATVDSK	4	1	268	300	sp|Q8I2W2|PF3D7_0919100	sp|Q8I2W2|PF3D7_0919100	PF3D7_0919100	PF3D7_0919100	FALSE	2	0.999984	HS_1526 / SCX
DDENLD [K] EYLENGDK <=> [K] NATVDSK	Intralink	DDENLD [K] EYLENGDK	[K] NATVDSK	7	1	291	300	sp|Q8I2W2|PF3D7_0919100	sp|Q8I2W2|PF3D7_0919100	PF3D7_0919100	PF3D7_0919100	FALSE	2	0.999984	HS_1526 / SCX
AADVGADLSG [K] NEYGIPEDDIR <=> TTNETW [K] SLDK	Intralink	AADVGADLSG [K] NEYGIPEDDIR	TTNETW [K] SLDK	11	7	214	127	sp|Q8IKR1|PF3D7_1456800	sp|Q8IKR1|PF3D7_1456800	PF3D7_1456800	PF3D7_1456800	FALSE	1	0.999984	HS_1526 / SCX
NVLG [T] KNLSQILSDREEIAHNMQSTLDDATDAWGIK <=> TISFDIPPQEILT [K] DSVTISVDGVVYYR	Intralink	NVLG [T] KNLSQILSDREEIAHNMQSTLDDATDAWGIK	TISFDIPPQEILT [K] DSVTISVDGVVYYR	5	14	157	111	sp|P27105|STOM	sp|P27105|STOM	STOM	STOM	FALSE	1	0.999983	HS_1526 / SCX
GTTPESNFD [S] KTPEIK <=> NSSED [K] PTSESK	Intralink	GTTPESNFD [S] KTPEIK	NSSED [K] PTSESK	10	6	274	258	sp|Q8IJ76|PF3D7_1033200	sp|Q8IJ76|PF3D7_1033200	PF3D7_1033200	PF3D7_1033200	FALSE	5	0.999983	HS_1526 / SCX
TVNSEVSP [K] LDDEK <=> [K] EDLLK	Intralink	TVNSEVSP [K] LDDEK	[K] EDLLK	9	1	141	147	sp|Q8IJ76|PF3D7_1033200	sp|Q8IJ76|PF3D7_1033200	PF3D7_1033200	PF3D7_1033200	FALSE	4	0.999983	HS_1526 / SCX
VALE [K] STDNISNIK <=> S [K] VVGIK	Intralink	VALE [K] STDNISNIK	S [K] VVGIK	5	2	289	300	sp|Q8IIX5|PF3D7_1102500	sp|Q8IIX5|PF3D7_1102500	PF3D7_1102500	PF3D7_1102500	FALSE	2	0.999983	HS_1526 / SCX
ELQELIN [K] NK <=> I [K] NVSENNEK	Intralink	ELQELIN [K] NK	I [K] NVSENNEK	8	2	493	497	sp|Q8IIC8|PF3D7_1123500	sp|Q8IIC8|PF3D7_1123500	PF3D7_1123500	PF3D7_1123500	FALSE	1	0.999982	HS_1526 / SCX
V [K] GPEIITEEVK <=> [K] QVEDGIK	Intralink	V [K] GPEIITEEVK	[K] QVEDGIK	2	1	619;652	601	sp|Q8I492|PF3D7_0500800; sp|Q8I492|PF3D7_0500800	sp|Q8I492|PF3D7_0500800	PF3D7_0500800; PF3D7_0500800	PF3D7_0500800	FALSE	1	0.999982	HS_1526 / SCX
LDIEE [T] KK <=> LSIFE [K] EK	Intralink	LDIEE [T] KK	LSIFE [K] EK	6	6	279	271	sp|Q8IIX5|PF3D7_1102500	sp|Q8IIX5|PF3D7_1102500	PF3D7_1102500	PF3D7_1102500	FALSE	1	0.999982	HS_1526 / SCX
NQ [K] NQVIGYYLNK <=> IS [K] ANNINK	Intralink	NQ [K] NQVIGYYLNK	IS [K] ANNINK	3	3	375	325	sp|Q8IAU7|PF3D7_0811200	sp|Q8IAU7|PF3D7_0811200	PF3D7_0811200	PF3D7_0811200	FALSE	1	0.999981	HS_1526 / SCX
MNLLSICTL [K] K <=> D [K] SDSFIINK	Intralink	MNLLSICTL [K] K	D [K] SDSFIINK	10	2	555	558	sp|Q8IAU7|PF3D7_0811200	sp|Q8IAU7|PF3D7_0811200	PF3D7_0811200	PF3D7_0811200	FALSE	1	0.999981	HS_1526 / SCX
[K] NNNNNNNNNNNNGNNLYFEK <=> NVQ [K] VVNPNFYYDR	Intralink	[K] NNNNNNNNNNNNGNNLYFEK	NVQ [K] VVNPNFYYDR	1	4	669	1003	sp|Q8IIC8|PF3D7_1123500	sp|Q8IIC8|PF3D7_1123500	PF3D7_1123500	PF3D7_1123500	FALSE	2	0.999981	HS_1526 / SCX
VDYLSSLG [K] TQTAVVQR <=> IGEAEA [K] R	Heteromeric-inter	VDYLSSLG [K] TQTAVVQR	IGEAEA [K] R	9	7	169	184	sp|Q14254|FLOT2	sp|O75955|FLOT1	FLOT2	FLOT1	FALSE	2	0.999981	HS_1526 / SCX
ASTTTHATY [K] SNPYFIVGSR <=> FLENQV [K] ER	Heteromeric-inter	ASTTTHATY [K] SNPYFIVGSR	FLENQV [K] ER	10	7	182	287	sp|Q8I484|PF3D7_0501600	sp|Q8ILZ1|PF3D7_1410400	PF3D7_0501600	PF3D7_1410400	FALSE	6	0.999981	HS_1526 / SCX
EDVNE [K] DTANK <=> D [K] EIEQEK	Intralink	EDVNE [K] DTANK	D [K] EIEQEK	6	2	901	908;971	sp|Q8I492|PF3D7_0500800	sp|Q8I492|PF3D7_0500800; sp|Q8I492|PF3D7_0500800	PF3D7_0500800	PF3D7_0500800; PF3D7_0500800	FALSE	4	0.999981	HS_1526 / SCX
EETPYFLFE [K] GR <=> EAVEQNESA [K] K	Intralink	EETPYFLFE [K] GR	EAVEQNESA [K] K	10	10	239	276	sp|Q7KWJ5|PF3D7_0204700	sp|Q7KWJ5|PF3D7_0204700	PF3D7_0204700	PF3D7_0204700	FALSE	5	0.999981	HS_1526 / SCX
QTIAVGII [K] SVEK <=> SG [K] VVEENPK	Intralink	QTIAVGII [K] SVEK	SG [K] VVEENPK	9	3	425	371	sp|Q8I0P6|PF3D7_1357000	sp|Q8I0P6|PF3D7_1357000	PF3D7_1357000	PF3D7_1357000	FALSE	1	0.99998	HS_1526 / SCX
QVEDGI [K] ENDTEGNDK <=> V [K] GPEIITEEVK	Intralink	QVEDGI [K] ENDTEGNDK	V [K] GPEIITEEVK	7	2	608	619;652	sp|Q8I492|PF3D7_0500800	sp|Q8I492|PF3D7_0500800; sp|Q8I492|PF3D7_0500800	PF3D7_0500800	PF3D7_0500800; PF3D7_0500800	FALSE	2	0.99998	HS_1526 / SCX
[K] GEASSQLNLK <=> [K] NATVDSK	Intralink	[K] GEASSQLNLK	[K] NATVDSK	1	1	274	300	sp|Q8I2W2|PF3D7_0919100	sp|Q8I2W2|PF3D7_0919100	PF3D7_0919100	PF3D7_0919100	FALSE	4	0.999979	HS_1526 / SCX
FTDVDEYNQY [K] NAFILSNK <=> VNEI [K] VEVDSNPK	Intralink	FTDVDEYNQY [K] NAFILSNK	VNEI [K] VEVDSNPK	11	5	311	341	sp|A0A5K1K910|PF3D7_1344800	sp|A0A5K1K910|PF3D7_1344800	PF3D7_1344800	PF3D7_1344800	FALSE	1	0.999979	HS_1526 / SCX
EIVGDNTIE [K] K <=> IDQII [K] SQIYR	Intralink	EIVGDNTIE [K] K	IDQII [K] SQIYR	10	6	100	164	sp|Q8IKC8|PF3D7_1471100	sp|Q8IKC8|PF3D7_1471100	PF3D7_1471100	PF3D7_1471100	FALSE	1	0.999978	HS_1526 / SCX
TVNSEVSP [K] LDDEK <=> S [K] GPSSPLR	Intralink	TVNSEVSP [K] LDDEK	S [K] GPSSPLR	9	2	141	330	sp|Q8IJ76|PF3D7_1033200	sp|Q8IJ76|PF3D7_1033200	PF3D7_1033200	PF3D7_1033200	FALSE	1	0.999977	HS_1526 / SCX
DV [K] LPVQLQR <=> II [K] EYER	Intralink	DV [K] LPVQLQR	II [K] EYER	3	3	198	58	sp|P27105|STOM	sp|P27105|STOM	STOM	STOM	FALSE	2	0.999977	HS_1526 / SCX
TSEGNI [K] EYR <=> [K] NDVNTLR	Intralink	TSEGNI [K] EYR	[K] NDVNTLR	7	1	535	451	sp|Q8IIX5|PF3D7_1102500	sp|Q8IIX5|PF3D7_1102500	PF3D7_1102500	PF3D7_1102500	FALSE	1	0.999977	HS_1526 / SCX
TDINNQN [K] TNEK <=> ND [K] NVNR	Intralink	TDINNQN [K] TNEK	ND [K] NVNR	8	3	353	341	sp|Q8IHN7|PF3D7_1148700	sp|Q8IHN7|PF3D7_1148700	PF3D7_1148700	PF3D7_1148700	FALSE	1	0.999977	HS_1526 / SCX
LEDGDNPVE [K] MK <=> GPED [K] VEK	Intralink	LEDGDNPVE [K] MK	GPED [K] VEK	10	5	50	37	sp|Q8IKR1|PF3D7_1456800	sp|Q8IKR1|PF3D7_1456800	PF3D7_1456800	PF3D7_1456800	FALSE	12	0.999976	HS_1526 / SCX
AEAYQ [K] YGDAAK <=> AEAEQMA [K] K	Heteromeric-inter	AEAYQ [K] YGDAAK	AEAEQMA [K] K	6	8	350	340	sp|Q14254|FLOT2	sp|O75955|FLOT1	FLOT2	FLOT1	FALSE	9	0.999975	HS_1526 / SCX
VIEQE [K] EK <=> DTAN [K] DK	Intralink	VIEQE [K] EK	DTAN [K] DK	6	5	1053	906;1045	sp|Q8I492|PF3D7_0500800	sp|Q8I492|PF3D7_0500800; sp|Q8I492|PF3D7_0500800	PF3D7_0500800	PF3D7_0500800; PF3D7_0500800	FALSE	1	0.999975	HS_1526 / SCX
EANTE [K] NDNEK <=> VLGEGD [K] EDVK	Intralink	EANTE [K] NDNEK	VLGEGD [K] EDVK	6	7	475	510;530	sp|Q8I492|PF3D7_0500800	sp|Q8I492|PF3D7_0500800; sp|Q8I492|PF3D7_0500800	PF3D7_0500800	PF3D7_0500800; PF3D7_0500800	FALSE	1	0.999975	HS_1526 / SCX
D [K] VIGQEIITEEVK <=> EGI [K] ENDTENK	Intralink	D [K] VIGQEIITEEVK	EGI [K] ENDTENK	2	4	708;733	699;724	sp|Q8I492|PF3D7_0500800; sp|Q8I492|PF3D7_0500800	sp|Q8I492|PF3D7_0500800; sp|Q8I492|PF3D7_0500800	PF3D7_0500800; PF3D7_0500800	PF3D7_0500800; PF3D7_0500800	FALSE	1	0.999974	HS_1526 / SCX
SSSLALVGTNNNDPIFAYCE [K] DNK <=> SVNNVIS [K] NK	Intralink	SSSLALVGTNNNDPIFAYCE [K] DNK	SVNNVIS [K] NK	21	8	279	249	sp|Q8I484|PF3D7_0501600	sp|Q8I484|PF3D7_0501600	PF3D7_0501600	PF3D7_0501600	FALSE	6	0.999974	HS_1526 / SCX
LEDGDNPVE [K] MK <=> TTNETW [K] SLDK	Intralink	LEDGDNPVE [K] MK	TTNETW [K] SLDK	10	7	50	127	sp|Q8IKR1|PF3D7_1456800	sp|Q8IKR1|PF3D7_1456800	PF3D7_1456800	PF3D7_1456800	FALSE	3	0.999974	HS_1526 / SCX
AVEA [K] QVAQQEAER <=> V [K] FIVAK	Heteromeric-inter	AVEA [K] QVAQQEAER	V [K] FIVAK	5	2	220	196	sp|Q8IJP8|PF3D7_1014700	sp|Q8IBC3|PF3D7_0829200	PF3D7_1014700	PF3D7_0829200	FALSE	5	0.999974	HS_1526 / SCX
LPDSF [K] DSPSK <=> II [K] EYER	Intralink	LPDSF [K] DSPSK	II [K] EYER	6	3	20	58	sp|P27105|STOM	sp|P27105|STOM	STOM	STOM	FALSE	5	0.999972	HS_1526 / SCX
NATVDS [K] LLSNVK <=> EYLENGD [K] K	Intralink	NATVDS [K] LLSNVK	EYLENGD [K] K	7	8	307	299	sp|Q8I2W2|PF3D7_0919100	sp|Q8I2W2|PF3D7_0919100	PF3D7_0919100	PF3D7_0919100	FALSE	1	0.999971	HS_1526 / SCX
A [K] VIAAEGEMNASR <=> II [K] EYER	Intralink	A [K] VIAAEGEMNASR	II [K] EYER	2	3	220	58	sp|P27105|STOM	sp|P27105|STOM	STOM	STOM	FALSE	1	0.999969	HS_1526 / SCX
TAQVQ [K] DAR <=> IGEAEA [K] R	Intralink	TAQVQ [K] DAR	IGEAEA [K] R	6	7	174	184	sp|O75955|FLOT1	sp|O75955|FLOT1	FLOT1	FLOT1	FALSE	13	0.999968	HS_1526 / SCX
VLGEGD [K] EDVK <=> D [K] VLGEGDK	Intralink	VLGEGD [K] EDVK	D [K] VLGEGDK	7	2	510;530	503;523	sp|Q8I492|PF3D7_0500800; sp|Q8I492|PF3D7_0500800	sp|Q8I492|PF3D7_0500800; sp|Q8I492|PF3D7_0500800	PF3D7_0500800; PF3D7_0500800	PF3D7_0500800; PF3D7_0500800	FALSE	1	0.999968	HS_1526 / SCX
LPDSF [K] DSPSK <=> VEI [K] DVK	Intralink	LPDSF [K] DSPSK	VEI [K] DVK	6	4	20	195	sp|P27105|STOM	sp|P27105|STOM	STOM	STOM	FALSE	1	0.999968	HS_1526 / SCX
[K] PSEINSDIAER <=> E [K] LDIEETK	Intralink	[K] PSEINSDIAER	E [K] LDIEETK	1	2	244	273	sp|Q8IIX5|PF3D7_1102500	sp|Q8IIX5|PF3D7_1102500	PF3D7_1102500	PF3D7_1102500	FALSE	1	0.999968	HS_1526 / SCX
ESS [K] AYADIESR <=> GDY [K] DDGK	Intralink	ESS [K] AYADIESR	GDY [K] DDGK	4	4	9	21	sp|Q8IDM6|NT1	sp|Q8IDM6|NT1	NT1	NT1	FALSE	6	0.999967	HS_1526 / SCX
VEG [S] SKESAGLIPSPELQEWR <=> AQFDYDP [K] K	Intralink	VEG [S] SKESAGLIPSPELQEWR	AQFDYDP [K] K	4	8	210	172	sp|Q00013|MPP1	sp|Q00013|MPP1	MPP1	MPP1	FALSE	1	0.999967	HS_1526 / SCX
STNN [K] STMQGQDNIQINSER <=> [Y] EGQAPNDLK	Intralink	STNN [K] STMQGQDNIQINSER	[Y] EGQAPNDLK	5	1	242	15	sp|Q8I305|PF3D7_0914700	sp|Q8I305|PF3D7_0914700	PF3D7_0914700	PF3D7_0914700	FALSE	1	0.999967	HS_1526 / SCX
VIGQEVI [K] GDVNEEGPENK <=> ENDTES [K] DK	Intralink	VIGQEVI [K] GDVNEEGPENK	ENDTES [K] DK	8	7	840	681;830	sp|Q8I492|PF3D7_0500800	sp|Q8I492|PF3D7_0500800; sp|Q8I492|PF3D7_0500800	PF3D7_0500800	PF3D7_0500800; PF3D7_0500800	FALSE	1	0.999966	HS_1526 / SCX
EAVEQNESA [K] K <=> IEES [K] NILK	Intralink	EAVEQNESA [K] K	IEES [K] NILK	10	5	276	246	sp|Q7KWJ5|PF3D7_0204700	sp|Q7KWJ5|PF3D7_0204700	PF3D7_0204700	PF3D7_0204700	FALSE	1	0.999966	HS_1526 / SCX
NSLS [K] PQNNNNNNTSLLEYIK <=> ATGSSMTD [K] K	Intralink	NSLS [K] PQNNNNNNTSLLEYIK	ATGSSMTD [K] K	5	9	305	266	sp|Q8I305|PF3D7_0914700	sp|Q8I305|PF3D7_0914700	PF3D7_0914700	PF3D7_0914700	FALSE	1	0.999966	HS_1526 / SCX
NDNLFDN [K] SMYR <=> EYESV [K] K	Intralink	NDNLFDN [K] SMYR	EYESV [K] K	8	6	657	107	sp|Q8IAU7|PF3D7_0811200	sp|Q8IAU7|PF3D7_0811200	PF3D7_0811200	PF3D7_0811200	FALSE	1	0.999966	HS_1526 / SCX
EETPYFLFE [K] GR <=> IEES [K] NILK	Intralink	EETPYFLFE [K] GR	IEES [K] NILK	10	5	239	246	sp|Q7KWJ5|PF3D7_0204700	sp|Q7KWJ5|PF3D7_0204700	PF3D7_0204700	PF3D7_0204700	FALSE	3	0.999964	HS_1526 / SCX
QVEEGI [K] ENDTESK <=> D [K] VIGQEVIK	Intralink	QVEEGI [K] ENDTESK	D [K] VIGQEVIK	7	2	674;823	832	sp|Q8I492|PF3D7_0500800; sp|Q8I492|PF3D7_0500800	sp|Q8I492|PF3D7_0500800	PF3D7_0500800; PF3D7_0500800	PF3D7_0500800	FALSE	1	0.999964	HS_1526 / SCX
DEEN [K] ENNATLSYMELFK <=> GDY [K] DDGK	Intralink	DEEN [K] ENNATLSYMELFK	GDY [K] DDGK	5	4	224	21	sp|Q8IDM6|NT1	sp|Q8IDM6|NT1	NT1	NT1	FALSE	1	0.999964	HS_1526 / SCX
IVVGNSFVDVVL [K] SGK <=> AGS [K] IPLPYEGER	Intralink	IVVGNSFVDVVL [K] SGK	AGS [K] IPLPYEGER	13	4	370	440	sp|C0H4Y6|PF3D7_0827900	sp|C0H4Y6|PF3D7_0827900	PF3D7_0827900	PF3D7_0827900	FALSE	1	0.999964	HS_1526 / SCX
TDMLSLQNEES [K] IPNDK <=> AAENF [K] AIR	Heteromeric-inter	TDMLSLQNEES [K] IPNDK	AAENF [K] AIR	12	6	725	390	sp|Q8ILZ1|PF3D7_1410400	sp|Q8I484|PF3D7_0501600	PF3D7_1410400	PF3D7_0501600	FALSE	6	0.999963	HS_1526 / SCX
VIL [K] DVGNIK <=> [K] ESELNVSR	Intralink	VIL [K] DVGNIK	[K] ESELNVSR	4	1	692	699	sp|A0A5K1K8E0|PF3D7_1327300	sp|A0A5K1K8E0|PF3D7_1327300	PF3D7_1327300	PF3D7_1327300	FALSE	1	0.999962	HS_1526 / SCX
NVVDNWE [K] VCPR <=> [K] NLQNAK	Intralink	NVVDNWE [K] VCPR	[K] NLQNAK	8	1	300	305	sp|Q7KQK5|PF3D7_1133400	sp|Q7KQK5|PF3D7_1133400	PF3D7_1133400	PF3D7_1133400	FALSE	3	0.999962	HS_1526 / SCX
NSDNISLLG [K] R <=> [K] ISQDSIK	Intralink	NSDNISLLG [K] R	[K] ISQDSIK	10	1	365	367	sp|Q8IJF6|PF3D7_1024800	sp|Q8IJF6|PF3D7_1024800	PF3D7_1024800	PF3D7_1024800	FALSE	1	0.999962	HS_1526 / SCX
YDENTQGND [S] FKNINEPR <=> TVNSEVSP [K] LDDEK	Intralink	YDENTQGND [S] FKNINEPR	TVNSEVSP [K] LDDEK	10	9	181	141	sp|Q8IJ76|PF3D7_1033200	sp|Q8IJ76|PF3D7_1033200	PF3D7_1033200	PF3D7_1033200	FALSE	1	0.999962	HS_1526 / SCX
EVSNIIS [K] CQNK <=> EIAENLS [K] SK	Heteromeric-inter	EVSNIIS [K] CQNK	EIAENLS [K] SK	8	8	286	252	sp|Q8IJP8|PF3D7_1014700	sp|Q8IBC3|PF3D7_0829200	PF3D7_1014700	PF3D7_0829200	FALSE	4	0.99996	HS_1526 / SCX
ESLYNDFIANP [K] NEK <=> TVADL [K] K	Intralink	ESLYNDFIANP [K] NEK	TVADL [K] K	12	6	171	180	sp|Q8I546|PF3D7_1237700	sp|Q8I546|PF3D7_1237700	PF3D7_1237700	PF3D7_1237700	FALSE	6	0.999958	HS_1526 / SCX
MLIQTQDSIPEI [K] SGQVER <=> YSGLINCF [K] R	Intralink	MLIQTQDSIPEI [K] SGQVER	YSGLINCF [K] R	13	9	47	62	sp|Q8IJ34|PF3D7_1037300	sp|Q8IJ34|PF3D7_1037300	PF3D7_1037300	PF3D7_1037300	FALSE	4	0.999958	HS_1526 / SCX
NSNY [K] YPAVYDDK <=> LPSG [K] CPVFGK	Intralink	NSNY [K] YPAVYDDK	LPSG [K] CPVFGK	5	5	235	148	sp|Q7KQK5|PF3D7_1133400	sp|Q7KQK5|PF3D7_1133400	PF3D7_1133400	PF3D7_1133400	FALSE	1	0.999957	HS_1526 / SCX
[T] DKELIATVR <=> T [K] QQIEEQR	Heteromeric-inter	[T] DKELIATVR	T [K] QQIEEQR	1	2	278	246	sp|Q14254|FLOT2	sp|O75955|FLOT1	FLOT2	FLOT1	FALSE	1	0.999955	HS_1526 / SCX
YYQQL [K] LEGPGEQETK <=> LDLIS [K] GEEPR	Intralink	YYQQL [K] LEGPGEQETK	LDLIS [K] GEEPR	6	6	239	255	sp|Q99808|SLC29A1	sp|Q99808|SLC29A1	SLC29A1	SLC29A1	FALSE	1	0.999955	HS_1526 / SCX
TAQVQ [K] DAR <=> [K] PAEAER	Intralink	TAQVQ [K] DAR	[K] PAEAER	6	1	174	285	sp|O75955|FLOT1	sp|O75955|FLOT1	FLOT1	FLOT1	FALSE	2	0.999954	HS_1526 / SCX
TLVEQCVNND [K] DELTVEER <=> ATSEEL [K] QLR	Intralink	TLVEQCVNND [K] DELTVEER	ATSEEL [K] QLR	11	7	46	8	sp|C0H4V6|14_3_3I	sp|C0H4V6|14_3_3I	14_3_3I	14_3_3I	FALSE	5	0.999954	HS_1526 / SCX
KI [Y] ETDNVDEPLNAIK <=> IEE [S] KNILK	Intralink	KI [Y] ETDNVDEPLNAIK	IEE [S] KNILK	3	4	253	245	sp|Q7KWJ5|PF3D7_0204700	sp|Q7KWJ5|PF3D7_0204700	PF3D7_0204700	PF3D7_0204700	FALSE	1	0.999954	HS_1526 / SCX
GPEIITEEV [K] EEIK <=> [K] QVEEGIK	Intralink	GPEIITEEV [K] EEIK	[K] QVEEGIK	10	1	629;662	634;667	sp|Q8I492|PF3D7_0500800; sp|Q8I492|PF3D7_0500800	sp|Q8I492|PF3D7_0500800; sp|Q8I492|PF3D7_0500800	PF3D7_0500800; PF3D7_0500800	PF3D7_0500800; PF3D7_0500800	FALSE	3	0.999951	HS_1526 / SCX
MDEPQDYG [K] SNSR <=> GNAE [K] YDK	Intralink	MDEPQDYG [K] SNSR	GNAE [K] YDK	9	5	587	575	sp|Q7KQK5|PF3D7_1133400	sp|Q7KQK5|PF3D7_1133400	PF3D7_1133400	PF3D7_1133400	FALSE	1	0.999951	HS_1526 / SCX
EAVEQNESA [K] K <=> EAVEQNESA [K] K	Homomeric-inter	EAVEQNESA [K] K	EAVEQNESA [K] K	10	10	276	276	sp|Q7KWJ5|PF3D7_0204700	sp|Q7KWJ5|PF3D7_0204700	PF3D7_0204700	PF3D7_0204700	FALSE	1	0.999951	HS_1526 / SCX
AIED [K] QVAQQESER <=> S [K] YVVLK	Heteromeric-inter	AIED [K] QVAQQESER	S [K] YVVLK	5	2	185	231	sp|Q8IBC3|PF3D7_0829200	sp|Q8IJP8|PF3D7_1014700	PF3D7_0829200	PF3D7_1014700	FALSE	4	0.999948	HS_1526 / SCX
ENMQDSSLIN [K] LSR <=> VVVS [K] ILK	Intralink	ENMQDSSLIN [K] LSR	VVVS [K] ILK	11	5	576	584	sp|Q8III6|PF3D7_1118200	sp|Q8III6|PF3D7_1118200	PF3D7_1118200	PF3D7_1118200	FALSE	2	0.999948	HS_1526 / SCX
MLIQTQDSIPEI [K] SGQVER <=> NEGF [K] GFFK	Intralink	MLIQTQDSIPEI [K] SGQVER	NEGF [K] GFFK	13	5	47	271	sp|Q8IJ34|PF3D7_1037300	sp|Q8IJ34|PF3D7_1037300	PF3D7_1037300	PF3D7_1037300	FALSE	1	0.999945	HS_1526 / SCX
SEPIPEDD [K] NAPVK <=> [K] YDSIIVAK	Intralink	SEPIPEDD [K] NAPVK	[K] YDSIIVAK	9	1	352	403	sp|C0H4Y6|PF3D7_0827900	sp|C0H4Y6|PF3D7_0827900	PF3D7_0827900	PF3D7_0827900	FALSE	3	0.999944	HS_1526 / SCX
IGEAEA [K] R <=> [K] PAEAER	Intralink	IGEAEA [K] R	[K] PAEAER	7	1	184	285	sp|O75955|FLOT1	sp|O75955|FLOT1	FLOT1	FLOT1	FALSE	1	0.999943	HS_1526 / SCX
[K] CIEYNGSNDLCEVEK <=> ISDCFEESN [K] K	Intralink	[K] CIEYNGSNDLCEVEK	ISDCFEESN [K] K	1	10	211	401	sp|Q8I2A8|PF3D7_0103200	sp|Q8I2A8|PF3D7_0103200	PF3D7_0103200	PF3D7_0103200	FALSE	1	0.999943	HS_1526 / SCX
YPAVYDD [K] DK <=> [K] NLQNAK	Intralink	YPAVYDD [K] DK	[K] NLQNAK	8	1	243	305	sp|Q7KQK5|PF3D7_1133400	sp|Q7KQK5|PF3D7_1133400	PF3D7_1133400	PF3D7_1133400	FALSE	4	0.999943	HS_1526 / SCX
DVYD [K] VDYLSSLGK <=> SE [K] VYTR	Heteromeric-inter	DVYD [K] VDYLSSLGK	SE [K] VYTR	5	3	160	54	sp|Q14254|FLOT2	sp|O75955|FLOT1	FLOT2	FLOT1	FALSE	1	0.999941	HS_1526 / SCX
TSDNI [K] PESLSK <=> NDEYE [K] NMDNR	Intralink	TSDNI [K] PESLSK	NDEYE [K] NMDNR	6	6	412	401	sp|Q8III6|PF3D7_1118200	sp|Q8III6|PF3D7_1118200	PF3D7_1118200	PF3D7_1118200	FALSE	1	0.999938	HS_1526 / SCX
VDYLSSLG [K] TQTAVVQR <=> SE [K] VYTR	Heteromeric-inter	VDYLSSLG [K] TQTAVVQR	SE [K] VYTR	9	3	169	54	sp|Q14254|FLOT2	sp|O75955|FLOT1	FLOT2	FLOT1	FALSE	3	0.999937	HS_1526 / SCX
T [K] QQIEEQR <=> T [K] QQIEEQR	Homomeric-inter	T [K] QQIEEQR	T [K] QQIEEQR	2	2	246	246	sp|O75955|FLOT1	sp|O75955|FLOT1	FLOT1	FLOT1	FALSE	1	0.999937	HS_1526 / SCX
NG [K] SGFFSTSFK <=> DICSENEG [K] K	Intralink	NG [K] SGFFSTSFK	DICSENEG [K] K	3	9	19	15	sp|Q7KWJ5|PF3D7_0204700	sp|Q7KWJ5|PF3D7_0204700	PF3D7_0204700	PF3D7_0204700	FALSE	1	0.999936	HS_1526 / SCX
ASTTTHAT [Y] K <=> FLENQV [K] ER	Heteromeric-inter	ASTTTHAT [Y] K	FLENQV [K] ER	9	7	181	287	sp|Q8I484|PF3D7_0501600	sp|Q8ILZ1|PF3D7_1410400	PF3D7_0501600	PF3D7_1410400	FALSE	1	0.999935	HS_1526 / SCX
APFYVTS [K] DVNTECTCK <=> ALY [K] SNK	Intralink	APFYVTS [K] DVNTECTCK	ALY [K] SNK	8	4	267	245	sp|Q8I6T1|PF45	sp|Q8I6T1|PF45	PF45	PF45	FALSE	1	0.999932	HS_1526 / SCX
NM [K] GVPLPESASEAK <=> [K] LLEEMK	Intralink	NM [K] GVPLPESASEAK	[K] LLEEMK	3	1	70	83	sp|Q8I546|PF3D7_1237700	sp|Q8I546|PF3D7_1237700	PF3D7_1237700	PF3D7_1237700	FALSE	6	0.999931	HS_1526 / SCX
NESIP [K] ECIPNENMK <=> TECNP [K] ESIK	Intralink	NESIP [K] ECIPNENMK	TECNP [K] ESIK	6	6	262	252	sp|Q8IHN7|PF3D7_1148700	sp|Q8IHN7|PF3D7_1148700	PF3D7_1148700	PF3D7_1148700	FALSE	1	0.999931	HS_1526 / SCX
ALY [K] SNK <=> [K] CFQEGK	Intralink	ALY [K] SNK	[K] CFQEGK	4	1	245	233	sp|Q8I6T1|PF45	sp|Q8I6T1|PF45	PF45	PF45	FALSE	2	0.99993	HS_1526 / SCX
AVVA [K] YNAESLLTQR <=> EVVS [K] SVR	Heteromeric-inter	AVVA [K] YNAESLLTQR	EVVS [K] SVR	5	5	132	182	sp|Q8IBC3|PF3D7_0829200	sp|Q8IJP8|PF3D7_1014700	PF3D7_0829200	PF3D7_1014700	FALSE	7	0.999929	HS_1526 / SCX
TAQVQ [K] DAR <=> TAQVQ [K] DAR	Homomeric-inter	TAQVQ [K] DAR	TAQVQ [K] DAR	6	6	174	174	sp|O75955|FLOT1	sp|O75955|FLOT1	FLOT1	FLOT1	FALSE	1	0.999929	HS_1526 / SCX
DLIDE [K] NNAIEEK <=> FLEENIN [K] LPNVK	Intralink	DLIDE [K] NNAIEEK	FLEENIN [K] LPNVK	6	8	122	71	sp|Q8IAQ8|PF3D7_0806800	sp|Q8IAQ8|PF3D7_0806800	PF3D7_0806800	PF3D7_0806800	FALSE	1	0.999927	HS_1526 / SCX
ILPE [K] CFQK <=> [K] SSSPEFK	Intralink	ILPE [K] CFQK	[K] SSSPEFK	5	1	101	89	sp|Q8I6T1|PF45	sp|Q8I6T1|PF45	PF45	PF45	FALSE	3	0.999926	HS_1526 / SCX
VLGEGD [K] EDVK <=> NDEQ [K] DK	Intralink	VLGEGD [K] EDVK	NDEQ [K] DK	7	5	510;530	501;521	sp|Q8I492|PF3D7_0500800; sp|Q8I492|PF3D7_0500800	sp|Q8I492|PF3D7_0500800; sp|Q8I492|PF3D7_0500800	PF3D7_0500800; PF3D7_0500800	PF3D7_0500800; PF3D7_0500800	FALSE	4	0.999926	HS_1526 / SCX
GDY [K] DDGK <=> [K] GSTLSSK	Intralink	GDY [K] DDGK	[K] GSTLSSK	4	1	21	26	sp|Q8IDM6|NT1	sp|Q8IDM6|NT1	NT1	NT1	FALSE	3	0.999926	HS_1526 / SCX
GSAVTSNVGDTNNDA [K] AR <=> NEEDLNSN [K] NIESNK	Intralink	GSAVTSNVGDTNNDA [K] AR	NEEDLNSN [K] NIESNK	16	9	157	135	sp|Q8I476|PF3D7_0502400	sp|Q8I476|PF3D7_0502400	PF3D7_0502400	PF3D7_0502400	FALSE	3	0.999924	HS_1526 / SCX
[S] KVCIISSK <=> DIFNN [S] KR	Intralink	[S] KVCIISSK	DIFNN [S] KR	1	6	1126	1050	sp|Q8IIC8|PF3D7_1123500	sp|Q8IIC8|PF3D7_1123500	PF3D7_1123500	PF3D7_1123500	FALSE	1	0.999924	HS_1526 / SCX
VS [K] EQGVLSLWR <=> LASDIG [K] GK	Intralink	VS [K] EQGVLSLWR	LASDIG [K] GK	3	7	66	149	sp|Q8IJ34|PF3D7_1037300	sp|Q8IJ34|PF3D7_1037300	PF3D7_1037300	PF3D7_1037300	FALSE	4	0.99992	HS_1526 / SCX
VLN [K] ASTTTHATYK <=> SANS [K] LATR	Heteromeric-inter	VLN [K] ASTTTHATYK	SANS [K] LATR	4	5	172	735	sp|Q8I484|PF3D7_0501600	sp|Q8ILZ1|PF3D7_1410400	PF3D7_0501600	PF3D7_1410400	FALSE	2	0.99992	HS_1526 / SCX
ENDTES [K] DK <=> [K] QVEEGIK	Intralink	ENDTES [K] DK	[K] QVEEGIK	7	1	681;830	634;667	sp|Q8I492|PF3D7_0500800; sp|Q8I492|PF3D7_0500800	sp|Q8I492|PF3D7_0500800; sp|Q8I492|PF3D7_0500800	PF3D7_0500800; PF3D7_0500800	PF3D7_0500800; PF3D7_0500800	FALSE	2	0.999918	HS_1526 / SCX
INTTLEEV [K] SGK <=> DIFNN [S] KR	Intralink	INTTLEEV [K] SGK	DIFNN [S] KR	9	6	1208	1050	sp|Q8IIC8|PF3D7_1123500	sp|Q8IIC8|PF3D7_1123500	PF3D7_1123500	PF3D7_1123500	FALSE	1	0.999917	HS_1526 / SCX
MLIQTQDSIPEI [K] SGQVER <=> G [K] EEIQYK	Intralink	MLIQTQDSIPEI [K] SGQVER	G [K] EEIQYK	13	2	47	249	sp|Q8IJ34|PF3D7_1037300	sp|Q8IJ34|PF3D7_1037300	PF3D7_1037300	PF3D7_1037300	FALSE	18	0.999916	HS_1526 / SCX
TVADL [K] K <=> TVADL [K] K	Homomeric-inter	TVADL [K] K	TVADL [K] K	6	6	180	180	sp|Q8I546|PF3D7_1237700	sp|Q8I546|PF3D7_1237700	PF3D7_1237700	PF3D7_1237700	FALSE	1	0.999914	HS_1526 / SCX
TAQVQ [K] DAR <=> SE [K] VYTR	Intralink	TAQVQ [K] DAR	SE [K] VYTR	6	3	174	54	sp|O75955|FLOT1	sp|O75955|FLOT1	FLOT1	FLOT1	FALSE	1	0.999911	HS_1526 / SCX
[K] ECTPNK <=> ND [K] NVNR	Intralink	[K] ECTPNK	ND [K] NVNR	1	3	332	341	sp|Q8IHN7|PF3D7_1148700	sp|Q8IHN7|PF3D7_1148700	PF3D7_1148700	PF3D7_1148700	FALSE	1	0.999911	HS_1526 / SCX
I [K] EIMEDLEK <=> [K] NYFCDK	Intralink	I [K] EIMEDLEK	[K] NYFCDK	2	1	836	828	sp|Q8IJF6|PF3D7_1024800	sp|Q8IJF6|PF3D7_1024800	PF3D7_1024800	PF3D7_1024800	FALSE	6	0.99991	HS_1526 / SCX
QGGASQSD [K] TPEELFHPLGADSQV <=> GTADVTHDLQEM [K] EESR	Intralink	QGGASQSD [K] TPEELFHPLGADSQV	GTADVTHDLQEM [K] EESR	9	13	477	245	sp|P11166|SLC2A1	sp|P11166|SLC2A1	SLC2A1	SLC2A1	FALSE	4	0.999907	HS_1526 / SCX
APFYVTS [K] DVNTECTCK <=> E [K] ALYK	Intralink	APFYVTS [K] DVNTECTCK	E [K] ALYK	8	2	267	241	sp|Q8I6T1|PF45	sp|Q8I6T1|PF45	PF45	PF45	FALSE	3	0.999904	HS_1526 / SCX
STG [K] ENK <=> IP [K] IQK	Intralink	STG [K] ENK	IP [K] IQK	4	3	497	345	sp|P11142|HSPA8	sp|P11142|HSPA8	HSPA8	HSPA8	FALSE	1	0.999901	HS_1526 / SCX
TD [K] ELIATVR <=> [K] PAEAER	Heteromeric-inter	TD [K] ELIATVR	[K] PAEAER	3	1	280	285	sp|Q14254|FLOT2	sp|O75955|FLOT1	FLOT2	FLOT1	FALSE	7	0.9999	HS_1526 / SCX
AIMAHMTVEEIY [K] DR <=> TAQVQ [K] DAR	Intralink	AIMAHMTVEEIY [K] DR	TAQVQ [K] DAR	13	6	122	174	sp|O75955|FLOT1	sp|O75955|FLOT1	FLOT1	FLOT1	FALSE	1	0.999899	HS_1526 / SCX
IGEAEA [K] R <=> DYEL [K] K	Intralink	IGEAEA [K] R	DYEL [K] K	7	5	184	219	sp|O75955|FLOT1	sp|O75955|FLOT1	FLOT1	FLOT1	FALSE	1	0.999897	HS_1526 / SCX
LQYFP [K] VYETYQSDK <=> ENNY [K] K	Intralink	LQYFP [K] VYETYQSDK	ENNY [K] K	6	5	224	241	sp|Q8IHN7|PF3D7_1148700	sp|Q8IHN7|PF3D7_1148700	PF3D7_1148700	PF3D7_1148700	FALSE	1	0.999896	HS_1526 / SCX
LAEAE [K] SQLIMQAEAEAASVR <=> E [K] ELEAR	Intralink	LAEAE [K] SQLIMQAEAEAASVR	E [K] ELEAR	6	2	302	277	sp|O75955|FLOT1	sp|O75955|FLOT1	FLOT1	FLOT1	FALSE	1	0.999896	HS_1526 / SCX
IDQII [K] SQIYR <=> [K] NIESGK	Intralink	IDQII [K] SQIYR	[K] NIESGK	6	1	164	221	sp|Q8IKC8|PF3D7_1471100	sp|Q8IKC8|PF3D7_1471100	PF3D7_1471100	PF3D7_1471100	FALSE	1	0.999896	HS_1526 / SCX
IEESLGNNAVFAGE [K] FR <=> TGQI [K] TGAPCR	Intralink	IEESLGNNAVFAGE [K] FR	TGQI [K] TGAPCR	15	5	440	407	sp|Q8IJN7|ENO	sp|Q8IJN7|ENO	ENO	ENO	FALSE	4	0.999892	HS_1526 / SCX
NIESG [K] YEFDVDSSETDSTK <=> SME [S] KK	Intralink	NIESG [K] YEFDVDSSETDSTK	SME [S] KK	6	4	227	219	sp|Q8IKC8|PF3D7_1471100	sp|Q8IKC8|PF3D7_1471100	PF3D7_1471100	PF3D7_1471100	FALSE	3	0.999891	HS_1526 / SCX
ESS [K] AYADIESR <=> KG [S] TLSSK	Intralink	ESS [K] AYADIESR	KG [S] TLSSK	4	3	9	28	sp|Q8IDM6|NT1	sp|Q8IDM6|NT1	NT1	NT1	FALSE	2	0.999891	HS_1526 / SCX
VT [K] QQQQQQQEAYDDEDHQPEMEGGR <=> EVLDEGMPTY [K] DPFK	Intralink	VT [K] QQQQQQQEAYDDEDHQPEMEGGR	EVLDEGMPTY [K] DPFK	3	11	395	326	sp|Q8IL88|PF3D7_1437900	sp|Q8IL88|PF3D7_1437900	PF3D7_1437900	PF3D7_1437900	FALSE	1	0.99989	HS_1526 / SCX
ALENYTNINDI [K] R <=> VIT [K] STCFQK	Intralink	ALENYTNINDI [K] R	VIT [K] STCFQK	12	4	755	760	sp|Q8I5L6|PF3D7_1219100	sp|Q8I5L6|PF3D7_1219100	PF3D7_1219100	PF3D7_1219100	FALSE	1	0.999888	HS_1526 / SCX
YPPNLTHI [K] IFK <=> STG [K] ESSK	Intralink	YPPNLTHI [K] IFK	STG [K] ESSK	9	4	300	5	sp|Q8IDM6|NT1	sp|Q8IDM6|NT1	NT1	NT1	FALSE	1	0.999888	HS_1526 / SCX
EIVGDNTIE [K] K <=> TE [K] ALR	Intralink	EIVGDNTIE [K] K	TE [K] ALR	10	3	100	104	sp|Q8IKC8|PF3D7_1471100	sp|Q8IKC8|PF3D7_1471100	PF3D7_1471100	PF3D7_1471100	FALSE	6	0.999886	HS_1526 / SCX
LLEEMKN [S] EGDFNRR <=> GVPLPESASEA [K] K	Intralink	LLEEMKN [S] EGDFNRR	GVPLPESASEA [K] K	8	12	91	82	sp|Q8I546|PF3D7_1237700	sp|Q8I546|PF3D7_1237700	PF3D7_1237700	PF3D7_1237700	FALSE	1	0.999886	HS_1526 / SCX
APFYVTS [K] DVNTECTCK <=> IVL [K] PK	Intralink	APFYVTS [K] DVNTECTCK	IVL [K] PK	8	4	267	287	sp|Q8I6T1|PF45	sp|Q8I6T1|PF45	PF45	PF45	FALSE	1	0.999885	HS_1526 / SCX
LIGDAA [K] NQVAMNPTNTVFDAK <=> DISEN [K] R	Intralink	LIGDAA [K] NQVAMNPTNTVFDAK	DISEN [K] R	7	6	56	257	sp|P11142|HSPA8	sp|P11142|HSPA8	HSPA8	HSPA8	FALSE	1	0.999883	HS_1526 / SCX
VATDEFG [K] SK <=> NLD [K] SIDNK	Intralink	VATDEFG [K] SK	NLD [K] SIDNK	8	4	142	113	sp|Q8I5H4|PF3D7_1224300	sp|Q8I5H4|PF3D7_1224300	PF3D7_1224300	PF3D7_1224300	FALSE	6	0.999883	HS_1526 / SCX
AI [K] SGDSALVSLEPK <=> [S] GKVVEENPK	Intralink	AI [K] SGDSALVSLEPK	[S] GKVVEENPK	3	1	381	369	sp|Q8I0P6|PF3D7_1357000	sp|Q8I0P6|PF3D7_1357000	PF3D7_1357000	PF3D7_1357000	FALSE	2	0.999882	HS_1526 / SCX
E [K] ELEAR <=> [K] PAEAER	Intralink	E [K] ELEAR	[K] PAEAER	2	1	277	285	sp|O75955|FLOT1	sp|O75955|FLOT1	FLOT1	FLOT1	FALSE	1	0.999882	HS_1526 / SCX
NSNGNSNSIV [K] FYGDDSPGFK <=> IIDVDQSL [K] EDR	Heteromeric-inter	NSNGNSNSIV [K] FYGDDSPGFK	IIDVDQSL [K] EDR	11	9	44	106	sp|C0H4W6|PF3D7_0821800	sp|Q8IDN6|PF3D7_1346100	PF3D7_0821800	PF3D7_1346100	FALSE	2	0.999879	HS_1526 / SCX
TEQE [K] IAAVIK <=> [K] STIIK	Heteromeric-inter	TEQE [K] IAAVIK	[K] STIIK	5	1	206	242	sp|Q8IBC3|PF3D7_0829200	sp|Q8IJP8|PF3D7_1014700	PF3D7_0829200	PF3D7_1014700	FALSE	1	0.999874	HS_1526 / SCX
TAQVQ [K] DAR <=> E [K] ELEAR	Intralink	TAQVQ [K] DAR	E [K] ELEAR	6	2	174	277	sp|O75955|FLOT1	sp|O75955|FLOT1	FLOT1	FLOT1	FALSE	1	0.999869	HS_1526 / SCX
[K] EDQQEDDDGFYDAYK <=> IDQII [K] SQIYR	Heteromeric-inter	[K] EDQQEDDDGFYDAYK	IDQII [K] SQIYR	1	6	757	164	sp|Q8ILA1|PF3D7_1436300	sp|Q8IKC8|PF3D7_1471100	PF3D7_1436300	PF3D7_1471100	FALSE	7	0.999857	HS_1526 / SCX
D [K] VLGEGDK <=> NDEQ [K] DK	Intralink	D [K] VLGEGDK	NDEQ [K] DK	2	5	503;523	501;521	sp|Q8I492|PF3D7_0500800; sp|Q8I492|PF3D7_0500800	sp|Q8I492|PF3D7_0500800; sp|Q8I492|PF3D7_0500800	PF3D7_0500800; PF3D7_0500800	PF3D7_0500800; PF3D7_0500800	FALSE	1	0.99985	HS_1526 / SCX
TNEFT [K] SYQSMVDTYGVPR <=> GDGIPF [K] PFNIK	Intralink	TNEFT [K] SYQSMVDTYGVPR	GDGIPF [K] PFNIK	6	7	457	1041	sp|Q8IAQ8|PF3D7_0806800	sp|Q8IAQ8|PF3D7_0806800	PF3D7_0806800	PF3D7_0806800	FALSE	1	0.99985	HS_1526 / SCX
E [K] NIPVDNVQIEAVK <=> ISN [K] GTAR	Intralink	E [K] NIPVDNVQIEAVK	ISN [K] GTAR	2	4	440	489	sp|Q8I3T1|PF3D7_0517700	sp|Q8I3T1|PF3D7_0517700	PF3D7_0517700	PF3D7_0517700	FALSE	1	0.999849	HS_1526 / SCX
NSLYNVEAG [K] R <=> TLG [K] EYDEK	Intralink	NSLYNVEAG [K] R	TLG [K] EYDEK	10	4	68	146	sp|Q8IJP8|PF3D7_1014700	sp|Q8IJP8|PF3D7_1014700	PF3D7_1014700	PF3D7_1014700	FALSE	4	0.99984	HS_1526 / SCX
ISN [K] GTAR <=> SLFND [K] LK	Intralink	ISN [K] GTAR	SLFND [K] LK	4	6	489	622	sp|Q8I3T1|PF3D7_0517700	sp|Q8I3T1|PF3D7_0517700	PF3D7_0517700	PF3D7_0517700	FALSE	1	0.999835	HS_1526 / SCX
LEICNLTPDAL [K] SR <=> [K] APSDLYQIILK	Intralink	LEICNLTPDAL [K] SR	[K] APSDLYQIILK	12	1	359	229	sp|P07384|CAPN1	sp|P07384|CAPN1	CAPN1	CAPN1	FALSE	1	0.99983	HS_1526 / SCX
[K] NVENSFNQK <=> [K] NALLTER	Intralink	[K] NVENSFNQK	[K] NALLTER	1	1	658	650	sp|Q8I3T1|PF3D7_0517700	sp|Q8I3T1|PF3D7_0517700	PF3D7_0517700	PF3D7_0517700	FALSE	2	0.999829	HS_1526 / SCX
YNLMDPSNNI [K] R <=> [K] YDSIIVAK	Heteromeric-inter	YNLMDPSNNI [K] R	[K] YDSIIVAK	11	1	210	403	sp|Q8IHZ2|PF3D7_1137300	sp|C0H4Y6|PF3D7_0827900	PF3D7_1137300	PF3D7_0827900	FALSE	2	0.999827	HS_1526 / SCX
K [S] QDLSNSSYQFYR <=> GE [K] LDDLMK	Intralink	K [S] QDLSNSSYQFYR	GE [K] LDDLMK	2	3	197	189	sp|C0H5D3|PF3D7_1324700	sp|C0H5D3|PF3D7_1324700	PF3D7_1324700	PF3D7_1324700	FALSE	1	0.999825	HS_1526 / SCX
IEESLGNNAVFAGE [K] FR <=> NA [K] YNQLLR	Intralink	IEESLGNNAVFAGE [K] FR	NA [K] YNQLLR	15	3	440	419	sp|Q8IJN7|ENO	sp|Q8IJN7|ENO	ENO	ENO	FALSE	2	0.999813	HS_1526 / SCX
VNNNLLNSIE [K] R <=> DPFYM [K] LK	Intralink	VNNNLLNSIE [K] R	DPFYM [K] LK	11	6	55	93	sp|Q8I328|PF3D7_0912400	sp|Q8I328|PF3D7_0912400	PF3D7_0912400	PF3D7_0912400	FALSE	1	0.999812	HS_1526 / SCX
EEASYD [K] GDAEEIGK <=> EEEPYE [K] GDYEEVGK	Intralink	EEASYD [K] GDAEEIGK	EEEPYE [K] GDYEEVGK	7	7	873;918	818;858;903	sp|B9ZSJ2|PF3D7_0114000; sp|B9ZSJ2|PF3D7_0114000	sp|B9ZSJ2|PF3D7_0114000; sp|B9ZSJ2|PF3D7_0114000; sp|B9ZSJ2|PF3D7_0114000	PF3D7_0114000; PF3D7_0114000	PF3D7_0114000; PF3D7_0114000; PF3D7_0114000	FALSE	2	0.999812	HS_1526 / SCX
EEEGE [K] EESEDK <=> GD [K] EEEGK	Intralink	EEEGE [K] EESEDK	GD [K] EEEGK	6	3	377;497	386;506	sp|B9ZSJ2|PF3D7_0114000; sp|B9ZSJ2|PF3D7_0114000	sp|B9ZSJ2|PF3D7_0114000; sp|B9ZSJ2|PF3D7_0114000	PF3D7_0114000; PF3D7_0114000	PF3D7_0114000; PF3D7_0114000	FALSE	2	0.999811	HS_1526 / SCX
TLVEQCVNND [K] DELTVEER <=> LIPNTSESE [S] KVFYYK	Intralink	TLVEQCVNND [K] DELTVEER	LIPNTSESE [S] KVFYYK	11	10	46	129	sp|C0H4V6|14_3_3I	sp|C0H4V6|14_3_3I	14_3_3I	14_3_3I	FALSE	1	0.99981	HS_1526 / SCX
TLVEQCVNND [K] DELTVEER <=> [S] KLAEQAER	Intralink	TLVEQCVNND [K] DELTVEER	[S] KLAEQAER	11	1	46	18	sp|C0H4V6|14_3_3I	sp|C0H4V6|14_3_3I	14_3_3I	14_3_3I	FALSE	3	0.999804	HS_1526 / SCX
YEPGFI [K] NLNLCGK <=> NNIYN [S] KNEIK	Intralink	YEPGFI [K] NLNLCGK	NNIYN [S] KNEIK	7	6	86	62	sp|Q8ILE3|PF3D7_1432100	sp|Q8ILE3|PF3D7_1432100	PF3D7_1432100	PF3D7_1432100	FALSE	1	0.999799	HS_1526 / SCX
NLYEDVYSEE [K] GDMYMPFFTVLGTR <=> QFI [K] NER	Intralink	NLYEDVYSEE [K] GDMYMPFFTVLGTR	QFI [K] NER	11	4	92	54	sp|Q8I2X3|GAP50	sp|Q8I2X3|GAP50	GAP50	GAP50	FALSE	2	0.999796	HS_1526 / SCX
LC [K] IIEK <=> TNEQL [K] K	Intralink	LC [K] IIEK	TNEQL [K] K	3	6	447	694	sp|Q8I395|PF3D7_0905400	sp|Q8I395|PF3D7_0905400	PF3D7_0905400	PF3D7_0905400	FALSE	1	0.999794	HS_1526 / SCX
LIPEYNEAANMLNE [K] K <=> EIA [K] YFVK	Intralink	LIPEYNEAANMLNE [K] K	EIA [K] YFVK	15	4	80	188	sp|C0H4Y6|PF3D7_0827900	sp|C0H4Y6|PF3D7_0827900	PF3D7_0827900	PF3D7_0827900	FALSE	1	0.999794	HS_1526 / SCX
VLN [K] ASTTTHATYK <=> FLENQV [K] ER	Heteromeric-inter	VLN [K] ASTTTHATYK	FLENQV [K] ER	4	7	172	287	sp|Q8I484|PF3D7_0501600	sp|Q8ILZ1|PF3D7_1410400	PF3D7_0501600	PF3D7_1410400	FALSE	2	0.999786	HS_1526 / SCX
NADDD [K] GDK <=> T [K] NADDDK	Intralink	NADDD [K] GDK	T [K] NADDDK	6	2	138	132	sp|Q6ZMA7|Pfs16	sp|Q6ZMA7|Pfs16	Pfs16	Pfs16	FALSE	4	0.99978	HS_1526 / SCX
TQLVDTAD [K] FR <=> [K] LADDEDYK	Heteromeric-inter	TQLVDTAD [K] FR	[K] LADDEDYK	9	1	1905	603	sp|P11277|SPTB	sp|P02549|SPTA1	SPTB	SPTA1	FALSE	1	0.999767	HS_1526 / SCX
EIDESE [K] EITQQR <=> E [K] DLTINVGDNR	Intralink	EIDESE [K] EITQQR	E [K] DLTINVGDNR	7	2	13	54	sp|Q8IIB7|PF3D7_1124600	sp|Q8IIB7|PF3D7_1124600	PF3D7_1124600	PF3D7_1124600	FALSE	2	0.999766	HS_1526 / SCX
TENILDEI [K] K <=> V [K] DILQK	Intralink	TENILDEI [K] K	V [K] DILQK	9	2	312	315	sp|C6KT03|PF3D7_0616200	sp|C6KT03|PF3D7_0616200	PF3D7_0616200	PF3D7_0616200	FALSE	1	0.999763	HS_1526 / SCX
SEIAQ [K] VK <=> DS [K] EENR	Intralink	SEIAQ [K] VK	DS [K] EENR	6	3	1135	1125	sp|C0H571|PF3D7_0929400	sp|C0H571|PF3D7_0929400	PF3D7_0929400	PF3D7_0929400	FALSE	4	0.999759	HS_1526 / SCX
[K] VTYEQGANFAR <=> VDLTEEDE [T] KR	Intralink	[K] VTYEQGANFAR	VDLTEEDE [T] KR	1	9	136	133	sp|C0H5G2|PF3D7_1340700	sp|C0H5G2|PF3D7_1340700	PF3D7_1340700	PF3D7_1340700	FALSE	5	0.999748	HS_1526 / SCX
AQFDYDP [K] K <=> AM [K] ETK	Intralink	AQFDYDP [K] K	AM [K] ETK	8	3	172	138	sp|Q00013|MPP1	sp|Q00013|MPP1	MPP1	MPP1	FALSE	1	0.999743	HS_1526 / SCX
QAT [K] DAGAIAGLNVLR <=> LS [K] DDIDR	Intralink	QAT [K] DAGAIAGLNVLR	LS [K] DDIDR	4	3	189	543	sp|K7NTP5|PF3D7_0831700	sp|K7NTP5|PF3D7_0831700	PF3D7_0831700	PF3D7_0831700	FALSE	1	0.999742	HS_1526 / SCX
I [K] EEEER <=> I [K] EEEER	Homomeric-inter	I [K] EEEER	I [K] EEEER	2	2	181;195	181;195	sp|B9ZSJ2|PF3D7_0114000; sp|B9ZSJ2|PF3D7_0114000	sp|B9ZSJ2|PF3D7_0114000; sp|B9ZSJ2|PF3D7_0114000	PF3D7_0114000; PF3D7_0114000	PF3D7_0114000; PF3D7_0114000	FALSE	3	0.999729	HS_1526 / SCX
VNGVQLGS [K] NVYVGPFIK <=> NLD [K] SIDNK	Intralink	VNGVQLGS [K] NVYVGPFIK	NLD [K] SIDNK	9	4	172	113	sp|Q8I5H4|PF3D7_1224300	sp|Q8I5H4|PF3D7_1224300	PF3D7_1224300	PF3D7_1224300	FALSE	1	0.999728	HS_1526 / SCX
FNEVGD [K] NR <=> N [K] INYGGGR	Intralink	FNEVGD [K] NR	N [K] INYGGGR	7	2	182	117	sp|C0H4Y6|PF3D7_0827900	sp|C0H4Y6|PF3D7_0827900	PF3D7_0827900	PF3D7_0827900	FALSE	2	0.999722	HS_1526 / SCX
GEVSEDIED [K] EEEGEK <=> EESED [K] GDK	Intralink	GEVSEDIED [K] EEEGEK	EESED [K] GDK	10	6	356;491	383;503	sp|B9ZSJ2|PF3D7_0114000; sp|B9ZSJ2|PF3D7_0114000	sp|B9ZSJ2|PF3D7_0114000; sp|B9ZSJ2|PF3D7_0114000	PF3D7_0114000; PF3D7_0114000	PF3D7_0114000; PF3D7_0114000	FALSE	1	0.999721	HS_1526 / SCX
NADDDKGD [K] DK <=> NADDD [K] GDK	Intralink	NADDDKGD [K] DK	NADDD [K] GDK	9	6	141	138	sp|Q6ZMA7|Pfs16	sp|Q6ZMA7|Pfs16	Pfs16	Pfs16	FALSE	1	0.999705	HS_1526 / SCX
VALTAQTGEQP [S] KINR <=> NSSYFPG [K] LR	Heteromeric-inter	VALTAQTGEQP [S] KINR	NSSYFPG [K] LR	12	8	70	600	sp|P16452|EPB42	sp|P02730|SLC4A1	EPB42	SLC4A1	FALSE	2	0.999694	HS_1526 / SCX
VDC [K] QCNGR <=> GT [K] TYMR	Intralink	VDC [K] QCNGR	GT [K] TYMR	4	3	166	174	sp|Q8IL88|PF3D7_1437900	sp|Q8IL88|PF3D7_1437900	PF3D7_1437900	PF3D7_1437900	FALSE	1	0.99969	HS_1526 / SCX
LIGDAA [K] NQASR <=> NPENTVFDA [K] R	Intralink	LIGDAA [K] NQASR	NPENTVFDA [K] R	7	10	85	100;82	sp|K7NTP5|PF3D7_0831700	sp|K7NTP5|PF3D7_0831700; sp|Q8IB24|PF3D7_0818900	PF3D7_0831700	PF3D7_0831700; PF3D7_0818900	FALSE	5	0.999682	HS_1526 / SCX
YYQQL [K] LEGPGEQETK <=> [T] TSHQPQDR	Intralink	YYQQL [K] LEGPGEQETK	[T] TSHQPQDR	6	1	239	2	sp|Q99808|SLC29A1	sp|Q99808|SLC29A1	SLC29A1	SLC29A1	FALSE	2	0.999682	HS_1526 / SCX
TGQI [K] TGAPCR <=> NA [K] YNQLLR	Intralink	TGQI [K] TGAPCR	NA [K] YNQLLR	5	3	407	419	sp|Q8IJN7|ENO	sp|Q8IJN7|ENO	ENO	ENO	FALSE	4	0.999676	HS_1526 / SCX
TPL [K] YSGVK <=> [K] ELVSR	Intralink	TPL [K] YSGVK	[K] ELVSR	4	1	348	387	sp|Q8I3T1|PF3D7_0517700	sp|Q8I3T1|PF3D7_0517700	PF3D7_0517700	PF3D7_0517700	FALSE	3	0.999667	HS_1526 / SCX
F [K] IGDPIQFER <=> VGFFT [K] DK	Intralink	F [K] IGDPIQFER	VGFFT [K] DK	2	6	838	853	sp|Q8IE10|PF3D7_1331700	sp|Q8IE10|PF3D7_1331700	PF3D7_1331700	PF3D7_1331700	FALSE	1	0.999666	HS_1526 / SCX
E [Y] HFISTEEMTR <=> [K] SEEDGK	Intralink	E [Y] HFISTEEMTR	[K] SEEDGK	2	1	331	323	sp|Q00013|MPP1	sp|Q00013|MPP1	MPP1	MPP1	FALSE	2	0.999654	HS_1526 / SCX
LIGDAA [K] NQASR <=> TQCE [K] AK	Intralink	LIGDAA [K] NQASR	TQCE [K] AK	7	5	85	300	sp|K7NTP5|PF3D7_0831700	sp|K7NTP5|PF3D7_0831700	PF3D7_0831700	PF3D7_0831700	FALSE	1	0.999647	HS_1526 / SCX
RI [K] EEEER <=> I [K] EEEK	Intralink	RI [K] EEEER	I [K] EEEK	3	2	181;195	188;202	sp|B9ZSJ2|PF3D7_0114000; sp|B9ZSJ2|PF3D7_0114000	sp|B9ZSJ2|PF3D7_0114000; sp|B9ZSJ2|PF3D7_0114000	PF3D7_0114000; PF3D7_0114000	PF3D7_0114000; PF3D7_0114000	FALSE	1	0.999642	HS_1526 / SCX
[K] ILVNCTNSGFIR <=> QNEVE [K] K	Intralink	[K] ILVNCTNSGFIR	QNEVE [K] K	1	6	298	367	sp|Q8IL88|PF3D7_1437900	sp|Q8IL88|PF3D7_1437900	PF3D7_1437900	PF3D7_1437900	FALSE	1	0.99964	HS_1526 / SCX
Y [K] EEDEQNK <=> LS [K] DDIDR	Intralink	Y [K] EEDEQNK	LS [K] DDIDR	2	3	557	543	sp|K7NTP5|PF3D7_0831700	sp|K7NTP5|PF3D7_0831700	PF3D7_0831700	PF3D7_0831700	FALSE	1	0.999639	HS_1526 / SCX
MNILNF [K] SR <=> ISEE [K] R	Intralink	MNILNF [K] SR	ISEE [K] R	7	5	1022	1029	sp|Q8IBQ8|PF3D7_0719400	sp|Q8IBQ8|PF3D7_0719400	PF3D7_0719400	PF3D7_0719400	FALSE	1	0.999617	HS_1526 / SCX
VALTAQTGEQP [S] KINR <=> YQSSPA [K] PDSSFYK	Heteromeric-inter	VALTAQTGEQP [S] KINR	YQSSPA [K] PDSSFYK	12	7	70	353	sp|P16452|EPB42	sp|P02730|SLC4A1	EPB42	SLC4A1	FALSE	2	0.999614	HS_1526 / SCX
EESEDKGD [K] EEEGK <=> [K] EESEDK	Intralink	EESEDKGD [K] EEEGK	[K] EESEDK	9	1	386;506	437;512;587	sp|B9ZSJ2|PF3D7_0114000; sp|B9ZSJ2|PF3D7_0114000	sp|B9ZSJ2|PF3D7_0114000; sp|B9ZSJ2|PF3D7_0114000; sp|B9ZSJ2|PF3D7_0114000	PF3D7_0114000; PF3D7_0114000	PF3D7_0114000; PF3D7_0114000; PF3D7_0114000	FALSE	2	0.999604	HS_1526 / SCX
ALENYTNINDI [K] R <=> IAYLCEE [K] GLYQR	Intralink	ALENYTNINDI [K] R	IAYLCEE [K] GLYQR	12	8	755	738	sp|Q8I5L6|PF3D7_1219100	sp|Q8I5L6|PF3D7_1219100	PF3D7_1219100	PF3D7_1219100	FALSE	1	0.999594	HS_1526 / SCX
NADDDKGD [K] DK <=> T [K] NADDDK	Intralink	NADDDKGD [K] DK	T [K] NADDDK	9	2	141	132	sp|Q6ZMA7|Pfs16	sp|Q6ZMA7|Pfs16	Pfs16	Pfs16	FALSE	3	0.999589	HS_1526 / SCX
YQNPSEAD [K] LSR <=> VQ [K] DLDEVK	Intralink	YQNPSEAD [K] LSR	VQ [K] DLDEVK	9	3	161	167	sp|C0H5D3|PF3D7_1324700	sp|C0H5D3|PF3D7_1324700	PF3D7_1324700	PF3D7_1324700	FALSE	2	0.999571	HS_1526 / SCX
LDLIS [K] GEEPR <=> [T] TSHQPQDR	Intralink	LDLIS [K] GEEPR	[T] TSHQPQDR	6	1	255	2	sp|Q99808|SLC29A1	sp|Q99808|SLC29A1	SLC29A1	SLC29A1	FALSE	2	0.999569	HS_1526 / SCX
ISLDEF [K] QTR <=> SDESSGV [K] K	Intralink	ISLDEF [K] QTR	SDESSGV [K] K	7	8	198	209	sp|Q8IIR7|PF3D7_1108600	sp|Q8IIR7|PF3D7_1108600	PF3D7_1108600	PF3D7_1108600	FALSE	2	0.999567	HS_1526 / SCX
EGE [K] IDLGVQNK <=> NNSNNLTDT [K] K	Intralink	EGE [K] IDLGVQNK	NNSNNLTDT [K] K	4	10	228	223	sp|Q8I476|PF3D7_0502400	sp|Q8I476|PF3D7_0502400	PF3D7_0502400	PF3D7_0502400	FALSE	1	0.999565	HS_1526 / SCX
NDDDNI [K] YEITR <=> FE [K] FGMSPSR	Intralink	NDDDNI [K] YEITR	FE [K] FGMSPSR	7	3	755	508	sp|C6KT34|PF3D7_0619400	sp|C6KT34|PF3D7_0619400	PF3D7_0619400	PF3D7_0619400	FALSE	2	0.999564	HS_1526 / SCX
DT [K] GQILNAK <=> FV [S] SKK	Intralink	DT [K] GQILNAK	FV [S] SKK	3	3	40	315	sp|Q8I2X3|GAP50	sp|Q8I2X3|GAP50	GAP50	GAP50	FALSE	1	0.999562	HS_1526 / SCX
ENTQQEQSIE [K] NEK <=> ILNNIV [K] GSIK	Intralink	ENTQQEQSIE [K] NEK	ILNNIV [K] GSIK	11	7	499	400	sp|Q8IJR2|PF3D7_1013300	sp|Q8IJR2|PF3D7_1013300	PF3D7_1013300	PF3D7_1013300	FALSE	3	0.99956	HS_1526 / SCX
FNEVGD [K] NR <=> NNS [K] LINIR	Heteromeric-inter	FNEVGD [K] NR	NNS [K] LINIR	7	4	182	110	sp|C0H4Y6|PF3D7_0827900	sp|Q8IHZ2|PF3D7_1137300	PF3D7_0827900	PF3D7_1137300	FALSE	1	0.99956	HS_1526 / SCX
[K] HIESLGSYK <=> SQSNN [K] ITR	Intralink	[K] HIESLGSYK	SQSNN [K] ITR	1	6	56	7	sp|Q8IK07|PF3D7_1002900	sp|Q8IK07|PF3D7_1002900	PF3D7_1002900	PF3D7_1002900	FALSE	2	0.999552	HS_1526 / SCX
TC [K] VPSSHLK <=> YIYNN [K] LSAK	Intralink	TC [K] VPSSHLK	YIYNN [K] LSAK	3	6	384	377	sp|Q8ID66|PF92	sp|Q8ID66|PF92	PF92	PF92	FALSE	2	0.999551	HS_1526 / SCX
VFNNIDDYV [K] K <=> YPFLNNIG [K] K	Intralink	VFNNIDDYV [K] K	YPFLNNIG [K] K	10	9	52	62	sp|O77388|PF3D7_0316700	sp|O77388|PF3D7_0316700	PF3D7_0316700	PF3D7_0316700	FALSE	4	0.99955	HS_1526 / SCX
ISDCFEESN [K] K <=> IESAQN [K] K	Intralink	ISDCFEESN [K] K	IESAQN [K] K	10	7	401	210	sp|Q8I2A8|PF3D7_0103200	sp|Q8I2A8|PF3D7_0103200	PF3D7_0103200	PF3D7_0103200	FALSE	6	0.999546	HS_1526 / SCX
AI [K] NINEIIAPK <=> YLG [K] GVQK	Intralink	AI [K] NINEIIAPK	YLG [K] GVQK	3	4	69	62	sp|Q8IJN7|ENO	sp|Q8IJN7|ENO	ENO	ENO	FALSE	1	0.99954	HS_1526 / SCX
E [K] NIPVDNVQIEAVK <=> [K] ELVSR	Intralink	E [K] NIPVDNVQIEAVK	[K] ELVSR	2	1	440	387	sp|Q8I3T1|PF3D7_0517700	sp|Q8I3T1|PF3D7_0517700	PF3D7_0517700	PF3D7_0517700	FALSE	1	0.999535	HS_1526 / SCX
DGFID [K] EEIIK <=> DG [K] ISLDEFK	Intralink	DGFID [K] EEIIK	DG [K] ISLDEFK	6	3	232	191	sp|Q8IIR7|PF3D7_1108600	sp|Q8IIR7|PF3D7_1108600	PF3D7_1108600	PF3D7_1108600	FALSE	3	0.999533	HS_1526 / SCX
DIC [K] YDVTTK <=> TTSFTCIC [K] K	Heteromeric-inter	DIC [K] YDVTTK	TTSFTCIC [K] K	4	9	2836	413	sp|P68874|PFS230	sp|Q8I6T1|PF45	PFS230	PF45	FALSE	1	0.999526	HS_1526 / SCX
L [K] EEEER <=> I [K] EEEK	Intralink	L [K] EEEER	I [K] EEEK	2	2	209;217;225	188;202	sp|B9ZSJ2|PF3D7_0114000; sp|B9ZSJ2|PF3D7_0114000; sp|B9ZSJ2|PF3D7_0114000	sp|B9ZSJ2|PF3D7_0114000; sp|B9ZSJ2|PF3D7_0114000	PF3D7_0114000; PF3D7_0114000; PF3D7_0114000	PF3D7_0114000; PF3D7_0114000	FALSE	1	0.999526	HS_1526 / SCX
NYPLI [K] NTTLK <=> NNS [K] LINIR	Intralink	NYPLI [K] NTTLK	NNS [K] LINIR	6	4	166	110	sp|Q8IHZ2|PF3D7_1137300	sp|Q8IHZ2|PF3D7_1137300	PF3D7_1137300	PF3D7_1137300	FALSE	1	0.999519	HS_1526 / SCX
SLSNMLD [K] K <=> SLSNMLD [K] K	Homomeric-inter	SLSNMLD [K] K	SLSNMLD [K] K	8	8	97	97	sp|Q6ZMA7|Pfs16	sp|Q6ZMA7|Pfs16	Pfs16	Pfs16	FALSE	17	0.999516	HS_1526 / SCX
AIE [K] VCSDIMK <=> IALTS [K] NLR	Intralink	AIE [K] VCSDIMK	IALTS [K] NLR	4	6	33	26	sp|Q8IK02|PF3D7_1003500	sp|Q8IK02|PF3D7_1003500	PF3D7_1003500	PF3D7_1003500	FALSE	5	0.999516	HS_1526 / SCX
AVEA [K] QVAQQEAER <=> S [K] YVVLK	Intralink	AVEA [K] QVAQQEAER	S [K] YVVLK	5	2	220	231	sp|Q8IJP8|PF3D7_1014700	sp|Q8IJP8|PF3D7_1014700	PF3D7_1014700	PF3D7_1014700	FALSE	1	0.999513	HS_1526 / SCX
T [K] NADDDK <=> T [K] NADDDK	Homomeric-inter	T [K] NADDDK	T [K] NADDDK	2	2	132	132	sp|Q6ZMA7|Pfs16	sp|Q6ZMA7|Pfs16	Pfs16	Pfs16	FALSE	3	0.999511	HS_1526 / SCX
AGS [K] IPLPYEGER <=> YNLMDPSNNI [K] R	Heteromeric-inter	AGS [K] IPLPYEGER	YNLMDPSNNI [K] R	4	11	440	210	sp|C0H4Y6|PF3D7_0827900	sp|Q8IHZ2|PF3D7_1137300	PF3D7_0827900	PF3D7_1137300	FALSE	2	0.999505	HS_1526 / SCX
YNLMDPSNNI [K] R <=> [K] NIEEQK	Intralink	YNLMDPSNNI [K] R	[K] NIEEQK	11	1	210	212	sp|Q8IHZ2|PF3D7_1137300	sp|Q8IHZ2|PF3D7_1137300	PF3D7_1137300	PF3D7_1137300	FALSE	8	0.9995	HS_1526 / SCX
LMI [K] YQEITDK <=> SNTVDDAS [K] NK	Intralink	LMI [K] YQEITDK	SNTVDDAS [K] NK	4	9	369	385	sp|Q8IKQ9|PF3D7_1457000	sp|Q8IKQ9|PF3D7_1457000	PF3D7_1457000	PF3D7_1457000	FALSE	2	0.999497	HS_1526 / SCX
MYS [K] GASEIILR <=> [K] SMSTVIR	Intralink	MYS [K] GASEIILR	[K] SMSTVIR	4	1	591	573	sp|P23634|ATP2B4	sp|P23634|ATP2B4	ATP2B4	ATP2B4	FALSE	2	0.999481	HS_1526 / SCX
LCNLPI [K] NTK <=> YVIS [K] EHLDK	Heteromeric-inter	LCNLPI [K] NTK	YVIS [K] EHLDK	7	5	51	93	sp|Q8IAL4|PF3D7_0801600	sp|C6S3H7|PF3D7_1417900	PF3D7_0801600	PF3D7_1417900	FALSE	2	0.999476	HS_1526 / SCX
SSE [K] IQNENK <=> EINEN [K] NIK	Intralink	SSE [K] IQNENK	EINEN [K] NIK	4	6	301	294	sp|Q8I5Q5|PF3D7_1215100	sp|Q8I5Q5|PF3D7_1215100	PF3D7_1215100	PF3D7_1215100	FALSE	2	0.999474	HS_1526 / SCX
AG [K] EESGVSVSNSQPTNESHSIK <=> [T] TSHQPQDR	Intralink	AG [K] EESGVSVSNSQPTNESHSIK	[T] TSHQPQDR	3	1	263	2	sp|Q99808|SLC29A1	sp|Q99808|SLC29A1	SLC29A1	SLC29A1	FALSE	2	0.999468	HS_1526 / SCX
DIS [K] GNYIEYVK <=> GD [K] VYAGSK	Intralink	DIS [K] GNYIEYVK	GD [K] VYAGSK	4	3	1809	1788	sp|Q8I3A0|PF3D7_0904900	sp|Q8I3A0|PF3D7_0904900	PF3D7_0904900	PF3D7_0904900	FALSE	1	0.999459	HS_1526 / SCX
N [K] VLCEENK <=> ENEELI [K] R	Intralink	N [K] VLCEENK	ENEELI [K] R	2	7	263	260	sp|C6KT03|PF3D7_0616200	sp|C6KT03|PF3D7_0616200	PF3D7_0616200	PF3D7_0616200	FALSE	1	0.999424	HS_1526 / SCX
E [K] NLNVSGPVR <=> VCSDIM [K] GAK	Intralink	E [K] NLNVSGPVR	VCSDIM [K] GAK	2	7	45	40	sp|Q8IK02|PF3D7_1003500	sp|Q8IK02|PF3D7_1003500	PF3D7_1003500	PF3D7_1003500	FALSE	2	0.999424	HS_1526 / SCX
LQTAYAGE [K] AEAIQNK <=> DIQNL [K] SR	Heteromeric-inter	LQTAYAGE [K] AEAIQNK	DIQNL [K] SR	9	6	1870	617	sp|P11277|SPTB	sp|P02549|SPTA1	SPTB	SPTA1	FALSE	1	0.999418	HS_1526 / SCX
AGS [K] IPLPYEGER <=> NYPLI [K] NTTLK	Heteromeric-inter	AGS [K] IPLPYEGER	NYPLI [K] NTTLK	4	6	440	166	sp|C0H4Y6|PF3D7_0827900	sp|Q8IHZ2|PF3D7_1137300	PF3D7_0827900	PF3D7_1137300	FALSE	1	0.999412	HS_1526 / SCX
TEQQANDQQ [K] NDDDNIK <=> FE [K] FGMSPSR	Intralink	TEQQANDQQ [K] NDDDNIK	FE [K] FGMSPSR	10	3	748	508	sp|C6KT34|PF3D7_0619400	sp|C6KT34|PF3D7_0619400	PF3D7_0619400	PF3D7_0619400	FALSE	3	0.999402	HS_1526 / SCX
ENYYNSDITEYAQGNYNIS [K] NR <=> S [K] TFSLDDPQK	Intralink	ENYYNSDITEYAQGNYNIS [K] NR	S [K] TFSLDDPQK	20	2	249	261	sp|Q8I485|PF3D7_0501500	sp|Q8I485|PF3D7_0501500	PF3D7_0501500	PF3D7_0501500	FALSE	2	0.999401	HS_1526 / SCX
N [K] INYGGGR <=> NNS [K] LINIR	Heteromeric-inter	N [K] INYGGGR	NNS [K] LINIR	2	4	117	110	sp|C0H4Y6|PF3D7_0827900	sp|Q8IHZ2|PF3D7_1137300	PF3D7_0827900	PF3D7_1137300	FALSE	4	0.999396	HS_1526 / SCX
MSLPDNT [K] FGMK <=> T [K] ISNDTK	Intralink	MSLPDNT [K] FGMK	T [K] ISNDTK	8	2	280	241	sp|Q8ILE3|PF3D7_1432100	sp|Q8ILE3|PF3D7_1432100	PF3D7_1432100	PF3D7_1432100	FALSE	10	0.999392	HS_1526 / SCX
NYPLI [K] NTTLK <=> N [K] INYGGGR	Heteromeric-inter	NYPLI [K] NTTLK	N [K] INYGGGR	6	2	166	117	sp|Q8IHZ2|PF3D7_1137300	sp|C0H4Y6|PF3D7_0827900	PF3D7_1137300	PF3D7_0827900	FALSE	2	0.999388	HS_1526 / SCX
ISNDT [K] VALSLTHK <=> MSLPDN [T] KFGMK	Intralink	ISNDT [K] VALSLTHK	MSLPDN [T] KFGMK	6	7	247	279	sp|Q8ILE3|PF3D7_1432100	sp|Q8ILE3|PF3D7_1432100	PF3D7_1432100	PF3D7_1432100	FALSE	2	0.999379	HS_1526 / SCX
NADDD [K] GDK <=> NADDD [K] GDK	Homomeric-inter	NADDD [K] GDK	NADDD [K] GDK	6	6	138	138	sp|Q6ZMA7|Pfs16	sp|Q6ZMA7|Pfs16	Pfs16	Pfs16	FALSE	9	0.999378	HS_1526 / SCX
[K] FSETTVQSDMK <=> NPENTVFDA [K] R	Intralink	[K] FSETTVQSDMK	NPENTVFDA [K] R	1	10	106	100;82	sp|K7NTP5|PF3D7_0831700	sp|K7NTP5|PF3D7_0831700; sp|Q8IB24|PF3D7_0818900	PF3D7_0831700	PF3D7_0831700; PF3D7_0818900	FALSE	1	0.999363	HS_1526 / SCX
AGS [K] IPLPYEGER <=> NNS [K] LINIR	Heteromeric-inter	AGS [K] IPLPYEGER	NNS [K] LINIR	4	4	440	110	sp|C0H4Y6|PF3D7_0827900	sp|Q8IHZ2|PF3D7_1137300	PF3D7_0827900	PF3D7_1137300	FALSE	1	0.999356	HS_1526 / SCX
ASTPGAAAQIQEV [K] EQR <=> AFLPAL [K] K	Heteromeric-inter	ASTPGAAAQIQEV [K] EQR	AFLPAL [K] K	14	7	757	57	sp|P02730|SLC4A1	sp|P16452|EPB42	SLC4A1	EPB42	FALSE	2	0.999345	HS_1526 / SCX
LSTYN [K] SNRK <=> VEC [K] LSEK	Intralink	LSTYN [K] SNRK	VEC [K] LSEK	6	4	76	66	sp|Q8IB31|PF3D7_0819600	sp|Q8IB31|PF3D7_0819600	PF3D7_0819600	PF3D7_0819600	FALSE	2	0.999335	HS_1526 / SCX
EETPGAGQ [K] QELR <=> ELQS [K] EFLSAK	Intralink	EETPGAGQ [K] QELR	ELQS [K] EFLSAK	9	5	264	249	sp|Q8NBI5|SLC43A3	sp|Q8NBI5|SLC43A3	SLC43A3	SLC43A3	FALSE	1	0.999321	HS_1526 / SCX
IALTS [K] NLR <=> LPV [K] TLR	Intralink	IALTS [K] NLR	LPV [K] TLR	6	4	26	58	sp|Q8IK02|PF3D7_1003500	sp|Q8IK02|PF3D7_1003500	PF3D7_1003500	PF3D7_1003500	FALSE	3	0.99931	HS_1526 / SCX
VS [K] NEIILQR <=> LSQLLN [K] EK	Intralink	VS [K] NEIILQR	LSQLLN [K] EK	3	7	241	236	sp|Q8I3I5|PF3D7_0528200	sp|Q8I3I5|PF3D7_0528200	PF3D7_0528200	PF3D7_0528200	FALSE	2	0.999306	HS_1526 / SCX
NNVDDLDSDVEEADVTEESAVE [T] KK <=> DEV [K] TEEPK	Intralink	NNVDDLDSDVEEADVTEESAVE [T] KK	DEV [K] TEEPK	23	4	167	173	sp|A0A5K1K7X4|PF3D7_0532100	sp|A0A5K1K7X4|PF3D7_0532100	PF3D7_0532100	PF3D7_0532100	FALSE	1	0.999294	HS_1526 / SCX
NLEHISG [K] PININK <=> VQN [K] GMPIK	Intralink	NLEHISG [K] PININK	VQN [K] GMPIK	8	4	322	343	sp|C6KTC7|PF3D7_0629200	sp|C6KTC7|PF3D7_0629200	PF3D7_0629200	PF3D7_0629200	FALSE	13	0.999292	HS_1526 / SCX
[K] VSVIYHSDMIR <=> L [K] DILNNK	Intralink	[K] VSVIYHSDMIR	L [K] DILNNK	1	2	149	142	sp|Q8I1V2|PF3D7_0413500	sp|Q8I1V2|PF3D7_0413500	PF3D7_0413500	PF3D7_0413500	FALSE	1	0.999279	HS_1526 / SCX
ILEN [K] IDNNR <=> [K] SNNLPLIQK	Intralink	ILEN [K] IDNNR	[K] SNNLPLIQK	5	1	1750	1762	sp|Q8I5L6|PF3D7_1219100	sp|Q8I5L6|PF3D7_1219100	PF3D7_1219100	PF3D7_1219100	FALSE	1	0.999272	HS_1526 / SCX
[truncated: 392 more rows]

## Sheet: (B) Unique crosslinks
Residue pair	Link-Type	Alpha peptide	Beta peptide	Alpha peptide position	Beta peptide position	Alpha protein(s) position(s)	Beta protein(s) position(s)	Alpha protein mapping(s)	Beta protein mapping(s)	Alpha gene mapping(s)	Beta gene mapping(s)	IsDecoy	CSM count	Score
E [K] EPIVDNTNYGADEEAAGALLK <=> [K] NQTLQNEILGHTPR	Heteromeric-inter	E [K] EPIVDNTNYGADEEAAGALLK	[K] NQTLQNEILGHTPR	2	1	918	1519	sp|P02549|SPTA1	sp|P11277|SPTB	SPTA1	SPTB	FALSE	2	1
EDQLEYLEE [K] R <=> DETNE [K] LGR	Intralink	EDQLEYLEE [K] R	DETNE [K] LGR	10	6	188	166	sp|Q8IC05|PF3D7_0708400	sp|Q8IC05|PF3D7_0708400	PF3D7_0708400	PF3D7_0708400	FALSE	2	1
AQALRDNSMTSYML [S] KK <=> VI [K] DVLHEK	Intralink	AQALRDNSMTSYML [S] KK	VI [K] DVLHEK	15	3	649	595	sp|Q8IC05|PF3D7_0708400	sp|Q8IC05|PF3D7_0708400	PF3D7_0708400	PF3D7_0708400	FALSE	1	1
Q [K] EAESVCAPIMSK <=> NQLAG [K] DEYEAK	Intralink	Q [K] EAESVCAPIMSK	NQLAG [K] DEYEAK	2	6	610	602	sp|Q8IB24|PF3D7_0818900	sp|Q8IB24|PF3D7_0818900	PF3D7_0818900	PF3D7_0818900	FALSE	12	1
AD [K] TIITIAHR <=> IN [K] NLIK	Intralink	AD [K] TIITIAHR	IN [K] NLIK	3	3	1363	1119	sp|Q7K6A5|PF3D7_0523000	sp|Q7K6A5|PF3D7_0523000	PF3D7_0523000	PF3D7_0523000	FALSE	3	1
[K] PEEVTNEEYASFYK <=> NNI [K] LYVR	Intralink	[K] PEEVTNEEYASFYK	NNI [K] LYVR	1	4	319	381	sp|Q8IC05|PF3D7_0708400	sp|Q8IC05|PF3D7_0708400	PF3D7_0708400	PF3D7_0708400	FALSE	1	1
RTQLVDTAD [K] FR <=> E [K] LQQVMSR	Intralink	RTQLVDTAD [K] FR	E [K] LQQVMSR	10	2	1905	1983	sp|P11277|SPTB	sp|P11277|SPTB	SPTB	SPTB	FALSE	1	1
GGSPHSPAWNGYTPLHIAA [K] QNQVEVAR <=> P [Y] SVGFR	Intralink	GGSPHSPAWNGYTPLHIAA [K] QNQVEVAR	P [Y] SVGFR	20	2	611	3	sp|P16157|ANK1	sp|P16157|ANK1	ANK1	ANK1	FALSE	1	1
FQTS [K] SGDEMIGLK <=> NNI [K] LYVR	Intralink	FQTS [K] SGDEMIGLK	NNI [K] LYVR	5	4	488	381	sp|Q8IC05|PF3D7_0708400	sp|Q8IC05|PF3D7_0708400	PF3D7_0708400	PF3D7_0708400	FALSE	1	1
[S] LTNDWEDHLAVK <=> NNI [K] LYVR	Intralink	[S] LTNDWEDHLAVK	NNI [K] LYVR	1	4	334	381	sp|Q8IC05|PF3D7_0708400	sp|Q8IC05|PF3D7_0708400	PF3D7_0708400	PF3D7_0708400	FALSE	1	1
FQTS [K] SGDEMIGLK <=> NL [K] LGIHEDNANR	Intralink	FQTS [K] SGDEMIGLK	NL [K] LGIHEDNANR	5	3	488	465	sp|Q8IC05|PF3D7_0708400	sp|Q8IC05|PF3D7_0708400	PF3D7_0708400	PF3D7_0708400	FALSE	1	1
ESQQLMDSHPEQ [K] EDIGQR <=> [K] LSGLER	Intralink	ESQQLMDSHPEQ [K] EDIGQR	[K] LSGLER	13	1	1029	996	sp|P11277|SPTB	sp|P11277|SPTB	SPTB	SPTB	FALSE	1	1
Q [K] ADADK <=> SD [K] TVK	Intralink	Q [K] ADADK	SD [K] TVK	2	3	668	676	sp|Q8IC05|PF3D7_0708400	sp|Q8IC05|PF3D7_0708400	PF3D7_0708400	PF3D7_0708400	FALSE	1	1
IILHL [K] EDQLEYLEEK <=> DETNE [K] LGR	Intralink	IILHL [K] EDQLEYLEEK	DETNE [K] LGR	6	6	178	166	sp|Q8IC05|PF3D7_0708400	sp|Q8IC05|PF3D7_0708400	PF3D7_0708400	PF3D7_0708400	FALSE	1	1
YESITDTQ [K] LSAEPEFFIR <=> I [K] DLVK	Intralink	YESITDTQ [K] LSAEPEFFIR	I [K] DLVK	9	2	55	191	sp|Q8IC05|PF3D7_0708400	sp|Q8IC05|PF3D7_0708400	PF3D7_0708400	PF3D7_0708400	FALSE	1	1
VI [K] DVLHEK <=> [K] IMEINAR	Intralink	VI [K] DVLHEK	[K] IMEINAR	3	1	595	651	sp|Q8IC05|PF3D7_0708400	sp|Q8IC05|PF3D7_0708400	PF3D7_0708400	PF3D7_0708400	FALSE	2	1
VVEST [K] DLGR <=> [K] LSGLER	Intralink	VVEST [K] DLGR	[K] LSGLER	6	1	981	996	sp|P11277|SPTB	sp|P11277|SPTB	SPTB	SPTB	FALSE	1	1
KIEDENDSS [K] FEEEINIDDEIQK <=> [K] DNNVDNESNDK	Intralink	KIEDENDSS [K] FEEEINIDDEIQK	[K] DNNVDNESNDK	10	1	792	806	sp|Q8I0V4|PF3D7_1222300	sp|Q8I0V4|PF3D7_1222300	PF3D7_1222300	PF3D7_1222300	FALSE	2	1
NNI [K] LYVR <=> T [K] ITELLR	Intralink	NNI [K] LYVR	T [K] ITELLR	4	2	381	477	sp|Q8IC05|PF3D7_0708400	sp|Q8IC05|PF3D7_0708400	PF3D7_0708400	PF3D7_0708400	FALSE	1	1
[K] TTAIVGETGSGK <=> SD [K] IVVFNNPDR	Intralink	[K] TTAIVGETGSGK	SD [K] IVVFNNPDR	1	3	1155	1380	sp|Q7K6A5|PF3D7_0523000	sp|Q7K6A5|PF3D7_0523000	PF3D7_0523000	PF3D7_0523000	FALSE	1	1
GASPNVSNV [K] VETPLHMAAR <=> A [K] VNAK	Intralink	GASPNVSNV [K] VETPLHMAAR	A [K] VNAK	10	2	436	462	sp|P16157|ANK1	sp|P16157|ANK1	ANK1	ANK1	FALSE	3	1
SGDEMIGL [K] EYVDR <=> M [K] ENQK	Intralink	SGDEMIGL [K] EYVDR	M [K] ENQK	9	2	497	504	sp|Q8IC05|PF3D7_0708400	sp|Q8IC05|PF3D7_0708400	PF3D7_0708400	PF3D7_0708400	FALSE	1	1
FVIFA [K] MNDPR <=> [K] AAQQR	Intralink	FVIFA [K] MNDPR	[K] AAQQR	6	1	1247	1306	sp|P16157|ANK1	sp|P16157|ANK1	ANK1	ANK1	FALSE	1	1
T [K] ITELLR <=> M [K] ENQK	Intralink	T [K] ITELLR	M [K] ENQK	2	2	477	504	sp|Q8IC05|PF3D7_0708400	sp|Q8IC05|PF3D7_0708400	PF3D7_0708400	PF3D7_0708400	FALSE	1	1
VD [K] TLEQHENFVEVAR <=> LV [K] PQK	Intralink	VD [K] TLEQHENFVEVAR	LV [K] PQK	3	3	1268	955	sp|P16157|ANK1	sp|P16157|ANK1	ANK1	ANK1	FALSE	5	1
EGLDIDDSEEA [K] K <=> IM [K] AQALR	Intralink	EGLDIDDSEEA [K] K	IM [K] AQALR	12	3	577	634	sp|Q8IC05|PF3D7_0708400	sp|Q8IC05|PF3D7_0708400	PF3D7_0708400	PF3D7_0708400	FALSE	1	1
VE [K] VVVGQR <=> T [K] ITELLR	Intralink	VE [K] VVVGQR	T [K] ITELLR	3	2	604	477	sp|Q8IC05|PF3D7_0708400	sp|Q8IC05|PF3D7_0708400	PF3D7_0708400	PF3D7_0708400	FALSE	2	1
EGEEEEE [K] K <=> [K] TGEDK	Intralink	EGEEEEE [K] K	[K] TGEDK	8	1	239	242	sp|Q8IC05|PF3D7_0708400	sp|Q8IC05|PF3D7_0708400	PF3D7_0708400	PF3D7_0708400	FALSE	1	1
[K] GNTALHIAALAGQDEVVR <=> P [Y] SVGFR	Intralink	[K] GNTALHIAALAGQDEVVR	P [Y] SVGFR	1	2	77	3	sp|P16157|ANK1	sp|P16157|ANK1	ANK1	ANK1	FALSE	2	1
LIGDAA [K] NQVAR <=> LVNFCVEDF [K] R	Intralink	LIGDAA [K] NQVAR	LVNFCVEDF [K] R	7	10	67	258	sp|Q8IB24|PF3D7_0818900	sp|Q8IB24|PF3D7_0818900	PF3D7_0818900	PF3D7_0818900	FALSE	1	1
LIGDAA [K] NQVAR <=> IP [K] IQTLIK	Intralink	LIGDAA [K] NQVAR	IP [K] IQTLIK	7	3	67	358	sp|Q8IB24|PF3D7_0818900	sp|Q8IB24|PF3D7_0818900	PF3D7_0818900	PF3D7_0818900	FALSE	2	1
EI [K] DLMGGDDLIK <=> LHVITSGLSY [K] AR	Intralink	EI [K] DLMGGDDLIK	LHVITSGLSY [K] AR	3	11	478	540	sp|Q8ILZ1|PF3D7_1410400	sp|Q8ILZ1|PF3D7_1410400	PF3D7_1410400	PF3D7_1410400	FALSE	22	1
LHVITSGLSY [K] AR <=> TLEEFL [K] K	Intralink	LHVITSGLSY [K] AR	TLEEFL [K] K	11	7	540	473	sp|Q8ILZ1|PF3D7_1410400	sp|Q8ILZ1|PF3D7_1410400	PF3D7_1410400	PF3D7_1410400	FALSE	6	1
DSAD [K] MPLETQLAIEEIK <=> DSAD [K] MPLETQLAIEEIK	Homomeric-inter	DSAD [K] MPLETQLAIEEIK	DSAD [K] MPLETQLAIEEIK	5	5	76	76	sp|Q6ZMA7|Pfs16	sp|Q6ZMA7|Pfs16	Pfs16	Pfs16	FALSE	3	1
FLSLSDESVLGEE [K] K <=> FTIY [K] DPR	Intralink	FLSLSDESVLGEE [K] K	FTIY [K] DPR	14	5	129	230	sp|Q8I0V4|PF3D7_1222300	sp|Q8I0V4|PF3D7_1222300	PF3D7_1222300	PF3D7_1222300	FALSE	4	1
NVIVYNAIISGIHE [K] IK <=> ESMISTTFEQQ [K] ECLK	Intralink	NVIVYNAIISGIHE [K] IK	ESMISTTFEQQ [K] ECLK	15	12	633	388	sp|Q8ILZ1|PF3D7_1410400	sp|Q8ILZ1|PF3D7_1410400	PF3D7_1410400	PF3D7_1410400	FALSE	8	1
SELENETDEE [K] K <=> [K] LSEPSTYK	Intralink	SELENETDEE [K] K	[K] LSEPSTYK	11	1	489	496	sp|Q8I0V4|PF3D7_1222300	sp|Q8I0V4|PF3D7_1222300	PF3D7_1222300	PF3D7_1222300	FALSE	2	1
DMVNDPNYDSV [K] VEETDDPNK <=> ISAN [K] EK	Intralink	DMVNDPNYDSV [K] VEETDDPNK	ISAN [K] EK	12	5	305	139	sp|Q8I0V4|PF3D7_1222300	sp|Q8I0V4|PF3D7_1222300	PF3D7_1222300	PF3D7_1222300	FALSE	6	1
AADVGADLSG [K] NEYGIPEDDIR <=> GSNAH [K] NSVIGDTVGDPLK	Intralink	AADVGADLSG [K] NEYGIPEDDIR	GSNAH [K] NSVIGDTVGDPLK	11	6	214	665	sp|Q8IKR1|PF3D7_1456800	sp|Q8IKR1|PF3D7_1456800	PF3D7_1456800	PF3D7_1456800	FALSE	13	1
[K] TTAIVGETGSGK <=> NLI [K] GK	Intralink	[K] TTAIVGETGSGK	NLI [K] GK	1	4	1155	1123	sp|Q7K6A5|PF3D7_0523000	sp|Q7K6A5|PF3D7_0523000	PF3D7_0523000	PF3D7_0523000	FALSE	2	1
TL [K] LEYLR <=> S [K] EIEK	Intralink	TL [K] LEYLR	S [K] EIEK	3	2	128	957	sp|Q7K6A5|PF3D7_0523000	sp|Q7K6A5|PF3D7_0523000	PF3D7_0523000	PF3D7_0523000	FALSE	4	1
KPLVENNDDGETLPNI [K] K <=> DLSFTL [K] EGK	Intralink	KPLVENNDDGETLPNI [K] K	DLSFTL [K] EGK	17	7	376	404	sp|Q7K6A5|PF3D7_0523000	sp|Q7K6A5|PF3D7_0523000	PF3D7_0523000	PF3D7_0523000	FALSE	2	1
K [S] VHEVVLVGGSTR <=> VL [K] DAMMDK	Intralink	K [S] VHEVVLVGGSTR	VL [K] DAMMDK	2	3	343	335	sp|Q8IB24|PF3D7_0818900	sp|Q8IB24|PF3D7_0818900	PF3D7_0818900	PF3D7_0818900	FALSE	8	1
AD [K] TIITIAHR <=> NLSFTCDS [K] K	Intralink	AD [K] TIITIAHR	NLSFTCDS [K] K	3	9	1363	1154	sp|Q7K6A5|PF3D7_0523000	sp|Q7K6A5|PF3D7_0523000	PF3D7_0523000	PF3D7_0523000	FALSE	3	1
ISLHL [K] EDATNLLNDK <=> FTIY [K] DPR	Intralink	ISLHL [K] EDATNLLNDK	FTIY [K] DPR	6	5	248	230	sp|Q8I0V4|PF3D7_1222300	sp|Q8I0V4|PF3D7_1222300	PF3D7_1222300	PF3D7_1222300	FALSE	1	1
VIVY [T] KNNDDEQYIWESTADAK <=> FTIY [K] DPR	Intralink	VIVY [T] KNNDDEQYIWESTADAK	FTIY [K] DPR	5	5	208	230	sp|Q8I0V4|PF3D7_1222300	sp|Q8I0V4|PF3D7_1222300	PF3D7_1222300	PF3D7_1222300	FALSE	3	1
ESLQQN [K] ILK <=> T [K] ITELLR	Intralink	ESLQQN [K] ILK	T [K] ITELLR	7	2	426	477	sp|Q8IC05|PF3D7_0708400	sp|Q8IC05|PF3D7_0708400	PF3D7_0708400	PF3D7_0708400	FALSE	1	1
TALFN [K] LADNISLLLNK <=> ETMN [K] IDTIEK	Intralink	TALFN [K] LADNISLLLNK	ETMN [K] IDTIEK	6	5	356	429	sp|Q8ILP3|P113	sp|Q8ILP3|P113	P113	P113	FALSE	5	1
[truncated: 1,810 more rows]

## Sheet: (C) Expanded crosslinks
Residue pair	Link-Type	Alpha peptide	Beta peptide	Alpha peptide position	Beta peptide position	Alpha protein(s) position(s)	Beta protein(s) position(s)	Alpha protein mapping(s)	Beta protein mapping(s)	Alpha gene mapping(s)	Beta gene mapping(s)	IsDecoy	CSM count	Score
[truncated: 2,312 more rows]

[truncated: 3 more sheets: (D) Protein pairs, (E) CSMs, (F) PPIs at 5% FDR]
