# Supplementary material for: Deciphering Membrane Protein Complexes in Plasmodium falciparum Gametocytes via Integrative Structural Systems Biology
Source: Mol Cell Proteomics. 2026 Apr 9;25(5):101567. doi: 10.1016/j.mcpro.2026.101567 (PMC13200099; doi:10.1016/j.mcpro.2026.101567)
Supplement: Supplemental Material 2 [file mmc2.xlsx]

## Sheet: Sheet1
Protein IDs	Majority protein IDs	Peptide counts (all)	Peptide counts (razor+unique)	Peptide counts (unique)	Protein names	Gene names	Fasta headers	Number of proteins	Peptides	Razor + unique peptides	Unique peptides	Peptides FR01	Peptides FR02	Peptides FR03	Peptides FR04	Peptides FR05	Peptides FR06	Peptides FR07	Peptides FR08	Peptides FR09	Peptides FR10	Peptides FR11	Peptides FR12	Peptides FR13	Peptides FR14	Peptides FR15	Peptides FR16	Peptides FR17	Peptides FR18	Peptides FR19	Peptides FR20	Peptides FR21	Peptides FR22	Peptides FR23	Peptides FR24	Peptides FR25	Peptides FR26	Peptides FR27	Peptides FR28	Peptides FR29	Peptides FR30	Peptides FR31	Peptides FR32	Peptides FR33	Peptides FR34	Peptides FR35	Peptides FR36	Peptides FR37	Peptides FR38
A0A143ZVJ8	A0A143ZVJ8	4	4	4			tr|A0A143ZVJ8|A0A143ZVJ8_PLAF7 LEM3/CDC50 family protein, putative OS=Plasmodium falciparum (isolate 3D7) OX=36329 GN=PF3D7_0719500 PE=3 SV=1	1	4	4	4	0	0	0	0	0	0	0	0	0	0	0	0	0	0	0	0	0	0	0	0	1	0	1	1	1	1	1	2	0	0	0	0	0	1	0	1	0	0
A0A143ZVM1	A0A143ZVM1	25	19	19			tr|A0A143ZVM1|A0A143ZVM1_PLAF7 Cytoadherence linked asexual protein 8 OS=Plasmodium falciparum (isolate 3D7) OX=36329 GN=PF3D7_0831600 PE=4 SV=1	1	25	19	19	0	0	0	0	0	0	0	0	1	4	9	12	13	15	14	14	4	1	12	13	12	15	14	17	13	13	19	15	4	7	14	14	14	12	11	12	14	12
A0A143ZVW7	A0A143ZVW7	18	18	18			tr|A0A143ZVW7|A0A143ZVW7_PLAF7 ERYTHROCYTE MEMBRANE PROTEIN PFEMP3 OS=Plasmodium falciparum (isolate 3D7) OX=36329 GN=PF3D7_0704300 PE=4 SV=1	1	18	18	18	0	0	0	0	0	0	0	0	0	4	8	9	10	13	13	13	8	7	13	13	15	13	14	12	12	10	11	9	5	5	11	9	9	9	6	7	6	5
A0A143ZW95	A0A143ZW95	26	26	26			tr|A0A143ZW95|A0A143ZW95_PLAF7 Sorting assembly machinery 50 kDa subunit, putative OS=Plasmodium falciparum (isolate 3D7) OX=36329 GN=PF3D7_0608310 PE=4 SV=1	1	26	26	26	0	0	0	0	0	0	0	0	0	0	0	5	5	5	8	8	0	2	8	8	10	8	8	9	11	8	8	9	4	6	7	8	8	8	9	12	11	10
A0A143ZWS9	A0A143ZWS9	4	4	4			tr|A0A143ZWS9|A0A143ZWS9_PLAF7 HIG1 domain-containing protein OS=Plasmodium falciparum (isolate 3D7) OX=36329 GN=PF3D7_0810700 PE=4 SV=1	1	4	4	4	0	0	0	0	0	0	0	0	1	0	0	0	0	1	0	0	0	0	0	0	0	0	0	0	0	0	0	0	0	0	0	0	0	0	0	0	0	0
A0A143ZWT9;A0A146M1Y0	A0A143ZWT9;A0A146M1Y0	5;5	5;5	5;5			tr|A0A143ZWT9|A0A143ZWT9_PLAF7 Plasmodium RESA N-terminal domain-containing protein OS=Plasmodium falciparum (isolate 3D7) OX=36329 GN=PF3D7_0832200.1 PE=4 SV=1;tr|A0A146M1Y0|A0A146M1Y0_PLAF7 Plasmodium RESA N-terminal domain-containing protein OS=Plasmodi	2	5	5	5	0	0	0	0	0	0	0	0	0	2	4	2	4	3	2	0	0	0	0	0	0	0	0	1	0	0	0	0	0	0	0	0	0	0	0	0	0	0
A0A143ZX23;A0A143ZY06	A0A143ZX23	10;4	10;4	10;4			tr|A0A143ZX23|A0A143ZX23_PLAF7 Vesicle transport v-SNARE protein, putative OS=Plasmodium falciparum (isolate 3D7) OX=36329 GN=PF3D7_0314100.1 PE=3 SV=1	2	10	10	10	0	0	0	0	0	0	0	5	0	0	0	0	1	1	0	2	0	0	1	0	0	2	0	1	2	2	1	3	1	0	1	2	2	1	1	1	1	1
A0A143ZXB9	A0A143ZXB9	7	7	7			tr|A0A143ZXB9|A0A143ZXB9_PLAF7 Uncharacterized protein OS=Plasmodium falciparum (isolate 3D7) OX=36329 GN=PF3D7_0109950 PE=4 SV=1	1	7	7	7	0	0	0	0	0	0	0	0	0	1	3	2	3	1	2	0	1	0	1	3	1	1	1	2	3	1	3	4	0	2	2	5	2	3	1	2	1	2
Q8IJ28;A0A143ZXE4	Q8IJ28;A0A143ZXE4	5;5	5;5	5;5		PF10_0372	tr|Q8IJ28|Q8IJ28_PLAF7 Antigen UB05 OS=Plasmodium falciparum (isolate 3D7) OX=36329 GN=PF3D7_1038000.1 PE=4 SV=2;tr|A0A143ZXE4|A0A143ZXE4_PLAF7 Antigen UB05 OS=Plasmodium falciparum (isolate 3D7) OX=36329 GN=PF3D7_1038000.2 PE=4 SV=1	2	5	5	5	2	0	0	0	0	0	0	2	2	3	5	5	5	5	5	5	4	3	5	5	5	5	5	5	5	5	4	4	5	5	5	3	5	5	5	4	3	3
A0A143ZY16;Q8I489	A0A143ZY16;Q8I489	10;10	10;10	10;10		PFE0055c	tr|A0A143ZY16|A0A143ZY16_PLAF7 Heat shock protein 40, type II OS=Plasmodium falciparum (isolate 3D7) OX=36329 GN=PF3D7_0501100.2 PE=4 SV=1;tr|Q8I489|Q8I489_PLAF7 Heat shock protein 40, type II OS=Plasmodium falciparum (isolate 3D7) OX=36329 GN=PF3D7_050110	2	10	10	10	0	0	0	0	0	0	0	0	0	3	5	5	6	6	3	4	2	1	3	2	1	2	2	2	1	1	1	1	0	1	2	1	1	1	1	1	0	0
A0A143ZY29	A0A143ZY29	6	6	6			tr|A0A143ZY29|A0A143ZY29_PLAF7 Regulator of nonsense transcripts 1, putative OS=Plasmodium falciparum (isolate 3D7) OX=36329 GN=PF3D7_1005500 PE=3 SV=1	1	6	6	6	0	0	0	0	0	0	0	0	0	1	4	6	6	6	4	4	1	0	1	0	2	0	0	0	0	1	0	0	0	0	0	0	0	0	0	0	0	0
A0A143ZY93	A0A143ZY93	4	4	4			tr|A0A143ZY93|A0A143ZY93_PLAF7 PAP2-like protein, putative OS=Plasmodium falciparum (isolate 3D7) OX=36329 GN=PF3D7_0805600 PE=4 SV=1	1	4	4	4	0	0	0	0	0	0	0	0	0	0	0	0	0	0	1	0	0	0	1	1	1	1	2	0	1	0	1	1	1	0	1	1	1	1	0	0	0	0
A0A143ZYA8	A0A143ZYA8	3	3	3			tr|A0A143ZYA8|A0A143ZYA8_PLAF7 C2 domain-containing protein OS=Plasmodium falciparum (isolate 3D7) OX=36329 GN=PF3D7_1110100 PE=4 SV=1	1	3	3	3	0	0	0	0	0	0	0	0	0	0	0	2	1	1	0	1	0	0	1	3	0	1	0	0	1	0	0	0	0	0	0	0	0	0	0	0	0	0
A0A143ZYK0	A0A143ZYK0	2	2	2			tr|A0A143ZYK0|A0A143ZYK0_PLAF7 Uncharacterized protein OS=Plasmodium falciparum (isolate 3D7) OX=36329 GN=PF3D7_0217400 PE=4 SV=1	1	2	2	2	0	0	0	0	0	0	0	0	0	0	0	0	0	0	0	0	0	0	0	1	1	1	0	1	0	1	0	1	1	0	1	0	0	0	0	0	0	1
A0A143ZYL5	A0A143ZYL5	19	19	19			tr|A0A143ZYL5|A0A143ZYL5_PLAF7 Uncharacterized protein OS=Plasmodium falciparum (isolate 3D7) OX=36329 GN=PF3D7_1036900 PE=4 SV=1	1	19	19	19	0	0	0	0	0	0	0	0	1	7	11	15	15	14	14	11	8	4	10	9	9	6	4	3	2	3	3	5	2	0	1	2	0	0	0	1	1	0
A0A143ZYV5	A0A143ZYV5	11	11	11			tr|A0A143ZYV5|A0A143ZYV5_PLAF7 Ubiquitin-like domain-containing protein OS=Plasmodium falciparum (isolate 3D7) OX=36329 GN=PF3D7_1125200 PE=4 SV=1	1	11	11	11	0	0	0	0	0	1	0	0	0	0	0	1	1	2	2	2	0	0	3	2	3	2	4	2	6	3	3	2	0	0	0	0	0	2	0	1	0	1
A0A143ZZK9	A0A143ZZK9	115	115	115			tr|A0A143ZZK9|A0A143ZZK9_PLAF7 Non-SERCA-type Ca2+ -transporting P-ATPase OS=Plasmodium falciparum (isolate 3D7) OX=36329 GN=PF3D7_1211900 PE=4 SV=1	1	115	115	115	3	0	0	0	0	0	0	0	1	35	43	52	62	68	75	73	76	74	79	79	77	76	72	74	76	76	83	76	83	76	83	78	82	77	73	68	71	66
A0A143ZZL4	A0A143ZZL4	2	2	2			tr|A0A143ZZL4|A0A143ZZL4_PLAF7 Plasmodium RESA N-terminal domain-containing protein OS=Plasmodium falciparum (isolate 3D7) OX=36329 GN=PF3D7_1205300 PE=4 SV=1	1	2	2	2	0	0	0	0	0	0	0	0	0	0	1	0	0	1	0	1	0	0	0	0	1	1	2	1	2	2	0	2	2	2	2	1	1	1	0	0	0	0
A0A143ZZP8;C0H526	A0A143ZZP8;C0H526	2;2	2;2	2;2		PFI0400c	tr|A0A143ZZP8|A0A143ZZP8_PLAF7 THH1/TOM1/TOM3 domain-containing protein OS=Plasmodium falciparum (isolate 3D7) OX=36329 GN=PF3D7_0908300.2 PE=4 SV=1;tr|C0H526|C0H526_PLAF7 THH1/TOM1/TOM3 domain-containing protein OS=Plasmodium falciparum (isolate 3D7) OX=3	2	2	2	2	0	0	0	0	0	0	0	0	0	0	0	1	0	1	1	1	1	0	1	1	1	1	1	1	2	1	1	1	1	1	1	1	0	1	2	2	2	2
A0A143ZZU2;Q92544	A0A143ZZU2	21;1	21;1	21;1			tr|A0A143ZZU2|A0A143ZZU2_PLAF7 Transmembrane 9 superfamily member OS=Plasmodium falciparum (isolate 3D7) OX=36329 GN=PF3D7_1021400 PE=3 SV=1	2	21	21	21	0	0	0	0	0	0	0	0	0	1	3	5	7	8	8	11	3	3	10	11	9	12	10	11	12	10	11	10	3	3	6	6	6	5	10	10	13	14
A0A143ZZV5	A0A143ZZV5	13	13	13			tr|A0A143ZZV5|A0A143ZZV5_PLAF7 RAVE complex protein Rav1 C-terminal domain-containing protein OS=Plasmodium falciparum (isolate 3D7) OX=36329 GN=PF3D7_0804500 PE=4 SV=1	1	13	13	13	0	0	0	0	0	0	0	0	0	0	1	4	9	3	0	1	0	0	0	0	0	0	0	0	0	0	0	0	0	0	0	0	0	0	0	0	0	1
A0A144A0F5;Q8IHN2	A0A144A0F5;Q8IHN2	14;14	14;14	14;14		PF11_0508	tr|A0A144A0F5|A0A144A0F5_PLAF7 Uncharacterized protein OS=Plasmodium falciparum (isolate 3D7) OX=36329 GN=PF3D7_1149100.2 PE=4 SV=1;tr|Q8IHN2|Q8IHN2_PLAF7 Uncharacterized protein OS=Plasmodium falciparum (isolate 3D7) OX=36329 GN=PF3D7_1149100.1 PE=4 SV=1	2	14	14	14	0	0	0	0	0	0	1	0	0	0	2	3	2	4	3	4	0	1	1	0	2	1	3	4	3	2	4	3	1	0	2	2	1	3	6	4	4	4
A0A144A0I2	A0A144A0I2	4	4	4			tr|A0A144A0I2|A0A144A0I2_PLAF7 COPI associated protein, putative OS=Plasmodium falciparum (isolate 3D7) OX=36329 GN=PF3D7_1238000 PE=4 SV=1	1	4	4	4	0	0	0	0	0	0	0	0	0	0	0	0	0	1	1	1	0	0	1	1	0	0	0	1	1	1	1	0	0	0	0	0	0	0	0	1	1	2
A0A144A1C7	A0A144A1C7	7	7	7			tr|A0A144A1C7|A0A144A1C7_PLAF7 Abscisic acid G-protein coupled receptor-like domain-containing protein OS=Plasmodium falciparum (isolate 3D7) OX=36329 GN=PF3D7_1233400 PE=4 SV=1	1	7	7	7	0	0	0	0	0	0	0	0	0	0	1	2	2	3	3	4	1	0	4	1	4	2	2	3	2	2	3	4	0	1	4	2	0	3	3	3	2	2
A0A144A2H0	A0A144A2H0	28	28	28			sp|A0A144A2H0|AMPP_PLAF7 Aminopeptidase P OS=Plasmodium falciparum (isolate 3D7) OX=36329 GN=APP PE=1 SV=1	1	28	28	28	0	0	0	0	0	0	0	0	0	0	0	0	0	0	0	0	0	0	0	0	1	0	0	1	0	0	0	0	0	0	1	0	0	0	2	3	1	1
A0A144A2Q6	A0A144A2Q6	9	9	8			tr|A0A144A2Q6|A0A144A2Q6_PLAF7 Uncharacterized protein OS=Plasmodium falciparum (isolate 3D7) OX=36329 GN=PF3D7_1467600 PE=4 SV=1	1	9	9	8	0	0	0	0	0	0	0	0	0	1	5	5	4	4	3	5	1	2	3	2	1	2	3	3	3	3	4	3	1	0	2	2	1	0	1	1	0	0
A0A144A3H8;Q8ILA7	A0A144A3H8;Q8ILA7	11;11	11;11	11;11		PF14_0338	tr|A0A144A3H8|A0A144A3H8_PLAF7 Ataxin-2 like protein, putative OS=Plasmodium falciparum (isolate 3D7) OX=36329 GN=PF3D7_1435700.2 PE=4 SV=1;tr|Q8ILA7|Q8ILA7_PLAF7 Ataxin-2 like protein, putative OS=Plasmodium falciparum (isolate 3D7) OX=36329 GN=PF3D7_1435	2	11	11	11	0	0	0	0	0	0	0	0	1	3	8	6	8	10	8	6	4	2	5	5	4	3	4	1	2	1	1	0	0	0	1	0	0	1	0	0	0	0
A0A144A3K9	A0A144A3K9	7	7	7			tr|A0A144A3K9|A0A144A3K9_PLAF7 OST-HTH associated domain protein, putative OS=Plasmodium falciparum (isolate 3D7) OX=36329 GN=PF3D7_1438800 PE=4 SV=1	1	7	7	7	0	0	0	0	0	0	0	0	0	1	2	5	7	2	1	2	0	0	1	0	0	0	1	0	0	0	0	0	0	0	0	0	0	0	0	0	0	0
A0A144A3U7	A0A144A3U7	22	22	22			tr|A0A144A3U7|A0A144A3U7_PLAF7 Glutaminyl-peptide cyclotransferase, putative OS=Plasmodium falciparum (isolate 3D7) OX=36329 GN=PF3D7_1446900 PE=4 SV=1	1	22	22	22	0	0	0	0	0	0	0	1	1	0	0	0	0	0	1	0	0	0	0	0	0	0	0	0	0	0	0	0	0	0	0	1	0	0	0	0	0	0
A0A144A4N4	A0A144A4N4	5	5	5			tr|A0A144A4N4|A0A144A4N4_PLAF7 Apicoplast integral membrane protein OS=Plasmodium falciparum (isolate 3D7) OX=36329 GN=PF3D7_1477100 PE=4 SV=1	1	5	5	5	0	0	0	0	0	0	0	0	0	0	0	1	1	1	1	1	0	0	1	1	1	1	1	2	1	1	3	2	1	0	2	0	0	0	1	1	1	0
A0A144A4T0	A0A144A4T0	27	27	27			tr|A0A144A4T0|A0A144A4T0_PLAF7 Histone deacetylase, putative OS=Plasmodium falciparum (isolate 3D7) OX=36329 GN=PF3D7_1472200 PE=4 SV=1	1	27	27	27	0	0	0	0	0	0	0	0	1	5	19	24	23	17	10	10	2	1	3	1	0	0	0	0	0	0	0	0	0	0	0	0	0	0	0	0	0	0
A0A144A4T5	A0A144A4T5	2	2	2			tr|A0A144A4T5|A0A144A4T5_PLAF7 BAP29/BAP31 transmembrane domain-containing protein OS=Plasmodium falciparum (isolate 3D7) OX=36329 GN=PF3D7_1248300 PE=4 SV=1	1	2	2	2	0	0	0	0	0	0	0	0	0	0	1	1	1	1	1	2	1	1	1	2	2	1	1	2	2	1	2	2	0	0	2	1	1	1	1	2	1	1
A0A144A4X8	A0A144A4X8	3	3	3			tr|A0A144A4X8|A0A144A4X8_PLAF7 Pv-fam-d protein OS=Plasmodium falciparum (isolate 3D7) OX=36329 GN=PF3D7_1252500 PE=4 SV=1	1	3	3	3	0	0	0	0	0	0	0	0	0	0	1	0	2	1	1	1	0	0	0	0	0	0	1	0	0	0	0	0	0	0	0	0	0	0	0	0	0	0
A0A144A533	A0A144A533	10	10	10			tr|A0A144A533|A0A144A533_PLAF7 Transcription factor with AP2 domain(S) OS=Plasmodium falciparum (isolate 3D7) OX=36329 GN=PF3D7_1461800 PE=4 SV=1	1	10	10	10	0	0	0	0	0	0	0	0	0	1	6	6	8	8	7	6	0	1	3	4	7	3	3	3	2	1	2	1	0	1	1	0	1	1	0	0	0	0
A0A144A5J7	A0A144A5J7	4	4	4			tr|A0A144A5J7|A0A144A5J7_PLAF7 Uncharacterized protein OS=Plasmodium falciparum (isolate 3D7) OX=36329 GN=PF3D7_1477200 PE=4 SV=1	1	4	4	4	0	0	0	0	0	0	0	0	0	2	2	2	2	2	1	2	3	2	2	2	2	2	2	1	2	2	2	2	4	3	2	1	2	1	1	2	1	2
A0A146LZZ4	A0A146LZZ4	3	3	3			tr|A0A146LZZ4|A0A146LZZ4_PLAF7 Uncharacterized protein OS=Plasmodium falciparum (isolate 3D7) OX=36329 GN=PF3D7_0420600 PE=4 SV=1	1	3	3	3	0	0	0	0	0	0	0	0	0	0	1	0	1	0	0	0	0	0	0	0	0	0	0	0	0	0	0	0	0	0	0	0	0	0	0	0	0	0
A0A146M1M7	A0A146M1M7	7	7	7			tr|A0A146M1M7|A0A146M1M7_PLAF7 Uncharacterized protein OS=Plasmodium falciparum (isolate 3D7) OX=36329 GN=PF3D7_1371800 PE=4 SV=1	1	7	7	7	0	0	0	0	0	0	0	0	0	3	2	5	4	5	5	6	3	3	5	6	6	4	6	5	4	4	5	3	0	0	2	0	0	1	3	1	0	0
A0A5K1K7U1	A0A5K1K7U1	12	12	12			tr|A0A5K1K7U1|A0A5K1K7U1_PLAF7 Proteasome subunit beta OS=Plasmodium falciparum (isolate 3D7) OX=36329 GN=PF3D7_0518300 PE=1 SV=1	1	12	12	12	0	0	0	0	0	0	0	0	0	0	0	0	0	1	0	1	0	0	2	1	3	2	4	2	2	1	0	2	0	1	2	4	3	4	6	10	11	11
A0A5K1K7X4	A0A5K1K7X4	13	13	13			tr|A0A5K1K7X4|A0A5K1K7X4_PLAF7 Early transcribed membrane protein 5 OS=Plasmodium falciparum (isolate 3D7) OX=36329 GN=PF3D7_0532100 PE=4 SV=1	1	13	13	13	0	0	0	0	0	0	0	1	0	4	6	6	6	6	7	7	5	4	6	6	6	6	7	7	7	7	6	7	4	6	7	5	6	6	8	7	7	8
A0A5K1K826	A0A5K1K826	5	5	5			tr|A0A5K1K826|A0A5K1K826_PLAF7 Uncharacterized protein OS=Plasmodium falciparum (isolate 3D7) OX=36329 GN=PF3D7_1319400 PE=4 SV=1	1	5	5	5	0	0	0	0	0	0	0	0	0	0	4	5	5	4	3	4	0	0	5	3	4	0	4	3	5	1	1	1	0	0	0	0	0	0	0	0	0	0
A0A5K1K836	A0A5K1K836	4	4	4			tr|A0A5K1K836|A0A5K1K836_PLAF7 Uncharacterized protein OS=Plasmodium falciparum (isolate 3D7) OX=36329 GN=PF3D7_1322800 PE=4 SV=1	1	4	4	4	0	0	0	0	0	0	0	0	0	1	1	0	0	0	2	0	0	0	1	0	1	1	1	1	0	0	0	0	0	0	1	1	1	1	2	2	1	2
A0A5K1K847	A0A5K1K847	4	4	4			tr|A0A5K1K847|A0A5K1K847_PLAF7 Uncharacterized protein OS=Plasmodium falciparum (isolate 3D7) OX=36329 GN=PF3D7_1326500 PE=4 SV=1	1	4	4	4	0	0	0	0	0	0	0	0	0	1	1	0	1	0	0	1	0	0	0	0	0	0	0	0	0	0	0	0	0	0	0	0	0	0	0	0	0	1
A0A5K1K859;Q8IK20	A0A5K1K859	19;1	19;1	19;1			tr|A0A5K1K859|A0A5K1K859_PLAF7 Alpha/beta-hydrolase, putative OS=Plasmodium falciparum (isolate 3D7) OX=36329 GN=PF3D7_1328500 PE=4 SV=1	2	19	19	19	0	0	0	0	0	0	0	0	0	0	0	1	0	1	2	2	1	0	1	2	1	1	1	2	1	1	3	3	1	3	1	4	2	3	3	2	4	5
A0A5K1K868	A0A5K1K868	6	6	6			tr|A0A5K1K868|A0A5K1K868_PLAF7 ATP-dependent RNA helicase DDX23, putative OS=Plasmodium falciparum (isolate 3D7) OX=36329 GN=PF3D7_0518500 PE=4 SV=1	1	6	6	6	0	0	0	0	0	0	0	0	0	0	6	4	3	3	1	1	0	1	2	1	1	0	0	0	0	0	0	0	0	0	0	0	0	0	0	0	0	0
A0A5K1K8E0	A0A5K1K8E0	24	24	24			tr|A0A5K1K8E0|A0A5K1K8E0_PLAF7 Uncharacterized protein OS=Plasmodium falciparum (isolate 3D7) OX=36329 GN=PF3D7_1327300 PE=4 SV=1	1	24	24	24	0	1	0	1	1	0	0	0	1	2	9	13	11	8	11	10	4	4	10	7	8	7	8	3	6	6	5	3	1	1	1	1	1	2	1	1	1	3
A0A5K1K8H7	A0A5K1K8H7	24	24	23			tr|A0A5K1K8H7|A0A5K1K8H7_PLAF7 Ras-related protein Rab-1B OS=Plasmodium falciparum (isolate 3D7) OX=36329 GN=PF3D7_0512600 PE=4 SV=1	1	24	24	23	0	0	1	0	0	0	0	6	2	7	12	14	15	14	14	15	8	5	13	14	12	15	15	15	11	15	16	16	10	12	17	17	17	17	15	14	16	13
A0A5K1K8K6	A0A5K1K8K6	13	13	13			tr|A0A5K1K8K6|A0A5K1K8K6_PLAF7 Transmembrane emp24 domain-containing protein, putative OS=Plasmodium falciparum (isolate 3D7) OX=36329 GN=PF3D7_0526900 PE=3 SV=1	1	13	13	13	0	0	0	0	0	0	0	2	0	0	4	4	5	6	6	7	4	2	7	7	8	9	9	9	8	9	10	10	4	4	6	7	7	8	7	6	6	6
A0A5K1K8L6	A0A5K1K8L6	5	5	5			tr|A0A5K1K8L6|A0A5K1K8L6_PLAF7 E1-E2 ATPase, putative OS=Plasmodium falciparum (isolate 3D7) OX=36329 GN=PF3D7_1348800 PE=4 SV=1	1	5	5	5	0	0	0	0	0	0	0	0	0	0	0	0	0	0	1	0	0	0	1	0	0	1	1	1	0	2	2	2	0	0	0	1	1	0	1	1	2	1
A0A5K1K8M7	A0A5K1K8M7	6	6	6			tr|A0A5K1K8M7|A0A5K1K8M7_PLAF7 Protein MPODD, putative OS=Plasmodium falciparum (isolate 3D7) OX=36329 GN=PF3D7_0808450 PE=4 SV=1	1	6	6	6	0	0	0	0	0	0	0	0	0	0	0	0	0	0	0	0	0	0	1	0	1	0	0	1	0	0	1	0	0	0	2	1	0	0	2	1	2	1
A0A5K1K8P5	A0A5K1K8P5	4	4	4			tr|A0A5K1K8P5|A0A5K1K8P5_PLAF7 Uncharacterized protein OS=Plasmodium falciparum (isolate 3D7) OX=36329 GN=PF3D7_1360300 PE=4 SV=1	1	4	4	4	0	0	0	0	1	0	0	0	0	0	1	0	1	2	0	2	0	0	1	1	1	1	1	1	1	3	3	3	0	0	2	1	1	1	1	1	2	1
A0A5K1K8Q9	A0A5K1K8Q9	79	79	79			tr|A0A5K1K8Q9|A0A5K1K8Q9_PLAF7 Golgi protein 1 OS=Plasmodium falciparum (isolate 3D7) OX=36329 GN=PF3D7_1320000 PE=4 SV=1	1	79	79	79	0	0	1	0	0	0	0	0	0	2	3	8	12	22	23	18	5	3	24	22	30	29	33	29	32	32	34	36	9	13	33	30	34	43	47	55	57	60
A0A5K1K8V5	A0A5K1K8V5	6	6	6			tr|A0A5K1K8V5|A0A5K1K8V5_PLAF7 Cytochrome c oxidase subunit ApiCOX14, putative OS=Plasmodium falciparum (isolate 3D7) OX=36329 GN=PF3D7_1339400 PE=4 SV=1	1	6	6	6	0	0	0	0	0	0	0	0	0	0	0	0	1	0	0	1	0	0	1	1	1	1	1	1	1	1	1	0	0	1	1	0	2	3	3	2	2	3
A0A5K1K8V8	A0A5K1K8V8	6	6	6			tr|A0A5K1K8V8|A0A5K1K8V8_PLAF7 60S ribosomal protein L6, putative OS=Plasmodium falciparum (isolate 3D7) OX=36329 GN=PF3D7_1338200 PE=3 SV=1	1	6	6	6	0	0	0	0	0	0	0	0	1	4	5	5	6	6	4	5	4	2	5	5	5	5	2	2	2	4	4	2	1	1	2	1	2	1	2	2	1	1
A0A5K1K8W5	A0A5K1K8W5	5	5	5			tr|A0A5K1K8W5|A0A5K1K8W5_PLAF7 Secreted ookinete protein, putative OS=Plasmodium falciparum (isolate 3D7) OX=36329 GN=PF3D7_0513700 PE=4 SV=1	1	5	5	5	0	0	0	0	0	0	0	0	0	0	1	2	0	0	0	2	0	0	1	1	3	2	3	4	1	2	1	0	0	0	0	0	0	0	0	0	1	0
A0A5K1K8X7	A0A5K1K8X7	19	19	19			tr|A0A5K1K8X7|A0A5K1K8X7_PLAF7 Uncharacterized protein OS=Plasmodium falciparum (isolate 3D7) OX=36329 GN=PF3D7_1369500 PE=4 SV=1	1	19	19	19	0	0	0	0	0	0	0	0	0	1	9	14	14	13	11	8	2	1	8	8	10	13	12	11	10	11	11	10	1	3	6	4	7	9	12	14	13	10
A0A5K1K8Y1	A0A5K1K8Y1	4	4	4			tr|A0A5K1K8Y1|A0A5K1K8Y1_PLAF7 Inner membrane complex protein OS=Plasmodium falciparum (isolate 3D7) OX=36329 GN=PF3D7_1345600 PE=4 SV=1	1	4	4	4	0	0	0	0	0	0	0	0	0	0	1	0	0	1	1	0	0	0	0	1	1	0	0	0	0	0	0	0	0	0	0	0	0	0	0	0	0	0
A0A5K1K8Y5	A0A5K1K8Y5	3	3	3			tr|A0A5K1K8Y5|A0A5K1K8Y5_PLAF7 Plasmodium RESA N-terminal domain-containing protein OS=Plasmodium falciparum (isolate 3D7) OX=36329 GN=PF3D7_1346600 PE=4 SV=1	1	3	3	3	0	0	0	0	0	0	0	0	0	0	0	0	0	0	0	0	0	0	0	0	0	0	0	0	0	0	0	0	0	0	0	0	0	0	1	0	0	0
A0A5K1K8Y8	A0A5K1K8Y8	27	27	27			tr|A0A5K1K8Y8|A0A5K1K8Y8_PLAF7 DNA/RNA-binding protein Alba 4 OS=Plasmodium falciparum (isolate 3D7) OX=36329 GN=PF3D7_1347500 PE=4 SV=1	1	27	27	27	1	0	0	1	1	0	1	9	8	17	19	19	18	18	18	19	20	16	18	21	20	19	18	18	19	19	20	21	20	19	22	22	22	18	18	17	16	16
A0A5K1K8Z5	A0A5K1K8Z5	10	10	10			tr|A0A5K1K8Z5|A0A5K1K8Z5_PLAF7 Uncharacterized protein OS=Plasmodium falciparum (isolate 3D7) OX=36329 GN=PF3D7_1349600 PE=4 SV=1	1	10	10	10	0	0	0	0	0	0	0	0	0	0	1	3	1	3	0	2	1	0	1	1	1	0	0	0	0	0	0	0	0	0	0	0	0	0	0	0	0	0
A0A5K1K8Z8	A0A5K1K8Z8	3	3	3			tr|A0A5K1K8Z8|A0A5K1K8Z8_PLAF7 Uncharacterized protein OS=Plasmodium falciparum (isolate 3D7) OX=36329 GN=PF3D7_0809250 PE=4 SV=1	1	3	3	3	0	0	0	0	0	0	0	0	0	0	0	0	0	0	0	0	0	0	0	0	0	0	0	0	0	0	0	0	1	1	1	1	0	1	1	0	2	2
A0A5K1K910	A0A5K1K910	48	48	48			tr|A0A5K1K910|A0A5K1K910_PLAF7 aspartate carbamoyltransferase OS=Plasmodium falciparum (isolate 3D7) OX=36329 GN=PF3D7_1344800 PE=1 SV=1	1	48	48	48	0	0	1	0	0	0	1	0	0	9	13	20	22	27	29	30	38	26	36	34	32	35	35	31	29	30	34	33	28	28	31	29	28	30	28	26	27	24
A0A5K1K922	A0A5K1K922	4	4	4			tr|A0A5K1K922|A0A5K1K922_PLAF7 Cytochrome c oxidase subunit ApiCOX24, putative OS=Plasmodium falciparum (isolate 3D7) OX=36329 GN=PF3D7_1362000 PE=4 SV=1	1	4	4	4	0	0	0	0	0	0	0	0	0	0	0	0	0	0	0	0	0	0	0	0	0	0	0	0	0	1	0	0	0	0	0	0	0	0	0	1	1	2
A0A5K1K925	A0A5K1K925	9	9	8			tr|A0A5K1K925|A0A5K1K925_PLAF7 40S ribosomal protein S11 OS=Plasmodium falciparum (isolate 3D7) OX=36329 GN=PF3D7_0516200 PE=3 SV=1	1	9	9	8	1	1	0	1	0	0	0	0	3	6	6	7	7	7	7	8	7	8	7	4	6	6	6	5	6	6	7	5	6	5	6	4	3	5	2	2	3	2
A0A5K1K933	A0A5K1K933	7	7	7			tr|A0A5K1K933|A0A5K1K933_PLAF7 HECT domain-containing protein OS=Plasmodium falciparum (isolate 3D7) OX=36329 GN=PF3D7_1366300 PE=4 SV=1	1	7	7	7	0	0	0	0	0	0	0	0	0	0	4	4	4	4	0	1	0	0	0	1	0	0	0	1	0	0	0	0	0	0	0	0	0	0	0	0	0	0
A0A5K1K940	A0A5K1K940	4	4	4			tr|A0A5K1K940|A0A5K1K940_PLAF7 RNA-binding protein, putative OS=Plasmodium falciparum (isolate 3D7) OX=36329 GN=PF3D7_1326300 PE=4 SV=1	1	4	4	4	0	0	0	0	0	0	0	0	0	0	3	3	3	3	1	2	0	0	1	0	0	0	1	0	0	0	0	0	0	0	0	0	0	0	0	0	0	0
A0A5K1K957	A0A5K1K957	3	3	3			tr|A0A5K1K957|A0A5K1K957_PLAF7 GPI transamidase subunit PIG-U, putative OS=Plasmodium falciparum (isolate 3D7) OX=36329 GN=PF3D7_1330700 PE=3 SV=1	1	3	3	3	0	0	0	0	0	0	0	0	0	0	0	0	0	1	0	0	1	1	1	1	2	2	1	1	3	2	1	2	1	1	1	1	1	1	2	3	2	2
A0A5K1K967	A0A5K1K967	7	7	7			tr|A0A5K1K967|A0A5K1K967_PLAF7 Elongation factor 1-gamma, putative OS=Plasmodium falciparum (isolate 3D7) OX=36329 GN=PF3D7_1338300 PE=4 SV=1	1	7	7	7	0	0	0	0	0	0	0	1	0	1	6	5	5	4	4	5	1	1	2	3	4	3	4	5	3	1	3	1	0	0	0	0	0	1	0	0	2	0
A0A5K1K972	A0A5K1K972	5	5	5			tr|A0A5K1K972|A0A5K1K972_PLAF7 Tetratricopeptide repeat protein, putative OS=Plasmodium falciparum (isolate 3D7) OX=36329 GN=PF3D7_1342300 PE=4 SV=1	1	5	5	5	0	0	0	0	0	0	0	0	0	0	0	0	0	0	0	0	0	0	0	0	0	0	0	0	0	0	0	0	0	0	0	0	0	0	0	0	0	1
A0A5K1K993	A0A5K1K993	18	18	18			tr|A0A5K1K993|A0A5K1K993_PLAF7 ABC transporter B family member 5, putative OS=Plasmodium falciparum (isolate 3D7) OX=36329 GN=PF3D7_1339900 PE=4 SV=1	1	18	18	18	0	0	0	0	0	0	0	0	0	0	3	2	6	5	4	6	0	0	6	7	9	7	11	11	12	12	10	13	6	3	12	12	10	12	12	13	12	11
A0A5K1K996	A0A5K1K996	7	7	7			tr|A0A5K1K996|A0A5K1K996_PLAF7 CDT1-like protein, putative OS=Plasmodium falciparum (isolate 3D7) OX=36329 GN=PF3D7_1343300 PE=4 SV=1	1	7	7	7	0	0	0	0	0	0	0	0	0	0	1	3	5	3	0	1	0	0	0	0	0	0	0	0	0	0	0	0	1	1	0	0	0	0	0	0	0	0
A0A5K1K999	A0A5K1K999	8	8	8			tr|A0A5K1K999|A0A5K1K999_PLAF7 Kinetochore protein SPC25 OS=Plasmodium falciparum (isolate 3D7) OX=36329 GN=PF3D7_1345900 PE=3 SV=1	1	8	8	8	0	0	0	1	0	0	0	0	0	0	0	0	0	0	0	0	0	0	0	0	0	0	0	0	0	0	0	0	0	0	0	0	0	0	0	0	0	0
A0A5K1K9A4	A0A5K1K9A4	3	3	3			tr|A0A5K1K9A4|A0A5K1K9A4_PLAF7 Arabinogalactan protein OS=Plasmodium falciparum (isolate 3D7) OX=36329 GN=PF3D7_1368900 PE=4 SV=1	1	3	3	3	0	0	0	0	0	0	0	0	0	1	1	1	2	2	1	3	0	0	1	2	1	2	2	0	2	0	1	0	0	0	0	1	0	0	0	0	0	0
A0A5K1K9A9	A0A5K1K9A9	3	3	3			tr|A0A5K1K9A9|A0A5K1K9A9_PLAF7 Uncharacterized protein OS=Plasmodium falciparum (isolate 3D7) OX=36329 GN=PF3D7_1358400 PE=4 SV=1	1	3	3	3	0	0	0	0	0	0	0	0	0	0	0	0	0	0	0	0	0	0	0	0	1	0	0	1	0	1	0	1	0	0	0	0	0	0	1	1	1	1
A0A5K1K9B3	A0A5K1K9B3	7	7	7			tr|A0A5K1K9B3|A0A5K1K9B3_PLAF7 Cytochrome c oxidase subunit 2, putative OS=Plasmodium falciparum (isolate 3D7) OX=36329 GN=PF3D7_1361700 PE=4 SV=1	1	7	7	7	0	0	0	0	0	0	0	0	0	0	0	0	0	0	0	0	0	0	1	0	0	0	1	1	1	1	1	1	1	1	2	0	1	2	1	0	1	1
A0A5K1K9E5	A0A5K1K9E5	5	5	5			tr|A0A5K1K9E5|A0A5K1K9E5_PLAF7 Uncharacterized protein OS=Plasmodium falciparum (isolate 3D7) OX=36329 GN=PF3D7_0801400 PE=4 SV=1	1	5	5	5	0	0	0	0	0	0	0	0	0	0	0	0	0	1	0	0	0	0	1	0	1	1	1	1	2	2	2	2	0	0	2	2	2	2	2	2	2	3
A0A5K1K9E8	A0A5K1K9E8	13	13	13			tr|A0A5K1K9E8|A0A5K1K9E8_PLAF7 TOG domain-containing protein OS=Plasmodium falciparum (isolate 3D7) OX=36329 GN=PF3D7_1322200 PE=4 SV=1	1	13	13	13	0	0	0	0	0	0	0	0	0	1	7	7	7	7	5	7	2	2	5	2	3	6	6	5	4	5	5	7	4	3	4	5	5	4	5	4	3	3
A0A5K1K9E9	A0A5K1K9E9	10	10	10			tr|A0A5K1K9E9|A0A5K1K9E9_PLAF7 Uncharacterized protein OS=Plasmodium falciparum (isolate 3D7) OX=36329 GN=PF3D7_1326000 PE=4 SV=1	1	10	10	10	0	0	0	0	0	0	0	0	0	0	0	0	0	0	0	0	1	0	0	0	1	1	3	2	2	3	2	2	0	0	4	5	3	3	4	4	4	5
A0A5K1K9F3	A0A5K1K9F3	12	12	12			tr|A0A5K1K9F3|A0A5K1K9F3_PLAF7 26S proteasome regulatory subunit RPN3, putative OS=Plasmodium falciparum (isolate 3D7) OX=36329 GN=PF3D7_1338100 PE=3 SV=1	1	12	12	12	0	0	0	0	0	0	0	0	0	2	6	5	9	6	9	6	3	2	7	8	10	8	8	11	10	8	9	6	0	0	1	1	1	0	0	0	1	0
A0A5K1K9F7	A0A5K1K9F7	5	5	5			tr|A0A5K1K9F7|A0A5K1K9F7_PLAF7 Uncharacterized protein OS=Plasmodium falciparum (isolate 3D7) OX=36329 GN=PF3D7_1347400 PE=4 SV=1	1	5	5	5	0	0	0	0	0	0	0	0	0	0	1	1	1	1	1	1	1	1	1	1	1	1	2	2	2	3	1	2	1	2	1	1	1	1	1	2	2	1
A0A5K1K9F8	A0A5K1K9F8	4	4	4			tr|A0A5K1K9F8|A0A5K1K9F8_PLAF7 Uncharacterized protein OS=Plasmodium falciparum (isolate 3D7) OX=36329 GN=PF3D7_1349500 PE=4 SV=1	1	4	4	4	0	0	0	0	0	0	0	0	0	0	0	0	2	2	1	2	0	0	0	1	0	0	0	0	1	0	0	0	0	0	0	0	0	0	0	0	0	0
A0A5K1K9G0	A0A5K1K9G0	42	42	42			tr|A0A5K1K9G0|A0A5K1K9G0_PLAF7 Patatin-like phospholipase, putative OS=Plasmodium falciparum (isolate 3D7) OX=36329 GN=PF3D7_1358000 PE=4 SV=1	1	42	42	42	0	0	0	0	0	0	0	0	0	0	0	1	0	0	0	1	0	0	0	4	4	6	10	18	19	23	31	32	25	28	32	21	11	4	3	2	0	1
A1A5C7	A1A5C7	5	5	5	Solute carrier family 22 member 23	SLC22A23	sp|A1A5C7|S22AN_HUMAN Solute carrier family 22 member 23 OS=Homo sapiens OX=9606 GN=SLC22A23 PE=1 SV=2	1	5	5	5	0	0	0	0	0	0	0	0	0	0	0	0	0	0	0	0	0	0	0	1	1	0	0	0	0	0	0	1	0	0	1	0	0	0	0	0	1	0
B2RUZ4	B2RUZ4	3	3	3	Small integral membrane protein 1	SMIM1	sp|B2RUZ4|SMIM1_HUMAN Small integral membrane protein 1 OS=Homo sapiens OX=9606 GN=SMIM1 PE=1 SV=1	1	3	3	3	1	0	0	0	0	0	0	1	1	1	1	1	1	2	1	3	2	1	3	3	3	3	3	3	3	3	3	3	2	2	3	3	3	2	2	2	3	3
B9ZSJ2;Q8I0Q0;O97462;Q8IC50;A0A143ZWP5	B9ZSJ2	112;14;14;13;2	112;14;14;13;2	112;14;14;13;2		PFA_0675w	tr|B9ZSJ2|B9ZSJ2_PLAF7 Exported protein family 1 OS=Plasmodium falciparum (isolate 3D7) OX=36329 GN=PF3D7_0114000 PE=4 SV=1	5	112	112	112	6	0	0	0	0	0	3	13	46	84	92	85	91	86	53	57	34	28	46	47	54	54	70	64	63	43	35	29	19	18	31	27	20	22	23	24	20	14
B9ZSJ3	B9ZSJ3	10	4	2		PfMC-2TM	tr|B9ZSJ3|B9ZSJ3_PLAF7 Pfmc-2TM Maurers cleft two transmembrane protein OS=Plasmodium falciparum (isolate 3D7) OX=36329 GN=PF3D7_0114100 PE=4 SV=1	1	10	4	2	0	0	0	0	0	0	0	0	0	0	2	1	2	2	2	3	1	2	3	4	5	4	5	5	5	4	6	5	1	2	5	5	5	7	2	4	5	3
C0H468	C0H468	5	5	5		PFC0080c	tr|C0H468|C0H468_PLAF7 Uncharacterized protein OS=Plasmodium falciparum (isolate 3D7) OX=36329 GN=PF3D7_0301600 PE=4 SV=1	1	5	5	5	0	0	0	0	0	0	0	0	0	0	0	0	0	0	0	0	0	0	0	0	0	0	0	0	0	0	0	0	0	0	0	0	0	0	0	0	0	0
C0H469	C0H469	26	26	26		PFC0430w	tr|C0H469|C0H469_PLAF7 Phosphoglycerate mutase, putative OS=Plasmodium falciparum (isolate 3D7) OX=36329 GN=PF3D7_0310300 PE=4 SV=1	1	26	26	26	0	0	0	0	0	0	0	0	0	3	10	16	17	14	11	18	4	3	13	13	18	15	19	17	21	18	18	18	8	5	13	8	7	3	0	0	0	0
C0H473	C0H473	19	19	19		PFC0581w	tr|C0H473|C0H473_PLAF7 HSP20-like chaperone, putative OS=Plasmodium falciparum (isolate 3D7) OX=36329 GN=PF3D7_0314000 PE=3 SV=1	1	19	19	19	0	0	0	0	0	0	0	0	0	0	0	1	2	0	1	1	0	0	0	0	0	0	0	1	0	0	0	0	0	0	1	0	0	0	0	0	0	0
C0H477;O77392	C0H477;O77392	3;3	3;3	3;3	Probable inorganic pyrophosphatase	PFC0710w.1	tr|C0H477|C0H477_PLAF7 inorganic diphosphatase OS=Plasmodium falciparum (isolate 3D7) OX=36329 GN=PF3D7_0316300.2 PE=3 SV=1;sp|O77392|IPYR_PLAF7 Probable inorganic pyrophosphatase OS=Plasmodium falciparum (isolate 3D7) OX=36329 GN=MAL3P6.3 PE=1 SV=1	2	3	3	3	0	0	0	0	0	0	0	0	0	0	0	0	0	0	0	0	0	0	1	0	0	0	0	0	0	0	0	0	0	0	0	0	0	0	0	0	0	0
C0H491	C0H491	3	3	2		PFD0320c	tr|C0H491|C0H491_PLAF7 NYN domain-containing protein, putative OS=Plasmodium falciparum (isolate 3D7) OX=36329 GN=PF3D7_0406500 PE=4 SV=2	1	3	3	2	0	1	1	0	0	1	1	1	0	1	2	2	2	2	1	1	0	0	0	0	0	0	0	0	1	0	0	0	0	0	0	0	0	0	0	0	0	0
C0H4A0	C0H4A0	8	8	8		PFD0450c	tr|C0H4A0|C0H4A0_PLAF7 U4/U6 small nuclear ribonucleoprotein PRP31, putative OS=Plasmodium falciparum (isolate 3D7) OX=36329 GN=PF3D7_0409100 PE=3 SV=1	1	8	8	8	0	0	0	0	0	0	0	0	0	1	6	5	4	6	4	3	0	0	1	2	3	2	3	1	2	2	1	0	0	0	0	0	0	0	0	0	0	0
C0H4A1	C0H4A1	9	9	9		PFD0465c	tr|C0H4A1|C0H4A1_PLAF7 NAD(P)-binding protein, putative OS=Plasmodium falciparum (isolate 3D7) OX=36329 GN=PF3D7_0409500 PE=4 SV=1	1	9	9	9	0	0	0	0	0	0	0	0	0	1	6	4	4	5	6	4	2	0	4	4	3	2	5	4	4	5	5	4	1	1	3	2	2	2	3	4	2	3
C0H4A3	C0H4A3	4	4	4		PFD0669c	tr|C0H4A3|C0H4A3_PLAF7 Rab5-interacting protein, putative OS=Plasmodium falciparum (isolate 3D7) OX=36329 GN=PF3D7_0414300 PE=3 SV=1	1	4	4	4	0	0	0	0	0	0	0	0	0	0	0	0	0	0	0	0	0	0	1	1	1	1	1	0	0	0	0	1	0	0	0	0	0	0	0	0	0	0
C0H4A5	C0H4A5	4	4	4		PFD0720w	tr|C0H4A5|C0H4A5_PLAF7 Armadillo-domain containing rhoptry protein OS=Plasmodium falciparum (isolate 3D7) OX=36329 GN=PF3D7_0414900 PE=4 SV=1	1	4	4	4	0	0	0	0	0	0	0	0	0	0	0	0	0	0	0	0	0	0	0	0	0	0	0	0	0	0	0	0	0	0	0	0	0	0	0	0	0	0
C0H4B9	C0H4B9	20	20	20		PFD1035w	tr|C0H4B9|C0H4B9_PLAF7 Steroid dehydrogenase, putative OS=Plasmodium falciparum (isolate 3D7) OX=36329 GN=PF3D7_0422000 PE=4 SV=1	1	20	20	20	0	0	0	0	0	0	0	9	4	7	14	15	15	14	15	13	6	2	13	13	15	9	11	12	11	13	12	14	5	5	10	11	9	12	11	12	14	11
C0H4C0	C0H4C0	5	5	5		PfSR12	tr|C0H4C0|C0H4C0_PLAF7 Serpentine receptor, putative OS=Plasmodium falciparum (isolate 3D7) OX=36329 GN=PF3D7_0422800 PE=4 SV=1	1	5	5	5	0	0	0	0	0	0	0	0	0	0	0	0	0	0	0	0	0	0	0	0	0	0	0	0	0	0	0	0	0	0	0	0	0	0	0	0	0	0
C0H4C5	C0H4C5	8	8	8		PFE0240w	tr|C0H4C5|C0H4C5_PLAF7 PPPDE domain-containing protein OS=Plasmodium falciparum (isolate 3D7) OX=36329 GN=PF3D7_0504900 PE=4 SV=1	1	8	8	8	0	0	0	0	0	0	0	4	0	1	2	3	3	4	4	5	4	2	4	3	3	4	4	5	4	5	4	4	3	1	5	3	2	2	3	3	3	2
C0H4D2	C0H4D2	8	8	8		PFE0405c	tr|C0H4D2|C0H4D2_PLAF7 Longevity-assurance (LAG1) protein, putative OS=Plasmodium falciparum (isolate 3D7) OX=36329 GN=PF3D7_0508200 PE=4 SV=1	1	8	8	8	0	0	0	0	0	0	0	0	0	0	1	1	0	2	2	3	3	3	5	3	4	3	4	3	4	4	4	4	3	3	4	3	2	3	2	4	2	1
C0H4D9	C0H4D9	2	2	2		PFE0725c	tr|C0H4D9|C0H4D9_PLAF7 Abscisic acid G-protein coupled receptor-like domain-containing protein OS=Plasmodium falciparum (isolate 3D7) OX=36329 GN=PF3D7_0514500 PE=4 SV=1	1	2	2	2	0	0	0	0	0	0	0	0	0	0	0	0	0	0	0	0	0	0	0	0	0	0	0	0	0	0	0	0	0	0	0	0	0	0	0	1	1	0
C0H4E7	C0H4E7	4	4	4		PFE0910w	tr|C0H4E7|C0H4E7_PLAF7 SWIB/MDM2 domain-containing protein OS=Plasmodium falciparum (isolate 3D7) OX=36329 GN=PF3D7_0518200 PE=4 SV=1	1	4	4	4	0	0	0	0	0	0	0	0	0	0	0	0	0	0	0	0	0	0	0	0	0	0	0	0	0	0	1	0	0	0	0	0	0	0	0	0	0	0
C0H4F1	C0H4F1	5	5	5		PFE0990w	tr|C0H4F1|C0H4F1_PLAF7 FoP domain-containing protein, putative OS=Plasmodium falciparum (isolate 3D7) OX=36329 GN=PF3D7_0519700 PE=4 SV=1	1	5	5	5	0	0	0	0	0	0	0	0	1	3	3	2	4	3	2	3	2	1	2	3	2	1	2	2	1	1	2	1	0	0	0	0	0	0	0	0	0	0
C0H4H6	C0H4H6	7	7	7		PFF1085a	tr|C0H4H6|C0H4H6_PLAF7 Cytochrome b-c1 complex subunit 9, putative OS=Plasmodium falciparum (isolate 3D7) OX=36329 GN=PF3D7_0622600 PE=3 SV=1	1	7	7	7	0	0	0	0	0	0	0	0	0	0	0	0	0	0	1	0	0	0	0	1	0	0	2	2	1	1	1	2	2	2	4	4	2	1	3	2	3	4
C0H4L1	C0H4L1	9	9	9		MAL7P1.202	tr|C0H4L1|C0H4L1_PLAF7 Importin-7, putative OS=Plasmodium falciparum (isolate 3D7) OX=36329 GN=PF3D7_0706000 PE=4 SV=1	1	9	9	9	0	0	0	0	0	0	0	0	0	1	6	5	4	5	4	6	1	1	4	3	4	4	5	4	5	4	4	4	2	1	2	3	2	2	3	3	1	0
C0H4L6	C0H4L6	24	24	24		MAL7P1.204	tr|C0H4L6|C0H4L6_PLAF7 Erythrocyte membrane-associated antigen OS=Plasmodium falciparum (isolate 3D7) OX=36329 GN=PF3D7_0706500 PE=4 SV=1	1	24	24	24	1	0	0	0	0	0	1	0	1	5	17	18	18	18	20	18	5	8	17	16	17	16	9	9	10	5	7	5	2	3	1	1	3	0	1	1	0	0
C0H4M0	C0H4M0	18	18	18		RAMA	tr|C0H4M0|C0H4M0_PLAF7 Rhoptry-associated membrane antigen OS=Plasmodium falciparum (isolate 3D7) OX=36329 GN=PF3D7_0707300 PE=4 SV=1	1	18	18	18	0	0	0	0	0	0	0	2	0	0	0	0	0	1	0	1	1	1	1	2	1	0	2	1	2	1	4	3	1	2	2	3	3	3	4	5	5	6
C0H4M1	C0H4M1	4	4	4		MAL7P1.209	tr|C0H4M1|C0H4M1_PLAF7 AAA family ATPase, putative OS=Plasmodium falciparum (isolate 3D7) OX=36329 GN=PF3D7_0707400 PE=4 SV=1	1	4	4	4	0	0	0	0	0	0	0	0	0	0	0	2	3	4	1	0	0	0	0	0	0	0	0	0	0	0	0	0	0	0	0	0	0	0	0	0	0	0
C0H4M6	C0H4M6	12	12	12		MAL7P1.38	tr|C0H4M6|C0H4M6_PLAF7 Regulator of chromosome condensation, putative OS=Plasmodium falciparum (isolate 3D7) OX=36329 GN=PF3D7_0711500 PE=4 SV=2	1	12	12	12	0	0	0	0	0	0	0	0	0	1	8	7	6	8	5	7	2	2	5	5	7	3	8	9	6	6	1	3	1	2	3	2	1	3	2	5	1	2
C0H4M7	C0H4M7	9	9	9		MAL7P1.67	tr|C0H4M7|C0H4M7_PLAF7 Transmembrane protein OS=Plasmodium falciparum (isolate 3D7) OX=36329 GN=PF3D7_0713700 PE=4 SV=1	1	9	9	9	0	0	0	0	0	0	0	0	1	2	2	4	6	6	7	7	3	2	8	8	8	8	7	7	7	6	6	7	4	4	9	7	9	8	7	6	7	6
C0H4N9	C0H4N9	7	7	7		MAL7P1.106	tr|C0H4N9|C0H4N9_PLAF7 Uncharacterized protein OS=Plasmodium falciparum (isolate 3D7) OX=36329 GN=PF3D7_0720500 PE=4 SV=1	1	7	7	7	0	0	0	0	0	0	0	2	0	1	3	4	4	4	2	4	0	0	4	2	3	2	4	3	4	4	4	4	0	0	3	5	1	4	1	2	2	2
C0H4Q4	C0H4Q4	38	38	37		MAL7P1.178	tr|C0H4Q4|C0H4Q4_PLAF7 Alpha/beta hydrolase, putative OS=Plasmodium falciparum (isolate 3D7) OX=36329 GN=PF3D7_0731800 PE=4 SV=1	1	38	38	37	1	0	0	1	0	0	0	0	1	0	4	7	5	7	6	4	1	1	6	6	8	8	10	9	10	4	6	5	1	1	3	5	4	5	7	7	6	9
C0H4R4	C0H4R4	14	14	14		MAL8P1.138	tr|C0H4R4|C0H4R4_PLAF7 Alpha/beta hydrolase, putative OS=Plasmodium falciparum (isolate 3D7) OX=36329 GN=PF3D7_0805000 PE=4 SV=1	1	14	14	14	0	0	0	0	0	0	0	0	0	0	1	0	0	0	1	0	0	0	0	0	1	0	0	0	0	0	0	0	0	0	0	0	0	0	0	0	0	0
C0H4S2	C0H4S2	3	3	3		MAL8P1.134	tr|C0H4S2|C0H4S2_PLAF7 Ferlin-like protein, putative OS=Plasmodium falciparum (isolate 3D7) OX=36329 GN=PF3D7_0806300 PE=4 SV=1	1	3	3	3	0	0	0	0	0	0	0	0	0	0	0	1	1	1	0	1	0	0	0	2	0	1	0	0	1	2	0	1	1	0	1	1	1	0	0	1	1	1
C0H4S8	C0H4S8	16	16	16		MAL8P1.127	tr|C0H4S8|C0H4S8_PLAF7 Uncharacterized protein OS=Plasmodium falciparum (isolate 3D7) OX=36329 GN=PF3D7_0807600 PE=4 SV=1	1	16	16	16	0	0	0	0	0	0	0	0	0	0	8	9	12	14	13	9	5	2	5	4	3	1	2	1	0	1	1	0	0	0	0	0	0	0	0	0	0	0
C0H4T1	C0H4T1	6	6	6		MAL8P1.121:exon:1	tr|C0H4T1|C0H4T1_PLAF7 Coatomer subunit epsilon, putative OS=Plasmodium falciparum (isolate 3D7) OX=36329 GN=PF3D7_0808400 PE=3 SV=1	1	6	6	6	0	0	0	0	0	0	0	0	0	0	2	2	2	1	1	3	0	1	2	3	2	4	2	4	3	3	3	3	1	1	3	2	4	3	1	0	2	0
C0H4U4	C0H4U4	3	3	3		MAL8P1.95	tr|C0H4U4|C0H4U4_PLAF7 Nucleoplasmin-like domain-containing protein OS=Plasmodium falciparum (isolate 3D7) OX=36329 GN=PF3D7_0813300 PE=4 SV=1	1	3	3	3	0	0	0	0	0	0	0	0	0	0	2	1	1	0	0	0	0	0	0	0	1	0	1	0	0	0	0	0	0	0	0	0	0	0	0	0	0	0
C0H4U5	C0H4U5	8	8	8		PF08_0081	tr|C0H4U5|C0H4U5_PLAF7 Uncharacterized protein OS=Plasmodium falciparum (isolate 3D7) OX=36329 GN=PF3D7_0813400 PE=4 SV=1	1	8	8	8	1	1	1	0	0	0	0	0	0	3	8	6	7	6	6	6	2	1	6	6	6	4	4	4	4	4	5	4	1	3	1	0	1	0	0	1	0	0
C0H4V4	C0H4V4	4	4	4		MAL8P1.73	tr|C0H4V4|C0H4V4_PLAF7 Rhoptry neck protein 5 OS=Plasmodium falciparum (isolate 3D7) OX=36329 GN=PF3D7_0817700 PE=4 SV=1	1	4	4	4	0	0	0	0	0	0	0	0	0	0	3	3	3	4	4	3	2	0	2	3	1	3	3	1	0	0	0	0	0	0	0	0	0	0	0	0	0	0
C0H4V5	C0H4V5	3	3	3		MAL8P1.71	tr|C0H4V5|C0H4V5_PLAF7 U4/U6.U5 small nuclear ribonucleoprotein, putative OS=Plasmodium falciparum (isolate 3D7) OX=36329 GN=PF3D7_0818000 PE=3 SV=1	1	3	3	3	0	0	0	0	0	0	0	0	0	1	1	2	2	1	0	1	0	0	0	0	0	0	0	0	0	0	0	0	0	0	0	0	0	0	0	0	0	0
C0H4V6	C0H4V6	30	30	28		MAL8P1.69	sp|C0H4V6|1433I_PLAF7 14-3-3 protein I OS=Plasmodium falciparum (isolate 3D7) OX=36329 GN=14-3-3I PE=1 SV=1	1	30	30	28	3	1	1	2	1	2	2	4	6	11	18	19	19	20	20	18	21	18	18	18	14	16	15	18	17	17	16	16	19	15	15	13	13	15	12	13	13	12
C0H4W0	C0H4W0	13	13	13		MAL8P1.63	tr|C0H4W0|C0H4W0_PLAF7 DUF155 domain-containing protein OS=Plasmodium falciparum (isolate 3D7) OX=36329 GN=PF3D7_0819500 PE=3 SV=1	1	13	13	13	1	0	0	0	0	0	0	0	0	0	7	7	10	9	11	7	3	2	8	9	9	10	11	11	11	11	10	10	5	3	8	7	9	9	12	10	11	8
C0H4W6	C0H4W6	4	4	4		MAL8P1.51	tr|C0H4W6|C0H4W6_PLAF7 Protein transport protein Sec61 subunit beta OS=Plasmodium falciparum (isolate 3D7) OX=36329 GN=PF3D7_0821800 PE=3 SV=1	1	4	4	4	0	0	0	0	0	0	0	3	0	0	0	1	1	0	0	1	1	1	2	2	2	2	2	4	2	2	2	3	1	2	2	2	2	2	1	2	3	3
C0H4X5	C0H4X5	4	4	4	Anamorsin homolog	MAL8P1.31	sp|C0H4X5|DRE2_PLAF7 Anamorsin homolog OS=Plasmodium falciparum (isolate 3D7) OX=36329 GN=MAL8P1.31 PE=3 SV=1	1	4	4	4	0	0	0	0	0	0	0	0	0	0	1	1	1	1	1	1	0	0	0	0	1	1	0	1	0	2	1	0	0	0	0	1	0	0	0	1	0	1
C0H4X8	C0H4X8	2	2	2		MAL8P1.25a	tr|C0H4X8|C0H4X8_PLAF7 ATP synthase-associated protein, putative OS=Plasmodium falciparum (isolate 3D7) OX=36329 GN=PF3D7_0825400 PE=4 SV=1	1	2	2	2	0	0	0	0	0	0	0	0	1	1	1	1	2	1	1	1	0	0	1	1	2	1	1	1	2	2	1	2	0	0	0	0	0	0	0	0	0	0
C0H4Y6	C0H4Y6	60	60	60	Protein disulfide-isomerase	PfPDI-8	tr|C0H4Y6|C0H4Y6_PLAF7 Protein disulfide-isomerase OS=Plasmodium falciparum (isolate 3D7) OX=36329 GN=PF3D7_0827900 PE=3 SV=1	1	60	60	60	0	0	0	0	0	0	0	25	6	14	25	25	32	31	29	35	26	21	33	32	34	34	33	30	32	31	32	26	18	15	30	23	23	21	18	18	25	23
C0H4Z2	C0H4Z2	6	6	6		ETRAMP8	tr|C0H4Z2|C0H4Z2_PLAF7 Early transcribed membrane protein 8 OS=Plasmodium falciparum (isolate 3D7) OX=36329 GN=PF3D7_0829600 PE=4 SV=1	1	6	6	6	0	0	0	0	0	0	0	1	0	0	0	0	0	0	0	0	0	0	1	2	1	2	1	0	1	0	0	0	0	0	0	0	0	0	0	0	0	0
C0H4Z4	C0H4Z4	12	4	4		3D7Surf8.1	tr|C0H4Z4|C0H4Z4_PLAF7 Surface-associated interspersed protein 8.1 (SURFIN 8.1) OS=Plasmodium falciparum (isolate 3D7) OX=36329 GN=PF3D7_0831100 PE=4 SV=1	1	12	4	4	0	0	0	0	0	0	0	0	1	6	11	9	11	7	6	2	1	1	0	1	0	0	1	0	0	0	0	0	0	0	0	0	0	0	0	0	0	0
C0H4Z6	C0H4Z6	38	38	38		MAL8P1.205	tr|C0H4Z6|C0H4Z6_PLAF7 Plasmodium RESA N-terminal domain-containing protein OS=Plasmodium falciparum (isolate 3D7) OX=36329 GN=PF3D7_0831300 PE=4 SV=1	1	38	38	38	0	0	0	0	0	0	0	2	2	13	25	26	28	26	25	22	10	7	22	15	23	17	21	23	21	18	20	21	7	9	16	12	15	19	17	18	18	16
C0H4Z7	C0H4Z7	3	3	3		MAL8P1.206	tr|C0H4Z7|C0H4Z7_PLAF7 Plasmodium RESA N-terminal domain-containing protein OS=Plasmodium falciparum (isolate 3D7) OX=36329 GN=PF3D7_0831400 PE=4 SV=1	1	3	3	3	0	0	0	0	0	0	0	0	1	2	2	3	2	3	2	1	2	1	2	2	2	1	1	1	1	0	0	0	0	0	0	0	1	0	1	0	0	0
C0H512	C0H512	3	3	3		PFI0086w	tr|C0H512|C0H512_PLAF7 Uncharacterized protein OS=Plasmodium falciparum (isolate 3D7) OX=36329 GN=PF3D7_0901800 PE=4 SV=2	1	3	3	3	0	0	0	0	0	0	0	0	0	0	1	1	1	1	1	2	1	1	1	1	2	1	2	2	1	1	1	2	1	1	2	0	1	1	0	0	1	0
C0H516	C0H516	19	19	14		Rab7	tr|C0H516|C0H516_PLAF7 Ras-related protein RAB7 OS=Plasmodium falciparum (isolate 3D7) OX=36329 GN=PF3D7_0903200 PE=4 SV=1	1	19	19	14	0	0	1	0	0	0	0	10	1	5	8	7	9	9	8	7	7	4	9	10	8	6	8	7	8	4	6	6	3	4	7	4	5	6	8	8	9	9
C0H524	C0H524	14	14	14		PFI0385c	tr|C0H524|C0H524_PLAF7 Plasma membrane protein 1, putative OS=Plasmodium falciparum (isolate 3D7) OX=36329 GN=PF3D7_0908000 PE=3 SV=1	1	14	14	14	0	0	0	0	0	0	0	0	0	0	6	5	8	8	9	7	1	0	7	10	9	9	10	12	8	9	9	9	1	1	8	8	3	10	8	6	8	7
C0H530	C0H530	5	5	5		PFI0490c	tr|C0H530|C0H530_PLAF7 Exportin-7, putative OS=Plasmodium falciparum (isolate 3D7) OX=36329 GN=PF3D7_0910100 PE=3 SV=1	1	5	5	5	0	0	0	0	0	0	0	0	0	0	0	1	0	1	0	1	0	0	0	0	0	0	0	0	0	1	1	0	0	0	1	2	1	1	4	2	1	1
C0H544	C0H544	3	3	3		PFI0900w	tr|C0H544|C0H544_PLAF7 EGF-like domain-containing protein OS=Plasmodium falciparum (isolate 3D7) OX=36329 GN=PF3D7_0918400 PE=4 SV=1	1	3	3	3	0	0	0	0	0	0	0	0	0	0	0	0	0	0	0	1	0	0	1	1	1	0	1	2	0	0	1	1	0	0	1	0	0	0	0	0	0	0
C0H545	C0H545	18	18	18	Elongation of fatty acids protein	PFI0980w	tr|C0H545|C0H545_PLAF7 Elongation of fatty acids protein OS=Plasmodium falciparum (isolate 3D7) OX=36329 GN=PF3D7_0920000 PE=3 SV=1	1	18	18	18	0	0	0	0	0	0	0	0	0	2	6	7	8	8	9	9	2	2	8	6	8	11	10	10	12	10	9	9	4	3	8	7	5	6	9	9	8	9
C0H551	C0H551	15	15	15		PFI1110w	tr|C0H551|C0H551_PLAF7 Glutamine synthetase, putative OS=Plasmodium falciparum (isolate 3D7) OX=36329 GN=PF3D7_0922600 PE=3 SV=1	1	15	15	15	0	0	0	0	0	0	0	0	0	0	0	0	0	0	0	0	0	0	0	0	0	0	0	0	0	0	0	0	0	0	0	0	0	0	0	1	0	0
C0H553	C0H553	8	8	8		PFI1140w	tr|C0H553|C0H553_PLAF7 Nitric oxide synthase, putative OS=Plasmodium falciparum (isolate 3D7) OX=36329 GN=PF3D7_0923200 PE=4 SV=1	1	8	8	8	0	0	0	0	0	0	0	0	0	0	0	3	4	4	5	3	0	1	1	5	5	2	3	4	6	4	4	4	1	1	4	4	4	4	3	2	4	3
C0H564	C0H564	14	14	14		PFI1295c	tr|C0H564|C0H564_PLAF7 Monocarboxylate transporter, putative OS=Plasmodium falciparum (isolate 3D7) OX=36329 GN=PF3D7_0926400 PE=4 SV=1	1	14	14	14	0	0	0	0	0	0	0	0	0	1	0	1	0	0	0	1	0	0	2	0	1	0	0	1	3	1	2	2	1	0	1	0	0	1	0	2	2	4
C0H566	C0H566	12	12	12		PFI1335w	tr|C0H566|C0H566_PLAF7 Zinc finger protein, putative OS=Plasmodium falciparum (isolate 3D7) OX=36329 GN=PF3D7_0927200 PE=4 SV=1	1	12	12	12	0	0	0	0	0	0	0	0	0	2	10	10	10	6	8	4	1	1	2	4	3	0	1	0	1	0	0	0	0	0	0	0	0	0	0	0	0	0
C0H571	C0H571	108	108	108		RhopH2	tr|C0H571|C0H571_PLAF7 High molecular weight rhoptry protein 2 OS=Plasmodium falciparum (isolate 3D7) OX=36329 GN=PF3D7_0929400 PE=4 SV=1	1	108	108	108	2	0	0	0	1	0	1	1	23	58	73	79	82	81	84	84	49	33	77	82	77	83	85	81	86	84	84	90	60	60	87	82	82	80	78	80	81	76
C0H574	C0H574	5	5	5		PFI1463w	tr|C0H574|C0H574_PLAF7 Uncharacterized protein OS=Plasmodium falciparum (isolate 3D7) OX=36329 GN=PF3D7_0929900 PE=4 SV=1	1	5	5	5	0	0	0	0	0	0	0	0	0	0	0	0	0	0	0	0	0	0	0	0	0	0	0	0	0	0	0	0	0	0	0	0	0	0	0	0	0	0
C0H587	C0H587	24	24	24		PFI1615w	tr|C0H587|C0H587_PLAF7 Uncharacterized protein OS=Plasmodium falciparum (isolate 3D7) OX=36329 GN=PF3D7_0933300 PE=4 SV=1	1	24	24	24	0	0	0	0	0	0	0	0	0	0	0	4	5	6	6	4	0	0	5	7	7	8	7	5	11	6	8	9	1	1	9	6	5	8	6	3	9	3
C0H590	C0H590	3	3	3	Protein kish	PFI1696c	tr|C0H590|C0H590_PLAF7 Protein kish OS=Plasmodium falciparum (isolate 3D7) OX=36329 GN=PF3D7_0935100 PE=3 SV=1	1	3	3	3	0	0	0	0	0	0	0	0	0	0	0	0	0	0	0	0	0	0	0	0	0	0	0	0	0	0	0	1	0	0	0	0	0	0	0	1	0	0
C0H5B1	C0H5B1	7	7	7		MAL13P1.63	tr|C0H5B1|C0H5B1_PLAF7 Eukaryotic translation initation factor 4 gamma OS=Plasmodium falciparum (isolate 3D7) OX=36329 GN=PF3D7_1312900 PE=4 SV=1	1	7	7	7	0	0	0	0	0	0	0	0	0	1	5	5	5	5	3	6	0	1	3	1	3	3	3	5	2	1	1	0	0	0	0	0	0	1	2	1	0	0
C0H5B2	C0H5B2	2	2	2	Peptidyl-prolyl cis-trans isomerase	MAL13P1.68	tr|C0H5B2|C0H5B2_PLAF7 peptidylprolyl isomerase OS=Plasmodium falciparum (isolate 3D7) OX=36329 GN=PF3D7_1313300 PE=4 SV=1	1	2	2	2	0	0	0	0	0	0	0	0	0	0	0	0	0	0	0	0	0	0	0	0	1	0	0	1	1	0	1	1	0	0	0	1	0	1	1	1	1	1
C0H5B4	C0H5B4	33	33	33		MAL13P1.71	tr|C0H5B4|C0H5B4_PLAF7 Ankyrin-repeat protein, putative OS=Plasmodium falciparum (isolate 3D7) OX=36329 GN=PF3D7_1313900 PE=4 SV=1	1	33	33	33	0	0	0	0	0	0	0	0	0	0	2	3	2	2	1	1	0	0	0	0	1	4	0	1	1	1	0	0	0	0	0	0	0	0	0	2	1	0
C0H5B7	C0H5B7	7	7	7		MAL13P1.82	tr|C0H5B7|C0H5B7_PLAF7 CDP-diacylglycerol--inositol 3-phosphatidyltransferase OS=Plasmodium falciparum (isolate 3D7) OX=36329 GN=PF3D7_1315600 PE=3 SV=1	1	7	7	7	0	0	0	0	0	0	0	0	1	0	1	2	2	2	3	3	3	2	3	2	4	2	3	3	4	4	2	3	3	2	2	2	2	1	2	1	2	1
C0H5C2	C0H5C2	7	7	7		MAL13P1.92	tr|C0H5C2|C0H5C2_PLAF7 40S ribosomal protein S19 OS=Plasmodium falciparum (isolate 3D7) OX=36329 GN=PF3D7_1317800 PE=1 SV=1	1	7	7	7	0	0	0	0	0	0	0	1	2	3	6	6	6	5	5	5	3	4	5	4	4	5	4	4	4	4	3	2	2	2	1	2	1	2	2	1	2	1
C0H5D3	C0H5D3	2	2	2		PfYkt6.2	tr|C0H5D3|C0H5D3_PLAF7 SNARE protein, putative OS=Plasmodium falciparum (isolate 3D7) OX=36329 GN=PF3D7_1324700 PE=3 SV=1	1	2	2	2	0	0	0	0	0	0	0	0	0	0	0	0	0	0	0	0	0	0	0	0	0	0	0	0	0	0	0	0	0	0	0	0	0	0	0	0	0	0
C0H5E1	C0H5E1	3	3	3		PfSyn18	tr|C0H5E1|C0H5E1_PLAF7 Syntaxin, Qa-SNARE family OS=Plasmodium falciparum (isolate 3D7) OX=36329 GN=PF3D7_1326800 PE=4 SV=1	1	3	3	3	0	0	0	0	0	0	0	0	0	0	0	0	1	0	0	0	0	0	0	0	0	0	0	0	0	0	0	0	0	0	1	0	1	0	0	0	0	0
C0H5G2	C0H5G2	13	12	12		Rab11b	tr|C0H5G2|C0H5G2_PLAF7 Ras-related protein Rab-11B OS=Plasmodium falciparum (isolate 3D7) OX=36329 GN=PF3D7_1340700 PE=4 SV=2	1	13	12	12	0	0	0	0	0	0	0	0	2	3	8	8	5	7	7	8	4	4	7	5	8	7	8	5	5	6	6	6	2	2	5	5	5	3	5	5	4	4
C0H5G3	C0H5G3	2	2	2	60S ribosomal protein L18	MAL13P1.209	tr|C0H5G3|C0H5G3_PLAF7 60S ribosomal protein L18-2, putative OS=Plasmodium falciparum (isolate 3D7) OX=36329 GN=PF3D7_1341300 PE=1 SV=1	1	2	2	2	0	0	0	0	0	0	0	0	0	1	2	2	2	2	2	2	0	0	1	2	1	1	1	1	1	2	0	1	0	0	0	0	1	1	0	0	0	0
C0H5H0	C0H5H0	73	73	73		MAL13P1.540	tr|C0H5H0|C0H5H0_PLAF7 Endoplasmic reticulum chaperone GRP170 OS=Plasmodium falciparum (isolate 3D7) OX=36329 GN=PF3D7_1344200 PE=4 SV=1	1	73	73	73	0	0	0	1	1	1	1	1	0	1	7	10	6	9	5	6	0	0	0	0	0	0	0	0	0	0	1	0	0	0	0	0	0	1	0	1	1	2
C0H5H3	C0H5H3	5	5	5		PF13_0241a	tr|C0H5H3|C0H5H3_PLAF7 Cytochrome b-c1 complex subunit 8 OS=Plasmodium falciparum (isolate 3D7) OX=36329 GN=PF3D7_1345300 PE=4 SV=1	1	5	5	5	0	0	0	0	0	0	0	0	0	0	0	0	0	0	0	1	0	0	1	1	0	0	0	0	0	0	0	1	0	0	1	0	1	0	0	0	1	2
C0H5I7	C0H5I7	20	20	20	T-complex protein 1 subunit delta	MAL13P1.283	tr|C0H5I7|C0H5I7_PLAF7 T-complex protein 1 subunit delta OS=Plasmodium falciparum (isolate 3D7) OX=36329 GN=PF3D7_1357800 PE=3 SV=1	1	20	20	20	0	0	0	0	0	0	0	0	0	4	10	13	13	10	10	8	0	0	6	7	8	6	6	4	5	4	5	3	1	0	1	1	1	1	2	1	0	2
C0H5J5	C0H5J5	19	19	19		MAL13P1.303	tr|C0H5J5|C0H5J5_PLAF7 RNA-binding protein, putative OS=Plasmodium falciparum (isolate 3D7) OX=36329 GN=PF3D7_1360900.1 PE=4 SV=2	1	19	19	19	0	0	0	0	0	0	0	1	2	12	12	14	13	16	11	15	8	7	13	16	10	11	11	10	9	11	11	11	8	9	9	9	9	10	9	11	9	7
C0H5K2	C0H5K2	2	2	2		MAL13P1.313	tr|C0H5K2|C0H5K2_PLAF7 Asparagine-rich antigen Pfa35-2 OS=Plasmodium falciparum (isolate 3D7) OX=36329 GN=PF3D7_1362700 PE=4 SV=1	1	2	2	2	0	0	0	0	0	0	0	0	0	0	1	0	2	1	0	0	0	0	1	0	0	0	0	0	0	0	0	0	0	0	0	0	0	0	0	0	0	0
C0H5L4	C0H5L4	14	14	14		MAL13P1.348	tr|C0H5L4|C0H5L4_PLAF7 Glycosylphosphatidylinositol anchor attachment 1 protein, putative OS=Plasmodium falciparum (isolate 3D7) OX=36329 GN=PF3D7_1369000 PE=4 SV=1	1	14	14	14	0	0	0	0	0	0	0	0	0	0	1	1	6	6	5	5	0	0	4	7	5	6	5	7	11	7	11	9	4	4	9	6	8	8	6	9	7	9
C0H5L8	C0H5L8	2	2	2		PF13_0362	tr|C0H5L8|C0H5L8_PLAF7 U2 small nuclear ribonucleoprotein A, putative OS=Plasmodium falciparum (isolate 3D7) OX=36329 GN=PF3D7_1369700 PE=3 SV=1	1	2	2	2	0	0	0	0	0	0	0	0	0	0	2	2	1	2	1	1	0	0	1	0	1	0	1	0	1	1	1	0	0	0	1	0	0	0	0	0	0	0
C0H5L9	C0H5L9	5	5	5		MAHRP1	tr|C0H5L9|C0H5L9_PLAF7 Membrane associated histidine-rich protein 1 OS=Plasmodium falciparum (isolate 3D7) OX=36329 GN=PF3D7_1370300 PE=4 SV=1	1	5	5	5	0	0	0	0	0	0	0	0	0	0	5	5	5	5	5	5	3	1	4	3	4	4	4	4	3	4	4	5	1	1	2	1	0	2	3	3	3	2
C0H5M8	C0H5M8	21	21	21		MAL13P1.475	tr|C0H5M8|C0H5M8_PLAF7 Plasmodium RESA N-terminal domain-containing protein OS=Plasmodium falciparum (isolate 3D7) OX=36329 GN=PF3D7_1372100 PE=4 SV=1	1	21	21	21	0	0	0	0	0	0	0	0	0	2	8	10	13	14	10	13	3	3	11	14	15	15	19	18	17	14	12	9	1	0	0	1	0	0	0	2	2	1
C6KTE6;C6KSL7	C6KTE6;C6KSL7	4;4	4;4	4;4		PFF1510w;PFF0075c	tr|C6KTE6|C6KTE6_PLAF7 Plasmodium RESA N-terminal domain-containing protein OS=Plasmodium falciparum (isolate 3D7) OX=36329 GN=PF3D7_0631100 PE=4 SV=1;tr|C6KSL7|C6KSL7_PLAF7 Plasmodium RESA N-terminal domain-containing protein OS=Plasmodium falciparum (iso	2	4	4	4	0	0	0	0	0	0	0	0	0	0	4	2	2	2	0	1	1	0	2	0	0	0	0	0	1	0	0	0	0	0	1	1	1	0	0	0	0	0
C6KSL9	C6KSL9	8	8	8		PFF0090w	tr|C6KSL9|C6KSL9_PLAF7 Uncharacterized protein OS=Plasmodium falciparum (isolate 3D7) OX=36329 GN=PF3D7_0601900 PE=4 SV=1	1	8	8	8	1	0	0	0	0	0	0	2	2	2	2	4	3	4	4	3	4	6	3	4	4	3	4	4	3	3	4	5	5	6	5	4	3	3	4	4	4	4
C6KSM0	C6KSM0	33	33	33		PFF0095c	tr|C6KSM0|C6KSM0_PLAF7 Zinc finger protein, putative OS=Plasmodium falciparum (isolate 3D7) OX=36329 GN=PF3D7_0602000 PE=4 SV=1	1	33	33	33	0	0	0	0	0	0	1	0	0	3	18	26	27	28	20	19	4	2	6	3	5	2	3	2	3	0	0	0	0	0	0	0	0	0	1	0	0	0
C6KSN8	C6KSN8	8	8	8		PFF0195c	tr|C6KSN8|C6KSN8_PLAF7 Uncharacterized protein OS=Plasmodium falciparum (isolate 3D7) OX=36329 GN=PF3D7_0604000 PE=4 SV=1	1	8	8	8	0	0	0	0	0	0	0	0	0	0	2	2	3	3	4	5	2	0	2	2	2	1	3	1	1	1	2	1	0	0	0	0	0	0	0	0	1	0
C6KSP9	C6KSP9	22	22	22		PFF0250w	tr|C6KSP9|C6KSP9_PLAF7 RNA-binding protein, putative OS=Plasmodium falciparum (isolate 3D7) OX=36329 GN=PF3D7_0605100 PE=4 SV=1	1	22	22	22	0	0	0	0	0	1	0	0	1	10	14	16	14	15	15	14	11	6	13	13	14	10	10	10	9	10	10	7	2	0	3	2	1	3	3	2	0	0
C6KSQ7	C6KSQ7	7	7	7	Elongation of fatty acids protein	PFF0290w	tr|C6KSQ7|C6KSQ7_PLAF7 Elongation of fatty acids protein OS=Plasmodium falciparum (isolate 3D7) OX=36329 GN=PF3D7_0605900 PE=3 SV=1	1	7	7	7	0	0	0	0	0	0	0	1	0	0	3	3	2	2	2	2	2	1	2	2	2	1	3	0	1	2	1	1	0	0	2	1	1	0	1	2	1	1
C6KSR0	C6KSR0	2	2	2		PFF0305c	tr|C6KSR0|C6KSR0_PLAF7 Ubiquitin-conjugating enzyme E2 PEX4, putative OS=Plasmodium falciparum (isolate 3D7) OX=36329 GN=PF3D7_0606200 PE=4 SV=1	1	2	2	2	0	0	0	0	0	0	0	0	0	0	1	1	1	1	0	0	0	0	1	1	1	1	1	1	1	1	0	0	0	0	0	0	0	0	0	0	0	0
C6KSR3	C6KSR3	5	5	5		PFF0320c	tr|C6KSR3|C6KSR3_PLAF7 Polypyrimidine tract-binding protein, putative OS=Plasmodium falciparum (isolate 3D7) OX=36329 GN=PF3D7_0606500 PE=4 SV=1	1	5	5	5	0	0	0	0	0	0	0	0	0	0	3	4	3	3	2	2	0	0	2	2	2	2	1	2	2	1	0	1	1	1	2	1	0	0	0	0	0	0
C6KSR4	C6KSR4	25	25	25		PFF0325c	tr|C6KSR4|C6KSR4_PLAF7 WD repeat-containing protein OS=Plasmodium falciparum (isolate 3D7) OX=36329 GN=PF3D7_0606600 PE=4 SV=1	1	25	25	25	0	0	0	0	0	0	0	0	0	2	10	12	13	10	11	12	4	1	10	12	16	12	10	13	8	7	8	8	2	0	1	0	0	2	1	0	0	0
C6KSR5	C6KSR5	15	15	15		PFF0330w	tr|C6KSR5|C6KSR5_PLAF7 Coatomer alpha subunit, putative OS=Plasmodium falciparum (isolate 3D7) OX=36329 GN=PF3D7_0606700 PE=4 SV=1	1	15	15	15	0	0	0	0	0	0	0	0	0	3	6	8	8	11	6	8	2	3	8	5	8	7	8	9	6	8	10	9	4	7	7	6	8	6	5	6	6	2
C6KSR6	C6KSR6	13	13	13		PFF0335c	tr|C6KSR6|C6KSR6_PLAF7 VFT protein OS=Plasmodium falciparum (isolate 3D7) OX=36329 GN=PF3D7_0606800 PE=1 SV=1	1	13	13	13	0	0	0	0	0	0	0	0	0	0	0	0	0	1	1	0	0	0	0	0	0	0	0	0	0	0	2	0	0	0	0	0	1	0	0	0	0	0
C6KSR8	C6KSR8	3	3	3		PFF0345w	tr|C6KSR8|C6KSR8_PLAF7 Translation initiation factor IF-2, putative OS=Plasmodium falciparum (isolate 3D7) OX=36329 GN=PF3D7_0607000 PE=4 SV=1	1	3	3	3	0	0	0	0	0	0	0	0	0	0	1	2	2	1	1	1	0	0	2	1	1	1	1	1	1	1	1	1	0	1	1	1	1	1	1	1	1	1
C6KSS0	C6KSS0	3	3	3		PFF0355c	tr|C6KSS0|C6KSS0_PLAF7 RING zinc finger protein, putative OS=Plasmodium falciparum (isolate 3D7) OX=36329 GN=PF3D7_0607200 PE=4 SV=1	1	3	3	3	0	0	0	0	0	0	0	0	0	0	0	0	0	0	1	1	0	0	1	2	2	2	2	1	3	2	1	1	0	0	1	1	1	1	1	2	1	1
C6KSS2	C6KSS2	8	8	8		PFF0365c	tr|C6KSS2|C6KSS2_PLAF7 G-protein associated signal transduction protein, putative OS=Plasmodium falciparum (isolate 3D7) OX=36329 GN=PF3D7_0607400 PE=3 SV=1	1	8	8	8	0	0	0	0	0	0	0	0	0	1	3	4	4	4	4	3	1	2	4	4	5	3	4	4	4	3	3	3	3	0	2	1	1	1	3	2	2	3
C6KST2	C6KST2	5	5	5		PFF0415c	tr|C6KST2|C6KST2_PLAF7 Uncharacterized protein OS=Plasmodium falciparum (isolate 3D7) OX=36329 GN=PF3D7_0608400 PE=4 SV=1	1	5	5	5	0	0	0	0	0	0	0	0	0	0	0	0	0	0	0	0	0	0	0	0	0	0	0	0	0	0	0	0	0	0	0	0	1	0	1	1	3	3
C6KST3	C6KST3	13	13	13		PFF0420c	tr|C6KST3|C6KST3_PLAF7 Proteasome subunit alpha type-2, putative OS=Plasmodium falciparum (isolate 3D7) OX=36329 GN=PF3D7_0608500 PE=1 SV=1	1	13	13	13	1	0	1	0	0	1	0	1	0	1	1	1	1	3	1	1	0	0	2	4	4	5	3	5	7	4	4	2	0	0	3	5	2	5	9	13	13	13
C6KST4	C6KST4	4	4	4		PFF0425w	tr|C6KST4|C6KST4_PLAF7 Uncharacterized protein OS=Plasmodium falciparum (isolate 3D7) OX=36329 GN=PF3D7_0608600 PE=4 SV=1	1	4	4	4	0	0	0	0	0	0	0	0	0	0	2	1	1	2	2	2	0	0	1	1	1	3	1	2	2	3	1	1	0	0	0	0	0	0	1	1	1	0
C6KST5	C6KST5	12	12	12		PFF0430w	tr|C6KST5|C6KST5_PLAF7 T-complex protein 1 subunit zeta OS=Plasmodium falciparum (isolate 3D7) OX=36329 GN=PF3D7_0608700 PE=3 SV=1	1	12	12	12	0	0	0	0	0	0	0	0	0	2	8	10	8	7	7	6	1	0	4	3	5	3	6	4	5	2	4	4	1	0	2	2	0	1	3	2	2	1
C6KST8	C6KST8	4	4	4		PFF0450c	tr|C6KST8|C6KST8_PLAF7 Zinc transporter ZIP1, putative OS=Plasmodium falciparum (isolate 3D7) OX=36329 GN=PF3D7_0609100 PE=4 SV=2	1	4	4	4	0	0	0	0	0	0	0	0	0	0	0	0	0	1	0	0	0	0	1	1	1	1	1	1	1	1	1	1	1	0	0	1	0	0	1	0	1	2
C6KSU0	C6KSU0	3	3	3		PFF0460w	tr|C6KSU0|C6KSU0_PLAF7 Uncharacterized protein OS=Plasmodium falciparum (isolate 3D7) OX=36329 GN=PF3D7_0609300 PE=4 SV=1	1	3	3	3	0	0	0	0	0	0	0	0	0	0	0	1	1	1	0	0	0	0	1	0	0	0	0	0	0	0	0	0	0	0	0	0	0	0	0	0	0	0
C6KSV4	C6KSV4	8	8	8		PFF0535c	tr|C6KSV4|C6KSV4_PLAF7 Transcription elongation factor SPT5, putative OS=Plasmodium falciparum (isolate 3D7) OX=36329 GN=PF3D7_0610900 PE=3 SV=1	1	8	8	8	0	1	1	1	0	0	0	0	0	2	5	6	4	6	2	3	2	1	1	1	1	1	1	1	0	0	0	0	0	0	0	0	0	0	0	0	0	0
C6KSV8	C6KSV8	6	6	6		PFF0555w	tr|C6KSV8|C6KSV8_PLAF7 ATP synthase-associated protein, putative OS=Plasmodium falciparum (isolate 3D7) OX=36329 GN=PF3D7_0611300 PE=4 SV=1	1	6	6	6	0	0	0	0	0	0	0	0	0	1	4	5	4	4	5	2	3	3	5	5	6	6	5	5	5	5	5	6	2	3	0	0	0	0	0	0	0	0
C6KSV9	C6KSV9	2	2	2		PFF0560c	tr|C6KSV9|C6KSV9_PLAF7 SWIB/MDM2 domain-containing protein OS=Plasmodium falciparum (isolate 3D7) OX=36329 GN=PF3D7_0611400 PE=4 SV=1	1	2	2	2	0	0	0	0	0	0	0	0	0	0	0	1	1	1	0	2	0	0	0	0	0	1	0	0	0	0	0	0	0	0	0	0	0	0	0	0	0	0
C6KSW2	C6KSW2	9	9	9		PFF0575c	tr|C6KSW2|C6KSW2_PLAF7 Protein kinase OS=Plasmodium falciparum (isolate 3D7) OX=36329 GN=PF3D7_0611800 PE=4 SV=1	1	9	9	9	0	0	0	0	0	0	0	0	0	1	4	5	7	5	6	4	2	3	4	4	5	5	4	3	4	3	2	2	1	2	3	2	2	1	2	2	1	2
C6KSW5	C6KSW5	9	9	9	Eukaryotic translation initiation factor 3 subunit L	PFF0590c	tr|C6KSW5|C6KSW5_PLAF7 Eukaryotic translation initiation factor 3 subunit L OS=Plasmodium falciparum (isolate 3D7) OX=36329 GN=PF3D7_0612100 PE=3 SV=1	1	9	9	9	0	0	0	0	0	0	0	0	0	2	5	7	6	6	7	5	0	0	2	5	5	4	6	4	4	4	4	2	0	0	0	0	0	1	0	2	1	1
C6KSX0	C6KSX0	19	19	19	Merozoite surface protein P12;Merozoite surface protein P12, processed form	PF12	sp|C6KSX0|PF12_PLAF7 Merozoite surface protein P12 OS=Plasmodium falciparum (isolate 3D7) OX=36329 GN=PF12 PE=1 SV=1	1	19	19	19	0	0	0	0	0	0	0	0	0	0	0	0	0	0	0	0	0	0	1	0	0	0	0	0	0	0	0	0	0	0	0	0	0	0	0	0	0	0
C6KSX1	C6KSX1	19	19	19	Surface protein P12p	PFS12P	sp|C6KSX1|PF12P_PLAF7 Surface protein P12p OS=Plasmodium falciparum (isolate 3D7) OX=36329 GN=PFS12P PE=1 SV=1	1	19	19	19	0	0	1	0	0	0	0	0	0	0	1	0	0	0	0	0	0	0	1	1	0	0	0	0	1	0	0	0	1	0	1	0	3	0	0	1	4	2
C6KSX6	C6KSX6	6	6	6		PFF0645c	tr|C6KSX6|C6KSX6_PLAF7 Rhoptry protein ROP14 OS=Plasmodium falciparum (isolate 3D7) OX=36329 GN=PF3D7_0613300 PE=3 SV=1	1	6	6	6	0	0	0	0	0	0	0	0	0	1	1	1	1	1	1	1	1	0	1	1	2	1	1	1	1	1	1	1	1	2	2	2	1	2	1	2	0	0
C6KSX9	C6KSX9	18	18	18		PFF0665c	tr|C6KSX9|C6KSX9_PLAF7 Syntaxin-binding protein, putative OS=Plasmodium falciparum (isolate 3D7) OX=36329 GN=PF3D7_0613700 PE=3 SV=1	1	18	18	18	0	0	0	0	0	0	0	0	0	0	2	1	2	4	6	5	1	0	4	3	8	2	5	9	8	6	6	9	1	1	4	3	5	10	11	11	12	11
C6KSY4	C6KSY4	41	41	41		PFF0690c	tr|C6KSY4|C6KSY4_PLAF7 Major facilitator superfamily-related transporter, putative OS=Plasmodium falciparum (isolate 3D7) OX=36329 GN=PF3D7_0614300 PE=3 SV=1	1	41	41	41	1	0	0	0	0	0	0	0	0	5	4	5	9	9	11	11	9	9	12	14	17	17	18	22	23	23	24	24	23	22	29	26	29	25	30	29	27	28
C6KT03	C6KT03	8	8	8		PFF0785w	tr|C6KT03|C6KT03_PLAF7 Kinetochore protein NDC80 OS=Plasmodium falciparum (isolate 3D7) OX=36329 GN=PF3D7_0616200 PE=3 SV=1	1	8	8	8	0	0	0	0	0	0	0	0	0	0	3	2	5	5	3	4	1	0	4	4	4	5	2	3	3	5	5	5	1	1	7	4	2	0	1	0	0	1
C6KT04	C6KT04	4	4	4		PFF0790c	tr|C6KT04|C6KT04_PLAF7 Uncharacterized protein OS=Plasmodium falciparum (isolate 3D7) OX=36329 GN=PF3D7_0616300 PE=4 SV=1	1	4	4	4	0	0	0	0	0	0	0	0	0	1	2	3	1	2	0	1	0	0	1	1	1	1	2	1	1	2	2	2	1	1	1	1	0	2	1	1	1	1
C6KT09	C6KT09	28	28	28		PFF0815w	tr|C6KT09|C6KT09_PLAF7 Malate:quinone oxidoreductase OS=Plasmodium falciparum (isolate 3D7) OX=36329 GN=PF3D7_0616800 PE=4 SV=1	1	28	28	28	1	1	0	1	0	0	0	3	0	2	4	3	3	3	5	5	0	1	3	1	3	4	3	4	5	4	4	4	2	0	2	3	3	1	3	0	2	3
C6KT11	C6KT11	23	23	23		PFF0825c	tr|C6KT11|C6KT11_PLAF7 Mitochondrial import receptor subunit TOM40, putative OS=Plasmodium falciparum (isolate 3D7) OX=36329 GN=PF3D7_0617000 PE=3 SV=1	1	23	23	23	1	1	0	0	1	0	0	0	0	2	1	3	2	3	4	6	4	3	5	5	6	5	7	9	8	7	7	10	4	3	8	5	8	7	10	13	10	10
C6KT18	C6KT18	3	2	2	Histone H2A	PFF0860c	tr|C6KT18|C6KT18_PLAF7 Histone H2A OS=Plasmodium falciparum (isolate 3D7) OX=36329 GN=PF3D7_0617800 PE=3 SV=1	1	3	2	2	1	1	1	1	1	1	1	1	1	1	3	3	2	2	2	2	1	1	1	3	3	2	3	2	2	2	2	2	1	1	2	2	1	2	2	2	1	1
C6KT20	C6KT20	4	4	4		PFF0870w	tr|C6KT20|C6KT20_PLAF7 CCAAT-box DNA binding protein subunit B OS=Plasmodium falciparum (isolate 3D7) OX=36329 GN=PF3D7_0618000 PE=4 SV=1	1	4	4	4	0	0	0	0	0	0	0	0	0	0	0	1	1	2	1	1	0	0	1	2	3	0	3	4	2	2	3	2	0	0	0	1	0	1	1	0	0	0
C6KT21	C6KT21	3	3	3		PFF0875w	tr|C6KT21|C6KT21_PLAF7 RAP domain-containing protein OS=Plasmodium falciparum (isolate 3D7) OX=36329 GN=PF3D7_0618100 PE=4 SV=1	1	3	3	3	0	0	0	0	0	0	0	0	0	0	1	1	1	1	0	0	0	0	0	0	2	0	1	1	0	0	1	0	0	0	0	0	0	0	0	0	0	0
C6KT26	C6KT26	4	4	4		ROM10	tr|C6KT26|C6KT26_PLAF7 Rhomboid-like protease OS=Plasmodium falciparum (isolate 3D7) OX=36329 GN=PF3D7_0618600 PE=3 SV=1	1	4	4	4	0	1	0	0	0	0	0	0	0	0	0	0	0	2	2	2	0	1	3	3	4	4	4	3	4	4	4	4	2	1	2	2	1	2	3	2	4	0
C6KT34	C6KT34	98	98	95		PFF0940c	tr|C6KT34|C6KT34_PLAF7 Cell division cycle protein 48 homologue, putative OS=Plasmodium falciparum (isolate 3D7) OX=36329 GN=PF3D7_0619400 PE=4 SV=1	1	98	98	95	3	0	0	0	0	1	0	1	5	43	49	55	58	60	56	64	50	46	65	65	67	70	67	70	70	68	70	71	62	68	77	74	80	73	76	75	63	47
C6KT40	C6KT40	8	8	8		PFF0975c	tr|C6KT40|C6KT40_PLAF7 Secreted ookinete protein 25, putative OS=Plasmodium falciparum (isolate 3D7) OX=36329 GN=PF3D7_0620000 PE=4 SV=1	1	8	8	8	0	0	0	0	0	0	0	0	0	0	0	0	0	0	0	0	0	0	0	0	0	0	0	0	0	0	0	0	0	0	0	1	0	0	0	0	1	0
C6KT44	C6KT44	16	16	16		MSP10	tr|C6KT44|C6KT44_PLAF7 Merozoite surface protein 10 OS=Plasmodium falciparum (isolate 3D7) OX=36329 GN=PF3D7_0620400 PE=4 SV=1	1	16	16	16	0	0	0	0	0	0	0	0	0	1	0	0	0	0	0	0	0	0	0	0	0	0	0	0	0	0	0	0	0	0	0	0	0	0	0	0	0	0
C6KT45	C6KT45	3	3	3		PFF1000w	tr|C6KT45|C6KT45_PLAF7 Cleavage stimulation factor 50 kDa subunit OS=Plasmodium falciparum (isolate 3D7) OX=36329 GN=PF3D7_0620500 PE=4 SV=1	1	3	3	3	0	0	0	0	0	0	0	0	0	0	1	2	2	3	1	0	0	0	0	0	0	0	0	0	0	0	0	0	0	0	0	0	0	0	0	0	0	0
C6KT47	C6KT47	15	15	15		PFF1010c	tr|C6KT47|C6KT47_PLAF7 DnaJ protein, putative OS=Plasmodium falciparum (isolate 3D7) OX=36329 GN=PF3D7_0620700 PE=4 SV=1	1	15	15	15	0	0	0	0	0	0	0	0	0	0	0	0	0	0	0	1	0	0	0	0	0	0	0	0	0	1	0	1	1	0	0	0	0	0	0	0	0	0
C6KT50	C6KT50	4	4	4	Pyridoxal 5-phosphate synthase subunit Pdx1	pdx1	sp|C6KT50|PDX1_PLAF7 Pyridoxal 5-phosphate synthase subunit Pdx1 OS=Plasmodium falciparum (isolate 3D7) OX=36329 GN=pdx1 PE=1 SV=1	1	4	4	4	0	0	0	0	0	0	0	0	0	2	4	4	4	4	4	1	0	0	0	1	2	0	0	0	0	1	0	0	0	0	0	0	1	0	0	0	1	0
C6KT59	C6KT59	3	3	3		PFF1070c	tr|C6KT59|C6KT59_PLAF7 Radical SAM protein, putative OS=Plasmodium falciparum (isolate 3D7) OX=36329 GN=PF3D7_0622200 PE=4 SV=1	1	3	3	3	0	0	0	0	0	0	0	0	0	0	0	0	1	0	0	0	1	1	0	0	1	1	3	3	3	1	1	0	0	1	0	0	0	0	0	0	1	0
C6KT67	C6KT67	6	6	6		PFF1110c	tr|C6KT67|C6KT67_PLAF7 Nuclear polyadenylated RNA-binding protein NAB2, putative OS=Plasmodium falciparum (isolate 3D7) OX=36329 GN=PF3D7_0623100 PE=4 SV=1	1	6	6	6	0	0	0	0	0	0	0	0	0	0	4	5	3	1	1	1	0	1	1	1	1	1	1	1	1	1	1	1	1	1	1	1	0	1	1	0	1	0
C6KT71	C6KT71	4	4	4	Superoxide dismutase	PfSOD2	tr|C6KT71|C6KT71_PLAF7 Superoxide dismutase [Fe] OS=Plasmodium falciparum (isolate 3D7) OX=36329 GN=PF3D7_0623500 PE=3 SV=1	1	4	4	4	0	0	0	0	0	0	0	0	0	0	0	0	0	0	0	0	0	0	0	0	0	0	0	0	1	0	0	0	0	0	0	0	0	0	0	1	0	0
C6KT76	C6KT76	5	5	5	Hexokinase	PFF1155w	tr|C6KT76|C6KT76_PLAF7 Phosphotransferase OS=Plasmodium falciparum (isolate 3D7) OX=36329 GN=PF3D7_0624000 PE=3 SV=1	1	5	5	5	0	0	0	0	0	0	0	0	0	2	4	5	4	1	2	1	0	0	1	0	0	0	0	0	0	0	0	1	1	0	0	0	1	0	0	0	0	0
C6KT82	C6KT82	7	7	7		PFF1185w	tr|C6KT82|C6KT82_PLAF7 SNF2 helicase, putative OS=Plasmodium falciparum (isolate 3D7) OX=36329 GN=PF3D7_0624600 PE=4 SV=1	1	7	7	7	0	0	0	0	0	0	0	0	0	0	4	5	6	3	4	3	1	1	4	4	3	2	3	3	2	0	1	0	0	0	0	0	0	0	1	0	1	0
C6KT83	C6KT83	6	6	6		PFF1190c	tr|C6KT83|C6KT83_PLAF7 N-acetylglucosaminylphosphatidylinositol deacetylase OS=Plasmodium falciparum (isolate 3D7) OX=36329 GN=PF3D7_0624700 PE=3 SV=2	1	6	6	6	0	0	0	0	0	0	0	0	0	0	0	0	0	0	0	0	0	0	0	0	0	0	0	0	0	0	0	0	1	0	0	0	0	0	0	0	0	0
C6KT90	C6KT90	5	5	5		PFF1230c	tr|C6KT90|C6KT90_PLAF7 Uncharacterized protein OS=Plasmodium falciparum (isolate 3D7) OX=36329 GN=PF3D7_0625400 PE=4 SV=1	1	5	5	5	0	0	0	0	0	0	0	0	0	0	0	0	0	0	0	0	0	0	0	0	0	0	0	0	0	0	0	0	0	0	0	0	0	0	0	0	0	0
C6KT97	C6KT97	16	16	16		PFF1265w	tr|C6KT97|C6KT97_PLAF7 Oxidoreductase, short-chain dehydrogenase family, putative OS=Plasmodium falciparum (isolate 3D7) OX=36329 GN=PF3D7_0626100 PE=4 SV=1	1	16	16	16	0	0	0	1	0	0	0	0	1	4	6	11	11	11	10	9	4	3	11	12	12	9	14	13	12	9	9	10	5	4	10	7	8	8	8	7	9	7
C6KTA2	C6KTA2	4	4	4		PFF1290c	tr|C6KTA2|C6KTA2_PLAF7 Uncharacterized protein OS=Plasmodium falciparum (isolate 3D7) OX=36329 GN=PF3D7_0626600 PE=4 SV=1	1	4	4	4	0	0	0	0	0	0	0	0	0	0	0	0	0	0	0	0	0	0	0	0	0	0	0	0	0	0	0	0	0	0	0	0	0	0	0	0	0	0
C6KTA4	C6KTA4	19	19	19	Pyruvate kinase	PFF1300w	tr|C6KTA4|C6KTA4_PLAF7 Pyruvate kinase OS=Plasmodium falciparum (isolate 3D7) OX=36329 GN=PF3D7_0626800 PE=1 SV=1	1	19	19	19	0	0	0	0	0	0	0	0	1	9	17	17	15	13	13	13	4	1	8	7	5	6	6	5	3	3	4	2	0	0	2	0	1	1	1	0	0	0
C6KTA7	C6KTA7	9	9	9		PFF1315w	tr|C6KTA7|C6KTA7_PLAF7 Ankyrin-repeat protein, putative OS=Plasmodium falciparum (isolate 3D7) OX=36329 GN=PF3D7_0627100 PE=4 SV=1	1	9	9	9	0	0	0	0	0	0	0	0	0	1	1	7	6	8	7	6	2	1	4	2	2	2	4	1	2	0	0	0	0	0	0	0	0	0	0	0	0	0
C6KTA9	C6KTA9	6	6	6		PFF1325c	tr|C6KTA9|C6KTA9_PLAF7 RING-type E3 ubiquitin transferase OS=Plasmodium falciparum (isolate 3D7) OX=36329 GN=PF3D7_0627300 PE=4 SV=1	1	6	6	6	0	0	0	0	0	0	0	0	0	0	0	0	0	0	1	1	0	1	2	1	2	1	1	3	1	2	3	3	0	0	2	0	0	1	2	1	2	1
C6KTB0	C6KTB0	7	7	7		PFF1330c	tr|C6KTB0|C6KTB0_PLAF7 Mitochondrial import inner membrane translocase subunit TIM22 OS=Plasmodium falciparum (isolate 3D7) OX=36329 GN=PF3D7_0627400 PE=3 SV=1	1	7	7	7	0	0	0	0	0	0	0	0	0	0	0	0	0	0	0	0	0	0	0	0	0	0	0	0	0	0	0	0	0	0	0	0	0	0	0	0	0	0
C6KTB3	C6KTB3	76	76	76		PFF1345w	tr|C6KTB3|C6KTB3_PLAF7 Transportin OS=Plasmodium falciparum (isolate 3D7) OX=36329 GN=PF3D7_0627700 PE=4 SV=1	1	76	76	76	0	0	0	0	0	0	0	0	3	28	35	47	48	50	46	47	24	17	45	41	43	38	39	39	43	42	41	40	24	33	62	61	55	53	52	48	49	51
C6KTB8	C6KTB8	3	3	3		PfPK4	sp|C6KTB8|PK4_PLAF7 Eukaryotic translation initiation factor 2-alpha kinase PK4 OS=Plasmodium falciparum (isolate 3D7) OX=36329 GN=PK4 PE=1 SV=1	1	3	3	3	0	0	0	0	0	0	0	0	0	0	0	1	3	2	0	0	0	0	0	0	0	0	0	0	0	0	0	0	0	0	0	0	0	0	0	0	0	0
C6KTB9	C6KTB9	8	8	8		PFF1375c	tr|C6KTB9|C6KTB9_PLAF7 Choline/ethanolaminephosphotransferase, putative OS=Plasmodium falciparum (isolate 3D7) OX=36329 GN=PF3D7_0628300.1 PE=3 SV=1	1	8	8	8	0	0	0	0	0	0	0	0	0	1	4	3	5	4	5	5	1	1	4	5	4	5	4	4	4	5	4	5	2	2	3	5	5	5	4	6	4	4
C6KTC7	C6KTC7	18	18	18		PFF1415c	tr|C6KTC7|C6KTC7_PLAF7 DnaJ protein, putative OS=Plasmodium falciparum (isolate 3D7) OX=36329 GN=PF3D7_0629200 PE=4 SV=1	1	18	18	18	0	0	0	0	0	0	0	0	2	7	13	14	13	14	15	15	12	3	14	14	14	14	14	14	12	13	12	13	7	4	12	8	6	8	4	5	4	5
C6KTD0	C6KTD0	8	8	8		PFF1430c	tr|C6KTD0|C6KTD0_PLAF7 Amino acid transporter AAT1 OS=Plasmodium falciparum (isolate 3D7) OX=36329 GN=PF3D7_0629500 PE=4 SV=1	1	8	8	8	0	0	0	0	0	0	0	0	1	2	2	3	4	3	4	4	5	6	6	6	5	5	5	5	4	3	4	3	5	4	3	5	5	4	3	3	4	4
C6KTD9	C6KTD9	9	9	9		PFF1475c	tr|C6KTD9|C6KTD9_PLAF7 Uncharacterized protein OS=Plasmodium falciparum (isolate 3D7) OX=36329 GN=PF3D7_0630400 PE=4 SV=1	1	9	9	9	0	0	0	0	0	0	0	0	0	0	1	1	2	1	3	3	2	2	4	4	3	2	2	2	2	2	3	3	2	2	2	1	2	2	2	0	1	1
C6KTE1	C6KTE1	3	3	3		PFF1485w	tr|C6KTE1|C6KTE1_PLAF7 Deubiquitinating enzyme MINDY-3/4 conserved domain-containing protein OS=Plasmodium falciparum (isolate 3D7) OX=36329 GN=PF3D7_0630600 PE=3 SV=2	1	3	3	3	0	0	0	0	0	0	0	0	0	0	3	3	3	2	3	1	0	0	0	0	0	0	0	0	0	1	0	0	0	0	0	0	0	0	0	0	0	0
C6S3B2;Q7KWJ3	C6S3B2;Q7KWJ3	5;5	5;5	5;5		MSP5	tr|C6S3B2|C6S3B2_PLAF7 Merozoite surface protein 5 OS=Plasmodium falciparum (isolate 3D7) OX=36329 GN=PF3D7_0206900.2 PE=4 SV=1;tr|Q7KWJ3|Q7KWJ3_PLAF7 Merozoite surface protein 5 OS=Plasmodium falciparum (isolate 3D7) OX=36329 GN=PF3D7_0206900.1 PE=4 SV=1	2	5	5	5	0	0	0	0	0	0	0	0	0	0	0	0	0	0	0	0	0	0	0	0	0	0	0	0	0	0	0	0	0	0	0	0	0	0	0	0	0	0
C6S3C0	C6S3C0	3	3	3		PF10_0034a	tr|C6S3C0|C6S3C0_PLAF7 Uncharacterized protein OS=Plasmodium falciparum (isolate 3D7) OX=36329 GN=PF3D7_1003100 PE=4 SV=1	1	3	3	3	0	0	0	0	0	0	0	0	0	0	0	0	0	0	0	0	1	0	0	0	0	0	0	0	0	0	1	1	1	0	0	1	1	2	1	1	2	3
C6S3D0	C6S3D0	31	31	31		PF10_0177b	tr|C6S3D0|C6S3D0_PLAF7 Peptidase, putative OS=Plasmodium falciparum (isolate 3D7) OX=36329 GN=PF3D7_1018300 PE=4 SV=1	1	31	31	31	0	0	0	0	0	0	0	0	0	1	2	1	2	3	1	2	0	0	1	3	3	3	3	4	4	4	4	5	3	3	4	6	6	7	8	12	15	17
C6S3E3	C6S3E3	2	2	2		PF10_0415	tr|C6S3E3|C6S3E3_PLAF7 Calcium uniporter protein OS=Plasmodium falciparum (isolate 3D7) OX=36329 GN=PF3D7_1037900 PE=4 SV=1	1	2	2	2	0	0	0	0	0	0	0	0	0	0	0	0	0	0	0	0	0	0	0	0	0	0	0	0	0	0	0	0	0	0	0	0	0	0	0	0	0	0
C6S3G6	C6S3G6	4	4	4	Protein YIPF	PF11_0479a	tr|C6S3G6|C6S3G6_PLAF7 Protein YIPF OS=Plasmodium falciparum (isolate 3D7) OX=36329 GN=PF3D7_1146900 PE=3 SV=1	1	4	4	4	0	0	0	0	0	0	0	0	0	0	0	0	0	1	1	1	0	0	0	0	0	0	0	1	0	1	1	0	0	0	0	0	0	0	1	1	1	1
C6S3G9	C6S3G9	6	6	6		PF11_0266a	tr|C6S3G9|C6S3G9_PLAF7 Uncharacterized protein OS=Plasmodium falciparum (isolate 3D7) OX=36329 GN=PF3D7_1125600 PE=4 SV=1	1	6	6	6	0	0	0	0	0	0	0	0	0	0	0	0	0	0	0	0	0	0	0	1	0	1	1	1	0	1	2	1	1	2	2	2	2	1	0	1	1	2
C6S3H3	C6S3H3	3	3	3		PF14_0031b	tr|C6S3H3|C6S3H3_PLAF7 Uncharacterized protein OS=Plasmodium falciparum (isolate 3D7) OX=36329 GN=PF3D7_1403200 PE=4 SV=1	1	3	3	3	0	0	0	0	0	0	0	0	0	0	0	0	0	0	0	0	0	0	0	0	1	0	0	0	0	0	0	0	0	0	0	0	0	0	0	0	0	0
C6S3H5	C6S3H5	2	2	2		PF14_0132a	tr|C6S3H5|C6S3H5_PLAF7 Uncharacterized protein OS=Plasmodium falciparum (isolate 3D7) OX=36329 GN=PF3D7_1413300 PE=4 SV=1	1	2	2	2	0	0	0	0	0	0	0	0	0	0	0	0	0	0	0	0	0	0	0	0	0	0	0	0	0	0	0	0	0	0	0	0	0	0	0	0	0	0
C6S3H7	C6S3H7	5	5	5		PF14_0177b	tr|C6S3H7|C6S3H7_PLAF7 ATP synthase-associated protein, putative OS=Plasmodium falciparum (isolate 3D7) OX=36329 GN=PF3D7_1417900 PE=4 SV=1	1	5	5	5	0	0	0	0	0	0	0	0	0	1	1	1	2	2	1	3	1	0	3	3	2	4	3	3	5	3	4	3	0	1	0	1	0	0	0	0	0	0
C6S3I8	C6S3I8	6	6	6		PF14_0790	tr|C6S3I8|C6S3I8_PLAF7 Uncharacterized protein OS=Plasmodium falciparum (isolate 3D7) OX=36329 GN=PF3D7_1447400 PE=4 SV=1	1	6	6	6	0	0	0	0	0	0	0	0	0	0	0	0	0	1	0	0	0	0	0	0	0	0	0	2	0	0	0	0	0	1	2	0	0	1	1	1	2	3
C6S3J0	C6S3J0	2	2	2		PF14_0815	tr|C6S3J0|C6S3J0_PLAF7 Uncharacterized protein OS=Plasmodium falciparum (isolate 3D7) OX=36329 GN=PF3D7_1448900 PE=4 SV=1	1	2	2	2	0	0	0	0	0	0	0	0	0	0	0	0	0	0	0	0	0	0	0	0	0	0	0	1	0	0	0	0	0	0	1	0	0	0	0	0	1	0
C6S3J4	C6S3J4	2	2	2		PF14_0506a	tr|C6S3J4|C6S3J4_PLAF7 Yos1-like protein, putative OS=Plasmodium falciparum (isolate 3D7) OX=36329 GN=PF3D7_1453300 PE=3 SV=1	1	2	2	2	0	0	0	0	0	0	0	0	0	0	0	0	0	0	0	0	0	0	0	0	0	0	0	0	0	0	0	0	0	0	0	0	0	0	0	0	0	0
C6S3K8	C6S3K8	2	2	2		PFL1432w	tr|C6S3K8|C6S3K8_PLAF7 Uncharacterized protein OS=Plasmodium falciparum (isolate 3D7) OX=36329 GN=PF3D7_1229700 PE=4 SV=1	1	2	2	2	0	0	0	0	0	0	0	0	0	0	0	0	0	0	1	1	0	0	0	0	1	0	0	1	0	0	0	0	0	0	1	2	1	0	0	0	1	1
K7NTP5	K7NTP5	57	48	44			tr|K7NTP5|K7NTP5_PLAF7 Heat shock protein 70 OS=Plasmodium falciparum (isolate 3D7) OX=36329 GN=PF3D7_0831700 PE=1 SV=1	1	57	48	44	3	1	2	0	2	0	0	11	10	31	41	40	37	37	34	32	15	16	27	24	27	22	25	29	26	23	28	22	12	15	23	21	23	25	30	28	25	30
O00159	O00159	2	2	2	Unconventional myosin-Ic	MYO1C	sp|O00159|MYO1C_HUMAN Unconventional myosin-Ic OS=Homo sapiens OX=9606 GN=MYO1C PE=1 SV=4	1	2	2	2	0	0	0	0	0	0	0	0	0	0	2	1	1	0	0	0	0	0	0	0	0	0	0	0	0	0	0	0	0	0	0	0	0	0	0	0	0	0
O00161	O00161	5	5	5	Synaptosomal-associated protein 23	SNAP23	sp|O00161|SNP23_HUMAN Synaptosomal-associated protein 23 OS=Homo sapiens OX=9606 GN=SNAP23 PE=1 SV=1	1	5	5	5	0	0	0	0	0	0	0	0	0	0	0	0	0	0	0	0	0	0	0	0	0	0	0	0	0	0	0	0	0	1	0	0	0	0	0	0	0	0
O00186	O00186	10	10	10	Syntaxin-binding protein 3	STXBP3	sp|O00186|STXB3_HUMAN Syntaxin-binding protein 3 OS=Homo sapiens OX=9606 GN=STXBP3 PE=1 SV=2	1	10	10	10	0	0	0	0	0	0	0	0	0	0	1	2	1	4	6	6	4	3	8	6	7	5	6	5	6	5	5	4	2	0	1	2	1	1	2	3	3	2
O00806	O00806	7	7	7	60S acidic ribosomal protein P2	MAL3P3.19	sp|O00806|RLA2_PLAF7 60S acidic ribosomal protein P2 OS=Plasmodium falciparum (isolate 3D7) OX=36329 GN=MAL3P3.19 PE=3 SV=1	1	7	7	7	0	0	0	0	0	0	0	0	0	2	4	3	4	3	2	3	1	0	2	2	2	3	2	2	2	3	2	3	1	1	2	2	2	2	2	1	1	1
O14617	O14617	4	4	4	AP-3 complex subunit delta-1	AP3D1	sp|O14617|AP3D1_HUMAN AP-3 complex subunit delta-1 OS=Homo sapiens OX=9606 GN=AP3D1 PE=1 SV=1	1	4	4	4	0	0	3	2	2	3	4	4	2	2	1	1	2	1	1	1	0	0	0	1	2	2	3	1	1	3	1	1	0	0	1	1	1	1	2	1	1	2
O14980	O14980	11	11	11	Exportin-1	XPO1	sp|O14980|XPO1_HUMAN Exportin-1 OS=Homo sapiens OX=9606 GN=XPO1 PE=1 SV=1	1	11	11	11	0	0	0	0	0	0	0	0	0	1	1	2	1	1	1	1	1	0	0	1	0	0	2	0	1	1	1	0	1	1	1	1	1	4	6	9	7	2
O15127	O15127	2	2	2	Secretory carrier-associated membrane protein 2	SCAMP2	sp|O15127|SCAM2_HUMAN Secretory carrier-associated membrane protein 2 OS=Homo sapiens OX=9606 GN=SCAMP2 PE=1 SV=2	1	2	2	2	0	0	0	0	0	0	0	0	0	0	0	0	0	0	0	0	0	0	0	0	0	0	0	0	0	0	0	0	0	0	0	0	0	0	0	0	0	0
O15162	O15162	4	4	4	Phospholipid scramblase 1	PLSCR1	sp|O15162|PLS1_HUMAN Phospholipid scramblase 1 OS=Homo sapiens OX=9606 GN=PLSCR1 PE=1 SV=1	1	4	4	4	0	0	0	0	0	0	0	0	0	1	1	0	1	1	1	1	0	0	1	0	2	1	2	2	1	2	1	1	0	0	1	0	0	0	2	0	0	1
O15173	O15173	9	9	9	Membrane-associated progesterone receptor component 2	PGRMC2	sp|O15173|PGRC2_HUMAN Membrane-associated progesterone receptor component 2 OS=Homo sapiens OX=9606 GN=PGRMC2 PE=1 SV=1	1	9	9	9	0	0	0	0	0	0	0	0	0	0	0	0	0	0	0	0	0	0	0	0	1	0	1	0	0	0	0	0	0	0	0	0	0	0	0	0	0	0
O15260	O15260	3	3	3	Surfeit locus protein 4	SURF4	sp|O15260|SURF4_HUMAN Surfeit locus protein 4 OS=Homo sapiens OX=9606 GN=SURF4 PE=1 SV=3	1	3	3	3	0	0	0	0	0	0	0	0	0	0	0	0	0	0	0	0	0	0	0	0	0	0	0	0	0	0	0	0	0	0	0	0	0	0	0	0	0	0
O15400	O15400	15	15	15	Syntaxin-7	STX7	sp|O15400|STX7_HUMAN Syntaxin-7 OS=Homo sapiens OX=9606 GN=STX7 PE=1 SV=4	1	15	15	15	0	0	0	0	0	0	0	0	0	0	0	0	0	5	6	9	9	6	8	7	7	6	6	8	6	7	5	5	6	4	6	5	4	3	1	1	3	1
O15439	O15439	39	39	39	Multidrug resistance-associated protein 4	ABCC4	sp|O15439|MRP4_HUMAN ATP-binding cassette sub-family C member 4 OS=Homo sapiens OX=9606 GN=ABCC4 PE=1 SV=3	1	39	39	39	0	0	0	0	0	0	0	0	1	1	2	7	11	11	20	18	5	5	15	16	13	14	15	13	15	12	9	13	1	1	4	5	4	9	11	11	14	10
O15484	O15484	24	24	24	Calpain-5	CAPN5	sp|O15484|CAN5_HUMAN Calpain-5 OS=Homo sapiens OX=9606 GN=CAPN5 PE=1 SV=2	1	24	24	24	0	0	0	0	0	0	0	0	0	0	3	3	5	2	3	6	1	0	5	3	4	1	3	3	2	1	2	2	1	0	2	3	2	2	3	3	2	3
O15770	O15770	7	7	7	Glutathione reductase	GR3	sp|O15770|GSHR_PLAF7 Glutathione reductase OS=Plasmodium falciparum (isolate 3D7) OX=36329 GN=GR PE=1 SV=5	1	7	7	7	0	0	0	0	0	0	0	0	0	0	0	0	0	0	0	0	0	0	0	0	0	0	0	0	0	0	0	0	0	0	0	0	0	0	0	0	0	0
O43432	O43432	2	2	2	Eukaryotic translation initiation factor 4 gamma 3	EIF4G3	sp|O43432|IF4G3_HUMAN Eukaryotic translation initiation factor 4 gamma 3 OS=Homo sapiens OX=9606 GN=EIF4G3 PE=1 SV=2	1	2	2	2	0	0	0	0	0	0	0	0	0	1	1	1	1	1	1	1	0	0	0	0	0	0	0	0	0	0	0	0	0	0	0	0	0	0	0	0	0	0
O43681	O43681	6	6	6	ATPase ASNA1	ASNA1	sp|O43681|GET3_HUMAN ATPase GET3 OS=Homo sapiens OX=9606 GN=GET3 PE=1 SV=2	1	6	6	6	0	0	0	0	0	0	0	0	0	0	0	0	0	0	0	0	0	0	0	0	0	0	0	0	0	0	0	0	0	0	0	0	0	0	0	0	0	0
O60488	O60488	30	30	29	Long-chain-fatty-acid--CoA ligase 4	ACSL4	sp|O60488|ACSL4_HUMAN Long-chain-fatty-acid--CoA ligase 4 OS=Homo sapiens OX=9606 GN=ACSL4 PE=1 SV=2	1	30	30	29	0	0	0	0	0	0	0	1	0	1	0	0	1	1	0	0	0	0	0	1	0	1	1	1	1	1	1	0	0	0	0	1	0	1	1	0	0	0
O60524	O60524	2	2	2	Nuclear export mediator factor NEMF	NEMF	sp|O60524|NEMF_HUMAN Ribosome quality control complex subunit NEMF OS=Homo sapiens OX=9606 GN=NEMF PE=1 SV=4	1	2	2	2	0	0	0	0	0	0	0	0	1	1	1	1	2	1	1	1	1	0	1	1	1	1	1	1	1	0	1	2	0	0	1	1	0	0	0	2	0	1
O60610	O60610	4	4	4	Protein diaphanous homolog 1	DIAPH1	sp|O60610|DIAP1_HUMAN Protein diaphanous homolog 1 OS=Homo sapiens OX=9606 GN=DIAPH1 PE=1 SV=2	1	4	4	4	0	0	0	0	0	0	0	0	0	0	0	0	1	0	1	0	0	0	0	0	0	0	0	0	0	0	0	0	0	0	2	3	2	1	0	0	0	0
O60911	O60911	5	5	5	Cathepsin L2	CTSV	sp|O60911|CATL2_HUMAN Cathepsin L2 OS=Homo sapiens OX=9606 GN=CTSV PE=1 SV=2	1	5	5	5	0	0	0	0	0	0	0	0	0	0	4	0	0	0	1	0	0	0	0	1	0	0	0	0	0	0	0	0	0	0	0	0	0	0	0	0	0	0
O75223	O75223	6	6	6	Gamma-glutamylcyclotransferase	GGCT	sp|O75223|GGCT_HUMAN Gamma-glutamylcyclotransferase OS=Homo sapiens OX=9606 GN=GGCT PE=1 SV=1	1	6	6	6	1	0	0	0	1	0	0	0	0	1	0	0	0	0	2	0	1	0	0	4	4	0	0	3	0	0	0	0	0	0	0	0	0	0	0	0	0	0
O75326	O75326	38	38	38	Semaphorin-7A	SEMA7A	sp|O75326|SEM7A_HUMAN Semaphorin-7A OS=Homo sapiens OX=9606 GN=SEMA7A PE=1 SV=1	1	38	38	38	0	0	0	0	0	0	0	0	0	0	1	1	1	2	2	2	1	0	0	0	0	1	1	1	1	1	0	0	0	0	0	2	2	4	3	3	2	6
O75352	O75352	4	4	4	Mannose-P-dolichol utilization defect 1 protein	MPDU1	sp|O75352|MPU1_HUMAN Mannose-P-dolichol utilization defect 1 protein OS=Homo sapiens OX=9606 GN=MPDU1 PE=1 SV=2	1	4	4	4	0	0	0	0	0	0	0	0	0	0	0	0	0	0	0	0	0	0	0	0	0	0	0	0	0	0	0	0	0	0	0	0	0	0	0	0	0	0
O75387	O75387	8	8	8	Large neutral amino acids transporter small subunit 3	SLC43A1	sp|O75387|LAT3_HUMAN Large neutral amino acids transporter small subunit 3 OS=Homo sapiens OX=9606 GN=SLC43A1 PE=1 SV=1	1	8	8	8	1	0	1	1	0	0	0	0	0	0	0	0	0	0	1	1	0	1	3	1	2	1	1	2	2	1	1	1	0	0	0	0	0	1	0	0	1	0
O75396	O75396	12	12	12	Vesicle-trafficking protein SEC22b	SEC22B	sp|O75396|SC22B_HUMAN Vesicle-trafficking protein SEC22b OS=Homo sapiens OX=9606 GN=SEC22B PE=1 SV=5	1	12	12	12	0	0	0	0	0	0	0	1	0	0	0	0	0	0	0	0	0	0	0	1	0	0	0	0	0	1	0	0	0	0	0	0	0	0	0	1	0	0
O75695	O75695	12	12	12	Protein XRP2	RP2	sp|O75695|XRP2_HUMAN Protein XRP2 OS=Homo sapiens OX=9606 GN=RP2 PE=1 SV=4	1	12	12	12	0	0	0	0	0	0	0	0	0	0	0	0	0	0	1	0	0	0	0	2	0	0	0	0	0	0	0	0	0	0	0	0	0	0	0	0	0	0
O75915	O75915	2	2	2	PRA1 family protein 3	ARL6IP5	sp|O75915|PRAF3_HUMAN PRA1 family protein 3 OS=Homo sapiens OX=9606 GN=ARL6IP5 PE=1 SV=1	1	2	2	2	0	0	0	0	0	0	0	0	0	0	0	0	0	0	0	0	0	0	0	0	0	0	0	0	0	0	0	0	0	0	0	0	0	0	0	0	0	0
O75955	O75955	15	15	15	Flotillin-1	FLOT1	sp|O75955|FLOT1_HUMAN Flotillin-1 OS=Homo sapiens OX=9606 GN=FLOT1 PE=1 SV=3	1	15	15	15	0	0	0	0	0	0	0	0	0	0	2	1	2	3	2	1	0	0	1	2	0	1	2	1	1	3	1	1	1	1	0	0	1	0	0	0	1	0
O75964	O75964	3	3	3	ATP synthase subunit g, mitochondrial	ATP5L	sp|O75964|ATP5L_HUMAN ATP synthase subunit g, mitochondrial OS=Homo sapiens OX=9606 GN=ATP5MG PE=1 SV=3	1	3	3	3	3	1	2	3	2	2	2	2	1	2	3	2	1	3	1	2	1	0	2	3	3	3	2	3	3	3	3	3	1	0	1	1	0	1	0	0	0	1
O77310;O77309;O96279	O77310;O77309	80;63;7	80;63;7	74;57;4		RhopH1(3.1);RhopH1(3.2)	tr|O77310|O77310_PLAF7 Cytoadherence linked asexual protein 3.1 OS=Plasmodium falciparum (isolate 3D7) OX=36329 GN=PF3D7_0302500 PE=4 SV=2;tr|O77309|O77309_PLAF7 Cytoadherence linked asexual protein 3.2 OS=Plasmodium falciparum (isolate 3D7) OX=36329 GN=PF	3	80	80	74	0	0	0	0	0	0	0	0	4	26	44	48	49	50	44	50	19	15	44	39	50	46	52	60	58	52	57	58	28	27	54	51	46	53	62	56	55	50
O77312	O77312	5	5	5		PFC0135c	tr|O77312|O77312_PLAF7 Exportin-1, putative OS=Plasmodium falciparum (isolate 3D7) OX=36329 GN=PF3D7_0302900 PE=3 SV=2	1	5	5	5	0	0	0	0	0	0	0	0	0	1	3	4	1	3	2	2	0	0	1	1	1	1	0	2	2	2	3	2	1	0	1	0	1	2	2	2	1	1
O77313	O77313	9	9	9		PFC0140c	tr|O77313|O77313_PLAF7 Vesicle-fusing ATPase OS=Plasmodium falciparum (isolate 3D7) OX=36329 GN=PF3D7_0303000 PE=3 SV=1	1	9	9	9	0	0	0	0	0	0	0	0	0	2	5	6	5	8	6	6	1	0	5	5	5	5	5	7	4	2	4	4	0	0	1	1	1	1	1	1	1	0
O77323	O77323	14	14	14	T-complex protein 1 subunit eta		sp|O77323|TCPH_PLAF7 T-complex protein 1 subunit eta OS=Plasmodium falciparum (isolate 3D7) OX=36329 GN=MAL3P3.6 PE=3 SV=1	1	14	14	14	0	0	0	0	0	0	0	0	0	2	8	7	6	6	4	5	0	0	4	3	3	3	5	4	2	4	1	2	0	0	2	2	0	3	4	3	1	2
O77324	O77324	2	2	2		PFC0355c	tr|O77324|O77324_PLAF7 Uncharacterized protein OS=Plasmodium falciparum (isolate 3D7) OX=36329 GN=PF3D7_0308300 PE=4 SV=1	1	2	2	2	0	0	0	0	0	0	0	0	0	0	0	0	0	0	0	0	0	0	0	0	0	0	0	0	0	0	0	0	0	0	0	0	0	0	0	0	0	0
O77325	O77325	10	10	10		PFC0365w	tr|O77325|O77325_PLAF7 Pre-mRNA-processing factor 19 OS=Plasmodium falciparum (isolate 3D7) OX=36329 GN=PF3D7_0308600 PE=3 SV=1	1	10	10	10	0	0	0	0	0	0	0	0	0	1	2	2	2	2	1	0	1	0	1	0	0	0	0	0	0	0	0	0	0	0	0	0	0	0	0	0	0	0
O77327;O75533	O77327	15;1	15;1	15;1		PFC0375c	tr|O77327|O77327_PLAF7 Splicing factor 3B subunit 1, putative OS=Plasmodium falciparum (isolate 3D7) OX=36329 GN=PF3D7_0308900 PE=3 SV=1	2	15	15	15	0	0	0	0	0	0	0	0	0	0	8	9	13	11	9	8	2	1	6	5	11	9	10	7	10	6	8	9	4	1	6	8	10	11	9	11	10	7
O77329	O77329	3	3	3		PFC0390w	tr|O77329|O77329_PLAF7 N2227-like protein, putative OS=Plasmodium falciparum (isolate 3D7) OX=36329 GN=PF3D7_0309300 PE=4 SV=1	1	3	3	3	0	0	0	0	0	0	0	0	0	1	1	2	2	2	1	1	0	0	1	0	1	0	1	1	0	0	0	0	0	0	0	0	0	0	0	0	0	0
O77343	O77343	21	21	21		PFC0530w	tr|O77343|O77343_PLAF7 Major facilitator superfamily-related transporter, putative OS=Plasmodium falciparum (isolate 3D7) OX=36329 GN=PF3D7_0312500 PE=4 SV=1	1	21	21	21	0	0	1	1	0	0	1	0	0	0	2	2	6	7	10	13	8	8	12	11	12	10	11	10	14	10	8	11	7	7	8	8	8	7	6	8	8	6
O77345	O77345	4	4	4		PFC0520w	tr|O77345|O77345_PLAF7 26S proteasome regulatory subunit RPN12, putative OS=Plasmodium falciparum (isolate 3D7) OX=36329 GN=PF3D7_0312300 PE=4 SV=1	1	4	4	4	0	0	0	0	0	0	0	0	0	0	1	4	3	3	3	2	0	0	2	2	3	4	4	4	3	3	3	2	0	0	0	0	0	0	0	0	0	0
O77349	O77349	13	13	13		PFC0500w	tr|O77349|O77349_PLAF7 ATP synthase F0 subunit d-like protein, putative OS=Plasmodium falciparum (isolate 3D7) OX=36329 GN=PF3D7_0311800 PE=4 SV=2	1	13	13	13	0	0	0	0	0	0	0	0	0	0	4	7	8	9	9	6	1	2	6	7	10	8	9	10	12	11	12	8	2	1	1	1	0	0	0	1	2	1
O77351	O77351	5	5	5		PFC0490w	tr|O77351|O77351_PLAF7 Dolichyl-diphosphooligosaccharide--protein glycosyltransferase subunit 1 OS=Plasmodium falciparum (isolate 3D7) OX=36329 GN=PF3D7_0311600 PE=3 SV=2	1	5	5	5	0	0	0	0	0	0	0	0	0	0	0	1	0	1	1	1	0	0	1	1	1	1	1	1	1	0	2	1	0	0	0	0	0	0	0	1	0	0
O77359	O77359	2	2	2		PFC0450w	tr|O77359|O77359_PLAF7 Uncharacterized protein OS=Plasmodium falciparum (isolate 3D7) OX=36329 GN=PF3D7_0310800 PE=4 SV=1	1	2	2	2	0	0	0	0	0	0	0	0	0	0	0	0	0	0	0	1	0	0	1	0	1	0	0	1	1	0	1	1	2	0	0	0	1	1	1	1	1	1
O77360	O77360	6	6	6		PFC0440c	tr|O77360|O77360_PLAF7 ATP-dependent RNA helicase DHX57, putative OS=Plasmodium falciparum (isolate 3D7) OX=36329 GN=PF3D7_0310500 PE=4 SV=1	1	6	6	6	0	0	0	0	0	0	0	0	0	0	1	1	2	4	2	3	0	0	0	1	0	1	1	0	0	1	1	1	0	0	2	1	1	1	0	0	0	0
O77361	O77361	2	2	2		PFC0435w	tr|O77361|O77361_PLAF7 TVN-junction protein 1 OS=Plasmodium falciparum (isolate 3D7) OX=36329 GN=PF3D7_0310400 PE=4 SV=1	1	2	2	2	0	0	0	0	0	0	0	0	0	0	0	0	0	0	0	0	0	0	0	0	0	0	0	0	0	0	0	0	0	0	0	0	0	0	0	0	0	2
O77364	O77364	4	4	4		PFC0535w	tr|O77364|O77364_PLAF7 60S ribosomal protein L26, putative OS=Plasmodium falciparum (isolate 3D7) OX=36329 GN=PF3D7_0312800 PE=1 SV=1	1	4	4	4	0	0	0	0	0	0	0	0	0	4	4	4	2	4	4	3	3	3	3	3	2	3	3	4	3	2	4	2	2	2	1	2	0	0	0	0	0	0
O77374	O77374	24	24	24	Uncharacterized protein PFC0810c	PFC0810c	sp|O77374|PF07_PLAF7 Uncharacterized protein PFC0810c OS=Plasmodium falciparum (isolate 3D7) OX=36329 GN=PFC0810c PE=1 SV=1	1	24	24	24	0	0	0	0	0	0	0	0	0	2	7	12	13	14	13	10	5	3	14	15	15	14	16	17	18	17	17	17	6	5	19	19	12	12	15	14	12	15
O77375	O77375	9	9	8	DNA-directed RNA polymerase	PFC0805w	tr|O77375|O77375_PLAF7 DNA-directed RNA polymerase subunit OS=Plasmodium falciparum (isolate 3D7) OX=36329 GN=PF3D7_0318200 PE=3 SV=1	1	9	9	8	0	0	0	0	0	0	0	0	0	0	2	2	2	1	1	1	0	0	1	1	2	1	1	1	0	2	1	2	1	0	2	1	1	3	1	3	2	0
O77376	O77376	19	19	19		PFC0800w	tr|O77376|O77376_PLAF7 Stomatin-like protein, putative OS=Plasmodium falciparum (isolate 3D7) OX=36329 GN=PF3D7_0318100 PE=3 SV=1	1	19	19	19	0	0	0	0	0	0	0	0	0	3	6	7	9	12	12	14	10	8	14	15	17	16	17	16	15	17	14	11	6	4	5	7	8	9	10	9	7	3
O77381	O77381	5	5	5		PFC0775w	tr|O77381|O77381_PLAF7 40S ribosomal protein S11, putative OS=Plasmodium falciparum (isolate 3D7) OX=36329 GN=PF3D7_0317600 PE=1 SV=2	1	5	5	5	0	0	0	0	0	0	0	0	2	4	5	4	5	4	5	5	3	2	5	5	5	5	5	4	4	4	5	3	2	2	2	1	2	0	0	0	1	0
O77387	O77387	7	7	7		PFC0740c	tr|O77387|O77387_PLAF7 RING-type E3 ubiquitin transferase OS=Plasmodium falciparum (isolate 3D7) OX=36329 GN=PF3D7_0316900 PE=4 SV=2	1	7	7	7	0	0	0	0	0	1	0	0	0	0	0	1	0	0	1	1	0	0	1	1	2	1	1	3	2	1	2	4	0	1	4	1	2	2	3	3	3	4
O77388	O77388	11	11	11		PFC0730w	tr|O77388|O77388_PLAF7 Protein YOP1, putative OS=Plasmodium falciparum (isolate 3D7) OX=36329 GN=PF3D7_0316700 PE=3 SV=1	1	11	11	11	0	0	0	0	0	0	0	7	1	0	3	2	3	4	3	3	0	1	1	1	3	0	2	1	1	1	0	1	0	0	0	0	1	0	2	1	0	0
O77389	O77389	11	11	11		PFC0725c	tr|O77389|O77389_PLAF7 Formate-nitrite transporter OS=Plasmodium falciparum (isolate 3D7) OX=36329 GN=PF3D7_0316600 PE=1 SV=2	1	11	11	11	0	0	0	0	0	0	0	0	0	1	0	1	2	5	4	5	3	2	5	4	7	3	3	4	5	5	2	3	3	3	3	2	2	2	2	3	3	5
O77390	O77390	17	17	17		PFC0720w	tr|O77390|O77390_PLAF7 Kinetochore protein NUF2, putative OS=Plasmodium falciparum (isolate 3D7) OX=36329 GN=PF3D7_0316500 PE=3 SV=2	1	17	17	17	0	0	0	0	0	0	0	0	1	0	10	6	7	9	7	4	1	1	3	2	9	6	5	7	3	1	3	4	2	2	8	5	4	0	2	1	0	0
O77394	O77394	7	7	7		PFC0700c	tr|O77394|O77394_PLAF7 Microneme associated antigen OS=Plasmodium falciparum (isolate 3D7) OX=36329 GN=PF3D7_0316000 PE=4 SV=1	1	7	7	7	0	0	0	0	0	0	0	0	0	2	0	1	1	0	1	1	0	0	1	1	1	1	1	1	1	0	1	0	0	0	0	0	0	0	0	0	0	0
O77395	O77395	8	8	8		PFC0735w	tr|O77395|O77395_PLAF7 40S ribosomal protein S15A, putative OS=Plasmodium falciparum (isolate 3D7) OX=36329 GN=PF3D7_0316800 PE=1 SV=1	1	8	8	8	0	0	0	0	0	0	0	0	2	5	7	8	8	8	8	7	2	2	8	6	8	7	8	7	8	7	7	6	1	1	5	2	3	2	4	4	4	5
O77396	O77396	10	10	10		PFC0745c	tr|O77396|O77396_PLAF7 Proteasome subunit alpha type-3, putative OS=Plasmodium falciparum (isolate 3D7) OX=36329 GN=PF3D7_0317000 PE=1 SV=1	1	10	10	10	0	0	0	0	0	0	0	0	0	0	0	1	1	2	1	0	0	0	1	2	6	5	7	4	4	2	2	3	1	0	2	2	4	3	8	10	9	9
O94919	O94919	22	22	22	Endonuclease domain-containing 1 protein	ENDOD1	sp|O94919|ENDD1_HUMAN Endonuclease domain-containing 1 protein OS=Homo sapiens OX=9606 GN=ENDOD1 PE=1 SV=2	1	22	22	22	0	0	0	0	0	0	0	0	0	1	1	2	4	3	4	6	3	3	6	6	6	5	7	6	8	8	7	6	7	6	7	7	5	5	7	7	7	5
O95197	O95197	4	4	4	Reticulon-3	RTN3	sp|O95197|RTN3_HUMAN Reticulon-3 OS=Homo sapiens OX=9606 GN=RTN3 PE=1 SV=2	1	4	4	4	0	0	0	0	0	0	0	0	0	0	0	1	0	1	1	2	0	0	1	1	1	0	1	0	2	1	3	3	0	0	3	2	2	3	3	2	2	3
O95298	O95298	2	2	2	NADH dehydrogenase [ubiquinone] 1 subunit C2	NDUFC2	sp|O95298|NDUC2_HUMAN NADH dehydrogenase [ubiquinone] 1 subunit C2 OS=Homo sapiens OX=9606 GN=NDUFC2 PE=1 SV=1	1	2	2	2	1	1	0	1	0	0	2	1	1	0	0	0	0	0	0	1	0	0	0	1	0	0	0	0	0	0	0	0	0	0	0	0	0	0	0	0	0	0
O95573	O95573	20	19	19	Long-chain-fatty-acid--CoA ligase 3	ACSL3	sp|O95573|ACSL3_HUMAN Fatty acid CoA ligase Acsl3 OS=Homo sapiens OX=9606 GN=ACSL3 PE=1 SV=3	1	20	19	19	0	0	0	0	0	0	0	0	0	0	0	0	1	0	0	0	0	0	0	0	0	0	0	0	0	0	0	0	0	0	0	0	0	0	0	1	0	0
O96000	O96000	3	3	3	NADH dehydrogenase [ubiquinone] 1 beta subcomplex subunit 10	NDUFB10	sp|O96000|NDUBA_HUMAN NADH dehydrogenase [ubiquinone] 1 beta subcomplex subunit 10 OS=Homo sapiens OX=9606 GN=NDUFB10 PE=1 SV=3	1	3	3	3	2	1	1	1	0	3	1	1	1	1	1	0	1	0	0	0	0	0	0	0	0	0	1	0	0	0	0	1	0	0	0	0	0	0	0	0	0	1
O96120	O96120	9	9	9		PFB0075c	tr|O96120|O96120_PLAF7 Exported protein (Hyp9) OS=Plasmodium falciparum (isolate 3D7) OX=36329 GN=PF3D7_0201500 PE=4 SV=1	1	9	9	9	0	0	0	0	0	0	0	0	0	3	5	6	6	6	5	5	4	2	6	6	5	5	5	5	6	5	6	4	2	3	5	5	4	5	4	4	4	4
O96127	O96127	46	46	46		PFB0115w	tr|O96127|O96127_PLAF7 Translation-enhancing factor OS=Plasmodium falciparum (isolate 3D7) OX=36329 GN=PF3D7_0202400 PE=4 SV=1	1	46	46	46	3	0	0	0	0	0	0	1	13	28	33	35	35	34	36	36	21	21	32	33	35	33	31	31	32	30	29	28	21	17	26	21	17	17	15	16	18	15
O96128	O96128	3	3	3		2002-09-01	tr|O96128|O96128_PLAF7 Early transcribed membrane protein 2 OS=Plasmodium falciparum (isolate 3D7) OX=36329 GN=PF3D7_0202500 PE=4 SV=1	1	3	3	3	0	0	0	0	0	0	0	1	0	0	1	1	1	1	2	2	2	2	2	2	2	2	1	2	1	2	2	1	2	2	2	2	2	1	1	1	1	1
O96145	O96145	7	7	7	2-methoxy-6-polyprenyl-1,4-benzoquinol methylase, mitochondrial	PFB0220w	tr|O96145|O96145_PLAF7 2-methoxy-6-polyprenyl-1,4-benzoquinol methylase, mitochondrial OS=Plasmodium falciparum (isolate 3D7) OX=36329 GN=PF3D7_0204900 PE=3 SV=1	1	7	7	7	0	0	0	0	0	0	0	0	0	0	1	0	0	0	0	0	0	0	0	0	0	0	0	0	1	0	0	0	0	0	0	0	0	0	0	0	0	0
O96153	O96153	22	22	22		PFB0260w	tr|O96153|O96153_PLAF7 26S proteasome regulatory subunit RPN1, putative OS=Plasmodium falciparum (isolate 3D7) OX=36329 GN=PF3D7_0205900 PE=3 SV=3	1	22	22	22	0	0	0	0	0	0	0	0	0	3	9	12	14	12	11	13	3	3	11	11	13	12	17	16	13	14	11	10	2	0	2	0	0	0	0	0	0	0
O96156	O96156	11	11	11		PFB0275w	tr|O96156|O96156_PLAF7 Pantothenate transporter OS=Plasmodium falciparum (isolate 3D7) OX=36329 GN=PF3D7_0206200 PE=3 SV=2	1	11	11	11	1	0	0	0	0	0	0	0	0	1	1	1	1	0	1	1	0	0	0	0	1	0	0	1	1	0	0	0	0	0	1	0	0	0	1	1	1	1
O96174	O96174	11	11	11		PFB0395w	tr|O96174|O96174_PLAF7 ER membrane protein complex subunit 10 OS=Plasmodium falciparum (isolate 3D7) OX=36329 GN=PF3D7_0208800 PE=4 SV=1	1	11	11	11	0	1	0	0	0	0	0	0	0	1	1	2	2	3	4	3	0	1	5	5	6	6	6	7	7	7	6	5	2	1	5	6	3	5	9	8	8	7
O96183	O96183	2	2	2		PFB0450w	tr|O96183|O96183_PLAF7 Secretory complex protein 61 gamma subunit OS=Plasmodium falciparum (isolate 3D7) OX=36329 GN=PF3D7_0210000 PE=3 SV=1	1	2	2	2	0	0	0	0	0	0	0	1	0	0	0	1	0	1	1	1	0	0	1	1	1	1	1	1	1	1	1	1	2	1	1	1	1	1	1	1	1	1
O96189	O96189	10	10	10		Syn17	tr|O96189|O96189_PLAF7 Syntaxin, Qa-SNARE family OS=Plasmodium falciparum (isolate 3D7) OX=36329 GN=PF3D7_0210700 PE=3 SV=1	1	10	10	10	0	0	0	0	0	0	0	0	0	0	0	0	1	0	0	1	0	0	2	2	3	1	4	2	4	2	4	4	0	0	0	3	2	1	1	2	3	3
O96193	O96193	8	8	8		Rab5a	tr|O96193|O96193_PLAF7 Ras-related protein Rab-5A OS=Plasmodium falciparum (isolate 3D7) OX=36329 GN=PF3D7_0211200 PE=1 SV=1	1	8	8	8	0	0	0	0	0	0	0	0	0	0	0	0	0	0	0	1	1	0	0	0	0	0	0	1	1	0	0	1	0	0	0	0	0	0	0	0	1	0
O96210	O96210	16	16	16		PFB0585w	tr|O96210|O96210_PLAF7 Arginyl-tRNA--protein transferase OS=Plasmodium falciparum (isolate 3D7) OX=36329 GN=PF3D7_0212900 PE=4 SV=1	1	16	16	16	0	1	0	0	0	0	0	0	1	3	7	12	13	13	12	12	7	6	12	10	11	9	10	12	9	9	5	6	3	1	2	2	1	1	0	0	1	0
O96213	O96213	3	3	3		PFB0600c	tr|O96213|O96213_PLAF7 Transmembrane protein OS=Plasmodium falciparum (isolate 3D7) OX=36329 GN=PF3D7_0213200 PE=4 SV=2	1	3	3	3	0	0	0	0	0	0	0	0	0	0	0	0	0	0	0	0	0	0	0	0	0	0	0	0	0	1	1	0	0	0	0	0	0	0	0	1	0	1
O96217	O96217	2	2	2		PFB0620w	tr|O96217|O96217_PLAF7 Protein FAM136A OS=Plasmodium falciparum (isolate 3D7) OX=36329 GN=PF3D7_0213700 PE=3 SV=1	1	2	2	2	0	0	0	0	0	0	0	0	0	0	0	0	0	0	0	0	0	0	0	0	0	0	1	1	1	1	1	1	0	0	0	0	0	0	0	0	1	0
O96220	O96220	20	20	20		PFB0635w	tr|O96220|O96220_PLAF7 T-complex protein 1 subunit theta OS=Plasmodium falciparum (isolate 3D7) OX=36329 GN=PF3D7_0214000 PE=3 SV=3	1	20	20	20	0	0	0	0	0	0	0	0	0	2	8	10	7	5	6	4	1	0	2	2	2	2	2	3	1	0	1	0	0	0	0	2	1	0	0	1	0	2
O96228	O96228	8	8	8		PFB0675w	tr|O96228|O96228_PLAF7 Uncharacterized protein OS=Plasmodium falciparum (isolate 3D7) OX=36329 GN=PF3D7_0214800 PE=4 SV=2	1	8	8	8	0	0	0	0	0	0	0	0	0	0	1	4	4	4	3	4	1	2	2	4	3	3	3	4	4	3	1	1	1	0	0	0	0	0	0	0	1	0
O96230;O97330;Q8I0V8	O96230	78;1;1	78;1;1	77;0;0		ACS9	tr|O96230|O96230_PLAF7 Acyl-CoA synthetase OS=Plasmodium falciparum (isolate 3D7) OX=36329 GN=PF3D7_0215000 PE=4 SV=1	3	78	78	77	0	0	0	0	0	0	0	16	1	20	35	38	38	42	36	38	20	18	37	39	37	39	41	39	42	39	43	42	28	28	39	42	42	43	45	41	45	45
O96235	O96235	8	8	8		PFB0710c	tr|O96235|O96235_PLAF7 Uncharacterized protein OS=Plasmodium falciparum (isolate 3D7) OX=36329 GN=PF3D7_0215600 PE=4 SV=1	1	8	8	8	0	0	0	0	0	0	0	0	0	0	0	0	0	0	0	0	0	0	0	1	0	0	0	0	0	0	0	0	0	0	0	0	0	0	1	0	1	1
O96236	O96236	8	8	8	DNA-directed RNA polymerase	PFB0715w	tr|O96236|O96236_PLAF7 DNA-directed RNA polymerase subunit beta OS=Plasmodium falciparum (isolate 3D7) OX=36329 GN=PF3D7_0215700 PE=3 SV=3	1	8	8	8	0	0	0	0	0	0	0	0	0	0	1	2	3	3	0	2	0	0	1	0	1	0	1	1	1	1	2	1	0	0	2	2	2	4	4	4	0	1
O96243	O96243	17	17	17		PFB0750w	tr|O96243|O96243_PLAF7 Vacuolar protein sorting-associated protein 45 OS=Plasmodium falciparum (isolate 3D7) OX=36329 GN=PF3D7_0216400 PE=3 SV=1	1	17	17	17	0	0	0	0	0	0	0	0	0	0	1	1	2	0	0	0	0	0	0	1	2	1	0	1	0	1	1	0	0	0	0	0	0	0	1	3	2	0
O96245	O96245	20	20	20		PFB0760w	tr|O96245|O96245_PLAF7 MtN3-like protein OS=Plasmodium falciparum (isolate 3D7) OX=36329 GN=PF3D7_0216600 PE=3 SV=1	1	20	20	20	0	0	0	0	0	0	0	0	0	0	0	0	0	0	0	0	0	1	1	0	1	0	1	1	0	1	1	2	1	1	4	3	6	8	9	9	14	12
O96252	O96252	29	29	28	ATP synthase subunit alpha	PFB0795w	tr|O96252|O96252_PLAF7 ATP synthase subunit alpha OS=Plasmodium falciparum (isolate 3D7) OX=36329 GN=PF3D7_0217100 PE=3 SV=1	1	29	29	28	1	0	0	0	0	0	0	0	6	13	21	20	24	26	21	20	12	9	21	20	22	23	21	22	23	23	24	23	12	10	19	16	9	11	12	10	9	8
O96258	O96258	4	4	4		PFB0830w	tr|O96258|O96258_PLAF7 40S ribosomal protein S26 OS=Plasmodium falciparum (isolate 3D7) OX=36329 GN=PF3D7_0217800 PE=1 SV=1	1	4	4	4	0	0	0	0	0	0	0	0	0	3	3	3	4	4	4	4	2	2	4	4	3	4	3	3	2	2	3	2	2	2	0	1	1	0	1	1	1	0
O96260	O96260	2	2	2		PFB0840w	tr|O96260|O96260_PLAF7 Replication factor C subunit 2, putative OS=Plasmodium falciparum (isolate 3D7) OX=36329 GN=PF3D7_0218000 PE=3 SV=1	1	2	2	2	0	0	0	0	0	0	0	0	0	1	1	2	2	2	2	0	0	0	0	0	1	0	0	0	0	0	0	0	0	0	0	0	0	0	0	0	0	0
O96265	O96265	4	4	4		PFB0865w	tr|O96265|O96265_PLAF7 Small nuclear ribonucleoprotein Sm D2 OS=Plasmodium falciparum (isolate 3D7) OX=36329 GN=PF3D7_0218500 PE=3 SV=1	1	4	4	4	0	0	0	0	0	0	0	0	0	1	3	4	4	4	4	4	0	0	1	2	3	3	2	4	1	2	1	2	0	0	0	0	0	0	0	0	0	0
O96268	O96268	23	23	23		PFB0880w	tr|O96268|O96268_PLAF7 Saccharopine dehydrogenase, putative OS=Plasmodium falciparum (isolate 3D7) OX=36329 GN=PF3D7_0219100 PE=4 SV=1	1	23	23	23	0	0	0	0	0	0	1	0	0	0	1	0	1	1	1	2	0	1	0	1	1	1	2	3	0	0	0	0	0	0	1	2	1	3	2	4	3	2
O96275	O96275	23	23	23		PFB0915w	tr|O96275|O96275_PLAF7 Liver stage antigen 3 OS=Plasmodium falciparum (isolate 3D7) OX=36329 GN=PF3D7_0220000 PE=4 SV=1	1	23	23	23	1	0	0	0	0	0	0	1	0	1	0	2	2	4	2	5	3	2	7	4	4	6	11	7	13	13	19	15	4	6	14	13	11	14	15	16	17	14
O96276	O96276	7	7	7		PFB0920w	tr|O96276|O96276_PLAF7 DnaJ protein, putative OS=Plasmodium falciparum (isolate 3D7) OX=36329 GN=PF3D7_0220100 PE=4 SV=3	1	7	7	7	0	0	0	0	0	0	0	0	0	1	5	4	5	5	5	4	1	1	1	4	3	2	1	4	2	1	1	1	1	0	2	1	0	1	1	0	0	1
O96278	O96278	8	8	8		PFB0930w	tr|O96278|O96278_PLAF7 Exported protein (Hyp9) OS=Plasmodium falciparum (isolate 3D7) OX=36329 GN=PF3D7_0220600 PE=4 SV=2	1	8	8	8	0	0	0	0	0	0	0	0	0	3	4	5	5	4	5	5	3	3	6	6	6	5	4	5	4	6	6	5	3	4	4	3	5	4	5	5	3	7
O96935	O96935	70	70	70	M1 family aminopeptidase		sp|O96935|AMPN_PLAF7 Aminopeptidase N OS=Plasmodium falciparum (isolate 3D7) OX=36329 GN=M1AAP PE=1 SV=2	1	70	70	70	0	0	0	0	0	0	0	3	0	0	1	2	2	1	2	3	1	1	1	0	1	1	1	4	3	3	1	1	2	3	0	5	6	5	3	6	4	5
O97224	O97224	10	10	10	Palmitoyltransferase	PFC0160w	tr|O97224|O97224_PLAF7 Palmitoyltransferase OS=Plasmodium falciparum (isolate 3D7) OX=36329 GN=PF3D7_0303400 PE=3 SV=3	1	10	10	10	0	0	0	0	0	0	0	0	0	0	0	1	2	1	0	0	0	0	0	1	1	1	1	1	0	0	1	0	0	0	0	1	0	1	0	0	1	1
O97227	O97227	16	16	16		PFC0170c	tr|O97227|O97227_PLAF7 Dihydrolipoamide acetyltransferase component of pyruvate dehydrogenase complex OS=Plasmodium falciparum (isolate 3D7) OX=36329 GN=PF3D7_0303700 PE=3 SV=1	1	16	16	16	0	0	0	0	0	0	0	0	0	2	3	5	5	6	2	5	0	0	4	5	2	3	3	3	2	1	2	3	0	0	2	0	0	1	1	0	1	0
O97238	O97238	19	19	19		PFC0240c	tr|O97238|O97238_PLAF7 Transporter, putative OS=Plasmodium falciparum (isolate 3D7) OX=36329 GN=PF3D7_0305300 PE=4 SV=3	1	19	19	19	0	0	0	0	0	0	0	0	0	2	8	11	12	12	15	13	7	5	15	13	15	15	15	12	11	10	14	13	5	3	10	12	7	9	10	11	9	9
O97245	O97245	59	59	59	Glycerol-3-phosphate dehydrogenase	PFC0275w	tr|O97245|O97245_PLAF7 Glycerol-3-phosphate dehydrogenase OS=Plasmodium falciparum (isolate 3D7) OX=36329 GN=PF3D7_0306400 PE=3 SV=1	1	59	59	59	0	0	0	0	0	0	0	1	0	3	9	7	6	5	8	7	2	2	4	7	8	9	8	12	8	6	10	5	5	4	12	9	8	14	13	13	11	15
O97246	O97246	12	12	12		PFC0280c	tr|O97246|O97246_PLAF7 Cytochrome c oxidase subunit ApiCOX35, putative OS=Plasmodium falciparum (isolate 3D7) OX=36329 GN=PF3D7_0306500 PE=4 SV=1	1	12	12	12	0	0	0	0	0	0	0	0	0	0	1	0	2	0	0	1	0	0	0	1	1	0	0	0	1	0	0	1	0	1	2	0	0	4	6	5	8	8
O97247	O97247	37	37	36		PFC0285c	tr|O97247|O97247_PLAF7 CCT-beta OS=Plasmodium falciparum (isolate 3D7) OX=36329 GN=PF3D7_0306800 PE=3 SV=4	1	37	37	36	0	0	0	0	0	0	0	0	0	1	10	12	9	11	9	5	1	0	2	1	2	2	2	1	2	0	3	1	0	0	0	0	1	2	0	1	0	3
O97248	O97248	4	4	4		PFC0290w	tr|O97248|O97248_PLAF7 40S ribosomal protein S23, putative OS=Plasmodium falciparum (isolate 3D7) OX=36329 GN=PF3D7_0306900 PE=1 SV=1	1	4	4	4	0	0	0	0	0	0	0	0	0	1	3	2	3	3	3	3	1	1	2	3	3	1	2	2	1	2	1	1	0	0	0	0	0	0	0	0	0	0
O97250	O97250	6	6	6		PFC0300c	tr|O97250|O97250_PLAF7 60S ribosomal protein L7, putative OS=Plasmodium falciparum (isolate 3D7) OX=36329 GN=PF3D7_0307200 PE=1 SV=2	1	6	6	6	0	0	0	0	0	0	0	0	0	0	5	5	6	5	4	5	1	2	2	2	4	3	2	2	3	3	2	1	1	1	2	0	1	0	0	0	0	0
O97253	O97253	5	5	5		PFC0315c	tr|O97253|O97253_PLAF7 Spindle and kinetochore-associated protein 2 OS=Plasmodium falciparum (isolate 3D7) OX=36329 GN=PF3D7_0307500 PE=3 SV=2	1	5	5	5	0	0	0	0	0	0	0	0	0	1	5	3	3	4	2	3	1	0	1	2	2	2	3	3	2	3	1	0	0	0	0	1	1	0	1	3	0	1
O97260	O97260	20	20	20		PFC0610c	tr|O97260|O97260_PLAF7 RING finger protein RNF1 OS=Plasmodium falciparum (isolate 3D7) OX=36329 GN=PF3D7_0314700 PE=4 SV=1	1	20	20	20	0	0	0	0	0	0	0	0	1	3	12	15	15	14	12	10	5	3	9	7	8	4	7	7	4	6	5	3	1	2	1	4	1	1	1	1	0	1
O97266	O97266	4	4	4		PFC0635c	tr|O97266|O97266_PLAF7 Eukaryotic translation initiation factor 4E OS=Plasmodium falciparum (isolate 3D7) OX=36329 GN=PF3D7_0315100 PE=3 SV=1	1	4	4	4	0	0	0	0	0	0	0	1	0	4	4	4	4	4	4	3	1	1	3	3	4	4	2	3	4	3	3	2	0	0	2	2	2	1	1	2	2	1
O97277	O97277	2	2	2	Kinesin-like protein	PFC0860w	tr|O97277|O97277_PLAF7 Kinesin-8, putative OS=Plasmodium falciparum (isolate 3D7) OX=36329 GN=PF3D7_0319400 PE=3 SV=2	1	2	2	2	0	0	0	0	0	0	0	0	0	1	1	0	0	1	0	1	0	0	1	1	0	1	1	0	1	1	1	1	1	1	1	1	1	1	1	0	1	2
O97282	O97282	16	16	15		PFC0900w	tr|O97282|O97282_PLAF7 T-complex protein 1 subunit epsilon OS=Plasmodium falciparum (isolate 3D7) OX=36329 GN=PF3D7_0320300 PE=3 SV=1	1	16	16	15	0	0	0	0	0	0	0	0	0	0	6	4	7	6	6	2	1	0	4	2	1	0	1	2	2	2	3	1	1	0	1	1	0	0	0	0	0	0
O97285	O97285	21	21	21		PFC0915w	tr|O97285|O97285_PLAF7 ATP-dependent RNA helicase DDX6 OS=Plasmodium falciparum (isolate 3D7) OX=36329 GN=PF3D7_0320800 PE=3 SV=1	1	21	21	21	0	0	0	0	0	0	0	2	3	11	18	18	17	16	17	15	10	8	14	13	13	13	15	13	14	14	13	15	7	6	10	10	8	9	11	9	8	11
O97313	O97313	24	24	24	40S ribosomal protein S3a		sp|O97313|RS3A_PLAF7 40S ribosomal protein S3a OS=Plasmodium falciparum (isolate 3D7) OX=36329 GN=RPS3A PE=1 SV=1	1	24	24	24	0	0	0	0	0	0	0	0	3	16	17	18	19	21	19	19	15	13	22	18	16	19	16	19	18	17	19	18	8	9	13	14	10	12	11	11	10	10
O97320;Q71UI9;P0C0S5	O97320;Q71UI9;P0C0S5	4;2;2	4;2;2	3;1;1	Histone H2A;Histone H2A.V;Histone H2A.Z	PFC0920w;H2AFV;H2AFZ	tr|O97320|O97320_PLAF7 Histone H2A OS=Plasmodium falciparum (isolate 3D7) OX=36329 GN=PF3D7_0320900 PE=3 SV=1;sp|Q71UI9|H2AV_HUMAN Histone H2A.V OS=Homo sapiens OX=9606 GN=H2AZ2 PE=1 SV=3;sp|P0C0S5|H2AZ_HUMAN Histone H2A.Z OS=Homo sapiens OX=9606 GN=H2AZ1	3	4	4	3	1	1	1	1	2	1	1	1	1	2	3	4	4	3	4	2	2	2	3	3	3	3	2	2	4	3	3	2	1	2	1	2	1	1	1	1	1	1
O97323	O97323	13	13	13		PfSec22	tr|O97323|O97323_PLAF7 Protein transport protein SEC22 OS=Plasmodium falciparum (isolate 3D7) OX=36329 GN=PF3D7_0320100 PE=3 SV=2	1	13	13	13	0	0	0	0	0	0	0	6	0	0	3	3	4	5	2	4	0	1	3	3	3	3	4	3	2	3	3	2	0	1	2	1	2	2	2	2	3	2
O97329	O97329	8	8	8		RIF-like	tr|O97329|O97329_PLAF7 Stevor-like OS=Plasmodium falciparum (isolate 3D7) OX=36329 GN=PF3D7_0300900 PE=4 SV=3	1	8	8	8	0	0	0	0	0	0	0	0	0	1	2	3	2	1	3	2	1	0	3	1	3	2	4	2	3	2	2	3	2	3	1	4	3	4	3	5	5	6
O97336	O97336	7	7	7		PFC0085c	sp|O97336|EPTP7_PLAF7 EMP1 trafficking protein-7 OS=Plasmodium falciparum (isolate 3D7) OX=36329 GN=PTP7 PE=1 SV=2	1	7	7	7	0	0	0	0	0	0	0	0	0	2	2	5	5	6	6	6	1	2	5	4	5	5	3	4	5	6	4	4	3	4	4	4	2	3	3	3	4	4
P00338;Q6ZMR3;P07864	P00338	7;1;1	7;1;1	6;0;0	L-lactate dehydrogenase A chain	LDHA	sp|P00338|LDHA_HUMAN L-lactate dehydrogenase A chain OS=Homo sapiens OX=9606 GN=LDHA PE=1 SV=2	3	7	7	6	6	5	5	7	2	4	4	7	4	4	2	0	2	2	4	2	3	4	1	3	2	1	1	2	0	0	1	0	3	3	0	1	0	0	0	0	0	0
P00387	P00387	18	18	18	NADH-cytochrome b5 reductase 3;NADH-cytochrome b5 reductase 3 membrane-bound form;NADH-cytochrome b5 reductase 3 soluble form	CYB5R3	sp|P00387|NB5R3_HUMAN NADH-cytochrome b5 reductase 3 OS=Homo sapiens OX=9606 GN=CYB5R3 PE=1 SV=3	1	18	18	18	0	0	0	0	0	0	0	0	0	0	0	2	3	1	2	4	0	0	2	3	2	2	1	0	3	0	1	1	0	0	2	0	0	0	0	1	0	0
P00558;P07205	P00558	8;1	8;1	8;1	Phosphoglycerate kinase 1	PGK1	sp|P00558|PGK1_HUMAN Phosphoglycerate kinase 1 OS=Homo sapiens OX=9606 GN=PGK1 PE=1 SV=3	2	8	8	8	7	5	3	5	6	6	6	6	5	4	3	1	1	0	3	0	2	4	3	3	1	0	1	1	1	1	1	2	3	1	0	2	0	1	1	0	0	0
P00738;P00739	P00738	6;2	6;2	6;2	Haptoglobin;Haptoglobin alpha chain;Haptoglobin beta chain	HP	sp|P00738|HPT_HUMAN Haptoglobin OS=Homo sapiens OX=9606 GN=HP PE=1 SV=1	2	6	6	6	0	0	3	0	0	0	0	0	0	1	0	1	6	0	0	0	0	0	1	0	0	0	0	0	0	0	0	0	0	0	0	0	0	0	0	0	0	0
P00915	P00915	6	6	6	Carbonic anhydrase 1	CA1	sp|P00915|CAH1_HUMAN Carbonic anhydrase 1 OS=Homo sapiens OX=9606 GN=CA1 PE=1 SV=2	1	6	6	6	0	0	0	0	0	0	0	0	1	1	5	5	5	2	2	1	0	0	2	1	0	1	1	2	0	0	2	1	0	0	1	1	2	1	2	1	2	1
P00966	P00966	2	2	2	Argininosuccinate synthase	ASS1	sp|P00966|ASSY_HUMAN Argininosuccinate synthase OS=Homo sapiens OX=9606 GN=ASS1 PE=1 SV=2	1	2	2	2	2	1	1	0	0	1	1	1	1	1	1	1	0	0	1	0	0	1	1	1	0	0	1	0	0	0	0	1	0	1	0	0	0	0	0	0	0	0
P01009	P01009	2	2	2	Alpha-1-antitrypsin;Short peptide from AAT	SERPINA1	sp|P01009|A1AT_HUMAN Alpha-1-antitrypsin OS=Homo sapiens OX=9606 GN=SERPINA1 PE=1 SV=3	1	2	2	2	0	0	0	0	0	0	0	0	0	0	0	0	2	0	2	0	0	0	0	0	0	0	0	0	0	0	0	0	0	0	0	0	0	0	0	0	0	0
P01023	P01023	6	6	6	Alpha-2-macroglobulin	A2M	sp|P01023|A2MG_HUMAN Alpha-2-macroglobulin OS=Homo sapiens OX=9606 GN=A2M PE=1 SV=3	1	6	6	6	0	0	0	0	0	0	0	0	0	0	0	0	6	0	0	0	0	0	0	0	0	0	0	0	0	0	0	0	0	0	0	0	0	0	0	0	0	0
P01024	P01024	7	7	7	Complement C3;Complement C3 beta chain;C3-beta-c;Complement C3 alpha chain;C3a anaphylatoxin;Acylation stimulating protein;Complement C3b alpha chain;Complement C3c alpha chain fragment 1;Complement C3dg fragment;Complement C3g fragment;Complement C3d fragment;Complement C3f fragment;Complement C3c alpha chain fragment 2	C3	sp|P01024|CO3_HUMAN Complement C3 OS=Homo sapiens OX=9606 GN=C3 PE=1 SV=2	1	7	7	7	0	0	0	0	0	0	0	0	0	0	0	0	7	0	1	0	0	0	0	0	0	0	0	0	0	0	0	0	0	0	0	0	0	0	0	0	0	0
P01040	P01040	5	5	5	Cystatin-A;Cystatin-A, N-terminally processed	CSTA	sp|P01040|CYTA_HUMAN Cystatin-A OS=Homo sapiens OX=9606 GN=CSTA PE=1 SV=1	1	5	5	5	1	0	0	0	0	0	1	0	0	3	0	0	0	0	2	0	1	0	0	1	0	0	0	0	0	0	0	0	0	0	0	0	0	0	0	0	0	0
P01111	P01111	11	4	2	GTPase NRas	NRAS	sp|P01111|RASN_HUMAN GTPase NRas OS=Homo sapiens OX=9606 GN=NRAS PE=1 SV=1	1	11	4	2	0	0	0	0	0	0	0	0	0	1	1	1	0	0	0	0	0	0	0	0	0	0	0	0	0	0	0	0	1	0	0	0	0	0	0	0	0	0
P01116	P01116	12	12	4	GTPase KRas;GTPase KRas, N-terminally processed	KRAS	sp|P01116|RASK_HUMAN GTPase KRas OS=Homo sapiens OX=9606 GN=KRAS PE=1 SV=1	1	12	12	4	0	0	0	0	0	0	0	0	0	1	1	3	1	1	2	1	0	0	0	1	0	0	0	0	1	0	0	0	0	0	0	1	0	0	0	0	0	0
P01591	P01591	2	2	2	Immunoglobulin J chain	IGJ	sp|P01591|IGJ_HUMAN Immunoglobulin J chain OS=Homo sapiens OX=9606 GN=JCHAIN PE=1 SV=4	1	2	2	2	0	0	1	0	0	0	0	0	0	0	1	1	1	1	1	1	0	1	0	0	0	1	0	1	1	1	1	1	0	0	0	0	0	0	0	0	0	0
P01834	P01834	6	6	6	Ig kappa chain C region	IGKC	sp|P01834|IGKC_HUMAN Immunoglobulin kappa constant OS=Homo sapiens OX=9606 GN=IGKC PE=1 SV=2	1	6	6	6	0	0	5	0	0	0	0	0	0	0	0	0	6	0	4	0	0	0	0	0	0	0	0	0	0	0	0	0	0	0	0	0	0	0	0	0	0	0
P01857	P01857	7	7	4	Ig gamma-1 chain C region	IGHG1	sp|P01857|IGHG1_HUMAN Immunoglobulin heavy constant gamma 1 OS=Homo sapiens OX=9606 GN=IGHG1 PE=1 SV=1	1	7	7	4	1	1	3	0	0	0	1	1	0	0	0	0	6	0	5	0	0	0	1	0	0	0	0	0	0	0	0	0	0	0	0	0	0	0	0	0	0	0
P01871	P01871	2	2	2	Ig mu chain C region	IGHM	sp|P01871|IGHM_HUMAN Immunoglobulin heavy constant mu OS=Homo sapiens OX=9606 GN=IGHM PE=1 SV=4	1	2	2	2	0	0	2	0	0	0	0	0	0	0	0	0	1	0	2	0	0	0	0	2	0	0	0	0	0	0	1	0	0	0	0	0	0	0	0	0	0	0
P01876;P01877	P01876	5;1	5;1	5;1	Ig alpha-1 chain C region	IGHA1	sp|P01876|IGHA1_HUMAN Immunoglobulin heavy constant alpha 1 OS=Homo sapiens OX=9606 GN=IGHA1 PE=1 SV=2	2	5	5	5	0	0	1	0	1	0	0	0	0	0	0	0	5	0	0	0	0	0	0	0	0	0	0	0	0	0	0	0	0	0	0	0	0	0	0	0	0	0
P02042	P02042	12	5	5	Hemoglobin subunit delta	HBD	sp|P02042|HBD_HUMAN Hemoglobin subunit delta OS=Homo sapiens OX=9606 GN=HBD PE=1 SV=2	1	12	5	5	3	1	0	1	0	0	2	4	4	9	12	7	10	9	8	8	3	4	8	7	7	7	8	7	8	9	8	9	4	5	8	8	8	7	10	7	10	10
P02545	P02545	10	10	10	Prelamin-A/C;Lamin-A/C	LMNA	sp|P02545|LMNA_HUMAN Prelamin-A/C OS=Homo sapiens OX=9606 GN=LMNA PE=1 SV=1	1	10	10	10	3	2	1	2	1	1	2	1	1	1	1	0	1	1	6	1	1	1	1	1	1	1	1	1	1	1	1	1	1	1	1	1	0	0	1	0	1	0
P02549	P02549	304	304	304	Spectrin alpha chain, erythrocytic 1	SPTA1	sp|P02549|SPTA1_HUMAN Spectrin alpha chain, erythrocytic 1 OS=Homo sapiens OX=9606 GN=SPTA1 PE=1 SV=5	1	304	304	304	99	21	1	0	2	7	69	146	184	229	226	231	226	233	219	229	245	226	231	210	197	204	192	178	169	177	186	162	148	147	165	154	159	147	130	121	119	111
P02671	P02671	5	5	5	Fibrinogen alpha chain;Fibrinopeptide A;Fibrinogen alpha chain	FGA	sp|P02671|FIBA_HUMAN Fibrinogen alpha chain OS=Homo sapiens OX=9606 GN=FGA PE=1 SV=2	1	5	5	5	0	0	4	0	0	0	0	0	0	0	0	0	1	0	1	0	0	0	0	0	0	0	0	0	0	0	0	0	0	0	0	0	0	0	0	0	0	0
P02675	P02675	6	6	6	Fibrinogen beta chain;Fibrinopeptide B;Fibrinogen beta chain	FGB	sp|P02675|FIBB_HUMAN Fibrinogen beta chain OS=Homo sapiens OX=9606 GN=FGB PE=1 SV=2	1	6	6	6	0	0	5	0	0	0	0	0	0	0	0	0	3	0	1	0	0	0	0	0	0	0	0	0	0	0	0	0	0	0	0	0	0	0	0	0	0	0
P02679	P02679	5	5	5	Fibrinogen gamma chain	FGG	sp|P02679|FIBG_HUMAN Fibrinogen gamma chain OS=Homo sapiens OX=9606 GN=FGG PE=1 SV=3	1	5	5	5	0	0	3	0	0	0	0	0	0	0	0	0	2	0	3	0	0	0	0	0	0	0	0	0	0	0	0	0	0	0	0	0	0	0	0	0	0	0
P02724	P02724	5	5	5	Glycophorin-A	GYPA	sp|P02724|GLPA_HUMAN Glycophorin-A OS=Homo sapiens OX=9606 GN=GYPA PE=1 SV=2	1	5	5	5	0	0	0	0	0	0	0	1	0	1	1	2	1	1	1	1	2	1	2	2	2	2	2	3	2	3	4	3	2	2	2	2	3	4	3	3	3	3
P02730	P02730	69	69	69	Band 3 anion transport protein	SLC4A1	sp|P02730|B3AT_HUMAN Band 3 anion transport protein OS=Homo sapiens OX=9606 GN=SLC4A1 PE=1 SV=3	1	69	69	69	21	9	0	0	0	4	13	24	28	35	38	40	42	39	41	42	34	32	37	40	40	43	45	43	46	45	43	46	41	41	47	46	46	50	51	50	56	58
P02787;CON__Q2HJF0;CON__Q29443;CON__Q0IIK2	P02787	14;1;1;1	14;1;1;1	14;1;1;1	Serotransferrin	TF	sp|P02787|TRFE_HUMAN Serotransferrin OS=Homo sapiens OX=9606 GN=TF PE=1 SV=4	4	14	14	14	0	1	4	0	0	0	0	0	1	0	0	0	14	0	3	1	1	0	0	0	0	1	1	0	0	1	1	0	1	1	0	0	1	1	0	0	0	0
P04040	P04040	17	17	17	Catalase	CAT	sp|P04040|CATA_HUMAN Catalase OS=Homo sapiens OX=9606 GN=CAT PE=1 SV=3	1	17	17	17	1	0	0	0	0	0	0	0	0	0	0	2	2	2	3	3	2	1	0	3	1	1	2	3	0	1	0	0	1	1	0	0	0	0	0	1	0	0
P04075;P09972	P04075	11;2	11;2	11;2	Fructose-bisphosphate aldolase A	ALDOA	sp|P04075|ALDOA_HUMAN Fructose-bisphosphate aldolase A OS=Homo sapiens OX=9606 GN=ALDOA PE=1 SV=2	2	11	11	11	4	1	3	3	2	2	2	2	1	0	0	0	0	0	1	0	0	0	1	0	0	0	1	0	0	0	1	0	1	0	0	0	0	0	0	0	0	0
P04083	P04083	6	6	6	Annexin A1	ANXA1	sp|P04083|ANXA1_HUMAN Annexin A1 OS=Homo sapiens OX=9606 GN=ANXA1 PE=1 SV=2	1	6	6	6	5	2	2	2	1	2	1	1	0	1	0	0	0	0	0	0	1	0	0	0	0	0	0	0	0	0	0	0	0	1	0	0	0	0	0	0	0	0
P04156	P04156	2	2	2	Major prion protein	PRNP	sp|P04156|PRIO_HUMAN Major prion protein OS=Homo sapiens OX=9606 GN=PRNP PE=1 SV=1	1	2	2	2	0	0	0	0	0	0	0	0	0	0	0	0	0	0	0	0	0	0	0	0	0	0	0	0	0	0	0	0	0	0	0	0	0	0	0	0	0	0
P04406	P04406	21	21	21	Glyceraldehyde-3-phosphate dehydrogenase	GAPDH	sp|P04406|G3P_HUMAN Glyceraldehyde-3-phosphate dehydrogenase OS=Homo sapiens OX=9606 GN=GAPDH PE=1 SV=3	1	21	21	21	10	5	6	5	6	6	7	9	5	8	14	9	9	8	8	6	4	5	6	8	9	7	7	6	5	6	4	4	4	3	4	3	1	1	2	2	2	1
P04632	P04632	21	21	20	Calpain small subunit 1	CAPNS1	sp|P04632|CPNS1_HUMAN Calpain small subunit 1 OS=Homo sapiens OX=9606 GN=CAPNS1 PE=1 SV=1	1	21	21	20	1	0	0	0	0	0	0	6	7	13	13	11	14	16	13	16	13	7	17	18	15	15	15	13	12	13	17	14	11	14	14	15	16	13	12	12	12	11
P04792	P04792	7	7	7	Heat shock protein beta-1	HSPB1	sp|P04792|HSPB1_HUMAN Heat shock protein beta-1 OS=Homo sapiens OX=9606 GN=HSPB1 PE=1 SV=2	1	7	7	7	2	0	0	1	0	0	1	0	0	1	2	2	2	2	7	0	1	0	0	1	1	0	0	1	0	0	0	0	0	0	0	0	0	1	0	0	0	0
P04899;P63096;P11488;P09471;P19087;A8MTJ3	P04899	14;6;2;2;2;2	13;5;1;1;1;1	8;0;0;0;0;0	Guanine nucleotide-binding protein G(i) subunit alpha-2	GNAI2	sp|P04899|GNAI2_HUMAN Guanine nucleotide-binding protein G(i) subunit alpha-2 OS=Homo sapiens OX=9606 GN=GNAI2 PE=1 SV=3	6	14	13	8	0	0	0	0	0	0	0	0	0	1	4	4	3	1	2	4	0	0	3	0	2	2	2	3	2	2	3	3	1	1	2	3	3	2	2	0	2	1
P04921	P04921	4	4	3	Glycophorin-C	GYPC	sp|P04921|GLPC_HUMAN Glycophorin-C OS=Homo sapiens OX=9606 GN=GYPC PE=1 SV=1	1	4	4	3	0	0	0	0	0	0	0	1	0	1	1	2	2	1	1	2	2	1	1	1	2	2	1	2	2	1	1	1	2	2	1	1	2	2	3	3	3	2
P05023;P13637;P50993;Q13733;P20648;P54707	P05023	41;14;13;8;3;3	41;14;13;8;3;3	41;14;13;8;3;3	Sodium/potassium-transporting ATPase subunit alpha-1	ATP1A1	sp|P05023|AT1A1_HUMAN Sodium/potassium-transporting ATPase subunit alpha-1 OS=Homo sapiens OX=9606 GN=ATP1A1 PE=1 SV=1	6	41	41	41	1	0	0	0	0	0	0	0	0	0	0	1	0	6	8	11	8	6	17	12	11	12	11	16	12	9	12	12	1	4	10	5	6	9	10	16	14	9
P05089	P05089	5	5	5	Arginase-1	ARG1	sp|P05089|ARGI1_HUMAN Arginase-1 OS=Homo sapiens OX=9606 GN=ARG1 PE=1 SV=2	1	5	5	5	0	0	0	0	0	0	0	0	0	0	1	0	0	0	0	0	0	0	0	1	2	0	0	0	0	0	0	0	0	0	0	0	0	0	0	0	0	0
P05090	P05090	10	10	10	Apolipoprotein D	APOD	sp|P05090|APOD_HUMAN Apolipoprotein D OS=Homo sapiens OX=9606 GN=APOD PE=1 SV=1	1	10	10	10	0	1	0	0	0	0	0	0	0	9	1	1	1	1	1	1	1	0	1	3	1	1	1	1	0	1	1	1	1	1	2	1	1	1	0	2	1	1
P05109	P05109	7	7	7	Protein S100-A8;Protein S100-A8, N-terminally processed	S100A8	sp|P05109|S10A8_HUMAN Protein S100-A8 OS=Homo sapiens OX=9606 GN=S100A8 PE=1 SV=1	1	7	7	7	0	0	0	0	1	0	1	0	0	0	4	0	1	0	2	0	2	0	0	1	2	0	1	2	0	0	0	0	0	0	0	0	0	0	0	0	0	0
P05141;Q9H0C2	P05141	9;3	9;3	4;0	ADP/ATP translocase 2;ADP/ATP translocase 2, N-terminally processed	SLC25A5	sp|P05141|ADT2_HUMAN ADP/ATP translocase 2 OS=Homo sapiens OX=9606 GN=SLC25A5 PE=1 SV=7	2	9	9	4	6	6	5	6	4	4	6	5	4	6	3	4	5	6	6	5	3	4	6	5	5	3	7	6	4	5	7	6	3	4	6	5	1	3	5	4	3	4
P05388;Q8NHW5	P05388;Q8NHW5	5;4	5;4	5;4	60S acidic ribosomal protein P0;60S acidic ribosomal protein P0-like	RPLP0;RPLP0P6	sp|P05388|RLA0_HUMAN 60S acidic ribosomal protein P0 OS=Homo sapiens OX=9606 GN=RPLP0 PE=1 SV=1;sp|Q8NHW5|RLA0L_HUMAN 60S acidic ribosomal protein P0-like OS=Homo sapiens OX=9606 GN=RPLP0P6 PE=5 SV=1	2	5	5	5	3	2	4	3	3	3	4	2	3	1	0	0	0	0	1	0	0	0	0	0	0	0	0	0	0	0	1	0	0	0	0	0	0	0	0	0	0	0
P05771	P05771	9	2	2	Protein kinase C beta type	PRKCB	sp|P05771|KPCB_HUMAN Protein kinase C beta type OS=Homo sapiens OX=9606 GN=PRKCB PE=1 SV=4	1	9	2	2	0	0	0	0	0	0	0	0	0	0	0	0	0	0	0	0	0	0	1	0	0	0	0	0	1	1	0	0	1	1	1	1	1	1	0	1	1	0
P05783;CON__P05784	P05783	9;4	8;3	6;2	Keratin, type I cytoskeletal 18	KRT18	sp|P05783|K1C18_HUMAN Keratin, type I cytoskeletal 18 OS=Homo sapiens OX=9606 GN=KRT18 PE=1 SV=2	2	9	8	6	8	5	2	8	5	6	5	4	4	3	3	2	2	2	2	2	2	4	3	2	3	3	4	3	3	1	3	2	2	2	2	0	0	2	1	1	0	0
P06576	P06576	18	14	14	ATP synthase subunit beta, mitochondrial	ATP5B	sp|P06576|ATPB_HUMAN ATP synthase subunit beta, mitochondrial OS=Homo sapiens OX=9606 GN=ATP5F1B PE=1 SV=3	1	18	14	14	13	10	11	13	12	11	11	12	13	12	7	7	9	10	12	10	5	3	8	8	11	9	10	9	10	10	10	11	5	4	9	3	4	5	7	4	6	5
P06702	P06702	7	7	7	Protein S100-A9	S100A9	sp|P06702|S10A9_HUMAN Protein S100-A9 OS=Homo sapiens OX=9606 GN=S100A9 PE=1 SV=1	1	7	7	7	0	0	0	0	1	0	3	0	2	1	7	0	2	0	2	1	1	0	0	1	2	0	0	2	1	0	0	0	0	0	0	0	0	0	0	2	0	0
P06733;P13929;P09104	P06733	14;2;2	13;1;1	13;1;1	Alpha-enolase	ENO1	sp|P06733|ENOA_HUMAN Alpha-enolase OS=Homo sapiens OX=9606 GN=ENO1 PE=1 SV=2	3	14	13	13	13	9	7	7	9	9	3	8	8	7	7	2	2	2	8	3	6	5	4	10	11	4	6	3	3	3	4	4	2	2	3	2	1	3	1	0	0	0
P06748	P06748	6	6	6	Nucleophosmin	NPM1	sp|P06748|NPM_HUMAN Nucleophosmin OS=Homo sapiens OX=9606 GN=NPM1 PE=1 SV=2	1	6	6	6	4	2	1	3	0	4	2	2	3	2	1	0	0	0	0	1	1	2	1	1	1	1	1	1	1	1	1	0	0	2	1	2	0	1	0	0	1	0
P06753	P06753	20	20	8	Tropomyosin alpha-3 chain	TPM3	sp|P06753|TPM3_HUMAN Tropomyosin alpha-3 chain OS=Homo sapiens OX=9606 GN=TPM3 PE=1 SV=2	1	20	20	8	2	2	3	3	0	1	2	6	13	15	15	8	11	9	10	10	3	5	9	8	8	10	8	8	10	8	11	10	5	6	7	10	9	9	7	5	6	6
P07099	P07099	10	10	10	Epoxide hydrolase 1	EPHX1	sp|P07099|HYEP_HUMAN Epoxide hydrolase 1 OS=Homo sapiens OX=9606 GN=EPHX1 PE=1 SV=1	1	10	10	10	0	0	0	0	0	0	0	0	0	0	0	0	0	0	0	0	0	0	0	0	0	0	0	0	0	0	0	0	0	0	0	0	0	0	0	0	0	0
P07195	P07195	5	4	4	L-lactate dehydrogenase B chain	LDHB	sp|P07195|LDHB_HUMAN L-lactate dehydrogenase B chain OS=Homo sapiens OX=9606 GN=LDHB PE=1 SV=2	1	5	4	4	3	4	2	3	2	2	1	4	2	0	1	0	0	0	0	0	0	1	0	0	0	0	0	0	0	0	0	0	0	0	0	0	0	0	0	0	0	0
P07339	P07339	9	9	9	Cathepsin D;Cathepsin D light chain;Cathepsin D heavy chain	CTSD	sp|P07339|CATD_HUMAN Cathepsin D OS=Homo sapiens OX=9606 GN=CTSD PE=1 SV=1	1	9	9	9	0	0	0	0	0	0	0	0	0	0	7	0	0	0	5	0	0	0	0	1	0	0	0	0	0	0	0	0	0	0	0	0	0	0	0	0	0	0
P07355;A6NMY6	P07355;A6NMY6	17;12	17;12	17;12	Annexin A2;Putative annexin A2-like protein	ANXA2;ANXA2P2	sp|P07355|ANXA2_HUMAN Annexin A2 OS=Homo sapiens OX=9606 GN=ANXA2 PE=1 SV=2;sp|A6NMY6|AXA2L_HUMAN Putative annexin A2-like protein OS=Homo sapiens OX=9606 GN=ANXA2P2 PE=5 SV=2	2	17	17	17	12	8	5	6	9	6	11	7	6	5	10	1	2	0	5	1	8	6	2	9	6	6	4	4	2	2	0	1	1	2	0	0	0	0	0	0	0	0
P07384	P07384	74	74	74	Calpain-1 catalytic subunit	CAPN1	sp|P07384|CAN1_HUMAN Calpain-1 catalytic subunit OS=Homo sapiens OX=9606 GN=CAPN1 PE=1 SV=1	1	74	74	74	8	0	1	0	0	1	0	12	12	35	46	48	50	49	48	51	41	44	52	50	49	55	47	48	48	47	48	49	39	37	53	47	52	50	42	37	41	39
P07437;Q9BUF5;CON__ENSEMBL:ENSBTAP00000025008;Q9H4B7	P07437	15;3;2;2	4;0;0;0	3;0;0;0	Tubulin beta chain	TUBB	sp|P07437|TBB5_HUMAN Tubulin beta chain OS=Homo sapiens OX=9606 GN=TUBB PE=1 SV=2	4	15	4	3	14	7	10	8	5	7	5	9	7	8	6	6	7	4	5	5	6	5	6	5	6	5	6	5	6	5	4	5	5	3	4	6	5	6	4	2	4	3
P07476	P07476	2	2	2	Involucrin	IVL	sp|P07476|INVO_HUMAN Involucrin OS=Homo sapiens OX=9606 GN=IVL PE=1 SV=2	1	2	2	2	0	0	0	0	0	0	0	0	0	0	0	0	0	0	2	0	0	0	0	0	0	0	0	0	0	0	0	0	0	0	0	0	0	0	0	0	0	0
P07602	P07602	5	5	5	Prosaposin;Saposin-A;Saposin-B-Val;Saposin-B;Saposin-C;Saposin-D	PSAP	sp|P07602|SAP_HUMAN Prosaposin OS=Homo sapiens OX=9606 GN=PSAP PE=1 SV=2	1	5	5	5	1	1	2	2	4	2	2	3	4	4	3	3	3	2	2	0	0	0	1	2	1	2	2	2	2	2	2	1	1	0	0	0	1	0	1	1	2	2
P07737	P07737	4	4	4	Profilin-1	PFN1	sp|P07737|PROF1_HUMAN Profilin-1 OS=Homo sapiens OX=9606 GN=PFN1 PE=1 SV=2	1	4	4	4	4	4	3	3	3	2	2	2	3	3	1	1	1	1	1	1	1	2	1	1	1	2	1	1	1	1	2	1	1	1	1	1	1	1	1	0	1	0
P07910	P07910	4	4	2	Heterogeneous nuclear ribonucleoproteins C1/C2	HNRNPC	sp|P07910|HNRPC_HUMAN Heterogeneous nuclear ribonucleoproteins C1/C2 OS=Homo sapiens OX=9606 GN=HNRNPC PE=1 SV=4	1	4	4	2	3	4	3	3	2	3	2	2	3	2	2	0	0	0	1	0	1	0	0	2	2	0	0	0	0	0	1	1	0	0	0	0	0	0	0	0	0	0
P08174	P08174	18	18	18	Complement decay-accelerating factor	CD55	sp|P08174|DAF_HUMAN Complement decay-accelerating factor OS=Homo sapiens OX=9606 GN=CD55 PE=1 SV=4	1	18	18	18	0	0	0	0	0	0	0	0	0	0	0	0	0	0	0	0	0	0	0	0	0	0	0	0	0	0	3	11	4	6	10	3	4	5	8	7	8	11
P08195	P08195	5	5	5	4F2 cell-surface antigen heavy chain	SLC3A2	sp|P08195|4F2_HUMAN 4F2 cell-surface antigen heavy chain OS=Homo sapiens OX=9606 GN=SLC3A2 PE=1 SV=3	1	5	5	5	2	1	1	1	2	2	2	1	2	1	0	0	0	0	0	0	0	0	0	0	0	0	0	0	0	0	0	0	0	0	0	0	0	1	0	0	0	0
P08238;Q14568;Q58FF7;Q58FF8;Q58FG1;Q58FF6	P08238	12;3;3;2;1;1	8;3;3;2;1;1	4;0;1;0;0;0	Heat shock protein HSP 90-beta	HSP90AB1	sp|P08238|HS90B_HUMAN Heat shock protein HSP 90-beta OS=Homo sapiens OX=9606 GN=HSP90AB1 PE=1 SV=4	6	12	8	4	7	5	6	6	6	6	7	4	7	7	6	5	5	4	6	6	4	5	4	5	4	4	4	4	4	6	7	5	2	2	4	4	4	4	4	4	4	4
P08670;P41219	P08670	5;1	4;1	4;1	Vimentin	VIM	sp|P08670|VIME_HUMAN Vimentin OS=Homo sapiens OX=9606 GN=VIM PE=1 SV=4	2	5	4	4	4	4	3	3	2	5	2	3	2	1	0	0	0	0	0	0	0	2	1	2	1	1	0	2	2	1	0	0	0	1	0	1	0	2	0	0	0	0
P08754	P08754	14	8	8	Guanine nucleotide-binding protein G(k) subunit alpha	GNAI3	sp|P08754|GNAI3_HUMAN Guanine nucleotide-binding protein G(i) subunit alpha-3 OS=Homo sapiens OX=9606 GN=GNAI3 PE=1 SV=3	1	14	8	8	0	0	0	0	0	0	0	0	0	0	3	3	0	0	1	1	0	0	0	0	1	0	0	2	1	2	1	1	1	1	1	1	1	1	2	0	2	1
P08758	P08758	2	2	2	Annexin A5	ANXA5	sp|P08758|ANXA5_HUMAN Annexin A5 OS=Homo sapiens OX=9606 GN=ANXA5 PE=1 SV=2	1	2	2	2	2	2	1	2	2	2	1	0	1	0	1	1	0	0	0	0	0	1	0	0	0	0	0	0	0	0	0	0	0	0	0	0	0	0	0	0	0	0
P09493	P09493	15	7	7	Tropomyosin alpha-1 chain	TPM1	sp|P09493|TPM1_HUMAN Tropomyosin alpha-1 chain OS=Homo sapiens OX=9606 GN=TPM1 PE=1 SV=2	1	15	7	7	1	0	1	1	0	0	1	5	6	13	11	4	5	4	5	5	3	4	4	3	3	5	2	3	3	5	3	4	4	5	3	7	7	4	2	1	2	2
P09543	P09543	32	32	32	2,3-cyclic-nucleotide 3-phosphodiesterase	CNP	sp|P09543|CN37_HUMAN 2,3-cyclic-nucleotide 3-phosphodiesterase OS=Homo sapiens OX=9606 GN=CNP PE=1 SV=2	1	32	32	32	0	0	1	0	0	0	0	2	1	5	12	10	13	15	13	15	6	6	11	11	13	9	9	14	11	11	18	12	6	10	15	16	12	14	14	13	12	17
P09651;A0A2R8Y4L2;Q32P51	P09651;A0A2R8Y4L2;Q32P51	5;4;3	5;4;3	4;3;2	Heterogeneous nuclear ribonucleoprotein A1;Heterogeneous nuclear ribonucleoprotein A1, N-terminally processed;Heterogeneous nuclear ribonucleoprotein A1-like 2	HNRNPA1;HNRNPA1L2	sp|P09651|ROA1_HUMAN Heterogeneous nuclear ribonucleoprotein A1 OS=Homo sapiens OX=9606 GN=HNRNPA1 PE=1 SV=5;sp|A0A2R8Y4L2|RA1L3_HUMAN Heterogeneous nuclear ribonucleoprotein A1-like 3 OS=Homo sapiens OX=9606 GN=HNRNPA1L3 PE=4 SV=1;sp|Q32P51|RA1L2_HUMAN He	3	5	5	4	4	4	3	3	2	3	4	3	1	0	0	0	0	0	0	0	0	0	1	1	0	0	0	0	0	0	0	0	1	1	0	0	0	0	0	0	0	0
P0C0L5;P0C0L4	P0C0L5;P0C0L4	6;5	6;5	5;4	Complement C4-B;Complement C4 beta chain;Complement C4-B alpha chain;C4a anaphylatoxin;C4b-B;C4d-B;Complement C4 gamma chain;Complement C4-A;Complement C4 beta chain;Complement C4-A alpha chain;C4a anaphylatoxin;C4b-A;C4d-A;Complement C4 gamma chain	C4B;C4A	sp|P0C0L5|CO4B_HUMAN Complement C4-B OS=Homo sapiens OX=9606 GN=C4B_2 PE=1 SV=2;sp|P0C0L4|CO4A_HUMAN Complement C4-A OS=Homo sapiens OX=9606 GN=C4A PE=1 SV=2	2	6	6	5	0	0	0	0	0	0	0	0	0	0	0	0	1	0	0	0	0	0	0	0	0	0	0	4	1	0	0	0	0	0	0	0	1	0	0	1	2	3
P62987;P62979;P0CG47;P0CG48	P62987;P62979;P0CG47;P0CG48	13;13;13;13	4;4;4;4	4;4;4;4	Ubiquitin-60S ribosomal protein L40;Ubiquitin;60S ribosomal protein L40;Ubiquitin-40S ribosomal protein S27a;Ubiquitin;40S ribosomal protein S27a;Polyubiquitin-B;Ubiquitin;Polyubiquitin-C;Ubiquitin	UBA52;RPS27A;UBB;UBC	sp|P62987|RL40_HUMAN Ubiquitin-60S ribosomal protein L40 OS=Homo sapiens OX=9606 GN=UBA52 PE=1 SV=2;sp|P62979|RS27A_HUMAN Ubiquitin-40S ribosomal protein S27a OS=Homo sapiens OX=9606 GN=RPS27A PE=1 SV=2;sp|P0CG47|UBB_HUMAN Polyubiquitin-B OS=Homo sapiens O	4	13	4	4	5	2	2	3	3	3	3	4	5	6	5	4	5	8	7	9	12	11	9	9	8	5	7	7	6	7	9	7	10	10	9	5	8	6	4	5	6	5
Q01105;P0DME0	Q01105;P0DME0	3;3	3;3	3;3	Protein SET;Protein SETSIP	SET;SETSIP	sp|Q01105|SET_HUMAN Protein SET OS=Homo sapiens OX=9606 GN=SET PE=1 SV=3;sp|P0DME0|SETLP_HUMAN Protein SETSIP OS=Homo sapiens OX=9606 GN=SETSIP PE=1 SV=1	2	3	3	3	3	2	2	3	3	3	2	3	3	3	1	2	3	1	2	3	1	0	1	2	1	2	1	2	2	1	1	1	1	0	1	1	0	1	1	1	1	1
P0DMV8;P0DMV9;P34931	P0DMV8;P0DMV9	42;42;15	36;36;10	32;32;10	Heat shock 70 kDa protein 1A;Heat shock 70 kDa protein 1B	HSPA1A;HSPA1B	sp|P0DMV8|HS71A_HUMAN Heat shock 70 kDa protein 1A OS=Homo sapiens OX=9606 GN=HSPA1A PE=1 SV=1;sp|P0DMV9|HS71B_HUMAN Heat shock 70 kDa protein 1B OS=Homo sapiens OX=9606 GN=HSPA1B PE=1 SV=1	3	42	36	32	5	6	7	5	3	3	4	19	8	10	17	19	21	22	20	20	13	12	20	22	23	19	21	21	19	17	18	20	14	17	13	16	15	17	17	15	17	17
P0DP25;P0DP24;P0DP23;P62203	P0DP25;P0DP24;P0DP23	4;4;4;1	4;4;4;1	4;4;4;1			sp|P0DP25|CALM3_HUMAN Calmodulin-3 OS=Homo sapiens OX=9606 GN=CALM3 PE=1 SV=1;sp|P0DP24|CALM2_HUMAN Calmodulin-2 OS=Homo sapiens OX=9606 GN=CALM2 PE=1 SV=1;sp|P0DP23|CALM1_HUMAN Calmodulin-1 OS=Homo sapiens OX=9606 GN=CALM1 PE=1 SV=1	4	4	4	4	0	0	0	0	0	0	1	0	0	0	0	0	1	2	4	0	0	0	1	1	1	1	1	1	2	1	1	1	1	2	1	1	1	1	2	0	1	0
P10114;Q9Y3L5	P10114;Q9Y3L5	10;8	3;1	3;1	Ras-related protein Rap-2a;Ras-related protein Rap-2c	RAP2A;RAP2C	sp|P10114|RAP2A_HUMAN Ras-related protein Rap-2a OS=Homo sapiens OX=9606 GN=RAP2A PE=1 SV=1;sp|Q9Y3L5|RAP2C_HUMAN Ras-related protein Rap-2c OS=Homo sapiens OX=9606 GN=RAP2C PE=1 SV=1	2	10	3	3	0	0	0	0	0	0	0	1	0	1	3	3	3	4	2	1	0	0	1	1	1	1	2	2	1	1	1	1	0	0	0	1	0	0	1	1	1	0
P10599	P10599	4	4	4	Thioredoxin	TXN	sp|P10599|THIO_HUMAN Thioredoxin OS=Homo sapiens OX=9606 GN=TXN PE=1 SV=3	1	4	4	4	2	1	1	1	1	0	1	1	1	1	3	0	1	2	4	0	0	0	0	2	0	1	0	2	0	1	0	0	0	0	0	0	0	0	0	0	0	1
P10619	P10619	2	2	2	Lysosomal protective protein;Lysosomal protective protein 32 kDa chain;Lysosomal protective protein 20 kDa chain	CTSA	sp|P10619|PPGB_HUMAN Lysosomal protective protein OS=Homo sapiens OX=9606 GN=CTSA PE=1 SV=2	1	2	2	2	0	0	0	0	0	0	0	0	0	0	0	0	0	0	0	0	0	0	0	0	0	0	0	0	0	0	0	0	0	0	0	0	0	0	0	0	0	0
P10644	P10644	14	14	12	cAMP-dependent protein kinase type I-alpha regulatory subunit;cAMP-dependent protein kinase type I-alpha regulatory subunit, N-terminally processed	PRKAR1A	sp|P10644|KAP0_HUMAN cAMP-dependent protein kinase type I-alpha regulatory subunit OS=Homo sapiens OX=9606 GN=PRKAR1A PE=1 SV=1	1	14	14	12	0	0	0	0	0	0	0	0	0	1	3	2	2	3	2	1	0	1	0	2	1	2	3	4	3	2	3	4	2	2	6	5	5	5	5	7	5	5
P10809	P10809	7	7	7	60 kDa heat shock protein, mitochondrial	HSPD1	sp|P10809|CH60_HUMAN 60 kDa heat shock protein, mitochondrial OS=Homo sapiens OX=9606 GN=HSPD1 PE=1 SV=2	1	7	7	7	6	4	2	4	5	3	6	5	5	5	2	0	0	1	2	1	3	2	1	1	2	2	1	1	0	0	0	0	1	2	1	0	0	0	0	0	1	0
P10909	P10909	9	9	9	Clusterin;Clusterin beta chain;Clusterin alpha chain	CLU	sp|P10909|CLUS_HUMAN Clusterin OS=Homo sapiens OX=9606 GN=CLU PE=1 SV=1	1	9	9	9	0	0	5	0	0	0	0	0	0	9	0	0	1	0	3	0	1	1	0	1	0	0	0	2	1	0	3	2	0	1	1	3	2	2	2	3	2	2
P11021	P11021	19	17	17	78 kDa glucose-regulated protein	HSPA5	sp|P11021|BIP_HUMAN Endoplasmic reticulum chaperone BiP OS=Homo sapiens OX=9606 GN=HSPA5 PE=1 SV=2	1	19	17	17	14	7	5	6	6	8	6	8	4	3	2	1	1	2	4	3	6	5	6	5	4	2	2	4	3	4	4	3	5	4	4	4	2	2	2	2	2	1
P11142	P11142	58	55	44	Heat shock cognate 71 kDa protein	HSPA8	sp|P11142|HSP7C_HUMAN Heat shock cognate 71 kDa protein OS=Homo sapiens OX=9606 GN=HSPA8 PE=1 SV=1	1	58	55	44	9	4	5	5	6	6	2	25	13	21	25	24	26	25	28	27	19	22	24	27	27	24	26	26	25	25	26	25	21	19	24	23	23	24	25	27	26	29
P11166	P11166	24	24	24	Solute carrier family 2, facilitated glucose transporter member 1	SLC2A1	sp|P11166|GTR1_HUMAN Solute carrier family 2, facilitated glucose transporter member 1 OS=Homo sapiens OX=9606 GN=SLC2A1 PE=1 SV=2	1	24	24	24	5	3	0	1	0	0	0	6	5	9	10	11	12	14	14	13	13	13	14	14	12	14	12	12	11	11	13	12	12	10	12	11	10	10	9	9	10	12
P11171;Q9Y2J2;Q9H4G0	P11171	66;4;2	66;4;2	66;4;2	Protein 4.1	EPB41	sp|P11171|EPB41_HUMAN Protein 4.1 OS=Homo sapiens OX=9606 GN=EPB41 PE=1 SV=4	3	66	66	66	19	0	0	0	0	1	10	24	34	43	47	47	45	49	46	45	46	38	39	42	37	38	32	32	37	34	35	34	27	31	33	38	31	34	36	38	42	38
P11233	P11233	14	14	6	Ras-related protein Ral-A	RALA	sp|P11233|RALA_HUMAN Ras-related protein Ral-A OS=Homo sapiens OX=9606 GN=RALA PE=1 SV=1	1	14	14	6	1	0	0	0	0	0	0	2	0	1	0	0	0	0	0	1	0	0	2	0	1	0	0	0	0	0	1	0	0	0	0	0	0	0	0	0	0	0
P11234	P11234	13	5	5	Ras-related protein Ral-B	RALB	sp|P11234|RALB_HUMAN Ras-related protein Ral-B OS=Homo sapiens OX=9606 GN=RALB PE=1 SV=1	1	13	5	5	1	0	0	0	0	0	0	1	0	0	0	0	0	0	0	0	0	0	1	0	0	0	0	0	0	0	0	0	0	0	0	0	0	0	0	0	0	0
P11277;Q01082;Q9H254	P11277	261;18;4	261;18;4	252;9;1	Spectrin beta chain, erythrocytic	SPTB	sp|P11277|SPTB1_HUMAN Spectrin beta chain, erythrocytic OS=Homo sapiens OX=9606 GN=SPTB PE=1 SV=5	3	261	261	252	81	17	0	1	2	3	53	120	166	200	209	213	210	211	198	208	200	179	197	186	183	181	168	159	162	168	163	164	138	135	163	148	158	142	139	126	131	127
P11279	P11279	2	2	2	Lysosome-associated membrane glycoprotein 1	LAMP1	sp|P11279|LAMP1_HUMAN Lysosome-associated membrane glycoprotein 1 OS=Homo sapiens OX=9606 GN=LAMP1 PE=1 SV=3	1	2	2	2	0	0	0	0	0	0	0	0	0	0	0	0	0	0	0	0	0	0	0	1	0	0	0	0	0	0	0	0	0	0	0	0	0	0	0	0	0	0
P12273	P12273	9	9	9	Prolactin-inducible protein	PIP	sp|P12273|PIP_HUMAN Prolactin-inducible protein OS=Homo sapiens OX=9606 GN=PIP PE=1 SV=1	1	9	9	9	1	1	2	1	2	1	2	1	0	8	1	0	0	0	0	2	2	0	1	2	3	1	2	2	2	0	0	0	0	0	0	0	1	0	0	4	0	0
P13489	P13489	7	7	7	Ribonuclease inhibitor	RNH1	sp|P13489|RINI_HUMAN Ribonuclease inhibitor OS=Homo sapiens OX=9606 GN=RNH1 PE=1 SV=2	1	7	7	7	0	0	0	0	0	0	0	0	0	1	6	4	4	2	1	0	0	0	1	0	0	0	0	0	0	0	0	0	0	0	0	0	0	0	0	0	0	0
P13533;P12883	P13533;P12883	2;1	2;1	2;1	Myosin-6;Myosin-7	MYH6;MYH7	sp|P13533|MYH6_HUMAN Myosin-6 OS=Homo sapiens OX=9606 GN=MYH6 PE=1 SV=5;sp|P12883|MYH7_HUMAN Myosin-7 OS=Homo sapiens OX=9606 GN=MYH7 PE=1 SV=5	2	2	2	2	1	1	1	1	0	1	1	1	1	0	0	0	0	0	0	0	0	0	0	0	0	0	0	0	0	0	0	0	0	0	0	0	0	0	0	0	0	0
P13639	P13639	5	5	5	Elongation factor 2	EEF2	sp|P13639|EF2_HUMAN Elongation factor 2 OS=Homo sapiens OX=9606 GN=EEF2 PE=1 SV=4	1	5	5	5	3	2	2	1	3	2	2	1	2	0	0	0	0	0	1	0	0	0	0	0	0	0	0	0	0	0	0	0	0	0	0	1	0	0	0	0	0	0
P13798	P13798	9	9	9	Acylamino-acid-releasing enzyme	APEH	sp|P13798|ACPH_HUMAN Acylamino-acid-releasing enzyme OS=Homo sapiens OX=9606 GN=APEH PE=1 SV=4	1	9	9	9	0	0	0	0	0	0	0	0	0	0	0	0	0	0	0	0	0	0	0	0	0	0	0	0	0	0	0	0	0	0	0	0	0	0	0	0	0	0
P13987	P13987	7	7	7	CD59 glycoprotein	CD59	sp|P13987|CD59_HUMAN CD59 glycoprotein OS=Homo sapiens OX=9606 GN=CD59 PE=1 SV=1	1	7	7	7	0	0	0	0	0	0	0	3	0	0	2	2	2	4	3	3	3	1	4	3	4	4	4	2	3	2	3	3	1	1	3	3	3	3	2	4	3	3
P14415	P14415	6	6	6	Sodium/potassium-transporting ATPase subunit beta-2	ATP1B2	sp|P14415|AT1B2_HUMAN Sodium/potassium-transporting ATPase subunit beta-2 OS=Homo sapiens OX=9606 GN=ATP1B2 PE=1 SV=3	1	6	6	6	0	0	0	0	0	0	0	0	0	0	0	0	0	0	0	0	0	0	0	0	0	0	0	0	0	0	0	0	0	0	0	0	0	0	0	0	0	0
P14618	P14618	11	11	10	Pyruvate kinase PKM	PKM	sp|P14618|KPYM_HUMAN Pyruvate kinase PKM OS=Homo sapiens OX=9606 GN=PKM PE=1 SV=4	1	11	11	10	10	5	3	4	3	6	3	4	4	2	2	1	1	1	4	0	1	3	1	1	1	0	1	0	2	0	0	0	0	2	0	1	0	1	0	0	0	0
P14672	P14672	5	5	5	Solute carrier family 2, facilitated glucose transporter member 4	SLC2A4	sp|P14672|GLUT4_HUMAN Solute carrier family 2, facilitated glucose transporter member 4 OS=Homo sapiens OX=9606 GN=SLC2A4 PE=1 SV=1	1	5	5	5	0	0	0	0	0	0	0	0	0	0	0	0	0	0	0	0	0	0	0	0	0	0	0	0	0	0	0	0	0	0	0	0	0	0	0	0	0	0
P14735	P14735	12	12	12	Insulin-degrading enzyme	IDE	sp|P14735|IDE_HUMAN Insulin-degrading enzyme OS=Homo sapiens OX=9606 GN=IDE PE=1 SV=4	1	12	12	12	0	0	0	0	0	0	0	0	0	0	0	0	0	0	0	0	0	0	0	0	0	0	0	0	0	0	0	0	0	1	0	0	0	0	0	0	0	0
P14923	P14923	26	26	24	Junction plakoglobin	JUP	sp|P14923|PLAK_HUMAN Junction plakoglobin OS=Homo sapiens OX=9606 GN=JUP PE=1 SV=3	1	26	26	24	6	0	1	0	0	2	4	0	0	1	0	0	0	1	15	0	15	0	0	3	0	10	0	0	0	0	0	0	0	0	0	0	1	0	0	0	0	0
P15880	P15880	2	2	2	40S ribosomal protein S2	RPS2	sp|P15880|RS2_HUMAN 40S ribosomal protein S2 OS=Homo sapiens OX=9606 GN=RPS2 PE=1 SV=2	1	2	2	2	2	1	1	1	1	1	1	1	1	1	0	0	0	0	0	0	1	1	0	0	1	0	0	0	0	0	0	0	1	0	0	0	0	0	0	0	0	0
P15924	P15924	92	92	92	Desmoplakin	DSP	sp|P15924|DESP_HUMAN Desmoplakin OS=Homo sapiens OX=9606 GN=DSP PE=1 SV=3	1	92	92	92	17	0	0	0	0	4	11	0	0	0	0	2	1	0	58	0	50	1	0	11	0	21	0	0	0	2	1	1	0	0	0	0	0	1	0	0	0	2
P16070	P16070	14	14	14	CD44 antigen	CD44	sp|P16070|CD44_HUMAN CD44 antigen OS=Homo sapiens OX=9606 GN=CD44 PE=1 SV=3	1	14	14	14	2	2	3	1	2	2	3	4	4	3	3	3	7	8	7	7	7	4	6	5	7	8	8	8	8	9	9	8	9	8	8	7	8	9	7	6	8	8
P16157	P16157	175	175	166	Ankyrin-1	ANK1	sp|P16157|ANK1_HUMAN Ankyrin-1 OS=Homo sapiens OX=9606 GN=ANK1 PE=1 SV=3	1	175	175	166	61	15	0	0	0	1	36	73	95	126	126	130	133	133	128	136	144	143	137	132	131	127	125	121	126	131	131	129	147	139	132	131	132	130	114	108	110	101
P16452	P16452	81	81	81	Erythrocyte membrane protein band 4.2	EPB42	sp|P16452|EPB42_HUMAN Protein 4.2 OS=Homo sapiens OX=9606 GN=EPB42 PE=1 SV=3	1	81	81	81	21	2	1	1	0	0	4	20	32	45	42	48	41	46	47	46	43	50	47	48	48	50	49	47	54	52	55	54	61	59	57	65	63	60	55	53	58	57
P16615;O14983;Q93084	P16615	19;5;2	19;5;2	19;5;2	Sarcoplasmic/endoplasmic reticulum calcium ATPase 2	ATP2A2	sp|P16615|AT2A2_HUMAN Sarcoplasmic/endoplasmic reticulum calcium ATPase 2 OS=Homo sapiens OX=9606 GN=ATP2A2 PE=1 SV=1	3	19	19	19	9	10	12	11	11	14	9	15	11	12	8	6	5	7	6	9	5	3	7	5	7	7	8	10	7	7	8	7	5	2	6	4	4	4	3	6	4	3
P16671	P16671	3	3	3	Platelet glycoprotein 4	CD36	sp|P16671|CD36_HUMAN Platelet glycoprotein 4 OS=Homo sapiens OX=9606 GN=CD36 PE=1 SV=2	1	3	3	3	0	0	0	0	0	0	0	0	0	0	0	0	0	0	0	0	0	0	0	0	0	0	0	0	0	0	0	0	0	0	0	0	0	0	0	0	0	0
P16989;P67809;Q9Y2T7	P16989;P67809;Q9Y2T7	2;1;1	2;1;1	2;1;1	Y-box-binding protein 3;Nuclease-sensitive element-binding protein 1;Y-box-binding protein 2	YBX3;YBX1;YBX2	sp|P16989|YBOX3_HUMAN Y-box-binding protein 3 OS=Homo sapiens OX=9606 GN=YBX3 PE=1 SV=4;sp|P67809|YBOX1_HUMAN Y-box-binding protein 1 OS=Homo sapiens OX=9606 GN=YBX1 PE=1 SV=3;sp|Q9Y2T7|YBOX2_HUMAN Y-box-binding protein 2 OS=Homo sapiens OX=9606 GN=YBX2 PE	3	2	2	2	0	0	1	0	0	0	1	0	0	0	0	0	1	1	2	1	0	0	0	0	0	1	0	0	0	0	1	1	0	0	0	0	0	0	0	0	0	0
P17066;P48741	P17066	14;6	2;1	2;1	Heat shock 70 kDa protein 6	HSPA6	sp|P17066|HSP76_HUMAN Heat shock 70 kDa protein 6 OS=Homo sapiens OX=9606 GN=HSPA6 PE=1 SV=2	2	14	2	2	6	4	8	5	4	3	3	8	6	8	8	9	9	10	9	9	9	9	9	8	11	9	10	10	10	9	8	8	9	8	7	7	8	9	8	10	7	9
P17252;P05129	P17252	12;2	12;2	5;1	Protein kinase C alpha type	PRKCA	sp|P17252|KPCA_HUMAN Protein kinase C alpha type OS=Homo sapiens OX=9606 GN=PRKCA PE=1 SV=4	2	12	12	5	0	0	0	0	0	0	0	0	0	0	1	0	0	0	1	0	1	0	1	1	0	0	0	0	1	2	0	0	2	1	1	1	1	1	0	1	1	0
P17612;P22694	P17612;P22694	6;3	6;3	6;3	cAMP-dependent protein kinase catalytic subunit alpha;cAMP-dependent protein kinase catalytic subunit beta	PRKACA;PRKACB	sp|P17612|KAPCA_HUMAN cAMP-dependent protein kinase catalytic subunit alpha OS=Homo sapiens OX=9606 GN=PRKACA PE=1 SV=2;sp|P22694|KAPCB_HUMAN cAMP-dependent protein kinase catalytic subunit beta OS=Homo sapiens OX=9606 GN=PRKACB PE=1 SV=2	2	6	6	6	0	0	0	0	0	0	0	0	0	0	0	0	0	0	0	0	0	0	0	0	0	0	0	0	0	0	0	0	0	0	0	1	1	1	1	0	1	1
P17813	P17813	2	2	2	Endoglin	ENG	sp|P17813|EGLN_HUMAN Endoglin OS=Homo sapiens OX=9606 GN=ENG PE=1 SV=2	1	2	2	2	0	0	0	0	0	0	0	0	0	0	0	0	0	0	0	0	0	0	0	0	0	0	0	0	0	0	0	0	0	0	0	0	0	0	0	0	1	1
P17927;Q2VPA4	P17927	51;9	51;9	51;9	Complement receptor type 1	CR1	sp|P17927|CR1_HUMAN Complement receptor type 1 OS=Homo sapiens OX=9606 GN=CR1 PE=1 SV=3	2	51	51	51	0	0	0	0	0	0	0	0	0	0	1	0	1	2	2	4	1	1	9	12	18	19	28	40	46	49	41	38	19	8	15	10	9	8	4	1	5	4
P18433	P18433	2	2	2	Receptor-type tyrosine-protein phosphatase alpha	PTPRA	sp|P18433|PTPRA_HUMAN Receptor-type tyrosine-protein phosphatase alpha OS=Homo sapiens OX=9606 GN=PTPRA PE=1 SV=3	1	2	2	2	0	0	0	0	0	0	0	0	0	0	0	0	0	0	0	0	0	0	0	0	0	0	0	0	0	1	1	1	0	0	0	1	0	0	1	2	2	1
P18577	P18577	11	11	7	Blood group Rh(CE) polypeptide	RHCE	sp|P18577|RHCE_HUMAN Blood group Rh(CE) polypeptide OS=Homo sapiens OX=9606 GN=RHCE PE=1 SV=2	1	11	11	7	0	0	0	0	0	0	0	1	0	2	2	4	4	4	6	8	3	1	6	7	5	5	7	8	7	7	8	8	2	2	5	3	4	4	3	4	4	5
P19256	P19256	5	5	5	Lymphocyte function-associated antigen 3	CD58	sp|P19256|LFA3_HUMAN Lymphocyte function-associated antigen 3 OS=Homo sapiens OX=9606 GN=CD58 PE=1 SV=1	1	5	5	5	0	0	0	0	0	0	0	0	0	0	0	0	0	0	0	0	0	0	0	0	0	0	0	0	0	0	0	0	0	0	0	0	0	0	0	0	0	0
P19338	P19338	6	6	6	Nucleolin	NCL	sp|P19338|NUCL_HUMAN Nucleolin OS=Homo sapiens OX=9606 GN=NCL PE=1 SV=3	1	6	6	6	6	4	3	2	2	3	4	3	3	2	2	0	0	1	0	0	0	0	2	1	2	1	1	0	1	0	1	0	0	0	0	0	0	1	0	1	0	0
P19971	P19971	2	2	2	Thymidine phosphorylase	TYMP	sp|P19971|TYPH_HUMAN Thymidine phosphorylase OS=Homo sapiens OX=9606 GN=TYMP PE=1 SV=2	1	2	2	2	0	0	0	0	0	0	0	0	0	0	0	0	0	0	0	0	0	0	0	0	0	0	0	0	0	0	0	0	0	0	0	0	0	0	0	0	0	0
P20020;Q16720;Q01814	P20020	47;14;12	27;1;2	27;1;2	Plasma membrane calcium-transporting ATPase 1	ATP2B1	sp|P20020|AT2B1_HUMAN Plasma membrane calcium-transporting ATPase 1 OS=Homo sapiens OX=9606 GN=ATP2B1 PE=1 SV=4	3	47	27	27	0	0	0	0	0	0	0	0	0	7	9	13	11	15	14	18	13	9	18	16	17	16	14	13	13	15	13	13	9	11	16	14	12	13	12	16	20	28
P20339	P20339	10	7	7	Ras-related protein Rab-5A	RAB5A	sp|P20339|RAB5A_HUMAN Ras-related protein Rab-5A OS=Homo sapiens OX=9606 GN=RAB5A PE=1 SV=2	1	10	7	7	1	1	0	1	1	1	1	1	1	2	2	3	3	2	3	3	2	0	3	2	3	2	2	3	4	4	3	2	1	2	2	2	4	3	4	4	3	3
P20340	P20340	11	6	4	Ras-related protein Rab-6A	RAB6A	sp|P20340|RAB6A_HUMAN Ras-related protein Rab-6A OS=Homo sapiens OX=9606 GN=RAB6A PE=1 SV=3	1	11	6	4	0	0	0	0	0	0	0	0	0	1	1	1	2	1	1	1	0	1	1	1	1	1	1	1	1	1	1	1	1	1	1	1	1	1	1	1	1	1
P21796	P21796	17	17	17	Voltage-dependent anion-selective channel protein 1	VDAC1	sp|P21796|VDAC1_HUMAN Voltage-dependent anion-selective channel protein 1 OS=Homo sapiens OX=9606 GN=VDAC1 PE=1 SV=2	1	17	17	17	11	10	14	13	11	12	14	12	13	12	12	12	11	10	12	10	4	3	8	10	10	10	10	12	13	9	10	7	2	1	7	7	4	5	7	6	9	6
P21964	P21964	5	5	5	Catechol O-methyltransferase	COMT	sp|P21964|COMT_HUMAN Catechol O-methyltransferase OS=Homo sapiens OX=9606 GN=COMT PE=1 SV=2	1	5	5	5	0	0	0	0	0	0	0	0	0	0	0	0	0	0	0	0	0	0	0	0	0	0	0	0	0	0	0	0	0	0	0	0	0	0	0	0	0	0
P21980	P21980	9	9	9	Protein-glutamine gamma-glutamyltransferase 2	TGM2	sp|P21980|TGM2_HUMAN Protein-glutamine gamma-glutamyltransferase 2 OS=Homo sapiens OX=9606 GN=TGM2 PE=1 SV=2	1	9	9	9	0	0	0	0	0	0	0	0	1	4	7	7	5	2	1	0	0	0	0	0	0	0	0	0	0	0	0	0	0	0	0	0	0	0	0	0	0	0
P22303	P22303	16	16	16	Acetylcholinesterase	ACHE	sp|P22303|ACES_HUMAN Acetylcholinesterase OS=Homo sapiens OX=9606 GN=ACHE PE=1 SV=1	1	16	16	16	1	0	0	0	0	0	0	0	0	0	0	0	0	0	0	0	0	0	0	1	0	0	0	0	0	0	0	0	0	0	0	0	0	0	1	2	3	2
P22392;O60361;P15531	P22392;O60361;P15531	3;2;2	3;2;2	3;2;2	Nucleoside diphosphate kinase B;Putative nucleoside diphosphate kinase;Nucleoside diphosphate kinase A	NME2;NME2P1;NME1	sp|P22392|NDKB_HUMAN Nucleoside diphosphate kinase B OS=Homo sapiens OX=9606 GN=NME2 PE=1 SV=1;sp|O60361|NDK8_HUMAN Putative nucleoside diphosphate kinase OS=Homo sapiens OX=9606 GN=NME2P1 PE=5 SV=1;sp|P15531|NDKA_HUMAN Nucleoside diphosphate kinase A OS=H	3	3	3	3	2	2	1	2	2	0	1	1	1	3	1	0	1	0	0	1	1	0	0	0	0	0	1	1	1	0	0	1	1	0	1	0	1	0	0	0	0	0
P22528;P35321	P22528;P35321	4;3	4;3	4;3	Cornifin-B;Cornifin-A	SPRR1B;SPRR1A	sp|P22528|SPR1B_HUMAN Cornifin-B OS=Homo sapiens OX=9606 GN=SPRR1B PE=1 SV=2;sp|P35321|SPR1A_HUMAN Cornifin-A OS=Homo sapiens OX=9606 GN=SPRR1A PE=1 SV=2	2	4	4	4	2	0	0	0	0	1	2	0	0	0	2	0	0	0	4	0	2	0	0	2	0	2	0	1	0	2	0	0	0	0	0	0	0	0	0	0	0	0
P22532	P22532	6	3	2	Small proline-rich protein 2D	SPRR2D	sp|P22532|SPR2D_HUMAN Small proline-rich protein 2D OS=Homo sapiens OX=9606 GN=SPRR2D PE=2 SV=2	1	6	3	2	2	0	0	0	0	1	0	0	0	0	1	0	0	0	5	0	1	0	0	1	0	0	0	1	0	0	0	0	0	0	0	0	0	0	0	0	0	0
P22626	P22626	5	4	4	Heterogeneous nuclear ribonucleoproteins A2/B1	HNRNPA2B1	sp|P22626|ROA2_HUMAN Heterogeneous nuclear ribonucleoproteins A2/B1 OS=Homo sapiens OX=9606 GN=HNRNPA2B1 PE=1 SV=2	1	5	4	4	4	3	3	2	3	4	4	2	3	3	0	0	0	0	0	0	2	2	1	0	0	0	0	0	1	0	0	1	0	1	1	1	1	1	0	0	0	0
P22735	P22735	6	6	6	Protein-glutamine gamma-glutamyltransferase K	TGM1	sp|P22735|TGM1_HUMAN Protein-glutamine gamma-glutamyltransferase K OS=Homo sapiens OX=9606 GN=TGM1 PE=1 SV=4	1	6	6	6	1	0	0	0	0	0	0	0	0	0	0	0	0	0	3	0	0	0	0	0	0	0	0	1	0	0	0	0	0	0	0	0	0	1	0	0	0	0
P23276	P23276	31	31	31	Kell blood group glycoprotein	KEL	sp|P23276|KELL_HUMAN Kell blood group glycoprotein OS=Homo sapiens OX=9606 GN=KEL PE=1 SV=2	1	31	31	31	0	0	0	0	0	0	0	0	0	3	7	9	9	8	9	9	6	9	10	12	13	11	13	15	13	18	19	19	11	10	18	16	15	20	20	23	22	23
P23396	P23396	3	3	3	40S ribosomal protein S3	RPS3	sp|P23396|RS3_HUMAN 40S ribosomal protein S3 OS=Homo sapiens OX=9606 GN=RPS3 PE=1 SV=2	1	3	3	3	3	0	1	2	1	3	2	0	1	1	2	1	2	2	3	2	0	1	1	1	1	2	0	1	2	1	0	0	0	0	0	0	0	0	0	0	0	0
P23490	P23490	2	2	2	Loricrin	LOR	sp|P23490|LORI_HUMAN Loricrin OS=Homo sapiens OX=9606 GN=LORICRIN PE=1 SV=2	1	2	2	2	1	0	0	0	0	0	0	0	0	0	0	0	0	0	1	0	1	0	0	2	0	0	0	2	0	0	0	0	0	0	0	0	0	0	0	0	0	0
P23528;Q9Y281	P23528	3;1	3;1	3;1	Cofilin-1	CFL1	sp|P23528|COF1_HUMAN Cofilin-1 OS=Homo sapiens OX=9606 GN=CFL1 PE=1 SV=3	2	3	3	3	3	1	1	1	1	1	1	0	1	2	2	1	2	0	1	0	2	0	0	0	0	0	0	1	0	0	0	0	0	0	0	0	0	0	0	0	0	0
P23634	P23634	69	69	49	Plasma membrane calcium-transporting ATPase 4	ATP2B4	sp|P23634|AT2B4_HUMAN Plasma membrane calcium-transporting ATPase 4 OS=Homo sapiens OX=9606 GN=ATP2B4 PE=1 SV=2	1	69	69	49	0	0	0	0	0	0	0	0	0	15	23	28	26	29	29	39	26	21	34	36	33	37	29	33	35	37	35	35	22	26	30	28	27	32	33	36	40	46
P24539	P24539	11	11	11	ATP synthase F(0) complex subunit B1, mitochondrial	ATP5F1	sp|P24539|AT5F1_HUMAN ATP synthase F(0) complex subunit B1, mitochondrial OS=Homo sapiens OX=9606 GN=ATP5PB PE=1 SV=2	1	11	11	11	7	3	4	5	4	4	4	4	6	6	5	4	5	7	4	5	3	2	6	5	4	4	4	5	4	7	3	2	2	0	4	4	4	3	4	3	3	2
P25311	P25311	9	9	9	Zinc-alpha-2-glycoprotein	AZGP1	sp|P25311|ZA2G_HUMAN Zinc-alpha-2-glycoprotein OS=Homo sapiens OX=9606 GN=AZGP1 PE=1 SV=2	1	9	9	9	2	1	1	0	0	1	1	0	0	7	4	0	0	0	0	0	4	0	3	7	4	1	1	6	0	0	0	0	0	0	0	0	0	0	0	1	0	0
P25445	P25445	9	9	9	Tumor necrosis factor receptor superfamily member 6	FAS	sp|P25445|TNR6_HUMAN Tumor necrosis factor receptor superfamily member 6 OS=Homo sapiens OX=9606 GN=FAS PE=1 SV=1	1	9	9	9	0	0	0	0	0	0	0	0	0	0	0	0	0	0	0	0	0	0	0	0	0	0	0	0	1	1	1	1	0	0	1	0	1	2	0	0	1	2
P25686	P25686	3	3	3	DnaJ homolog subfamily B member 2	DNAJB2	sp|P25686|DNJB2_HUMAN DnaJ homolog subfamily B member 2 OS=Homo sapiens OX=9606 GN=DNAJB2 PE=1 SV=3	1	3	3	3	1	1	1	1	1	1	1	1	1	1	1	1	1	1	1	0	0	0	2	2	2	1	1	1	1	1	2	1	1	0	1	1	1	0	0	0	0	0
P25705	P25705	27	26	26	ATP synthase subunit alpha, mitochondrial	ATP5A1	sp|P25705|ATPA_HUMAN ATP synthase subunit alpha, mitochondrial OS=Homo sapiens OX=9606 GN=ATP5F1A PE=1 SV=1	1	27	26	26	16	18	16	17	16	18	17	18	19	20	13	13	10	13	13	11	9	7	15	14	11	13	16	11	14	12	13	11	5	11	12	9	11	10	7	8	10	8
P26447	P26447	6	6	6	Protein S100-A4	S100A4	sp|P26447|S10A4_HUMAN Protein S100-A4 OS=Homo sapiens OX=9606 GN=S100A4 PE=1 SV=1	1	6	6	6	2	2	1	1	0	1	0	2	1	3	6	5	4	1	6	6	4	2	4	4	6	3	5	6	5	6	5	4	3	2	4	4	4	4	4	5	5	5
P26599	P26599	3	3	3	Polypyrimidine tract-binding protein 1	PTBP1	sp|P26599|PTBP1_HUMAN Polypyrimidine tract-binding protein 1 OS=Homo sapiens OX=9606 GN=PTBP1 PE=1 SV=2	1	3	3	3	1	1	1	1	1	1	1	1	1	1	1	1	0	1	1	0	0	1	1	0	1	0	1	1	1	0	1	0	0	0	0	0	0	0	0	0	0	0
P26678	P26678	3	3	3	Cardiac phospholamban	PLN	sp|P26678|PPLA_HUMAN Cardiac phospholamban OS=Homo sapiens OX=9606 GN=PLN PE=1 SV=1	1	3	3	3	1	1	1	1	1	1	0	1	1	2	2	2	1	2	2	1	2	3	1	2	2	2	2	2	1	1	1	1	3	3	1	1	1	1	1	2	2	1
P27105;Q8TAV4	P27105	41;1	41;1	41;1	Erythrocyte band 7 integral membrane protein	STOM	sp|P27105|STOM_HUMAN Stomatin OS=Homo sapiens OX=9606 GN=STOM PE=1 SV=3	2	41	41	41	12	1	0	1	0	0	0	12	16	22	22	23	22	23	25	25	29	27	27	24	27	26	26	27	30	28	33	30	32	31	32	37	37	33	31	24	23	23
P27362	P27362	9	9	9	Phosphoglycerate kinase	PGK	sp|P27362|PGK_PLAF7 Phosphoglycerate kinase OS=Plasmodium falciparum (isolate 3D7) OX=36329 GN=PGK PE=1 SV=1	1	9	9	9	0	0	0	0	0	0	0	0	0	2	8	6	7	8	6	4	2	0	3	2	3	2	2	2	1	0	0	0	0	0	0	0	0	0	0	0	0	0
P27482	P27482	2	2	2	Calmodulin-like protein 3	CALML3	sp|P27482|CALL3_HUMAN Calmodulin-like protein 3 OS=Homo sapiens OX=9606 GN=CALML3 PE=1 SV=2	1	2	2	2	0	0	0	0	0	0	0	0	0	0	0	0	0	0	1	0	0	0	0	0	0	0	0	0	0	0	0	0	0	0	0	0	0	0	0	0	0	0
P27797	P27797	5	5	5	Calreticulin	CALR	sp|P27797|CALR_HUMAN Calreticulin OS=Homo sapiens OX=9606 GN=CALR PE=1 SV=1	1	5	5	5	2	2	1	1	1	1	2	1	1	1	2	5	3	5	4	4	0	1	2	1	4	3	5	2	2	1	1	1	0	0	0	0	0	0	0	0	0	0
P27824	P27824	5	5	5	Calnexin	CANX	sp|P27824|CALX_HUMAN Calnexin OS=Homo sapiens OX=9606 GN=CANX PE=1 SV=2	1	5	5	5	1	1	2	0	0	1	1	0	0	0	2	2	4	3	3	4	1	0	3	1	3	3	2	3	3	2	4	2	0	0	1	1	2	1	2	3	2	1
P28289;Q9NZQ9	P28289	22;1	22;1	22;1	Tropomodulin-1	TMOD1	sp|P28289|TMOD1_HUMAN Tropomodulin-1 OS=Homo sapiens OX=9606 GN=TMOD1 PE=1 SV=1	2	22	22	22	0	0	0	0	0	0	0	6	14	20	21	20	15	13	13	8	3	3	7	6	6	7	5	4	5	3	7	4	2	2	4	2	1	2	0	2	4	1
P28907	P28907	8	8	8	ADP-ribosyl cyclase/cyclic ADP-ribose hydrolase 1	CD38	sp|P28907|CD38_HUMAN ADP-ribosyl cyclase/cyclic ADP-ribose hydrolase 1 OS=Homo sapiens OX=9606 GN=CD38 PE=1 SV=2	1	8	8	8	0	0	0	0	0	0	0	0	0	0	0	0	0	0	0	0	0	0	1	1	0	0	0	0	0	0	0	0	0	0	0	0	0	0	0	0	1	0
P29144	P29144	7	7	7	Tripeptidyl-peptidase 2	TPP2	sp|P29144|TPP2_HUMAN Tripeptidyl-peptidase 2 OS=Homo sapiens OX=9606 GN=TPP2 PE=1 SV=4	1	7	7	7	0	0	0	0	0	0	0	0	0	0	1	2	1	3	7	7	2	0	2	0	1	0	0	0	0	0	0	0	0	0	0	0	0	0	0	0	0	0
P29508	P29508	17	17	7	Serpin B3	SERPINB3	sp|P29508|SPB3_HUMAN Serpin B3 OS=Homo sapiens OX=9606 GN=SERPINB3 PE=1 SV=2	1	17	17	7	3	0	0	0	0	0	1	0	0	0	9	0	3	0	7	0	6	0	1	10	13	0	1	4	0	0	0	0	0	0	0	0	0	0	0	0	0	0
P29972	P29972	6	6	6	Aquaporin-1	AQP1	sp|P29972|AQP1_HUMAN Aquaporin-1 OS=Homo sapiens OX=9606 GN=AQP1 PE=1 SV=3	1	6	6	6	1	0	0	0	0	0	0	0	1	2	1	1	4	5	6	6	4	4	5	5	5	5	6	5	4	5	5	5	4	4	5	6	6	6	5	5	4	5
P30041	P30041	4	4	4	Peroxiredoxin-6	PRDX6	sp|P30041|PRDX6_HUMAN Peroxiredoxin-6 OS=Homo sapiens OX=9606 GN=PRDX6 PE=1 SV=3	1	4	4	4	4	2	0	2	2	1	2	0	1	0	1	0	0	0	1	0	0	1	0	1	1	0	0	0	0	0	0	0	0	0	0	0	0	0	0	0	1	0
P30043	P30043	3	3	3	Flavin reductase (NADPH)	BLVRB	sp|P30043|BLVRB_HUMAN Flavin reductase (NADPH) OS=Homo sapiens OX=9606 GN=BLVRB PE=1 SV=3	1	3	3	3	0	0	0	0	0	0	0	0	0	2	2	2	1	1	0	2	1	0	1	0	0	1	0	0	1	2	1	0	0	1	1	1	1	2	1	0	1	0
P30101	P30101	4	4	4	Protein disulfide-isomerase A3	PDIA3	sp|P30101|PDIA3_HUMAN Protein disulfide-isomerase A3 OS=Homo sapiens OX=9606 GN=PDIA3 PE=1 SV=4	1	4	4	4	3	1	2	2	2	1	0	1	2	0	0	1	0	0	0	0	0	0	1	0	0	1	0	0	0	0	0	0	1	0	0	0	0	0	0	0	0	0
P30153	P30153	16	16	12	Serine/threonine-protein phosphatase 2A 65 kDa regulatory subunit A alpha isoform	PPP2R1A	sp|P30153|2AAA_HUMAN Serine/threonine-protein phosphatase 2A 65 kDa regulatory subunit A alpha isoform OS=Homo sapiens OX=9606 GN=PPP2R1A PE=1 SV=4	1	16	16	12	0	0	0	1	0	0	0	0	0	1	6	6	4	5	8	7	2	3	3	6	9	6	8	9	11	8	9	8	2	3	10	7	8	9	10	11	11	9
P30825;P52569	P30825;P52569	2;1	2;1	2;1	High affinity cationic amino acid transporter 1;Cationic amino acid transporter 2	SLC7A1;SLC7A2	sp|P30825|CTR1_HUMAN High affinity cationic amino acid transporter 1 OS=Homo sapiens OX=9606 GN=SLC7A1 PE=1 SV=1;sp|P52569|CTR2_HUMAN Cationic amino acid transporter 2 OS=Homo sapiens OX=9606 GN=SLC7A2 PE=1 SV=2	2	2	2	2	0	0	0	0	0	0	0	0	0	0	0	0	0	0	0	0	0	0	0	0	0	0	0	0	0	0	0	0	0	0	0	0	0	0	0	0	0	0
P31025;Q5VSP4	P31025;Q5VSP4	2;1	2;1	2;1	Lipocalin-1;Putative lipocalin 1-like protein 1	LCN1;LCN1P1	sp|P31025|LCN1_HUMAN Lipocalin-1 OS=Homo sapiens OX=9606 GN=LCN1 PE=1 SV=1;sp|Q5VSP4|LC1L1_HUMAN Putative lipocalin 1-like protein 1 OS=Homo sapiens OX=9606 GN=LCN1P1 PE=5 SV=1	2	2	2	2	0	0	0	0	1	0	0	0	0	1	0	0	0	0	0	2	0	0	0	0	0	0	0	0	0	0	0	0	0	0	0	0	0	0	0	0	0	0
P31151	P31151	12	12	8	Protein S100-A7	S100A7	sp|P31151|S10A7_HUMAN Protein S100-A7 OS=Homo sapiens OX=9606 GN=S100A7 PE=1 SV=4	1	12	12	8	2	0	2	0	0	2	0	0	1	0	10	0	2	1	8	4	4	0	2	9	8	5	6	6	4	0	0	0	0	0	2	3	0	0	0	0	0	0
P31944	P31944	12	12	12	Caspase-14;Caspase-14 subunit p17, mature form;Caspase-14 subunit p10, mature form;Caspase-14 subunit p20, intermediate form;Caspase-14 subunit p8, intermediate form	CASP14	sp|P31944|CASPE_HUMAN Caspase-14 OS=Homo sapiens OX=9606 GN=CASP14 PE=1 SV=2	1	12	12	12	0	0	0	0	0	0	0	0	0	0	0	0	0	0	6	0	1	0	1	4	5	0	1	1	0	1	0	0	0	0	0	0	0	0	0	0	0	0
P31946	P31946	4	2	2	14-3-3 protein beta/alpha;14-3-3 protein beta/alpha, N-terminally processed	YWHAB	sp|P31946|1433B_HUMAN 14-3-3 protein beta/alpha OS=Homo sapiens OX=9606 GN=YWHAB PE=1 SV=3	1	4	2	2	3	1	1	2	1	2	2	2	2	2	2	2	2	2	2	2	2	1	1	2	1	1	2	2	2	2	1	1	2	1	2	2	1	1	1	1	1	1
P31947;P27348;Q04917	P31947;P27348;Q04917	4;2;2	2;0;0	2;0;0	14-3-3 protein sigma;14-3-3 protein theta;14-3-3 protein eta	SFN;YWHAQ;YWHAH	sp|P31947|1433S_HUMAN 14-3-3 protein sigma OS=Homo sapiens OX=9606 GN=SFN PE=1 SV=1;sp|P27348|1433T_HUMAN 14-3-3 protein theta OS=Homo sapiens OX=9606 GN=YWHAQ PE=1 SV=1;sp|Q04917|1433F_HUMAN 14-3-3 protein eta OS=Homo sapiens OX=9606 GN=YWHAH PE=1 SV=4	3	4	2	2	3	1	1	2	1	2	2	2	2	2	2	2	2	2	4	2	2	1	1	2	1	1	2	1	2	2	1	1	2	1	2	2	1	1	1	1	1	1
P31949	P31949	2	2	2	Protein S100-A11;Protein S100-A11, N-terminally processed	S100A11	sp|P31949|S10AB_HUMAN Protein S100-A11 OS=Homo sapiens OX=9606 GN=S100A11 PE=1 SV=2	1	2	2	2	2	2	2	2	2	1	2	1	2	0	0	0	0	0	1	0	0	1	0	0	0	0	0	0	0	0	0	0	0	0	0	0	0	0	0	0	0	0
P32119	P32119	5	5	4	Peroxiredoxin-2	PRDX2	sp|P32119|PRDX2_HUMAN Peroxiredoxin-2 OS=Homo sapiens OX=9606 GN=PRDX2 PE=1 SV=5	1	5	5	4	2	1	1	0	1	1	0	0	0	3	4	5	4	4	4	4	5	1	4	4	4	4	3	2	2	2	2	2	1	2	1	1	1	1	2	1	3	2
P32856	P32856	4	4	4	Syntaxin-2	STX2	sp|P32856|STX2_HUMAN Syntaxin-2 OS=Homo sapiens OX=9606 GN=STX2 PE=1 SV=3	1	4	4	4	0	0	0	0	0	0	0	0	0	0	0	0	0	0	0	2	1	1	3	3	3	1	2	1	2	1	1	1	0	0	0	0	0	0	0	0	0	0
P33527	P33527	25	25	25	Multidrug resistance-associated protein 1	ABCC1	sp|P33527|MRP1_HUMAN Multidrug resistance-associated protein 1 OS=Homo sapiens OX=9606 GN=ABCC1 PE=1 SV=3	1	25	25	25	0	0	0	0	0	0	0	0	0	0	0	0	0	1	0	0	0	0	1	0	1	0	1	1	4	3	5	6	1	2	12	10	10	16	15	17	19	15
P35222	P35222	4	2	2	Catenin beta-1	CTNNB1	sp|P35222|CTNB1_HUMAN Catenin beta-1 OS=Homo sapiens OX=9606 GN=CTNNB1 PE=1 SV=1	1	4	2	2	0	0	0	0	0	0	0	0	0	1	0	0	1	1	2	1	1	1	1	0	1	0	0	0	0	0	0	0	0	0	0	0	0	0	0	0	0	0
P35611	P35611	29	28	28	Alpha-adducin	ADD1	sp|P35611|ADDA_HUMAN Alpha-adducin OS=Homo sapiens OX=9606 GN=ADD1 PE=1 SV=2	1	29	28	28	0	0	0	0	0	0	0	5	20	24	25	23	23	21	21	19	13	10	15	16	20	15	18	16	20	15	17	19	13	10	19	13	16	17	23	20	15	18
P35612	P35612	36	36	35	Beta-adducin	ADD2	sp|P35612|ADDB_HUMAN Beta-adducin OS=Homo sapiens OX=9606 GN=ADD2 PE=1 SV=3	1	36	36	35	0	0	0	0	0	0	0	10	18	34	30	29	25	25	22	19	11	13	18	15	18	17	17	23	18	18	20	17	10	14	18	18	17	20	21	18	20	19
P35613	P35613	14	14	14	Basigin	BSG	sp|P35613|BASI_HUMAN Basigin OS=Homo sapiens OX=9606 GN=BSG PE=1 SV=2	1	14	14	14	1	0	0	0	0	0	0	0	0	0	1	3	5	6	7	6	6	6	5	6	7	6	7	6	6	7	6	7	3	3	5	5	6	6	6	5	6	8
P36542	P36542	6	6	6	ATP synthase subunit gamma, mitochondrial	ATP5C1	sp|P36542|ATPG_HUMAN ATP synthase subunit gamma, mitochondrial OS=Homo sapiens OX=9606 GN=ATP5F1C PE=1 SV=1	1	6	6	6	3	1	3	3	2	3	5	3	5	3	2	1	2	3	4	2	1	0	2	2	2	2	3	4	2	2	2	1	0	0	2	0	1	1	0	1	1	1
P36776	P36776	3	3	3	Lon protease homolog, mitochondrial	LONP1	sp|P36776|LONM_HUMAN Lon protease homolog, mitochondrial OS=Homo sapiens OX=9606 GN=LONP1 PE=1 SV=2	1	3	3	3	1	0	1	2	2	2	1	0	1	1	0	0	0	0	0	0	0	0	0	0	0	0	0	0	0	0	0	0	0	0	0	0	0	0	0	0	0	0
P37840	P37840	5	5	5	Alpha-synuclein	SNCA	sp|P37840|SYUA_HUMAN Alpha-synuclein OS=Homo sapiens OX=9606 GN=SNCA PE=1 SV=1	1	5	5	5	0	0	0	0	0	0	0	0	0	0	0	0	0	0	0	0	0	0	0	0	0	0	1	0	0	0	0	0	0	0	0	0	0	0	0	0	0	0
P40227;Q92526	P40227	4;1	4;1	4;1	T-complex protein 1 subunit zeta	CCT6A	sp|P40227|TCPZ_HUMAN T-complex protein 1 subunit zeta OS=Homo sapiens OX=9606 GN=CCT6A PE=1 SV=3	2	4	4	4	0	0	0	0	0	0	0	0	0	1	3	4	2	2	1	0	0	0	0	0	0	0	0	0	0	0	0	0	0	0	1	0	0	0	0	0	0	0
P40939	P40939	3	3	3	Trifunctional enzyme subunit alpha, mitochondrial;Long-chain enoyl-CoA hydratase;Long chain 3-hydroxyacyl-CoA dehydrogenase	HADHA	sp|P40939|ECHA_HUMAN Trifunctional enzyme subunit alpha, mitochondrial OS=Homo sapiens OX=9606 GN=HADHA PE=1 SV=2	1	3	3	3	2	0	1	3	0	2	3	2	1	3	1	1	2	1	2	1	1	1	2	1	1	1	1	1	1	1	2	1	2	0	1	0	0	0	1	0	0	0
P42357	P42357	2	2	2	Histidine ammonia-lyase	HAL	sp|P42357|HUTH_HUMAN Histidine ammonia-lyase OS=Homo sapiens OX=9606 GN=HAL PE=1 SV=1	1	2	2	2	0	0	0	0	0	0	0	0	0	0	0	0	0	0	0	0	0	0	0	2	0	0	0	0	0	0	0	0	0	0	0	0	0	0	0	0	0	0
P43250;P32298;P34947	P43250	6;1;1	6;1;1	6;1;1	G protein-coupled receptor kinase 6	GRK6	sp|P43250|GRK6_HUMAN G protein-coupled receptor kinase 6 OS=Homo sapiens OX=9606 GN=GRK6 PE=1 SV=2	3	6	6	6	0	0	0	0	0	0	0	0	0	0	0	0	2	1	1	1	0	0	0	1	0	1	0	0	1	1	1	1	0	1	1	1	1	1	1	1	1	0
P45880	P45880	10	10	10	Voltage-dependent anion-selective channel protein 2	VDAC2	sp|P45880|VDAC2_HUMAN Voltage-dependent anion-selective channel protein 2 OS=Homo sapiens OX=9606 GN=VDAC2 PE=1 SV=2	1	10	10	10	7	4	6	6	3	7	8	8	7	7	8	3	5	4	8	7	2	1	4	4	5	5	7	6	6	5	4	3	1	0	3	3	3	3	3	4	2	2
P46459	P46459	2	2	2	Vesicle-fusing ATPase	NSF	sp|P46459|NSF_HUMAN Vesicle-fusing ATPase OS=Homo sapiens OX=9606 GN=NSF PE=1 SV=3	1	2	2	2	0	0	0	0	0	0	0	0	0	1	1	1	1	2	1	1	1	0	1	1	1	1	0	0	0	0	1	0	0	0	1	1	1	1	0	1	0	0
P46468	P46468	2	2	2	Putative cell division cycle ATPase	PF07_0047	sp|P46468|CDAT_PLAF7 Putative cell division cycle ATPase OS=Plasmodium falciparum (isolate 3D7) OX=36329 GN=PF07_0047 PE=3 SV=2	1	2	2	2	0	0	0	0	0	0	0	0	0	0	0	1	1	1	2	2	0	0	1	1	1	1	1	1	1	2	1	2	1	1	1	1	1	1	1	1	1	1
P47712	P47712	19	19	19	Cytosolic phospholipase A2;Phospholipase A2;Lysophospholipase	PLA2G4A	sp|P47712|PA24A_HUMAN Cytosolic phospholipase A2 OS=Homo sapiens OX=9606 GN=PLA2G4A PE=1 SV=2	1	19	19	19	0	0	0	0	0	0	0	0	0	0	0	0	0	0	0	0	0	0	0	0	0	0	0	1	0	0	0	0	0	0	0	0	0	0	0	0	0	0
P47929	P47929	7	7	7	Galectin-7	LGALS7	sp|P47929|LEG7_HUMAN Galectin-7 OS=Homo sapiens OX=9606 GN=LGALS7B PE=1 SV=2	1	7	7	7	2	0	0	0	0	0	2	0	0	0	0	0	0	0	6	0	0	0	0	0	0	0	0	0	0	0	0	0	0	1	1	0	0	0	0	0	0	0
P48047	P48047	5	5	5	ATP synthase subunit O, mitochondrial	ATP5O	sp|P48047|ATPO_HUMAN ATP synthase subunit O, mitochondrial OS=Homo sapiens OX=9606 GN=ATP5PO PE=1 SV=1	1	5	5	5	2	2	2	3	3	4	3	3	2	2	3	1	1	1	1	1	0	1	2	2	2	1	2	2	2	2	2	2	1	0	1	1	0	0	0	0	1	0
P48643	P48643	3	2	2	T-complex protein 1 subunit epsilon	CCT5	sp|P48643|TCPE_HUMAN T-complex protein 1 subunit epsilon OS=Homo sapiens OX=9606 GN=CCT5 PE=1 SV=1	1	3	2	2	0	0	0	0	0	0	0	0	0	0	2	2	2	2	1	0	1	0	1	1	0	1	1	1	1	1	1	1	1	0	1	1	0	0	0	0	0	0
P48729;Q8N752	P48729	25;11	25;11	24;10	Casein kinase I isoform alpha	CSNK1A1	sp|P48729|KC1A_HUMAN Casein kinase I isoform alpha OS=Homo sapiens OX=9606 GN=CSNK1A1 PE=1 SV=2	2	25	25	24	0	0	0	0	0	0	0	1	2	12	17	16	16	17	16	17	13	11	19	17	16	16	16	18	20	20	21	22	22	20	21	17	13	11	6	5	6	3
P48739	P48739	9	8	8	Phosphatidylinositol transfer protein beta isoform	PITPNB	sp|P48739|PIPNB_HUMAN Phosphatidylinositol transfer protein beta isoform OS=Homo sapiens OX=9606 GN=PITPNB PE=1 SV=2	1	9	8	8	0	0	0	0	0	0	0	0	0	0	0	0	0	0	0	0	0	0	0	0	0	0	0	0	0	0	0	0	0	0	0	0	0	0	0	0	0	0
P49184	P49184	4	4	4	Deoxyribonuclease-1-like 1	DNASE1L1	sp|P49184|DNSL1_HUMAN Deoxyribonuclease-1-like 1 OS=Homo sapiens OX=9606 GN=DNASE1L1 PE=1 SV=1	1	4	4	4	0	0	0	0	0	0	0	0	0	0	0	0	0	0	0	0	0	0	0	0	0	0	0	0	0	0	0	0	0	0	0	0	0	0	0	0	0	0
P49411	P49411	4	4	4	Elongation factor Tu, mitochondrial	TUFM	sp|P49411|EFTU_HUMAN Elongation factor Tu, mitochondrial OS=Homo sapiens OX=9606 GN=TUFM PE=1 SV=3	1	4	4	4	1	0	1	4	3	2	3	0	1	1	0	0	0	0	0	0	1	0	0	0	0	1	0	1	0	0	0	0	0	0	0	0	0	0	0	0	0	0
P49454	P49454	2	2	2	Centromere protein F	CENPF	sp|P49454|CENPF_HUMAN Centromere protein F OS=Homo sapiens OX=9606 GN=CENPF PE=1 SV=3	1	2	2	2	0	0	0	0	0	0	0	0	0	1	1	1	1	1	1	1	1	0	1	1	1	0	0	1	1	1	2	1	1	0	1	0	1	0	0	0	0	0
P49748	P49748	2	2	2	Very long-chain specific acyl-CoA dehydrogenase, mitochondrial	ACADVL	sp|P49748|ACADV_HUMAN Very long-chain specific acyl-CoA dehydrogenase, mitochondrial OS=Homo sapiens OX=9606 GN=ACADVL PE=1 SV=1	1	2	2	2	2	2	2	1	2	1	2	2	2	2	1	1	1	1	1	0	0	0	0	2	1	2	1	2	0	0	0	1	0	0	0	1	0	0	0	0	0	0
P49755	P49755	7	7	7	Transmembrane emp24 domain-containing protein 10	TMED10	sp|P49755|TMEDA_HUMAN Transmembrane emp24 domain-containing protein 10 OS=Homo sapiens OX=9606 GN=TMED10 PE=1 SV=2	1	7	7	7	1	3	1	1	1	1	1	2	3	0	2	0	3	0	4	3	2	1	2	3	3	3	2	3	2	3	4	3	2	0	0	2	1	1	0	0	1	1
P49768;P49810	P49768	4;1	4;1	4;1	Presenilin-1;Presenilin-1 NTF subunit;Presenilin-1 CTF subunit;Presenilin-1 CTF12	PSEN1	sp|P49768|PSN1_HUMAN Presenilin-1 OS=Homo sapiens OX=9606 GN=PSEN1 PE=1 SV=1	2	4	4	4	0	0	0	0	0	0	0	0	0	0	0	0	0	0	0	0	0	0	0	0	0	0	0	0	0	0	0	0	0	0	0	0	0	0	0	0	0	0
P50148;O95837;P29992	P50148	6;1;1	6;1;1	6;1;1	Guanine nucleotide-binding protein G(q) subunit alpha	GNAQ	sp|P50148|GNAQ_HUMAN Guanine nucleotide-binding protein G(q) subunit alpha OS=Homo sapiens OX=9606 GN=GNAQ PE=1 SV=4	3	6	6	6	0	0	0	0	0	0	0	0	1	0	0	0	1	0	0	0	0	0	1	0	0	0	0	0	0	0	0	0	0	0	0	0	0	0	0	0	0	0
P50250	P50250	5	5	5	Adenosylhomocysteinase	PFE1050w	sp|P50250|SAHH_PLAF7 Adenosylhomocysteinase OS=Plasmodium falciparum (isolate 3D7) OX=36329 GN=PFE1050w PE=1 SV=2	1	5	5	5	0	0	0	0	0	0	0	0	0	1	4	2	3	3	3	2	1	0	2	0	1	0	0	0	0	0	0	0	0	0	0	0	0	0	0	0	0	0
P50395	P50395	7	7	5	Rab GDP dissociation inhibitor beta	GDI2	sp|P50395|GDIB_HUMAN Rab GDP dissociation inhibitor beta OS=Homo sapiens OX=9606 GN=GDI2 PE=1 SV=2	1	7	7	5	0	0	0	0	0	0	0	0	0	0	0	0	0	0	0	0	0	0	0	0	0	0	0	0	0	0	0	0	0	0	0	0	0	0	0	0	0	0
P50416	P50416	5	5	5	Carnitine O-palmitoyltransferase 1, liver isoform	CPT1A	sp|P50416|CPT1A_HUMAN Carnitine O-palmitoyltransferase 1, liver isoform OS=Homo sapiens OX=9606 GN=CPT1A PE=1 SV=2	1	5	5	5	0	0	0	0	0	0	0	0	0	0	0	0	0	0	0	0	0	0	0	0	0	0	0	0	0	0	0	0	0	0	0	0	0	0	0	0	0	0
P50498	P50498	10	10	10	Merozoite surface antigen 2	MSA2	sp|P50498|MSA2_PLAF7 Merozoite surface protein 2 OS=Plasmodium falciparum (isolate 3D7) OX=36329 GN=MSP2 PE=1 SV=2	1	10	10	10	0	0	0	0	0	0	0	0	1	0	0	0	0	1	0	1	0	0	0	0	1	1	0	0	1	0	1	1	0	0	1	1	2	2	4	2	2	2
P50895	P50895	28	28	28	Basal cell adhesion molecule	BCAM	sp|P50895|BCAM_HUMAN Basal cell adhesion molecule OS=Homo sapiens OX=9606 GN=BCAM PE=1 SV=2	1	28	28	28	0	0	0	0	0	0	0	0	0	0	2	3	2	6	6	10	6	7	10	10	13	8	12	12	13	13	13	13	10	11	14	13	15	13	14	16	16	21
P50991	P50991	3	3	3	T-complex protein 1 subunit delta	CCT4	sp|P50991|TCPD_HUMAN T-complex protein 1 subunit delta OS=Homo sapiens OX=9606 GN=CCT4 PE=1 SV=4	1	3	3	3	0	0	0	0	0	1	0	0	0	0	1	2	1	1	0	1	0	0	0	1	0	0	0	0	0	0	0	0	0	0	0	0	0	0	0	0	0	0
P51148	P51148	12	11	9	Ras-related protein Rab-5C	RAB5C	sp|P51148|RAB5C_HUMAN Ras-related protein Rab-5C OS=Homo sapiens OX=9606 GN=RAB5C PE=1 SV=2	1	12	11	9	1	1	0	1	1	1	1	3	2	3	5	5	6	5	7	7	6	2	6	5	6	6	6	7	7	9	6	6	3	5	4	6	7	6	8	8	8	7
P51149	P51149	14	9	9	Ras-related protein Rab-7a	RAB7A	sp|P51149|RAB7A_HUMAN Ras-related protein Rab-7a OS=Homo sapiens OX=9606 GN=RAB7A PE=1 SV=1	1	14	9	9	0	0	1	0	0	0	0	3	0	3	4	3	3	3	2	3	4	0	3	4	4	3	4	3	4	0	1	1	1	1	3	0	1	1	2	2	3	2
P51571	P51571	3	3	3	Translocon-associated protein subunit delta	SSR4	sp|P51571|SSRD_HUMAN Translocon-associated protein subunit delta OS=Homo sapiens OX=9606 GN=SSR4 PE=1 SV=1	1	3	3	3	2	0	0	0	1	1	0	2	0	0	0	0	0	0	0	1	0	0	0	0	1	1	1	1	0	1	0	0	0	0	0	0	0	0	0	0	0	0
P51811	P51811	8	8	8	Membrane transport protein XK	XK	sp|P51811|XK_HUMAN Endoplasmic reticulum membrane adapter protein XK OS=Homo sapiens OX=9606 GN=XK PE=1 SV=5	1	8	8	8	0	0	0	0	0	0	0	0	0	0	1	1	1	0	1	1	0	1	1	1	1	2	1	2	1	1	2	3	1	1	3	3	2	2	2	2	2	2
P53985	P53985	9	9	9	Monocarboxylate transporter 1	SLC16A1	sp|P53985|MOT1_HUMAN Monocarboxylate transporter 1 OS=Homo sapiens OX=9606 GN=SLC16A1 PE=1 SV=3	1	9	9	9	0	0	0	0	0	0	0	0	0	0	0	0	1	2	3	4	2	2	5	4	5	3	4	4	1	1	3	2	1	1	1	1	1	0	0	0	0	0
P54652	P54652	20	6	6	Heat shock-related 70 kDa protein 2	HSPA2	sp|P54652|HSP72_HUMAN Heat shock-related 70 kDa protein 2 OS=Homo sapiens OX=9606 GN=HSPA2 PE=1 SV=1	1	20	6	6	3	2	3	3	6	2	2	8	9	7	7	7	8	9	10	9	8	9	9	8	10	9	9	9	9	7	9	7	8	7	10	8	8	8	8	7	8	9
P54709	P54709	3	3	3	Sodium/potassium-transporting ATPase subunit beta-3	ATP1B3	sp|P54709|AT1B3_HUMAN Sodium/potassium-transporting ATPase subunit beta-3 OS=Homo sapiens OX=9606 GN=ATP1B3 PE=1 SV=1	1	3	3	3	0	0	0	0	0	0	0	0	1	0	0	0	0	0	0	0	0	0	0	0	0	0	0	0	0	0	0	0	0	0	0	0	0	0	0	0	0	0
P54920;Q9H115	P54920	3;1	3;1	3;1	Alpha-soluble NSF attachment protein	NAPA	sp|P54920|SNAA_HUMAN Alpha-soluble NSF attachment protein OS=Homo sapiens OX=9606 GN=NAPA PE=1 SV=3	2	3	3	3	0	0	0	0	0	0	0	0	0	0	0	0	0	0	0	0	0	0	0	0	0	0	0	0	0	0	0	0	0	0	0	0	0	0	0	0	0	0
P55072	P55072	39	36	36	Transitional endoplasmic reticulum ATPase	VCP	sp|P55072|TERA_HUMAN Transitional endoplasmic reticulum ATPase OS=Homo sapiens OX=9606 GN=VCP PE=1 SV=4	1	39	36	36	1	0	1	0	0	1	0	0	0	1	1	2	2	2	3	2	2	3	4	3	2	2	2	2	3	2	3	4	3	5	10	10	8	12	21	25	36	34
P56385	P56385	3	3	3	ATP synthase subunit e, mitochondrial	ATP5I	sp|P56385|ATP5I_HUMAN ATP synthase subunit e, mitochondrial OS=Homo sapiens OX=9606 GN=ATP5ME PE=1 SV=2	1	3	3	3	1	1	1	1	0	1	0	1	0	1	2	0	0	1	1	0	2	2	0	1	0	2	0	0	2	2	2	2	1	1	1	1	2	1	1	1	1	0
Q15365;Q15366;P57721	Q15365;Q15366;P57721	2;2;2	2;2;2	2;2;2	Poly(rC)-binding protein 1;Poly(rC)-binding protein 2;Poly(rC)-binding protein 3	PCBP1;PCBP2;PCBP3	sp|Q15365|PCBP1_HUMAN Poly(rC)-binding protein 1 OS=Homo sapiens OX=9606 GN=PCBP1 PE=1 SV=2;sp|Q15366|PCBP2_HUMAN Poly(rC)-binding protein 2 OS=Homo sapiens OX=9606 GN=PCBP2 PE=1 SV=1;sp|P57721|PCBP3_HUMAN Poly(rC)-binding protein 3 OS=Homo sapiens OX=9606	3	2	2	2	0	0	0	0	0	0	0	0	0	1	0	1	1	0	1	0	0	1	0	1	1	0	1	0	0	0	0	0	0	0	0	0	1	0	0	0	0	0
P58107;Q15149	P58107	15;3	15;3	15;3	Epiplakin	EPPK1	sp|P58107|EPIPL_HUMAN Epiplakin OS=Homo sapiens OX=9606 GN=EPPK1 PE=1 SV=3	2	15	15	15	1	0	1	0	0	0	0	0	0	1	0	0	0	0	3	0	0	0	0	0	0	0	0	0	0	0	0	0	0	0	0	0	0	0	0	0	0	0
P60174	P60174	5	5	5	Triosephosphate isomerase	TPI1	sp|P60174|TPIS_HUMAN Triosephosphate isomerase OS=Homo sapiens OX=9606 GN=TPI1 PE=1 SV=4	1	5	5	5	5	3	2	3	3	1	4	1	0	1	5	0	0	0	0	0	2	0	0	3	4	0	0	0	0	0	0	0	0	0	0	0	0	0	0	0	0	0
P60842;Q14240;P38919	P60842;Q14240	3;3;1	2;2;0	2;2;0	Eukaryotic initiation factor 4A-I;Eukaryotic initiation factor 4A-II;Eukaryotic initiation factor 4A-II, N-terminally processed	EIF4A1;EIF4A2	sp|P60842|IF4A1_HUMAN Eukaryotic initiation factor 4A-I OS=Homo sapiens OX=9606 GN=EIF4A1 PE=1 SV=1;sp|Q14240|IF4A2_HUMAN Eukaryotic initiation factor 4A-II OS=Homo sapiens OX=9606 GN=EIF4A2 PE=1 SV=2	3	3	2	2	2	2	1	1	1	2	2	1	1	3	3	2	1	1	1	1	2	1	1	2	2	1	2	1	1	2	1	1	1	2	1	1	0	0	0	0	0	0
P60891;P11908;P21108	P60891;P11908;P21108	6;4;4	6;4;4	6;4;4	Ribose-phosphate pyrophosphokinase 1;Ribose-phosphate pyrophosphokinase 2;Ribose-phosphate pyrophosphokinase 3	PRPS1;PRPS2;PRPS1L1	sp|P60891|PRPS1_HUMAN Ribose-phosphate pyrophosphokinase 1 OS=Homo sapiens OX=9606 GN=PRPS1 PE=1 SV=2;sp|P11908|PRPS2_HUMAN Ribose-phosphate pyrophosphokinase 2 OS=Homo sapiens OX=9606 GN=PRPS2 PE=1 SV=2;sp|P21108|PRPS3_HUMAN Ribose-phosphate pyrophosphoki	3	6	6	6	0	0	0	0	0	0	0	0	0	3	6	2	2	1	0	0	0	0	0	0	0	0	0	0	0	0	0	0	0	0	0	0	0	0	0	0	0	0
P60953;P84095;Q9H4E5	P60953	14;1;1	14;1;1	13;0;0	Cell division control protein 42 homolog	CDC42	sp|P60953|CDC42_HUMAN Cell division control protein 42 homolog OS=Homo sapiens OX=9606 GN=CDC42 PE=1 SV=2	3	14	14	13	2	1	0	0	2	0	0	8	4	5	7	7	7	8	6	7	7	7	7	6	7	7	5	7	7	6	8	7	7	9	8	8	8	7	5	6	7	4
P61006	P61006	9	7	5	Ras-related protein Rab-8A	RAB8A	sp|P61006|RAB8A_HUMAN Ras-related protein Rab-8A OS=Homo sapiens OX=9606 GN=RAB8A PE=1 SV=1	1	9	7	5	1	0	1	0	1	0	1	3	1	1	1	1	1	2	2	2	1	1	1	2	1	1	1	2	1	2	1	1	1	1	1	1	1	1	3	2	3	1
P61019	P61019	17	11	8	Ras-related protein Rab-2A	RAB2A	sp|P61019|RAB2A_HUMAN Ras-related protein Rab-2A OS=Homo sapiens OX=9606 GN=RAB2A PE=1 SV=1	1	17	11	8	0	0	0	0	0	0	0	3	1	3	4	5	5	5	5	5	1	1	5	5	3	4	5	6	4	4	3	6	1	0	3	4	3	3	3	4	5	4
P61020	P61020	10	7	7	Ras-related protein Rab-5B	RAB5B	sp|P61020|RAB5B_HUMAN Ras-related protein Rab-5B OS=Homo sapiens OX=9606 GN=RAB5B PE=1 SV=1	1	10	7	7	1	1	0	1	1	1	1	1	1	3	5	5	6	5	4	5	3	0	4	2	5	3	6	3	5	7	5	2	3	3	3	3	5	6	6	6	7	6
P61026	P61026	10	9	8	Ras-related protein Rab-10	RAB10	sp|P61026|RAB10_HUMAN Ras-related protein Rab-10 OS=Homo sapiens OX=9606 GN=RAB10 PE=1 SV=1	1	10	9	8	1	0	0	0	1	0	1	3	2	2	4	4	3	3	3	3	2	2	2	3	3	3	3	2	3	3	3	3	3	3	3	3	3	3	3	4	3	3
P61106	P61106	6	6	6	Ras-related protein Rab-14	RAB14	sp|P61106|RAB14_HUMAN Ras-related protein Rab-14 OS=Homo sapiens OX=9606 GN=RAB14 PE=1 SV=4	1	6	6	6	0	0	0	0	0	0	0	0	0	0	1	0	1	1	1	0	0	0	0	0	0	0	0	2	0	1	1	0	0	0	0	0	1	0	3	1	1	2
P84077;P61204;P84085;P18085	P84077;P61204;P84085	11;11;6;5	9;9;5;4	9;9;5;4	ADP-ribosylation factor 1;ADP-ribosylation factor 3;ADP-ribosylation factor 5	ARF1;ARF3;ARF5	sp|P84077|ARF1_HUMAN ADP-ribosylation factor 1 OS=Homo sapiens OX=9606 GN=ARF1 PE=1 SV=2;sp|P61204|ARF3_HUMAN ADP-ribosylation factor 3 OS=Homo sapiens OX=9606 GN=ARF3 PE=1 SV=2;sp|P84085|ARF5_HUMAN ADP-ribosylation factor 5 OS=Homo sapiens OX=9606 GN=ARF5	4	11	9	9	2	0	0	1	0	0	0	0	0	1	3	6	4	1	1	2	0	0	2	2	2	0	0	1	0	0	1	1	0	0	1	0	0	1	1	1	0	0
P61224;A6NIZ1	P61224;A6NIZ1	22;17	22;17	7;5	Ras-related protein Rap-1b;Ras-related protein Rap-1b-like protein	RAP1B	sp|P61224|RAP1B_HUMAN Ras-related protein Rap-1b OS=Homo sapiens OX=9606 GN=RAP1B PE=1 SV=1;sp|A6NIZ1|RP1BL_HUMAN Ras-related protein Rap-1b-like protein OS=Homo sapiens OX=9606 PE=2 SV=1	2	22	22	7	1	1	0	0	1	1	0	6	2	4	6	7	5	6	6	7	4	6	7	5	9	7	7	6	7	7	7	6	4	6	7	10	8	9	8	8	8	7
P61225	P61225	18	18	11	Ras-related protein Rap-2b	RAP2B	sp|P61225|RAP2B_HUMAN Ras-related protein Rap-2b OS=Homo sapiens OX=9606 GN=RAP2B PE=1 SV=1	1	18	18	11	0	0	0	0	0	0	0	2	0	3	6	7	5	9	5	3	1	0	4	2	2	3	3	6	3	2	2	2	0	0	2	1	0	3	2	2	3	3
P61586;P08134;P62745	P61586;P08134	15;10;2	15;10;2	15;10;2	Transforming protein RhoA;Rho-related GTP-binding protein RhoC	RHOA;RHOC	sp|P61586|RHOA_HUMAN Transforming protein RhoA OS=Homo sapiens OX=9606 GN=RHOA PE=1 SV=1;sp|P08134|RHOC_HUMAN Rho-related GTP-binding protein RhoC OS=Homo sapiens OX=9606 GN=RHOC PE=1 SV=1	3	15	15	15	1	0	0	1	0	2	3	3	0	2	3	4	4	3	5	2	1	0	2	2	3	4	4	4	4	4	3	3	1	1	2	4	3	3	4	4	2	3
P61626	P61626	3	3	3	Lysozyme C	LYZ	sp|P61626|LYSC_HUMAN Lysozyme C OS=Homo sapiens OX=9606 GN=LYZ PE=1 SV=1	1	3	3	3	1	0	0	0	1	0	1	0	0	1	0	0	0	0	0	0	2	0	1	0	0	1	0	0	0	0	0	0	0	0	0	0	1	0	0	1	0	0
P61978	P61978	4	4	4	Heterogeneous nuclear ribonucleoprotein K	HNRNPK	sp|P61978|HNRPK_HUMAN Heterogeneous nuclear ribonucleoprotein K OS=Homo sapiens OX=9606 GN=HNRNPK PE=1 SV=1	1	4	4	4	2	2	0	0	0	1	0	0	1	1	1	1	1	1	1	0	0	0	0	0	0	0	0	0	0	0	0	0	0	0	0	0	0	0	0	0	0	0
P62195	P62195	7	2	2	26S protease regulatory subunit 8	PSMC5	sp|P62195|PRS8_HUMAN 26S proteasome regulatory subunit 8 OS=Homo sapiens OX=9606 GN=PSMC5 PE=1 SV=1	1	7	2	2	0	1	1	0	1	1	0	0	1	0	4	5	2	3	3	4	2	1	5	4	4	4	4	4	5	3	4	2	1	0	1	1	0	0	0	0	1	0
P62258	P62258	7	5	5	14-3-3 protein epsilon	YWHAE	sp|P62258|1433E_HUMAN 14-3-3 protein epsilon OS=Homo sapiens OX=9606 GN=YWHAE PE=1 SV=1	1	7	5	5	3	3	2	4	3	3	4	3	4	3	3	2	2	3	5	5	3	2	2	3	2	3	3	2	3	3	2	2	3	2	3	3	2	2	2	2	2	2
P62330	P62330	3	3	3	ADP-ribosylation factor 6	ARF6	sp|P62330|ARF6_HUMAN ADP-ribosylation factor 6 OS=Homo sapiens OX=9606 GN=ARF6 PE=1 SV=2	1	3	3	3	0	0	0	0	0	0	0	0	0	0	0	0	0	0	0	0	0	0	0	0	0	0	0	0	0	0	0	0	0	0	0	0	0	0	0	0	0	0
P62333	P62333	3	2	2	26S protease regulatory subunit 10B	PSMC6	sp|P62333|PRS10_HUMAN 26S proteasome regulatory subunit 10B OS=Homo sapiens OX=9606 GN=PSMC6 PE=1 SV=1	1	3	2	2	0	0	0	0	1	1	0	1	1	2	3	2	1	1	1	1	1	0	1	1	1	1	1	2	2	1	1	0	0	0	0	0	0	0	0	0	0	0
P62344	P62344	31	31	31	Calcium-dependent protein kinase 1	CPK1	sp|P62344|CDPK1_PLAF7 Calcium-dependent protein kinase 1 OS=Plasmodium falciparum (isolate 3D7) OX=36329 GN=CDPK1 PE=1 SV=2	1	31	31	31	0	0	0	0	0	1	0	0	3	8	13	19	19	21	18	14	10	8	13	17	14	17	19	17	19	18	14	17	10	12	19	18	18	18	20	16	17	16
P67775;P62714	P67775;P62714	3;3	3;3	3;3	Serine/threonine-protein phosphatase 2A catalytic subunit alpha isoform;Serine/threonine-protein phosphatase 2A catalytic subunit beta isoform	PPP2CA;PPP2CB	sp|P67775|PP2AA_HUMAN Serine/threonine-protein phosphatase 2A catalytic subunit alpha isoform OS=Homo sapiens OX=9606 GN=PPP2CA PE=1 SV=1;sp|P62714|PP2AB_HUMAN Serine/threonine-protein phosphatase 2A catalytic subunit beta isoform OS=Homo sapiens OX=9606 G	2	3	3	3	0	0	0	0	0	0	0	0	0	1	3	2	1	0	0	1	1	0	0	2	1	0	2	2	2	1	0	1	0	0	2	0	2	1	2	3	3	3
P62805	P62805	8	8	7	Histone H4	HIST1H4A	sp|P62805|H4_HUMAN Histone H4 OS=Homo sapiens OX=9606 GN=H4C16 PE=1 SV=2	1	8	8	7	6	5	3	5	3	2	3	3	5	4	4	4	4	4	3	4	3	3	4	2	4	3	5	4	4	5	4	4	3	3	4	2	2	3	2	3	2	3
P62820;P59190	P62820	17;1	9;0	9;0	Ras-related protein Rab-1A	RAB1A	sp|P62820|RAB1A_HUMAN Ras-related protein Rab-1A OS=Homo sapiens OX=9606 GN=RAB1A PE=1 SV=3	2	17	9	9	3	0	2	1	2	1	2	6	2	3	5	3	5	4	6	4	3	2	3	3	4	4	4	5	4	5	4	4	4	3	3	3	4	5	5	5	7	6
P62826	P62826	8	5	5	GTP-binding nuclear protein Ran	RAN	sp|P62826|RAN_HUMAN GTP-binding nuclear protein Ran OS=Homo sapiens OX=9606 GN=RAN PE=1 SV=3	1	8	5	5	3	1	2	2	1	3	1	2	2	5	6	5	6	5	4	3	3	2	3	4	2	3	3	3	3	2	4	3	2	2	3	2	2	3	2	4	2	3
P62834	P62834	21	6	6	Ras-related protein Rap-1A	RAP1A	sp|P62834|RAP1A_HUMAN Ras-related protein Rap-1A OS=Homo sapiens OX=9606 GN=RAP1A PE=1 SV=1	1	21	6	6	1	1	0	0	1	1	0	6	2	5	6	10	7	8	8	9	4	6	9	9	13	10	10	10	10	10	11	8	5	8	10	13	11	13	12	12	12	11
P62873;P16520	P62873	15;1	15;1	10;0	Guanine nucleotide-binding protein G(I)/G(S)/G(T) subunit beta-1	GNB1	sp|P62873|GBB1_HUMAN Guanine nucleotide-binding protein G(I)/G(S)/G(T) subunit beta-1 OS=Homo sapiens OX=9606 GN=GNB1 PE=1 SV=3	2	15	15	10	0	0	0	0	0	0	0	0	0	1	3	2	1	2	4	5	3	2	2	3	3	3	6	3	3	4	4	3	3	4	2	6	3	5	8	5	8	7
P62879	P62879	12	7	5	Guanine nucleotide-binding protein G(I)/G(S)/G(T) subunit beta-2	GNB2	sp|P62879|GBB2_HUMAN Guanine nucleotide-binding protein G(I)/G(S)/G(T) subunit beta-2 OS=Homo sapiens OX=9606 GN=GNB2 PE=1 SV=3	1	12	7	5	0	0	0	0	0	0	0	0	0	1	0	0	0	1	2	2	0	0	0	0	1	0	1	2	0	2	2	1	0	2	2	1	0	1	3	2	2	2
P62937	P62937	4	4	4	Peptidyl-prolyl cis-trans isomerase A;Peptidyl-prolyl cis-trans isomerase A, N-terminally processed	PPIA	sp|P62937|PPIA_HUMAN Peptidyl-prolyl cis-trans isomerase A OS=Homo sapiens OX=9606 GN=PPIA PE=1 SV=2	1	4	4	4	3	3	2	3	1	2	2	2	2	3	3	2	3	2	4	2	2	2	3	2	2	2	2	2	2	2	2	2	2	2	2	2	1	2	2	1	2	1
P63000;P60763;P15153	P63000;P60763	10;5;4	9;4;3	9;4;3	Ras-related C3 botulinum toxin substrate 1;Ras-related C3 botulinum toxin substrate 3	RAC1;RAC3	sp|P63000|RAC1_HUMAN Ras-related C3 botulinum toxin substrate 1 OS=Homo sapiens OX=9606 GN=RAC1 PE=1 SV=1;sp|P60763|RAC3_HUMAN Ras-related C3 botulinum toxin substrate 3 OS=Homo sapiens OX=9606 GN=RAC3 PE=1 SV=1	3	10	9	9	2	0	2	1	1	1	0	3	1	8	7	7	7	8	7	7	5	5	6	5	6	6	7	8	8	7	7	7	6	8	8	6	7	6	7	8	8	7
P63010;Q10567	P63010;Q10567	12;9	12;9	11;8	AP-2 complex subunit beta;AP-1 complex subunit beta-1	AP2B1;AP1B1	sp|P63010|AP2B1_HUMAN AP-2 complex subunit beta OS=Homo sapiens OX=9606 GN=AP2B1 PE=1 SV=1;sp|Q10567|AP1B1_HUMAN AP-1 complex subunit beta-1 OS=Homo sapiens OX=9606 GN=AP1B1 PE=1 SV=3	2	12	12	11	0	0	0	0	0	0	0	0	0	0	1	0	2	1	0	1	1	0	0	0	0	0	0	0	1	0	0	0	0	0	1	0	1	1	1	0	1	3
P63104	P63104	6	4	4	14-3-3 protein zeta/delta	YWHAZ	sp|P63104|1433Z_HUMAN 14-3-3 protein zeta/delta OS=Homo sapiens OX=9606 GN=YWHAZ PE=1 SV=1	1	6	4	4	5	3	3	4	2	3	3	3	3	3	2	2	2	2	3	2	2	1	1	2	1	1	3	1	2	2	1	1	2	1	2	2	1	1	1	1	1	1
P63241;Q9GZV4;Q6IS14	P63241	5;2;2	5;2;2	5;2;2	Eukaryotic translation initiation factor 5A-1	EIF5A	sp|P63241|IF5A1_HUMAN Eukaryotic translation initiation factor 5A-1 OS=Homo sapiens OX=9606 GN=EIF5A PE=1 SV=2	3	5	5	5	3	2	2	2	1	1	1	3	1	1	3	1	1	1	2	2	1	1	1	1	0	1	0	0	0	0	2	0	0	0	2	0	0	0	0	0	0	0
P68104;Q5VTE0;Q05639	P68104;Q5VTE0	9;9;4	8;8;3	8;8;3	Elongation factor 1-alpha 1;Putative elongation factor 1-alpha-like 3	EEF1A1;EEF1A1P5	sp|P68104|EF1A1_HUMAN Elongation factor 1-alpha 1 OS=Homo sapiens OX=9606 GN=EEF1A1 PE=1 SV=1;sp|Q5VTE0|EF1A3_HUMAN Putative elongation factor 1-alpha-like 3 OS=Homo sapiens OX=9606 GN=EEF1A1P5 PE=5 SV=1	3	9	8	8	9	7	5	6	5	7	5	6	5	5	4	3	3	3	4	4	5	5	4	4	5	5	3	5	5	4	4	4	4	4	4	4	4	3	3	4	4	3
P68371;P04350;Q3ZCM7	P68371;P04350	16;12;4	13;11;3	3;3;1	Tubulin beta-4B chain;Tubulin beta-4A chain	TUBB4B;TUBB4A	sp|P68371|TBB4B_HUMAN Tubulin beta-4B chain OS=Homo sapiens OX=9606 GN=TUBB4B PE=1 SV=1;sp|P04350|TBB4A_HUMAN Tubulin beta-4A chain OS=Homo sapiens OX=9606 GN=TUBB4A PE=1 SV=2	3	16	13	3	13	7	10	8	6	7	6	10	7	9	9	9	9	7	7	8	8	6	7	7	8	7	8	7	8	8	7	7	6	4	6	7	7	8	5	3	6	5
Q8NEV1;P68400	Q8NEV1;P68400	2;2	2;2	2;2	Casein kinase II subunit alpha 3;Casein kinase II subunit alpha	CSNK2A3;CSNK2A1	sp|Q8NEV1|CSK23_HUMAN Casein kinase II subunit alpha 3 OS=Homo sapiens OX=9606 GN=CSNK2A3 PE=1 SV=2;sp|P68400|CSK21_HUMAN Casein kinase II subunit alpha OS=Homo sapiens OX=9606 GN=CSNK2A1 PE=1 SV=1	2	2	2	2	0	0	0	0	0	0	0	0	0	1	2	1	1	1	1	2	1	1	2	2	2	1	1	0	1	0	1	0	0	0	0	0	0	0	0	0	0	0
P68871	P68871	17	17	10	Hemoglobin subunit beta;LVV-hemorphin-7;Spinorphin	HBB	sp|P68871|HBB_HUMAN Hemoglobin subunit beta OS=Homo sapiens OX=9606 GN=HBB PE=1 SV=2	1	17	17	10	5	1	0	1	0	0	3	8	8	14	14	14	15	15	14	15	6	8	13	14	13	12	13	14	14	14	15	13	6	7	14	13	11	13	12	11	15	12
P68874	P68874	430	430	430	Gametocyte surface protein P230	PFS230	sp|P68874|P230_PLAF7 Gametocyte surface protein P230 OS=Plasmodium falciparum (isolate 3D7) OX=36329 GN=PFS230 PE=1 SV=1	1	430	430	430	12	0	0	1	0	0	0	1	10	130	135	150	161	171	164	188	126	109	200	190	206	209	224	225	239	262	287	312	385	367	315	300	296	270	238	237	259	276
P69892;P69891	P69892;P69891	3;3	2;2	2;2	Hemoglobin subunit gamma-2;Hemoglobin subunit gamma-1	HBG2;HBG1	sp|P69892|HBG2_HUMAN Hemoglobin subunit gamma-2 OS=Homo sapiens OX=9606 GN=HBG2 PE=1 SV=2;sp|P69891|HBG1_HUMAN Hemoglobin subunit gamma-1 OS=Homo sapiens OX=9606 GN=HBG1 PE=1 SV=2	2	3	2	2	1	1	0	0	0	0	0	1	0	1	1	1	1	1	1	1	0	0	2	0	2	2	2	1	1	1	1	1	0	0	1	1	1	1	1	1	1	1
P69905	P69905	9	9	6	Hemoglobin subunit alpha	HBA1	sp|P69905|HBA_HUMAN Hemoglobin subunit alpha OS=Homo sapiens OX=9606 GN=HBA2 PE=1 SV=2	1	9	9	6	3	2	2	2	2	0	3	5	5	6	7	7	7	7	7	7	6	5	6	6	6	7	6	6	6	6	6	6	6	5	6	6	6	6	7	8	8	7
P78371	P78371	2	2	2	T-complex protein 1 subunit beta	CCT2	sp|P78371|TCPB_HUMAN T-complex protein 1 subunit beta OS=Homo sapiens OX=9606 GN=CCT2 PE=1 SV=4	1	2	2	2	1	0	0	0	0	1	0	0	0	1	1	1	2	1	1	0	0	0	0	0	0	0	0	0	0	0	0	0	0	0	0	0	0	0	0	0	0	0
P80188	P80188	3	3	3	Neutrophil gelatinase-associated lipocalin	LCN2	sp|P80188|NGAL_HUMAN Neutrophil gelatinase-associated lipocalin OS=Homo sapiens OX=9606 GN=LCN2 PE=1 SV=2	1	3	3	3	0	0	0	0	0	0	0	0	0	0	0	0	0	0	0	0	0	0	0	0	0	0	0	0	0	0	0	0	0	0	0	0	0	0	0	0	0	0
P81605	P81605	4	4	4	Dermcidin;Survival-promoting peptide;DCD-1	DCD	sp|P81605|DCD_HUMAN Dermcidin OS=Homo sapiens OX=9606 GN=DCD PE=1 SV=2	1	4	4	4	3	4	3	3	1	2	4	2	2	4	3	0	0	2	2	2	1	0	4	2	3	3	3	3	2	1	1	0	0	1	2	1	2	1	1	3	2	1
P86148	P86148	9	9	9	Reticulocyte-binding protein PFD0110w	PFD0110w	sp|P86148|RH1_PLAF7 Reticulocyte-binding protein homolog 1 OS=Plasmodium falciparum (isolate 3D7) OX=36329 GN=RH1 PE=1 SV=2	1	9	9	9	0	0	0	0	0	0	0	0	0	0	0	1	0	1	1	1	0	0	1	1	1	1	2	2	4	1	1	1	0	0	1	0	0	1	0	0	1	1
P98172	P98172	7	7	7	Ephrin-B1	EFNB1	sp|P98172|EFNB1_HUMAN Ephrin-B1 OS=Homo sapiens OX=9606 GN=EFNB1 PE=1 SV=1	1	7	7	7	0	0	0	0	0	0	1	0	0	0	0	0	0	0	0	0	0	0	0	0	0	0	0	0	0	0	0	0	0	0	0	0	0	0	0	0	0	0
Q00013	Q00013	42	42	42	55 kDa erythrocyte membrane protein	MPP1	sp|Q00013|EM55_HUMAN 55 kDa erythrocyte membrane protein OS=Homo sapiens OX=9606 GN=MPP1 PE=1 SV=2	1	42	42	42	1	0	0	0	0	0	0	4	6	18	22	20	21	21	21	23	20	19	22	24	24	23	23	22	23	24	23	23	24	25	27	26	29	25	24	25	27	26
Q00169	Q00169	11	11	10	Phosphatidylinositol transfer protein alpha isoform	PITPNA	sp|Q00169|PIPNA_HUMAN Phosphatidylinositol transfer protein alpha isoform OS=Homo sapiens OX=9606 GN=PITPNA PE=1 SV=2	1	11	11	10	0	0	0	0	0	0	0	0	0	0	0	0	0	0	0	0	0	0	0	0	0	0	0	0	0	0	0	0	0	0	0	0	0	0	0	0	0	0
Q00325	Q00325	3	3	3	Phosphate carrier protein, mitochondrial	SLC25A3	sp|Q00325|MPCP_HUMAN Phosphate carrier protein, mitochondrial OS=Homo sapiens OX=9606 GN=SLC25A3 PE=1 SV=2	1	3	3	3	2	2	1	3	2	3	3	3	3	3	1	1	1	2	2	2	1	1	3	3	3	2	2	2	3	2	2	2	1	1	1	1	1	1	1	1	1	1
Q00577	Q00577	2	2	2	Transcriptional activator protein Pur-alpha	PURA	sp|Q00577|PURA_HUMAN Transcriptional activator protein Pur-alpha OS=Homo sapiens OX=9606 GN=PURA PE=1 SV=2	1	2	2	2	0	0	0	0	0	0	0	0	0	0	0	1	2	1	1	1	0	0	1	0	1	0	1	0	1	0	1	0	0	0	0	0	0	0	0	0	0	0
Q00610;P53675	Q00610	5;2	4;1	4;1	Clathrin heavy chain 1	CLTC	sp|Q00610|CLH1_HUMAN Clathrin heavy chain 1 OS=Homo sapiens OX=9606 GN=CLTC PE=1 SV=5	2	5	4	4	2	0	1	1	1	1	1	0	1	0	1	1	1	1	1	4	1	1	1	0	1	0	1	0	1	0	0	0	0	0	0	1	0	1	0	0	0	0
Q00765	Q00765	7	7	7	Receptor expression-enhancing protein 5	REEP5	sp|Q00765|REEP5_HUMAN Receptor expression-enhancing protein 5 OS=Homo sapiens OX=9606 GN=REEP5 PE=1 SV=3	1	7	7	7	0	0	0	0	0	0	0	2	0	0	0	0	0	0	0	0	1	0	0	0	0	0	0	0	0	0	0	1	2	0	0	0	1	2	1	0	2	2
Q00839	Q00839	3	3	3	Heterogeneous nuclear ribonucleoprotein U	HNRNPU	sp|Q00839|HNRPU_HUMAN Heterogeneous nuclear ribonucleoprotein U OS=Homo sapiens OX=9606 GN=HNRNPU PE=1 SV=6	1	3	3	3	1	1	1	0	1	2	2	1	1	0	0	0	1	0	0	0	0	0	0	0	0	0	0	0	0	0	0	0	0	0	0	0	0	0	0	0	0	0
Q01469	Q01469	3	3	3	Fatty acid-binding protein, epidermal	FABP5	sp|Q01469|FABP5_HUMAN Fatty acid-binding protein 5 OS=Homo sapiens OX=9606 GN=FABP5 PE=1 SV=3	1	3	3	3	0	0	0	0	0	0	0	0	0	0	0	0	0	0	3	0	0	1	0	1	2	0	0	0	0	0	0	0	1	1	0	0	0	0	0	0	0	0
Q02094	Q02094	4	4	4	Ammonium transporter Rh type A	RHAG	sp|Q02094|RHAG_HUMAN Ammonium transporter Rh type A OS=Homo sapiens OX=9606 GN=RHAG PE=1 SV=2	1	4	4	4	0	0	0	0	0	0	0	0	0	1	1	1	1	1	2	1	1	1	1	1	2	2	2	2	1	2	2	2	1	1	1	2	1	1	1	1	1	2
Q02413	Q02413	25	25	25	Desmoglein-1	DSG1	sp|Q02413|DSG1_HUMAN Desmoglein-1 OS=Homo sapiens OX=9606 GN=DSG1 PE=1 SV=2	1	25	25	25	11	0	0	0	3	3	6	0	0	3	0	0	0	0	13	1	15	0	1	9	0	8	0	2	1	6	0	0	0	0	0	0	0	0	0	0	0	0
Q02978	Q02978	4	4	4	Mitochondrial 2-oxoglutarate/malate carrier protein	SLC25A11	sp|Q02978|M2OM_HUMAN Mitochondrial 2-oxoglutarate/malate carrier protein OS=Homo sapiens OX=9606 GN=SLC25A11 PE=1 SV=3	1	4	4	4	2	3	2	3	2	3	4	4	4	2	2	0	1	0	0	0	0	0	0	1	0	0	0	0	1	0	0	1	0	0	0	0	0	1	0	0	0	0
Q03400	Q03400	2	2	2	S-antigen protein	PF10_0343	sp|Q03400|SANT_PLAF7 S-antigen protein OS=Plasmodium falciparum (isolate 3D7) OX=36329 GN=PF10_0343 PE=2 SV=2	1	2	2	2	0	0	0	0	0	0	0	0	0	0	0	0	0	0	0	0	0	0	0	0	0	0	0	0	0	0	0	0	0	0	0	0	0	0	0	0	1	2
Q04656	Q04656	22	22	21	Copper-transporting ATPase 1	ATP7A	sp|Q04656|ATP7A_HUMAN Copper-transporting ATPase 1 OS=Homo sapiens OX=9606 GN=ATP7A PE=1 SV=4	1	22	22	21	0	0	0	0	0	0	0	0	0	3	7	6	10	6	4	6	3	1	2	4	5	5	3	3	6	6	9	8	1	2	4	6	5	8	8	8	8	12
Q04941	Q04941	2	2	2	Proteolipid protein 2	PLP2	sp|Q04941|PLP2_HUMAN Proteolipid protein 2 OS=Homo sapiens OX=9606 GN=PLP2 PE=1 SV=1	1	2	2	2	0	1	0	0	0	0	0	0	0	1	0	0	0	0	0	0	0	1	1	0	1	0	1	0	1	0	0	0	1	1	0	0	0	0	0	0	0	0
Q08188	Q08188	10	10	10	Protein-glutamine gamma-glutamyltransferase E;Protein-glutamine gamma-glutamyltransferase E 50 kDa catalytic chain;Protein-glutamine gamma-glutamyltransferase E 27 kDa non-catalytic chain	TGM3	sp|Q08188|TGM3_HUMAN Protein-glutamine gamma-glutamyltransferase E OS=Homo sapiens OX=9606 GN=TGM3 PE=1 SV=4	1	10	10	10	1	0	0	0	0	0	0	0	0	0	0	0	0	0	2	0	1	0	0	3	0	0	0	1	0	0	0	0	0	0	0	0	0	0	0	0	0	0
Q08210	Q08210	34	34	34	Dihydroorotate dehydrogenase (quinone), mitochondrial	PFF0160c	sp|Q08210|PYRD_PLAF7 Dihydroorotate dehydrogenase (quinone), mitochondrial OS=Plasmodium falciparum (isolate 3D7) OX=36329 GN=PFF0160c PE=1 SV=1	1	34	34	34	0	0	0	0	0	0	0	0	0	0	0	2	1	1	1	2	0	0	1	0	2	1	1	2	1	2	1	0	0	0	1	0	1	0	1	2	1	2
Q08211	Q08211	18	18	18	ATP-dependent RNA helicase A	DHX9	sp|Q08211|DHX9_HUMAN ATP-dependent RNA helicase A OS=Homo sapiens OX=9606 GN=DHX9 PE=1 SV=4	1	18	18	18	2	0	0	0	0	0	0	0	2	7	16	15	16	15	12	13	6	2	10	13	11	9	11	10	7	7	6	7	0	1	3	1	1	1	1	3	0	1
Q08495	Q08495	22	22	22	Dematin	DMTN	sp|Q08495|DEMA_HUMAN Dematin OS=Homo sapiens OX=9606 GN=DMTN PE=1 SV=3	1	22	22	22	0	0	0	0	0	0	0	11	15	22	20	19	12	13	8	9	5	6	4	1	5	2	3	1	1	1	3	0	1	1	0	0	1	1	1	1	1	0
Q08554	Q08554	13	13	13	Desmocollin-1	DSC1	sp|Q08554|DSC1_HUMAN Desmocollin-1 OS=Homo sapiens OX=9606 GN=DSC1 PE=1 SV=2	1	13	13	13	2	0	0	0	0	0	2	0	0	1	0	0	0	0	6	0	5	0	0	4	0	2	0	0	0	3	0	0	0	0	0	0	0	0	0	2	0	0
Q08722	Q08722	10	10	10	Leukocyte surface antigen CD47	CD47	sp|Q08722|CD47_HUMAN Leukocyte surface antigen CD47 OS=Homo sapiens OX=9606 GN=CD47 PE=1 SV=1	1	10	10	10	0	0	0	0	0	0	1	1	0	0	1	1	1	1	1	2	3	0	3	3	2	2	2	2	3	3	2	3	1	0	2	1	2	2	3	3	1	2
Q08AM6	Q08AM6	14	14	14	Protein VAC14 homolog	VAC14	sp|Q08AM6|VAC14_HUMAN Protein VAC14 homolog OS=Homo sapiens OX=9606 GN=VAC14 PE=1 SV=1	1	14	14	14	0	0	0	0	0	0	0	0	0	0	0	1	2	1	1	1	1	1	2	1	3	0	1	1	3	1	2	3	1	0	2	4	1	2	1	0	3	4
Q10589	Q10589	2	2	2	Bone marrow stromal antigen 2	BST2	sp|Q10589|BST2_HUMAN Bone marrow stromal antigen 2 OS=Homo sapiens OX=9606 GN=BST2 PE=1 SV=1	1	2	2	2	0	0	0	0	0	0	0	0	0	0	0	0	0	1	0	0	0	0	0	0	0	0	0	0	0	0	0	0	0	0	0	0	0	0	0	0	0	1
Q12846	Q12846	10	10	10	Syntaxin-4	STX4	sp|Q12846|STX4_HUMAN Syntaxin-4 OS=Homo sapiens OX=9606 GN=STX4 PE=1 SV=2	1	10	10	10	0	0	0	0	0	1	0	0	0	0	1	2	2	6	6	8	3	2	6	4	7	7	7	6	6	6	7	6	1	2	4	3	3	4	3	3	3	2
Q12907	Q12907	4	4	4	Vesicular integral-membrane protein VIP36	LMAN2	sp|Q12907|LMAN2_HUMAN Vesicular integral-membrane protein VIP36 OS=Homo sapiens OX=9606 GN=LMAN2 PE=1 SV=1	1	4	4	4	0	0	0	0	0	0	0	0	1	1	2	1	2	2	1	1	1	1	2	1	2	1	2	1	0	1	0	0	0	0	0	0	0	0	0	0	0	1
Q13336;Q8IAM2	Q13336	11;1	11;1	11;1	Urea transporter 1	SLC14A1	sp|Q13336|UT1_HUMAN Urea transporter 1 OS=Homo sapiens OX=9606 GN=SLC14A1 PE=1 SV=2	2	11	11	11	0	0	0	0	0	0	0	0	0	2	3	2	3	4	5	5	4	4	4	3	4	4	4	4	5	5	4	6	4	5	7	7	8	8	7	5	6	6
Q13445	Q13445	2	2	2	Transmembrane emp24 domain-containing protein 1	TMED1	sp|Q13445|TMED1_HUMAN Transmembrane emp24 domain-containing protein 1 OS=Homo sapiens OX=9606 GN=TMED1 PE=1 SV=1	1	2	2	2	0	0	0	0	0	0	0	0	0	0	0	0	0	0	0	0	0	0	0	0	0	0	0	0	0	0	0	0	0	0	0	0	0	0	0	0	0	0
Q13835	Q13835	7	7	7	Plakophilin-1	PKP1	sp|Q13835|PKP1_HUMAN Plakophilin-1 OS=Homo sapiens OX=9606 GN=PKP1 PE=1 SV=2	1	7	7	7	0	0	0	0	0	0	0	0	0	0	0	0	0	0	1	0	0	0	0	0	0	0	0	0	0	0	0	0	0	0	0	0	0	0	0	0	0	0
Q13867	Q13867	10	10	10	Bleomycin hydrolase	BLMH	sp|Q13867|BLMH_HUMAN Bleomycin hydrolase OS=Homo sapiens OX=9606 GN=BLMH PE=1 SV=1	1	10	10	10	2	0	0	0	0	0	0	0	0	0	0	0	0	0	1	0	0	0	0	4	0	0	0	2	0	0	0	0	0	0	0	0	0	0	0	0	0	0
Q14165	Q14165	2	2	2	Malectin	MLEC	sp|Q14165|MLEC_HUMAN Malectin OS=Homo sapiens OX=9606 GN=MLEC PE=1 SV=1	1	2	2	2	0	0	0	0	0	0	0	0	0	0	0	0	0	0	0	0	0	0	0	0	0	0	0	0	0	0	0	0	0	0	0	0	0	0	0	0	0	0
Q14254	Q14254	16	16	16	Flotillin-2	FLOT2	sp|Q14254|FLOT2_HUMAN Flotillin-2 OS=Homo sapiens OX=9606 GN=FLOT2 PE=1 SV=2	1	16	16	16	0	0	0	0	0	0	0	0	0	0	0	4	2	2	0	2	0	0	1	1	0	3	3	2	1	3	3	6	0	0	4	2	2	2	3	3	4	1
Q14574	Q14574	5	5	5	Desmocollin-3	DSC3	sp|Q14574|DSC3_HUMAN Desmocollin-3 OS=Homo sapiens OX=9606 GN=DSC3 PE=1 SV=3	1	5	5	5	0	0	0	0	0	0	0	0	0	0	0	0	0	0	0	0	0	0	0	0	0	0	0	0	0	0	0	0	0	0	0	0	0	0	0	0	0	0
Q14773	Q14773	8	8	8	Intercellular adhesion molecule 4	ICAM4	sp|Q14773|ICAM4_HUMAN Intercellular adhesion molecule 4 OS=Homo sapiens OX=9606 GN=ICAM4 PE=1 SV=1	1	8	8	8	0	0	0	0	0	0	0	0	0	0	0	0	1	0	1	1	1	0	2	2	2	1	3	3	2	4	4	2	0	3	2	2	1	1	3	1	2	3
Q14974	Q14974	7	7	7	Importin subunit beta-1	KPNB1	sp|Q14974|IMB1_HUMAN Importin subunit beta-1 OS=Homo sapiens OX=9606 GN=KPNB1 PE=1 SV=2	1	7	7	7	0	0	1	0	0	1	1	0	1	0	0	1	1	1	0	0	0	0	0	0	0	1	0	0	1	0	1	1	0	0	0	0	0	0	0	1	2	1
Q15032	Q15032	2	2	2	R3H domain-containing protein 1	R3HDM1	sp|Q15032|R3HD1_HUMAN R3H domain-containing protein 1 OS=Homo sapiens OX=9606 GN=R3HDM1 PE=1 SV=3	1	2	2	2	0	0	0	0	0	0	0	0	0	0	0	0	0	1	1	1	1	1	1	1	1	1	1	1	1	1	1	2	1	1	2	2	2	2	2	1	2	2
Q15173;Q16537;Q13362;Q14738	Q15173	7;1;1;1	7;1;1;1	7;1;1;1	Serine/threonine-protein phosphatase 2A 56 kDa regulatory subunit beta isoform	PPP2R5B	sp|Q15173|2A5B_HUMAN Serine/threonine-protein phosphatase 2A 56 kDa regulatory subunit beta isoform OS=Homo sapiens OX=9606 GN=PPP2R5B PE=1 SV=1	4	7	7	7	0	0	0	0	0	0	0	0	0	0	1	2	2	1	3	3	0	1	4	2	3	3	4	5	5	5	3	4	0	1	5	4	3	6	5	6	5	6
Q15223	Q15223	11	11	11	Nectin-1	PVRL1	sp|Q15223|NECT1_HUMAN Nectin-1 OS=Homo sapiens OX=9606 GN=NECTIN1 PE=1 SV=3	1	11	11	11	0	0	0	0	0	0	0	0	0	0	0	0	0	0	0	0	0	0	0	0	0	1	0	0	0	0	0	0	0	0	0	0	0	0	0	0	0	0
Q15286;Q15771;Q86YS6;Q96AX2	Q15286	16;2;1;1	16;2;1;1	15;1;0;0	Ras-related protein Rab-35	RAB35	sp|Q15286|RAB35_HUMAN Ras-related protein Rab-35 OS=Homo sapiens OX=9606 GN=RAB35 PE=1 SV=1	4	16	16	15	1	0	0	0	0	0	0	3	1	1	2	2	5	5	6	5	1	1	5	1	5	3	3	2	2	4	3	4	2	2	4	1	0	2	3	5	4	4
Q15363	Q15363	4	4	4	Transmembrane emp24 domain-containing protein 2	TMED2	sp|Q15363|TMED2_HUMAN Transmembrane emp24 domain-containing protein 2 OS=Homo sapiens OX=9606 GN=TMED2 PE=1 SV=1	1	4	4	4	0	0	0	0	0	0	0	0	1	0	0	0	1	0	1	0	0	0	0	0	0	0	1	1	1	0	1	0	0	0	0	0	0	0	0	0	0	0
Q15517	Q15517	4	4	4	Corneodesmosin	CDSN	sp|Q15517|CDSN_HUMAN Corneodesmosin OS=Homo sapiens OX=9606 GN=CDSN PE=1 SV=3	1	4	4	4	1	0	0	0	0	0	0	0	0	0	0	0	0	0	0	0	2	0	0	1	0	1	0	0	0	1	0	0	0	0	0	0	0	0	0	0	0	0
Q15782	Q15782	2	2	2	Chitinase-3-like protein 2	CHI3L2	sp|Q15782|CH3L2_HUMAN Chitinase-3-like protein 2 OS=Homo sapiens OX=9606 GN=CHI3L2 PE=1 SV=1	1	2	2	2	0	0	0	0	0	0	0	0	0	0	0	0	0	0	0	0	0	0	0	0	0	0	0	0	0	0	0	0	0	0	0	0	0	0	0	0	0	0
Q15828	Q15828	2	2	2	Cystatin-M	CST6	sp|Q15828|CYTM_HUMAN Cystatin-M OS=Homo sapiens OX=9606 GN=CST6 PE=1 SV=1	1	2	2	2	0	0	0	0	0	0	0	0	0	0	0	0	1	0	0	0	0	0	0	0	0	0	0	0	0	0	0	0	0	0	0	0	0	1	0	0	0	0
Q15833	Q15833	3	3	3	Syntaxin-binding protein 2	STXBP2	sp|Q15833|STXB2_HUMAN Syntaxin-binding protein 2 OS=Homo sapiens OX=9606 GN=STXBP2 PE=1 SV=2	1	3	3	3	0	0	0	0	0	0	0	0	0	0	0	0	0	1	1	3	0	0	3	2	2	1	1	1	1	1	0	2	0	1	0	0	0	1	0	0	0	1
Q15836	Q15836	7	7	4	Vesicle-associated membrane protein 3	VAMP3	sp|Q15836|VAMP3_HUMAN Vesicle-associated membrane protein 3 OS=Homo sapiens OX=9606 GN=VAMP3 PE=1 SV=3	1	7	7	4	0	0	0	0	0	0	0	1	0	0	0	0	0	1	1	1	0	0	1	0	2	0	1	0	0	1	0	0	0	0	0	0	0	0	1	0	1	1
Q15907;P62491	Q15907;P62491	11;9	9;7	9;7	Ras-related protein Rab-11B;Ras-related protein Rab-11A	RAB11B;RAB11A	sp|Q15907|RB11B_HUMAN Ras-related protein Rab-11B OS=Homo sapiens OX=9606 GN=RAB11B PE=1 SV=4;sp|P62491|RB11A_HUMAN Ras-related protein Rab-11A OS=Homo sapiens OX=9606 GN=RAB11A PE=1 SV=3	2	11	9	9	2	0	2	0	2	1	2	3	1	1	2	2	2	2	2	2	1	1	1	0	2	1	1	0	1	1	1	1	0	0	1	1	1	1	1	0	2	1
Q16563	Q16563	2	2	2	Synaptophysin-like protein 1	SYPL1	sp|Q16563|SYPL1_HUMAN Synaptophysin-like protein 1 OS=Homo sapiens OX=9606 GN=SYPL1 PE=1 SV=1	1	2	2	2	0	0	0	0	0	0	0	0	0	0	0	0	0	0	0	0	0	0	0	0	0	0	0	0	0	0	0	0	0	0	0	0	0	0	0	0	0	0
Q16570	Q16570	3	3	3	Atypical chemokine receptor 1	ACKR1	sp|Q16570|ACKR1_HUMAN Atypical chemokine receptor 1 OS=Homo sapiens OX=9606 GN=ACKR1 PE=1 SV=3	1	3	3	3	0	0	0	0	0	0	0	0	0	0	0	0	0	0	0	0	0	0	0	0	0	0	0	0	0	0	0	0	0	0	0	0	0	0	0	0	0	0
Q16719	Q16719	2	2	2	Kynureninase	KYNU	sp|Q16719|KYNU_HUMAN Kynureninase OS=Homo sapiens OX=9606 GN=KYNU PE=1 SV=1	1	2	2	2	2	2	0	0	0	1	0	0	1	1	0	0	0	0	0	0	0	0	0	0	0	0	0	0	0	0	0	0	0	0	0	0	0	0	0	0	0	0
Q16891	Q16891	15	15	15	MICOS complex subunit MIC60	IMMT	sp|Q16891|MIC60_HUMAN MICOS complex subunit MIC60 OS=Homo sapiens OX=9606 GN=IMMT PE=1 SV=1	1	15	15	15	6	2	7	8	7	5	8	9	7	4	4	3	3	4	3	2	1	0	7	5	6	5	5	5	5	5	8	4	2	2	6	6	5	4	5	5	6	4
Q4VWQ3	Q4VWQ3	9	9	9		trx3	sp|Q4VWQ3|THIO3_PLAF7 Thioredoxin 3 OS=Plasmodium falciparum (isolate 3D7) OX=36329 GN=TRX3 PE=1 SV=1	1	9	9	9	0	0	0	0	0	0	0	2	0	0	0	0	0	0	0	0	0	0	0	0	0	0	0	0	0	0	0	0	0	0	0	0	0	0	0	0	0	0
Q53GQ0	Q53GQ0	7	7	7	Very-long-chain 3-oxoacyl-CoA reductase	HSD17B12	sp|Q53GQ0|DHB12_HUMAN Very-long-chain 3-oxoacyl-CoA reductase OS=Homo sapiens OX=9606 GN=HSD17B12 PE=1 SV=2	1	7	7	7	0	0	1	0	0	0	0	0	0	1	1	0	1	0	1	1	0	0	0	0	0	0	0	0	0	0	0	0	0	0	0	0	0	0	0	0	0	0
Q53RT3	Q53RT3	2	2	2	Retroviral-like aspartic protease 1	ASPRV1	sp|Q53RT3|APRV1_HUMAN Retroviral-like aspartic protease 1 OS=Homo sapiens OX=9606 GN=ASPRV1 PE=1 SV=1	1	2	2	2	0	0	0	0	0	0	0	0	0	0	0	0	0	1	1	0	1	0	1	1	1	1	0	1	0	0	0	0	0	0	1	0	0	0	0	0	0	0
Q53TN4	Q53TN4	4	4	4	Cytochrome b reductase 1	CYBRD1	sp|Q53TN4|CYBR1_HUMAN Plasma membrane ascorbate-dependent reductase CYBRD1 OS=Homo sapiens OX=9606 GN=CYBRD1 PE=1 SV=1	1	4	4	4	0	0	0	0	0	0	0	0	0	0	0	0	0	1	1	1	1	1	1	0	0	0	1	1	1	1	1	1	1	1	1	0	1	1	0	0	1	0
Q5JWF2;P38405	Q5JWF2	15;4	15;4	14;3	Guanine nucleotide-binding protein G(s) subunit alpha isoforms XLas	GNAS	sp|Q5JWF2|GNAS1_HUMAN Guanine nucleotide-binding protein G(s) subunit alpha isoforms XLas OS=Homo sapiens OX=9606 GN=GNAS PE=1 SV=2	2	15	15	14	0	0	0	0	0	0	0	0	0	0	5	5	4	2	3	3	0	0	0	3	4	1	1	1	2	1	2	1	1	1	1	2	1	1	1	1	1	1
Q5T3F8	Q5T3F8	2	2	2	CSC1-like protein 2	TMEM63B	sp|Q5T3F8|CSCL2_HUMAN CSC1-like protein 2 OS=Homo sapiens OX=9606 GN=TMEM63B PE=1 SV=1	1	2	2	2	0	0	0	0	0	0	0	0	0	0	0	0	0	0	0	0	0	0	0	0	0	0	0	0	0	0	0	0	0	0	0	0	0	0	0	0	0	0
Q5T749	Q5T749	22	22	22	Keratinocyte proline-rich protein	KPRP	sp|Q5T749|KPRP_HUMAN Keratinocyte proline-rich protein OS=Homo sapiens OX=9606 GN=KPRP PE=1 SV=1	1	22	22	22	9	1	0	0	0	2	4	0	0	1	0	0	2	0	9	2	12	5	0	12	0	6	0	8	0	8	0	0	0	0	0	0	0	0	0	1	0	0
Q5T750	Q5T750	10	10	10	Skin-specific protein 32	XP32	sp|Q5T750|XP32_HUMAN Skin-specific protein 32 OS=Homo sapiens OX=9606 GN=XP32 PE=1 SV=1	1	10	10	10	7	0	0	0	0	0	0	0	0	0	0	0	1	0	2	0	2	0	0	8	0	1	0	6	0	1	1	1	1	1	1	1	1	1	1	0	1	1
Q5T753;Q5T751;Q5T7P2;Q5T754;REV__Q5T7P2;REV__Q5T754;REV__Q5T753;REV__Q5T751;Q5TCM9;REV__Q5TA79;REV__Q5TA82;REV__Q5TA81;REV__O14633;REV__Q5TCM9;Q5T752	Q5T753;Q5T751;Q5T7P2;Q5T754;REV__Q5T7P2;REV__Q5T754;REV__Q5T753;REV__Q5T751;Q5TCM9	4;4;3;3;2;2;2;2;2;1;1;1;1;1;1	4;4;3;3;2;2;2;2;2;1;1;1;1;1;1	2;2;2;2;1;1;1;1;1;0;0;0;0;0;1	Late cornified envelope protein 1E;Late cornified envelope protein 1C;Late cornified envelope protein 1A;Late cornified envelope protein 1F;Late cornified envelope protein 5A	LCE1E;LCE1C;LCE1A;LCE1F;LCE5A	sp|Q5T753|LCE1E_HUMAN Late cornified envelope protein 1E OS=Homo sapiens OX=9606 GN=LCE1E PE=1 SV=1;sp|Q5T751|LCE1C_HUMAN Late cornified envelope protein 1C OS=Homo sapiens OX=9606 GN=LCE1C PE=1 SV=1;sp|Q5T7P2|LCE1A_HUMAN Late cornified envelope protein 1A	15	4	4	2	1	0	0	0	0	0	0	0	0	0	0	0	0	1	0	0	1	0	0	3	0	0	0	0	0	0	0	0	0	0	0	0	0	0	0	0	0	0
Q5VST6	Q5VST6	2	2	2	Alpha/beta hydrolase domain-containing protein 17B	ABHD17B	sp|Q5VST6|AB17B_HUMAN Alpha/beta hydrolase domain-containing protein 17B OS=Homo sapiens OX=9606 GN=ABHD17B PE=1 SV=1	1	2	2	2	0	0	0	0	0	0	0	0	0	0	0	0	0	0	0	0	0	0	0	0	0	0	0	0	0	0	0	0	0	0	0	0	0	0	0	0	0	0
Q5W0Z9	Q5W0Z9	4	4	4	Probable palmitoyltransferase ZDHHC20	ZDHHC20	sp|Q5W0Z9|ZDH20_HUMAN Palmitoyltransferase ZDHHC20 OS=Homo sapiens OX=9606 GN=ZDHHC20 PE=1 SV=1	1	4	4	4	0	0	0	0	0	0	0	0	0	0	0	0	0	0	0	0	0	0	0	0	0	0	0	0	0	0	0	0	0	0	0	0	0	0	0	0	0	0
Q5W111	Q5W111	5	5	5	SPRY domain-containing protein 7	SPRYD7	sp|Q5W111|SPRY7_HUMAN SPRY domain-containing protein 7 OS=Homo sapiens OX=9606 GN=SPRYD7 PE=1 SV=2	1	5	5	5	0	0	0	0	0	0	0	0	0	0	0	0	0	0	0	0	0	0	0	0	0	0	0	0	0	0	0	0	0	0	0	0	0	0	0	0	0	0
Q5XPI4	Q5XPI4	10	10	10	E3 ubiquitin-protein ligase RNF123	RNF123	sp|Q5XPI4|RN123_HUMAN E3 ubiquitin-protein ligase RNF123 OS=Homo sapiens OX=9606 GN=RNF123 PE=1 SV=1	1	10	10	10	0	0	0	0	0	1	0	0	1	0	2	3	2	4	3	2	1	0	2	4	8	8	8	7	5	2	1	1	0	0	0	1	0	0	1	1	0	2
Q68D91	Q68D91	5	5	5	Metallo-beta-lactamase domain-containing protein 2	MBLAC2	sp|Q68D91|MBLC2_HUMAN Acyl-coenzyme A thioesterase MBLAC2 OS=Homo sapiens OX=9606 GN=MBLAC2 PE=1 SV=3	1	5	5	5	0	0	0	0	0	0	0	0	0	0	0	0	0	0	0	0	0	0	0	0	0	0	0	0	0	0	0	0	0	0	0	0	0	0	0	0	0	0
Q6DD88	Q6DD88	14	14	14	Atlastin-3	ATL3	sp|Q6DD88|ATLA3_HUMAN Atlastin-3 OS=Homo sapiens OX=9606 GN=ATL3 PE=1 SV=1	1	14	14	14	0	0	0	0	0	0	0	0	0	0	0	0	1	1	0	2	0	0	3	2	2	0	1	3	0	1	2	3	0	1	3	1	1	1	3	5	5	4
Q6IAN0	Q6IAN0	2	2	2	Dehydrogenase/reductase SDR family member 7B	DHRS7B	sp|Q6IAN0|DRS7B_HUMAN Dehydrogenase/reductase SDR family member 7B OS=Homo sapiens OX=9606 GN=DHRS7B PE=1 SV=2	1	2	2	2	0	0	0	0	0	0	0	0	0	0	0	0	0	0	0	0	0	0	0	0	0	0	0	0	0	0	0	0	0	0	0	0	0	0	0	0	0	0
Q6IQ20	Q6IQ20	4	4	4	N-acyl-phosphatidylethanolamine-hydrolyzing phospholipase D	NAPEPLD	sp|Q6IQ20|NAPEP_HUMAN N-acyl-phosphatidylethanolamine-hydrolyzing phospholipase D OS=Homo sapiens OX=9606 GN=NAPEPLD PE=1 SV=2	1	4	4	4	1	0	0	0	0	0	0	0	0	1	0	1	1	0	0	0	0	0	0	1	1	0	0	0	0	0	0	0	0	0	0	0	0	0	0	0	0	0
Q6LFH8	Q6LFH8	12	12	12	Ornithine aminotransferase	OAT	sp|Q6LFH8|OAT_PLAF7 Ornithine aminotransferase OS=Plasmodium falciparum (isolate 3D7) OX=36329 GN=OAT PE=1 SV=1	1	12	12	12	0	0	0	0	0	0	0	0	0	5	7	11	8	7	6	6	2	1	4	0	2	0	1	1	0	0	0	0	0	0	0	1	0	0	0	0	0	0
Q6LFN2	Q6LFN2	15	15	15	RING finger protein PFF0165c	PFF0165c	sp|Q6LFN2|ZNRF1_PLAF7 RING finger protein PFF0165c OS=Plasmodium falciparum (isolate 3D7) OX=36329 GN=PFF0165c PE=1 SV=1	1	15	15	15	0	0	0	0	0	0	0	0	0	1	9	10	13	11	9	4	2	1	6	5	5	5	3	2	1	1	1	1	1	0	0	0	0	0	0	0	0	0
Q6NUJ1	Q6NUJ1	2	2	2	Proactivator polypeptide-like 1;Saposin A-like;Saposin B-Val-like;Saposin B-like;Saposin C-like;Saposin D-like	PSAPL1	sp|Q6NUJ1|SAPL1_HUMAN Proactivator polypeptide-like 1 OS=Homo sapiens OX=9606 GN=PSAPL1 PE=2 SV=2	1	2	2	2	0	0	0	0	0	0	0	0	0	0	0	0	0	0	0	0	0	0	0	0	0	0	0	0	0	0	0	0	0	0	0	0	0	0	0	0	0	0
Q6PIU2	Q6PIU2	11	11	11	Neutral cholesterol ester hydrolase 1	NCEH1	sp|Q6PIU2|NCEH1_HUMAN Neutral cholesterol ester hydrolase 1 OS=Homo sapiens OX=9606 GN=NCEH1 PE=1 SV=3	1	11	11	11	0	0	0	0	0	0	0	0	0	0	0	0	0	0	0	0	0	0	0	0	0	0	0	0	0	0	0	0	0	0	0	0	0	0	0	0	0	0
Q6UWP8	Q6UWP8	9	9	9	Suprabasin	SBSN	sp|Q6UWP8|SBSN_HUMAN Suprabasin OS=Homo sapiens OX=9606 GN=SBSN PE=1 SV=2	1	9	9	9	0	0	0	0	0	0	0	0	0	1	0	1	0	0	2	0	0	0	0	1	0	0	0	0	1	0	0	1	0	0	0	0	0	0	0	0	0	0
Q6ZLZ9	Q6ZLZ9	24	24	7		PFI0180w	tr|Q6ZLZ9|Q6ZLZ9_PLAF7 Tubulin alpha chain OS=Plasmodium falciparum (isolate 3D7) OX=36329 GN=PF3D7_0903700 PE=3 SV=1	1	24	24	7	1	2	1	1	1	0	0	2	5	11	15	16	16	15	14	15	15	13	14	13	13	12	12	16	14	15	13	14	10	10	13	12	8	10	10	10	12	9
Q6ZMA7	Q6ZMA7	16	16	16		PFD0310w	sp|Q6ZMA7|PFS16_PLAF7 Parasitophorous vacuole membrane protein S16 OS=Plasmodium falciparum (isolate 3D7) OX=36329 GN=Pfs16 PE=1 SV=1	1	16	16	16	5	3	0	0	0	0	3	6	4	5	6	5	7	7	7	7	10	11	9	8	7	7	7	7	7	6	8	6	10	11	8	9	6	7	6	8	8	9
Q6ZMA8;P21281;P15313	Q6ZMA8	28;1;1	28;1;1	28;1;1		PFD0305c	tr|Q6ZMA8|Q6ZMA8_PLAF7 Vacuolar proton pump subunit B OS=Plasmodium falciparum (isolate 3D7) OX=36329 GN=PF3D7_0406100 PE=3 SV=1	3	28	28	28	0	0	0	0	0	0	0	0	0	14	17	19	20	19	17	17	14	10	18	20	21	19	20	17	17	19	22	22	19	17	22	23	27	22	18	15	14	16
Q6ZT21	Q6ZT21	2	2	2	Transmembrane protein with metallophosphoesterase domain	TMPPE	sp|Q6ZT21|TMPPE_HUMAN Transmembrane protein with metallophosphoesterase domain OS=Homo sapiens OX=9606 GN=TMPPE PE=1 SV=2	1	2	2	2	0	0	0	0	0	0	0	0	0	0	0	0	0	0	0	0	0	0	0	0	0	0	0	0	0	0	0	0	0	0	0	0	0	0	0	0	0	0
Q6ZVX7	Q6ZVX7	3	3	3	F-box only protein 50	NCCRP1	sp|Q6ZVX7|FBX50_HUMAN F-box only protein 50 OS=Homo sapiens OX=9606 GN=NCCRP1 PE=1 SV=1	1	3	3	3	0	0	0	0	0	0	0	0	0	0	0	0	0	0	1	0	0	0	0	0	0	0	0	0	0	0	0	0	0	0	0	0	0	0	0	0	0	0
Q76NL8	Q76NL8	57	57	57		flN	sp|Q76NL8|FCLN_PLAF7 Falcilysin OS=Plasmodium falciparum (isolate 3D7) OX=36329 GN=FLN PE=1 SV=1	1	57	57	57	0	0	0	0	0	0	0	5	0	0	0	0	1	0	0	2	0	0	2	0	0	0	0	0	0	0	0	0	0	0	0	0	1	0	1	0	0	0
Q76NM1	Q76NM1	16	16	16	ER lumen protein-retaining receptor	ERD2	sp|Q76NM1|ERD2_PLAF7 ER lumen protein-retaining receptor OS=Plasmodium falciparum (isolate 3D7) OX=36329 GN=ERD2 PE=3 SV=1	1	16	16	16	0	0	0	0	0	0	0	1	0	4	1	4	3	4	4	4	5	4	6	6	6	6	7	8	5	6	5	8	3	4	6	4	3	4	4	5	4	4
Q76NM3	Q76NM3	10	10	10		PfLDH	tr|Q76NM3|Q76NM3_PLAF7 L-lactate dehydrogenase OS=Plasmodium falciparum (isolate 3D7) OX=36329 GN=PF3D7_1324900 PE=1 SV=1	1	10	10	10	0	0	0	0	0	0	0	4	3	8	8	7	7	7	6	7	5	5	6	5	6	5	5	4	5	5	6	5	2	2	5	5	2	3	2	2	1	1
Q76NM4;P57735	Q76NM4	25;1	25;1	23;0		Rab11a	tr|Q76NM4|Q76NM4_PLAF7 Ras-related protein Rab-11A OS=Plasmodium falciparum (isolate 3D7) OX=36329 GN=PF3D7_1320600 PE=1 SV=1	2	25	25	23	0	1	0	0	0	0	0	14	1	8	13	15	12	12	15	14	9	8	13	9	14	14	15	12	12	15	14	13	11	9	10	10	11	11	13	9	9	7
Q76NM6;P38606	Q76NM6	37;2	37;2	37;2	V-type proton ATPase catalytic subunit A	vapA	sp|Q76NM6|VATA_PLAF7 V-type proton ATPase catalytic subunit A OS=Plasmodium falciparum (isolate 3D7) OX=36329 GN=vapA PE=1 SV=1	2	37	37	37	0	1	0	0	1	0	0	0	0	7	16	16	18	17	21	17	7	4	16	12	18	24	22	20	20	20	24	22	16	17	27	33	29	25	19	13	14	9
Q76NM7	Q76NM7	7	7	7		Rab5b	sp|Q76NM7|RAB5B_PLAF7 Ras-related protein Rab-5B OS=Plasmodium falciparum (isolate 3D7) OX=36329 GN=RAB5b PE=1 SV=1	1	7	7	7	0	0	0	0	0	0	0	0	0	0	0	0	1	1	1	1	0	0	1	1	2	1	1	1	1	1	0	1	1	1	1	1	1	1	1	1	1	1
Q76NN8	Q76NN8	91	91	91		PFA_0310c	tr|Q76NN8|Q76NN8_PLAF7 Calcium-transporting ATPase OS=Plasmodium falciparum (isolate 3D7) OX=36329 GN=PF3D7_0106300 PE=4 SV=1	1	91	91	91	0	0	0	0	0	0	0	1	4	27	43	42	42	43	47	45	29	20	46	48	45	50	49	52	54	57	61	60	43	37	62	53	59	65	59	55	59	57
Q7HP03	Q7HP03	4	4	4	Cytochrome b	coxI	tr|Q7HP03|Q7HP03_PLAF7 Cytochrome b OS=Plasmodium falciparum (isolate 3D7) OX=36329 GN=coxI PE=3 SV=1	1	4	4	4	0	0	0	0	0	0	0	0	0	0	0	0	0	0	0	0	0	0	0	0	0	0	0	0	0	0	1	0	0	0	1	1	1	1	1	0	0	1
Q7K6A4	Q7K6A4	3	3	3	S-adenosylmethionine synthase	PfSAMS	tr|Q7K6A4|Q7K6A4_PLAF7 S-adenosylmethionine synthase OS=Plasmodium falciparum (isolate 3D7) OX=36329 GN=PF3D7_0922200 PE=3 SV=1	1	3	3	3	0	0	0	0	0	0	0	0	0	0	2	2	2	1	1	1	0	0	0	0	0	0	0	0	0	0	0	0	0	0	0	0	0	0	0	0	0	0
Q7K6A5	Q7K6A5	117	117	117		PfMDR1	tr|Q7K6A5|Q7K6A5_PLAF7 Multidrug resistance protein 1 OS=Plasmodium falciparum (isolate 3D7) OX=36329 GN=PF3D7_0523000 PE=4 SV=1	1	117	117	117	5	0	0	0	0	1	0	1	10	47	55	63	80	80	87	89	77	72	91	86	89	86	90	84	87	85	91	84	73	73	83	80	83	82	79	79	86	80
Q7K6A9	Q7K6A9	19	19	19	Proteasome subunit beta type	MAL8P1.142	tr|Q7K6A9|Q7K6A9_PLAF7 Proteasome subunit beta OS=Plasmodium falciparum (isolate 3D7) OX=36329 GN=PF3D7_0803800 PE=1 SV=1	1	19	19	19	0	0	0	0	0	0	0	0	0	0	1	0	2	2	1	3	0	0	3	4	5	5	5	4	4	4	3	3	0	0	4	3	3	3	5	12	18	15
Q7K6B0	Q7K6B0	12	12	12		rab18	tr|Q7K6B0|Q7K6B0_PLAF7 Ras-related protein Rab-18 OS=Plasmodium falciparum (isolate 3D7) OX=36329 GN=PF3D7_0807300 PE=4 SV=1	1	12	12	12	0	0	0	1	1	0	0	3	2	2	6	6	6	7	7	6	3	1	5	5	8	6	7	6	6	6	6	8	2	4	3	6	5	7	8	6	6	7
Q7K6B1	Q7K6B1	6	6	6		PF08_0059	tr|Q7K6B1|Q7K6B1_PLAF7 Histidine triad nucleotide-binding protein 1 OS=Plasmodium falciparum (isolate 3D7) OX=36329 GN=PF3D7_0817500 PE=4 SV=2	1	6	6	6	1	0	0	0	0	0	0	0	0	0	2	2	1	0	2	1	0	1	2	2	1	2	2	1	1	0	2	0	0	0	0	0	1	0	0	1	0	0
Q7KQK0	Q7KQK0	11	11	11		PKAr	tr|Q7KQK0|Q7KQK0_PLAF7 cAMP-dependent protein kinase regulatory subunit OS=Plasmodium falciparum (isolate 3D7) OX=36329 GN=PF3D7_1223100 PE=1 SV=1	1	11	11	11	0	0	0	0	0	0	0	0	0	1	1	1	3	1	1	0	0	0	0	0	0	0	0	0	0	0	0	1	0	0	0	0	0	0	0	0	0	0
Q8ID50;Q7KQK2	Q8ID50;Q7KQK2	14;14	14;14	5;5		PF13_0346;PFL0585w	tr|Q8ID50|Q8ID50_PLAF7 Ubiquitin-60S ribosomal protein L40 OS=Plasmodium falciparum (isolate 3D7) OX=36329 GN=PF3D7_1365900 PE=1 SV=1;tr|Q7KQK2|Q7KQK2_PLAF7 Polyubiquitin OS=Plasmodium falciparum (isolate 3D7) OX=36329 GN=PF3D7_1211800 PE=4 SV=1	2	14	14	5	4	1	1	2	2	2	2	4	4	5	5	4	6	7	7	9	12	12	8	9	7	5	7	6	5	6	8	6	10	10	8	5	6	5	4	5	5	4
Q7KQK3	Q7KQK3	5	5	5		PFL0565w	tr|Q7KQK3|Q7KQK3_PLAF7 Heat shock protein DNAJ homologue Pfj4 OS=Plasmodium falciparum (isolate 3D7) OX=36329 GN=PF3D7_1211400 PE=4 SV=1	1	5	5	5	0	0	0	0	0	0	0	0	1	1	2	3	5	3	3	2	1	1	3	0	2	1	1	0	2	0	0	1	0	0	0	0	0	0	0	0	0	0
Q7KQK5	Q7KQK5	33	33	33		PF11_0344	tr|Q7KQK5|Q7KQK5_PLAF7 Apical membrane antigen 1 OS=Plasmodium falciparum (isolate 3D7) OX=36329 GN=PF3D7_1133400 PE=1 SV=1	1	33	33	33	0	0	0	0	0	0	0	0	0	0	0	1	1	4	5	9	5	3	7	6	6	7	6	7	9	5	5	5	0	1	3	1	2	3	1	2	3	2
Q7KQK6	Q7KQK6	21	21	18		PF11_0183	tr|Q7KQK6|Q7KQK6_PLAF7 GTP-binding nuclear protein OS=Plasmodium falciparum (isolate 3D7) OX=36329 GN=PF3D7_1117700 PE=3 SV=1	1	21	21	18	1	0	1	1	0	0	0	2	3	5	10	10	12	12	12	10	7	5	10	10	9	11	10	11	11	10	11	12	9	9	11	10	12	11	10	12	9	10
Q7KQL2	Q7KQL2	15	15	15		PF10_0303	tr|Q7KQL2|Q7KQL2_PLAF7 Ookinete surface protein P25 OS=Plasmodium falciparum (isolate 3D7) OX=36329 GN=PF3D7_1031000 PE=4 SV=1	1	15	15	15	0	0	0	0	0	0	0	5	1	0	1	0	1	3	3	3	1	2	6	5	6	3	5	5	4	5	5	3	1	2	1	4	3	4	8	5	5	8
Q7KQL3	Q7KQL3	15	15	13	ADP-ribosylation factor 1	ARF1	sp|Q7KQL3|ARF1_PLAF7 ADP-ribosylation factor 1 OS=Plasmodium falciparum (isolate 3D7) OX=36329 GN=ARF1 PE=1 SV=1	1	15	15	13	0	0	0	1	0	0	0	2	0	2	10	8	8	7	5	6	0	0	3	2	7	1	3	5	3	2	4	2	0	0	2	2	1	2	2	1	1	2
Q7KQL5	Q7KQL5	23	23	20	Tubulin beta chain	PF10_0084	sp|Q7KQL5|TBB_PLAF7 Tubulin beta chain OS=Plasmodium falciparum (isolate 3D7) OX=36329 GN=PF10_0084 PE=1 SV=1	1	23	23	20	3	2	3	1	2	1	1	3	7	13	20	20	20	20	19	19	14	11	15	15	17	19	18	18	18	20	16	17	10	9	15	14	10	13	10	8	9	5
Q7KQL9	Q7KQL9	12	12	12	Fructose-bisphosphate aldolase	PF14_0425	sp|Q7KQL9|ALF_PLAF7 Fructose-bisphosphate aldolase OS=Plasmodium falciparum (isolate 3D7) OX=36329 GN=FBPA PE=1 SV=1	1	12	12	12	0	0	0	0	0	0	0	0	0	0	0	0	0	0	0	0	0	0	0	0	0	0	0	0	0	0	0	0	0	0	0	0	0	1	0	0	0	0
Q7KQM4	Q7KQM4	31	31	29	Plasmepsin-1	PF14_0076	sp|Q7KQM4|PLM1_PLAF7 Plasmepsin I OS=Plasmodium falciparum (isolate 3D7) OX=36329 GN=PMI PE=1 SV=1	1	31	31	29	0	0	0	0	0	0	0	0	0	0	1	2	1	1	0	1	0	0	2	0	0	0	0	0	1	1	2	1	1	1	1	3	1	0	3	2	0	5
Q7KQM5	Q7KQM5	3	3	3		etramp14.1	tr|Q7KQM5|Q7KQM5_PLAF7 Early transcribed membrane protein 14.1 OS=Plasmodium falciparum (isolate 3D7) OX=36329 GN=PF3D7_1401400 PE=4 SV=1	1	3	3	3	0	0	0	0	0	0	0	1	0	0	1	0	0	0	1	1	1	1	1	1	1	1	1	1	1	1	1	1	0	1	1	0	0	0	0	0	0	0
Q7KWI7	Q7KWI7	3	3	3		PFB0921c	tr|Q7KWI7|Q7KWI7_PLAF7 Fam-b protein OS=Plasmodium falciparum (isolate 3D7) OX=36329 GN=PF3D7_0220200 PE=4 SV=1	1	3	3	3	0	0	0	0	0	0	0	0	0	2	1	1	2	2	2	3	0	0	1	1	2	2	2	2	2	2	2	2	1	1	2	2	1	2	2	2	2	2
Q7KWJ2	Q7KWJ2	9	9	9		MSP4	tr|Q7KWJ2|Q7KWJ2_PLAF7 Merozoite surface protein 4 OS=Plasmodium falciparum (isolate 3D7) OX=36329 GN=PF3D7_0207000 PE=4 SV=1	1	9	9	9	0	0	0	0	0	0	0	0	0	0	0	0	0	1	0	0	0	0	0	0	0	0	0	0	0	0	0	0	0	0	0	0	0	0	2	1	2	2
Q7KWJ5	Q7KWJ5	26	26	26		HT1	tr|Q7KWJ5|Q7KWJ5_PLAF7 Hexose transporter OS=Plasmodium falciparum (isolate 3D7) OX=36329 GN=PF3D7_0204700 PE=3 SV=1	1	26	26	26	4	0	0	0	0	0	0	6	6	16	16	14	17	17	19	20	19	17	19	18	21	21	21	18	21	20	20	21	21	19	23	24	24	23	21	20	20	21
Q7Z403	Q7Z403	3	3	3	Transmembrane channel-like protein 6	TMC6	sp|Q7Z403|TMC6_HUMAN Transmembrane channel-like protein 6 OS=Homo sapiens OX=9606 GN=TMC6 PE=1 SV=2	1	3	3	3	0	0	0	0	1	1	1	1	1	1	0	0	0	0	0	2	0	0	0	0	0	1	0	0	1	1	2	3	0	1	1	1	2	1	1	1	1	2
Q7Z406	Q7Z406	5	5	5	Myosin-14	MYH14	sp|Q7Z406|MYH14_HUMAN Myosin-14 OS=Homo sapiens OX=9606 GN=MYH14 PE=1 SV=2	1	5	5	5	0	0	0	0	0	0	0	0	0	0	0	0	0	0	1	0	0	0	0	1	0	0	0	0	0	0	0	0	0	0	0	0	0	0	0	0	0	0
Q7Z5G4	Q7Z5G4	4	4	4	Golgin subfamily A member 7	GOLGA7	sp|Q7Z5G4|GOGA7_HUMAN Golgin subfamily A member 7 OS=Homo sapiens OX=9606 GN=GOLGA7 PE=1 SV=2	1	4	4	4	1	0	0	0	0	0	0	0	0	0	1	0	0	0	0	0	0	0	0	0	0	0	0	0	0	0	0	0	0	0	0	0	0	0	0	0	0	0
Q7Z7H5	Q7Z7H5	4	3	3	Transmembrane emp24 domain-containing protein 4	TMED4	sp|Q7Z7H5|TMED4_HUMAN Transmembrane emp24 domain-containing protein 4 OS=Homo sapiens OX=9606 GN=TMED4 PE=1 SV=1	1	4	3	3	1	0	0	0	0	0	0	0	1	0	0	0	0	0	0	1	1	0	1	0	1	0	0	1	1	0	0	0	0	0	0	0	0	0	0	0	0	0
Q86SG5	Q86SG5	7	3	3	Protein S100-A7A	S100A7A	sp|Q86SG5|S1A7A_HUMAN Protein S100-A7A OS=Homo sapiens OX=9606 GN=S100A7A PE=1 SV=3	1	7	3	3	1	0	2	0	0	1	0	0	0	0	4	0	1	1	3	2	0	0	1	3	4	3	3	3	2	0	0	0	0	0	2	2	0	0	0	0	0	0
Q8I0P6	Q8I0P6	32	32	31	Elongation factor 1-alpha		tr|Q8I0P6|Q8I0P6_PLAF7 Elongation factor 1-alpha OS=Plasmodium falciparum (isolate 3D7) OX=36329 GN=PF3D7_1357000 PE=3 SV=1	1	32	32	31	4	2	1	1	1	3	2	4	9	19	26	26	26	25	24	24	18	19	22	23	24	21	22	23	23	22	21	22	13	15	21	15	16	18	18	16	14	16
Q8I0U6	Q8I0U6	39	39	34		RESA	tr|Q8I0U6|Q8I0U6_PLAF7 Ring-infected erythrocyte surface antigen OS=Plasmodium falciparum (isolate 3D7) OX=36329 GN=PF3D7_0102200 PE=4 SV=1	1	39	39	34	1	0	0	0	0	1	0	2	13	22	33	32	34	32	29	29	12	7	26	28	31	32	32	33	28	26	31	25	18	19	27	27	27	20	25	22	25	22
Q8I0U7	Q8I0U7	16	16	16		PFI1545c	tr|Q8I0U7|Q8I0U7_PLAF7 Proteasome subunit beta type-6, putative OS=Plasmodium falciparum (isolate 3D7) OX=36329 GN=PF3D7_0931800 PE=1 SV=1	1	16	16	16	0	0	0	0	0	0	0	0	0	0	0	0	0	1	0	1	0	1	2	2	3	1	2	4	2	2	2	3	2	2	2	2	3	5	5	12	15	15
Q8I0U8;Q8I6Z9	Q8I0U8	206;2	206;2	206;2		MSP1	tr|Q8I0U8|Q8I0U8_PLAF7 Merozoite surface protein 1 OS=Plasmodium falciparum (isolate 3D7) OX=36329 GN=PF3D7_0930300 PE=1 SV=1	2	206	206	206	0	0	0	0	0	0	1	2	1	25	39	44	44	50	45	47	20	17	42	43	49	46	51	53	56	59	73	78	74	74	97	103	111	112	111	108	113	123
Q8I0U9	Q8I0U9	5	5	5		PfiTPT	tr|Q8I0U9|Q8I0U9_PLAF7 Phosphoenolpyruvate/phosphate translocator OS=Plasmodium falciparum (isolate 3D7) OX=36329 GN=PF3D7_0530200 PE=4 SV=1	1	5	5	5	0	0	0	0	0	0	0	0	0	0	0	0	1	1	0	0	0	0	0	1	1	0	0	0	1	1	1	1	0	0	0	0	0	0	2	1	1	1
Q8I0V2	Q8I0V2	32	32	28	ATP synthase subunit beta	PFL1725w	tr|Q8I0V2|Q8I0V2_PLAF7 ATP synthase subunit beta OS=Plasmodium falciparum (isolate 3D7) OX=36329 GN=PF3D7_1235700 PE=3 SV=1	1	32	32	28	3	4	4	3	3	3	2	7	3	10	15	17	20	23	17	21	16	14	21	21	25	23	26	24	26	26	23	23	14	12	11	8	7	5	6	3	3	3
Q8I0V3	Q8I0V3	36	36	36		PFL1545c	tr|Q8I0V3|Q8I0V3_PLAF7 60 kDa chaperonin OS=Plasmodium falciparum (isolate 3D7) OX=36329 GN=PF3D7_1232100 PE=1 SV=2	1	36	36	36	0	0	0	0	0	0	0	1	2	14	26	28	27	31	30	30	15	14	26	27	29	26	28	28	25	16	22	18	7	6	11	5	8	3	3	0	0	2
Q8I0V4	Q8I0V4	109	109	108		PFL1070c	tr|Q8I0V4|Q8I0V4_PLAF7 Endoplasmin, putative OS=Plasmodium falciparum (isolate 3D7) OX=36329 GN=PF3D7_1222300 PE=1 SV=1	1	109	109	108	21	3	0	1	0	0	3	25	40	67	68	75	75	76	71	70	83	74	70	73	70	71	69	69	65	69	67	68	74	73	65	69	67	67	56	63	62	61
Q8I0W1	Q8I0W1	2	2	2		PFI1600w	tr|Q8I0W1|Q8I0W1_PLAF7 CSTF domain-containing protein, putative OS=Plasmodium falciparum (isolate 3D7) OX=36329 GN=PF3D7_0933000 PE=4 SV=1	1	2	2	2	1	0	0	0	1	0	0	0	0	0	1	0	0	0	1	0	1	0	1	0	0	0	0	1	0	1	0	0	0	0	0	0	0	0	0	0	1	0
Q8I0W8	Q8I0W8	35	35	35		PFE0675c	tr|Q8I0W8|Q8I0W8_PLAF7 Deoxyribodipyrimidine photo-lyase, putative OS=Plasmodium falciparum (isolate 3D7) OX=36329 GN=PF3D7_0513600 PE=4 SV=1	1	35	35	35	0	0	0	0	0	0	0	0	7	14	22	24	27	24	22	24	10	12	19	21	21	21	20	18	16	16	14	14	4	2	9	9	3	6	7	5	8	6
Q8I0X0	Q8I0X0	12	12	12		PFE0445c	tr|Q8I0X0|Q8I0X0_PLAF7 Alpha-soluble NSF attachment protein, putative OS=Plasmodium falciparum (isolate 3D7) OX=36329 GN=PF3D7_0509000 PE=3 SV=1	1	12	12	12	0	0	0	0	0	0	0	0	0	0	2	0	1	0	0	0	0	0	1	1	0	0	1	2	0	0	0	0	0	0	0	0	0	0	1	1	2	3
Q8I0X1	Q8I0X1	9	9	9		PFE0225w	tr|Q8I0X1|Q8I0X1_PLAF7 2-oxoisovalerate dehydrogenase subunit beta, mitochondrial, putative OS=Plasmodium falciparum (isolate 3D7) OX=36329 GN=PF3D7_0504600 PE=4 SV=1	1	9	9	9	0	0	0	0	0	0	0	4	0	0	0	0	0	0	0	0	0	0	0	0	0	0	0	0	0	0	0	1	1	0	1	1	1	1	1	1	0	0
Q8I1P0	Q8I1P0	2	2	2		PFD0960c	tr|Q8I1P0|Q8I1P0_PLAF7 60S ribosomal protein L7ae/L30e, putative OS=Plasmodium falciparum (isolate 3D7) OX=36329 GN=PF3D7_0419800 PE=3 SV=1	1	2	2	2	0	0	0	0	0	0	0	0	0	1	2	2	2	2	2	2	0	1	2	2	2	2	1	2	2	2	2	2	1	1	1	2	0	1	1	0	1	1
Q8I1P1	Q8I1P1	6	6	6		Pf34	tr|Q8I1P1|Q8I1P1_PLAF7 Apical merozoite protein OS=Plasmodium falciparum (isolate 3D7) OX=36329 GN=PF3D7_0419700 PE=4 SV=1	1	6	6	6	0	0	0	0	0	0	0	0	0	0	0	0	0	0	0	1	0	0	0	0	0	0	0	0	0	0	0	0	0	0	0	0	0	0	0	0	1	0
Q8I1P2	Q8I1P2	28	28	28		PFD0945c	tr|Q8I1P2|Q8I1P2_PLAF7 Protein YIPF OS=Plasmodium falciparum (isolate 3D7) OX=36329 GN=PF3D7_0419500 PE=4 SV=1	1	28	28	28	0	0	0	0	0	0	0	0	0	0	0	2	2	3	3	1	0	1	3	2	4	3	3	4	3	3	3	4	0	2	8	1	3	5	10	14	11	9
Q8I1P3	Q8I1P3	34	34	34		PFD0940w	tr|Q8I1P3|Q8I1P3_PLAF7 Oocyst capsule protein OS=Plasmodium falciparum (isolate 3D7) OX=36329 GN=PF3D7_0419400 PE=4 SV=1	1	34	34	34	0	0	0	0	0	0	0	0	1	0	0	0	0	0	0	0	0	0	0	0	1	1	0	0	0	0	0	0	0	0	0	1	2	2	1	6	11	20
Q8I1Q5	Q8I1Q5	16	16	16	Eukaryotic translation initiation factor 3 subunit M	PFD0880w	tr|Q8I1Q5|Q8I1Q5_PLAF7 Eukaryotic translation initiation factor 3 subunit M OS=Plasmodium falciparum (isolate 3D7) OX=36329 GN=PF3D7_0418200 PE=3 SV=1	1	16	16	16	0	0	0	0	0	0	0	0	0	0	4	4	4	2	2	1	1	0	1	0	1	1	0	1	1	0	0	0	0	0	0	0	0	0	0	1	0	1
Q8I1R5	Q8I1R5	19	19	19		PFD0835c	tr|Q8I1R5|Q8I1R5_PLAF7 LETM1-like protein, putative OS=Plasmodium falciparum (isolate 3D7) OX=36329 GN=PF3D7_0417300 PE=4 SV=1	1	19	19	19	0	0	0	0	0	0	0	0	0	4	12	9	15	12	11	17	0	0	8	6	10	11	10	10	11	13	12	15	0	1	11	6	4	7	9	8	8	5
Q8I1R8	Q8I1R8	3	3	3		PFD0820w	tr|Q8I1R8|Q8I1R8_PLAF7 Uncharacterized protein OS=Plasmodium falciparum (isolate 3D7) OX=36329 GN=PF3D7_0417000 PE=4 SV=1	1	3	3	3	0	0	0	0	0	0	0	0	0	0	0	0	0	0	0	0	0	0	0	0	0	0	0	0	0	0	0	0	0	0	0	0	0	0	0	0	0	0
Q8I1S0;Q9Y6B6;Q9NR31	Q8I1S0	11;1;1	11;1;1	11;1;1		sar1	tr|Q8I1S0|Q8I1S0_PLAF7 Small GTP-binding protein sar1 OS=Plasmodium falciparum (isolate 3D7) OX=36329 GN=PF3D7_0416800 PE=3 SV=1	3	11	11	11	0	0	0	0	0	0	0	1	0	1	4	5	4	3	2	3	0	0	3	1	1	2	1	1	3	1	1	1	0	1	1	2	1	1	1	1	1	1
Q8I1T1	Q8I1T1	2	2	2		GAK	sp|Q8I1T1|KAD3_PLAF7 GTP:AMP phosphotransferase OS=Plasmodium falciparum (isolate 3D7) OX=36329 GN=GAK PE=1 SV=1	1	2	2	2	0	0	0	0	0	0	0	0	0	0	0	1	1	1	0	1	0	0	0	1	1	1	1	1	0	1	1	0	0	1	0	0	0	0	0	0	0	0
Q8I1T2	Q8I1T2	2	2	2		PFD0750w	tr|Q8I1T2|Q8I1T2_PLAF7 Nuclear cap-binding protein subunit 2 OS=Plasmodium falciparum (isolate 3D7) OX=36329 GN=PF3D7_0415500 PE=3 SV=1	1	2	2	2	0	0	0	0	0	0	0	0	0	0	0	2	1	1	0	0	0	1	0	0	0	0	0	0	0	0	0	0	0	0	0	0	0	0	0	0	0	0
Q8I1T3	Q8I1T3	6	6	6		PFD0745c	tr|Q8I1T3|Q8I1T3_PLAF7 Coatomer subunit zeta OS=Plasmodium falciparum (isolate 3D7) OX=36329 GN=PF3D7_0415400 PE=3 SV=1	1	6	6	6	0	0	0	0	0	0	0	2	0	0	1	1	1	2	0	0	0	0	1	1	1	0	0	0	0	0	1	0	0	0	1	0	0	0	0	0	0	0
Q8I1T4	Q8I1T4	4	4	4		Pfcrk-3	tr|Q8I1T4|Q8I1T4_PLAF7 Cdc2-related protein kinase 3 OS=Plasmodium falciparum (isolate 3D7) OX=36329 GN=PF3D7_0415300 PE=4 SV=1	1	4	4	4	0	0	0	0	0	0	0	0	0	0	3	4	1	1	1	0	0	0	0	0	0	0	0	0	0	0	0	0	0	0	0	0	0	0	0	0	0	0
Q8I1V1	Q8I1V1	16	16	15		PFD0665c	tr|Q8I1V1|Q8I1V1_PLAF7 26S protease regulatory subunit 6B, putative OS=Plasmodium falciparum (isolate 3D7) OX=36329 GN=PF3D7_0413600 PE=3 SV=1	1	16	16	15	0	0	0	0	0	0	0	0	0	3	7	11	10	13	10	14	7	5	16	16	14	13	13	13	11	12	12	10	2	1	1	0	1	0	0	0	0	0
Q8I1V2	Q8I1V2	11	11	11		PFD0660w	tr|Q8I1V2|Q8I1V2_PLAF7 Phosphoglucomutase-2 OS=Plasmodium falciparum (isolate 3D7) OX=36329 GN=PF3D7_0413500 PE=1 SV=1	1	11	11	11	0	0	0	0	0	0	0	0	2	1	6	8	8	9	9	9	7	4	8	8	7	9	7	7	7	9	7	7	5	2	6	4	5	5	3	1	3	3
Q8I1W9	Q8I1W9	6	6	6		ASP	tr|Q8I1W9|Q8I1W9_PLAF7 Apical sushi protein OS=Plasmodium falciparum (isolate 3D7) OX=36329 GN=PF3D7_0405900 PE=4 SV=1	1	6	6	6	0	0	0	0	0	0	0	0	0	0	0	0	0	0	0	0	0	0	0	0	0	1	0	0	0	0	0	0	0	1	1	0	0	0	1	0	0	0
Q8I1X3	Q8I1X3	12	12	12		PFD0275w	tr|Q8I1X3|Q8I1X3_PLAF7 TMEM33 domain-containing protein, putative OS=Plasmodium falciparum (isolate 3D7) OX=36329 GN=PF3D7_0405600 PE=3 SV=2	1	12	12	12	0	0	0	0	0	0	0	0	0	0	2	2	2	1	2	2	1	0	2	2	2	2	1	2	3	2	5	2	1	0	2	3	2	1	3	2	2	2
Q8I1X5;Q6P2Q9	Q8I1X5	22;1	22;1	22;1		PFD0265w	tr|Q8I1X5|Q8I1X5_PLAF7 Pre-mRNA-processing-splicing factor 8, putative OS=Plasmodium falciparum (isolate 3D7) OX=36329 GN=PF3D7_0405400 PE=4 SV=1	2	22	22	22	0	0	0	0	0	0	1	1	1	4	15	17	16	14	13	9	4	1	6	4	5	3	1	2	1	1	3	2	1	0	0	1	0	0	0	0	0	0
Q8I1Y0	Q8I1Y0	12	12	12	Merozoite surface protein P41;Merozoite surface protein P41, processed form	PF41	sp|Q8I1Y0|PF41_PLAF7 Merozoite surface protein P41 OS=Plasmodium falciparum (isolate 3D7) OX=36329 GN=PF41 PE=1 SV=1	1	12	12	12	0	0	0	0	0	0	0	0	0	0	0	0	0	0	0	0	0	0	0	0	0	0	0	0	0	0	0	0	0	0	0	0	0	0	0	0	0	0
Q8I1Z8	Q8I1Z8	5	5	5		PFD0150w	tr|Q8I1Z8|Q8I1Z8_PLAF7 Pre-mRNA splicing factor, putative OS=Plasmodium falciparum (isolate 3D7) OX=36329 GN=PF3D7_0403200 PE=4 SV=1	1	5	5	5	0	0	0	0	0	0	0	0	0	1	3	3	3	2	1	1	0	1	0	1	0	0	0	0	0	0	0	0	0	0	0	0	0	0	0	0	0	0
Q8I202	Q8I202	12	12	12		PFD0115c	tr|Q8I202|Q8I202_PLAF7 Plasmodium falciparum erythrocyte membrane protein 1 acidic terminal segment domain-containing protein OS=Plasmodium falciparum (isolate 3D7) OX=36329 GN=PF3D7_0402400 PE=4 SV=1	1	12	12	12	0	0	0	0	0	0	0	1	1	0	3	5	5	5	3	3	1	0	3	0	4	1	4	3	2	2	6	3	0	0	4	3	5	8	5	4	5	6
Q8I205	Q8I205	28	28	28		PFD0095c	tr|Q8I205|Q8I205_PLAF7 Plasmodium RESA N-terminal domain-containing protein OS=Plasmodium falciparum (isolate 3D7) OX=36329 GN=PF3D7_0402100 PE=4 SV=1	1	28	28	28	0	0	0	0	0	0	0	1	6	13	15	14	17	15	16	14	12	7	14	12	13	14	13	11	17	19	22	22	23	22	19	14	11	11	9	11	7	8
Q8I206	Q8I206	12	12	12		PFD0090c	tr|Q8I206|Q8I206_PLAF7 Plasmodium RESA N-terminal domain-containing protein OS=Plasmodium falciparum (isolate 3D7) OX=36329 GN=PF3D7_0402000 PE=4 SV=1	1	12	12	12	0	0	0	0	0	0	0	2	5	8	9	9	9	9	9	8	10	10	8	8	8	8	8	9	9	8	7	8	7	9	8	8	7	6	8	6	5	7
Q8I207	Q8I207	4	4	4		PFD0080c	tr|Q8I207|Q8I207_PLAF7 Plasmodium RESA N-terminal domain-containing protein OS=Plasmodium falciparum (isolate 3D7) OX=36329 GN=PF3D7_0401800 PE=4 SV=1	1	4	4	4	0	0	0	0	0	0	0	0	0	1	1	1	3	2	1	3	2	3	2	2	1	2	1	2	2	1	2	1	0	1	1	0	0	1	1	1	1	1
Q8I239	Q8I239	7	7	7		NCS	sp|Q8I239|PI51N_PLAF7 Phosphatidylinositol 4-phosphate 5-kinase OS=Plasmodium falciparum (isolate 3D7) OX=36329 GN=PIP5K PE=1 SV=1	1	7	7	7	0	0	0	0	0	0	0	0	0	0	1	4	3	4	4	3	1	2	4	3	2	4	1	3	2	1	2	1	0	1	0	0	0	0	0	0	0	0
Q8I251	Q8I251	5	5	5	Elongation of fatty acids protein	PFA_0455c	tr|Q8I251|Q8I251_PLAF7 Elongation of fatty acids protein OS=Plasmodium falciparum (isolate 3D7) OX=36329 GN=PF3D7_0109300 PE=3 SV=1	1	5	5	5	0	0	0	0	0	0	0	0	0	0	0	1	1	0	1	1	0	0	1	0	0	1	0	0	2	1	1	0	0	0	1	0	0	1	1	1	2	2
Q8I252	Q8I252	23	23	23		PFA_0445w	tr|Q8I252|Q8I252_PLAF7 LCCL domain-containing protein OS=Plasmodium falciparum (isolate 3D7) OX=36329 GN=PF3D7_0109100 PE=4 SV=1	1	23	23	23	0	0	0	0	0	1	0	0	0	0	1	3	3	3	2	2	1	2	1	2	1	2	5	5	4	5	3	2	0	3	9	7	9	10	10	12	18	21
Q8I254	Q8I254	16	16	16		PFA_0435w	tr|Q8I254|Q8I254_PLAF7 Mitochondrial carrier protein, putative OS=Plasmodium falciparum (isolate 3D7) OX=36329 GN=PF3D7_0108800 PE=3 SV=1	1	16	16	16	0	0	0	0	0	0	0	0	0	1	0	0	1	0	1	1	1	2	1	2	4	3	2	4	4	4	2	3	1	1	2	1	1	2	4	3	2	2
Q8I255	Q8I255	61	61	61		PFA_0430c	tr|Q8I255|Q8I255_PLAF7 Secreted ookinete protein, putative OS=Plasmodium falciparum (isolate 3D7) OX=36329 GN=PF3D7_0108700 PE=4 SV=2	1	61	61	61	1	0	0	0	0	0	0	0	0	4	5	13	17	17	19	19	12	12	28	35	41	45	53	52	49	49	42	36	19	16	20	16	10	15	9	17	14	21
Q8I259	Q8I259	5	5	5		PFA_0410w	tr|Q8I259|Q8I259_PLAF7 Leucine-rich repeat protein OS=Plasmodium falciparum (isolate 3D7) OX=36329 GN=PF3D7_0108300 PE=4 SV=2	1	5	5	5	0	0	0	0	0	0	0	0	0	1	4	2	3	2	2	2	0	0	0	0	1	0	0	0	0	0	0	0	0	0	0	0	0	0	0	0	0	1
Q8I261	Q8I261	10	10	10		PFA_0400c	tr|Q8I261|Q8I261_PLAF7 Proteasome subunit beta OS=Plasmodium falciparum (isolate 3D7) OX=36329 GN=PF3D7_0108000 PE=1 SV=2	1	10	10	10	0	0	0	0	0	0	0	0	0	0	1	1	0	0	2	0	0	0	1	0	3	2	2	2	3	2	1	1	0	0	3	1	2	3	6	9	9	8
Q8I266	Q8I266	54	54	54		PFA_0375c	tr|Q8I266|Q8I266_PLAF7 Niemann-Pick type C1-related protein OS=Plasmodium falciparum (isolate 3D7) OX=36329 GN=PF3D7_0107500 PE=4 SV=1	1	54	54	54	0	0	0	0	0	0	0	0	0	0	0	0	1	1	0	0	0	1	0	1	2	0	0	2	1	5	8	6	0	1	6	10	8	16	21	21	31	35
Q8I267	Q8I267	3	3	3		PFA_0370w	tr|Q8I267|Q8I267_PLAF7 ATP synthase-associated protein, putative OS=Plasmodium falciparum (isolate 3D7) OX=36329 GN=PF3D7_0107400 PE=4 SV=1	1	3	3	3	0	0	0	0	0	0	0	0	0	0	0	0	0	1	1	0	1	1	1	2	2	3	2	2	2	1	2	1	0	0	0	0	0	0	0	0	0	0
Q8I274	Q8I274	15	15	14		Rab5c	tr|Q8I274|Q8I274_PLAF7 Ras-related protein Rab-5C OS=Plasmodium falciparum (isolate 3D7) OX=36329 GN=PF3D7_0106800 PE=4 SV=2	1	15	15	14	0	0	0	0	0	0	0	2	1	3	6	8	7	10	10	9	1	2	5	7	10	7	6	9	11	12	7	9	3	2	6	4	7	7	8	8	8	9
Q8I280	Q8I280	12	12	12		PFA_0300c	tr|Q8I280|Q8I280_PLAF7 V-type proton ATPase subunit C OS=Plasmodium falciparum (isolate 3D7) OX=36329 GN=PF3D7_0106100 PE=3 SV=1	1	12	12	12	0	0	0	0	0	0	0	0	1	0	3	2	3	5	3	3	1	0	3	3	3	1	2	3	3	3	2	5	0	1	5	9	6	5	4	1	0	1
Q8I284	Q8I284	30	30	30		PFA_0280w	tr|Q8I284|Q8I284_PLAF7 Asparagine-rich antigen Pfa35-2 OS=Plasmodium falciparum (isolate 3D7) OX=36329 GN=PF3D7_0105700 PE=4 SV=1	1	30	30	30	1	0	0	0	0	0	0	0	0	1	11	14	18	21	12	14	4	4	8	9	7	5	4	5	3	1	3	1	1	1	1	1	1	1	1	1	1	1
Q8I289	Q8I289	36	36	36		PFA_0255c	tr|Q8I289|Q8I289_PLAF7 Heptatricopeptide repeat and RAP domain-containing protein, putative OS=Plasmodium falciparum (isolate 3D7) OX=36329 GN=PF3D7_0105200 PE=4 SV=1	1	36	36	36	0	0	0	0	0	0	0	0	0	4	12	15	18	16	14	16	2	1	11	10	11	14	11	10	12	11	14	11	1	3	7	9	4	9	12	13	9	10
Q8I291	Q8I291	13	13	13		PFA_0245w	tr|Q8I291|Q8I291_PLAF7 Novel putative transporter 1, putative OS=Plasmodium falciparum (isolate 3D7) OX=36329 GN=PF3D7_0104800 PE=4 SV=1	1	13	13	13	0	0	0	0	0	0	0	0	0	0	0	1	1	1	0	1	0	0	0	0	0	0	0	1	0	1	1	1	0	0	1	1	0	2	1	1	3	2
Q8I298	Q8I298	20	20	20		PFA_0210c	tr|Q8I298|Q8I298_PLAF7 StAR-related lipid transfer protein OS=Plasmodium falciparum (isolate 3D7) OX=36329 GN=PF3D7_0104200 PE=4 SV=1	1	20	20	20	0	0	0	0	0	0	0	1	0	1	6	5	7	7	6	6	1	1	6	5	5	3	6	6	9	8	7	7	5	3	8	6	5	7	7	7	8	9
Q8I299	Q8I299	21	21	21		PFA_0205w	tr|Q8I299|Q8I299_PLAF7 Uncharacterized protein OS=Plasmodium falciparum (isolate 3D7) OX=36329 GN=PF3D7_0104100 PE=4 SV=1	1	21	21	21	0	0	0	0	0	0	0	0	0	0	0	0	0	0	0	0	0	1	0	0	0	0	0	0	0	0	0	0	0	0	0	0	0	0	0	1	0	0
Q8I2A1	Q8I2A1	47	47	47		PFA_0195w	tr|Q8I2A1|Q8I2A1_PLAF7 Parasite-infected erythrocyte surface protein OS=Plasmodium falciparum (isolate 3D7) OX=36329 GN=PF3D7_0103900 PE=4 SV=1	1	47	47	47	0	0	0	0	0	0	0	5	0	1	3	4	5	12	16	19	4	4	23	29	26	24	24	26	27	25	21	19	5	2	13	11	7	12	19	24	28	27
Q8I2A8	Q8I2A8	18	18	18		PFA_0160c	tr|Q8I2A8|Q8I2A8_PLAF7 Nucleoside transporter 4 OS=Plasmodium falciparum (isolate 3D7) OX=36329 GN=PF3D7_0103200 PE=4 SV=1	1	18	18	18	0	0	0	0	0	0	0	3	2	5	7	5	7	7	10	11	11	10	11	11	10	10	12	9	10	9	11	10	8	8	10	9	11	11	8	8	8	8
Q8I2D9	Q8I2D9	9	9	9		PFA_0670c	sp|Q8I2D9|GEX10_PLAF7 CX3CL1-binding protein 1 OS=Plasmodium falciparum (isolate 3D7) OX=36329 GN=CBP1 PE=1 SV=1	1	9	9	9	0	0	0	0	0	0	0	1	0	1	5	6	6	6	5	6	2	1	4	5	6	5	6	6	6	5	6	6	1	1	4	3	2	3	5	4	4	6
Q8I2E8	Q8I2E8	21	21	21		PFI1800w	tr|Q8I2E8|Q8I2E8_PLAF7 Lysophospholipase, putative OS=Plasmodium falciparum (isolate 3D7) OX=36329 GN=PF3D7_0937200 PE=4 SV=1	1	21	21	21	0	0	0	0	0	0	0	0	0	0	0	0	0	0	0	0	0	0	0	0	0	0	0	0	0	0	0	0	1	0	0	0	0	1	0	1	0	0
Q8I2F2	Q8I2F2	27	27	27		PFI1780w	tr|Q8I2F2|Q8I2F2_PLAF7 Plasmodium RESA N-terminal domain-containing protein OS=Plasmodium falciparum (isolate 3D7) OX=36329 GN=PF3D7_0936800 PE=1 SV=1	1	27	27	27	3	0	0	0	0	0	0	9	13	23	24	25	27	26	24	24	11	8	21	18	19	17	17	14	13	14	14	10	3	5	6	9	4	4	0	5	4	0
Q8I2F4	Q8I2F4	7	7	7		PFI1770w	tr|Q8I2F4|Q8I2F4_PLAF7 Plasmodium RESA N-terminal domain-containing protein OS=Plasmodium falciparum (isolate 3D7) OX=36329 GN=PF3D7_0936600 PE=4 SV=1	1	7	7	7	0	0	0	0	0	0	0	1	0	4	5	5	4	6	5	5	2	2	4	4	6	3	5	4	5	3	2	2	1	2	2	3	1	1	2	2	2	4
Q8I2F9	Q8I2F9	4	4	4		PFI1745c	tr|Q8I2F9|Q8I2F9_PLAF7 Early transcribed membrane protein OS=Plasmodium falciparum (isolate 3D7) OX=36329 GN=PF3D7_0936100 PE=4 SV=1	1	4	4	4	0	0	0	0	0	0	0	0	0	0	0	0	0	0	1	0	1	0	0	0	0	0	0	0	0	0	0	0	0	0	0	0	0	0	0	0	0	0
Q8I2G0	Q8I2G0	5	5	5		REX2	tr|Q8I2G0|Q8I2G0_PLAF7 Ring-exported protein 2 OS=Plasmodium falciparum (isolate 3D7) OX=36329 GN=PF3D7_0936000 PE=4 SV=2	1	5	5	5	0	0	0	0	0	0	0	2	1	3	4	4	4	4	4	4	3	3	4	4	4	4	4	4	4	4	4	4	3	4	2	3	3	4	3	4	4	3
Q8I2G1	Q8I2G1	66	66	66		REX1	tr|Q8I2G1|Q8I2G1_PLAF7 Ring-exported protein 1 OS=Plasmodium falciparum (isolate 3D7) OX=36329 GN=PF3D7_0935900 PE=4 SV=1	1	66	66	66	0	1	0	0	0	0	0	1	1	11	8	9	14	14	15	13	5	6	15	12	15	16	18	15	20	22	29	29	21	25	37	42	47	50	51	54	56	47
Q8I2G2	Q8I2G2	32	32	32		CLAG9	tr|Q8I2G2|Q8I2G2_PLAF7 Cytoadherence linked asexual protein 9 OS=Plasmodium falciparum (isolate 3D7) OX=36329 GN=PF3D7_0935800 PE=4 SV=1	1	32	32	32	0	0	0	0	0	0	0	0	1	9	22	24	27	26	22	25	8	6	22	22	26	23	25	28	26	27	27	25	9	8	21	15	13	16	17	16	14	10
Q8I2H1	Q8I2H1	19	19	19		PFI1680w	tr|Q8I2H1|Q8I2H1_PLAF7 UBX domain-containing protein, putative OS=Plasmodium falciparum (isolate 3D7) OX=36329 GN=PF3D7_0934700 PE=4 SV=1	1	19	19	19	0	0	0	0	0	0	0	0	0	10	17	17	17	16	17	16	10	10	16	18	18	17	17	15	16	14	16	15	8	5	15	11	10	10	12	9	10	9
Q8I2H3	Q8I2H3	19	19	19		PFI1670c	tr|Q8I2H3|Q8I2H3_PLAF7 V-type proton ATPase subunit E, putative OS=Plasmodium falciparum (isolate 3D7) OX=36329 GN=PF3D7_0934500 PE=3 SV=2	1	19	19	19	0	0	0	0	0	0	0	0	0	2	9	9	10	9	9	9	2	2	5	11	8	6	8	11	10	11	8	9	5	6	13	14	14	8	8	7	6	6
Q8I2I2;REV__P27824	Q8I2I2	35;1	35;1	35;1		PFI1625c	tr|Q8I2I2|Q8I2I2_PLAF7 Mitochondrial-processing peptidase subunit beta, putative OS=Plasmodium falciparum (isolate 3D7) OX=36329 GN=PF3D7_0933600 PE=3 SV=1	2	35	35	35	0	1	0	0	0	0	0	0	0	1	3	7	6	5	6	5	0	1	5	4	6	9	9	11	11	11	11	15	4	8	20	18	18	14	15	16	17	17
Q8I2I8	Q8I2I8	3	3	3		PFI1590c	tr|Q8I2I8|Q8I2I8_PLAF7 Importin alpha re-exporter, putative OS=Plasmodium falciparum (isolate 3D7) OX=36329 GN=PF3D7_0932800 PE=4 SV=1	1	3	3	3	0	0	0	0	0	0	0	0	0	0	2	1	1	2	0	1	0	1	0	0	1	0	0	0	0	0	0	0	0	1	0	1	0	0	1	0	0	0
Q8I2K9	Q8I2K9	2	2	2		DGK1	tr|Q8I2K9|Q8I2K9_PLAF7 diacylglycerol kinase (ATP) OS=Plasmodium falciparum (isolate 3D7) OX=36329 GN=PF3D7_0930500 PE=3 SV=2	1	2	2	2	0	0	0	0	0	0	0	0	0	0	0	1	2	1	0	1	0	0	1	1	1	0	0	0	0	0	0	0	0	0	0	0	0	0	0	0	0	0
Q8I2M1	Q8I2M1	3	3	3		PfGK	tr|Q8I2M1|Q8I2M1_PLAF7 guanylate kinase OS=Plasmodium falciparum (isolate 3D7) OX=36329 GN=PF3D7_0928900 PE=1 SV=1	1	3	3	3	0	0	0	0	0	0	0	0	0	0	2	1	0	1	0	1	0	0	0	0	0	0	0	1	0	0	0	1	0	0	0	0	0	0	0	0	0	0
Q8I2M3	Q8I2M3	6	6	6		PFI1405c	tr|Q8I2M3|Q8I2M3_PLAF7 Uncharacterized protein OS=Plasmodium falciparum (isolate 3D7) OX=36329 GN=PF3D7_0928600 PE=4 SV=1	1	6	6	6	0	0	0	0	0	0	0	0	0	0	1	1	1	0	1	0	1	1	1	0	1	1	1	1	0	0	0	0	0	0	0	1	1	1	0	1	0	0
Q8I2M9;A0A143ZVC0	Q8I2M9;A0A143ZVC0	7;4	7;4	7;4		PFI1375w	tr|Q8I2M9|Q8I2M9_PLAF7 Cytochrome c oxidase subunit 6B, putative OS=Plasmodium falciparum (isolate 3D7) OX=36329 GN=PF3D7_0928000.1 PE=4 SV=1;tr|A0A143ZVC0|A0A143ZVC0_PLAF7 Cytochrome c oxidase subunit 6B, putative OS=Plasmodium falciparum (isolate 3D7) OX	2	7	7	7	0	0	0	0	0	0	0	1	0	0	0	0	0	0	0	0	0	0	0	0	0	0	0	0	0	0	0	0	0	0	0	0	0	0	0	0	0	1
Q8I2N0	Q8I2N0	9	9	9		PfPSD	tr|Q8I2N0|Q8I2N0_PLAF7 Phosphatidylserine decarboxylase proenzyme OS=Plasmodium falciparum (isolate 3D7) OX=36329 GN=PF3D7_0927900 PE=3 SV=1	1	9	9	9	0	0	0	0	0	0	0	0	0	0	0	0	0	0	0	0	0	0	0	0	0	0	0	0	0	0	0	0	0	0	0	0	0	1	0	0	0	0
Q8I2N1	Q8I2N1	10	10	10		PFI1365w	tr|Q8I2N1|Q8I2N1_PLAF7 Cytochrome c oxidase subunit 5B, putative OS=Plasmodium falciparum (isolate 3D7) OX=36329 GN=PF3D7_0927800 PE=4 SV=1	1	10	10	10	0	0	0	0	0	0	0	0	0	0	0	0	1	0	0	1	1	0	1	2	1	2	2	2	2	3	3	3	1	2	4	3	3	4	3	4	6	6
Q8I2N6	Q8I2N6	12	12	12		PFI1340w	tr|Q8I2N6|Q8I2N6_PLAF7 Fumarate hydratase OS=Plasmodium falciparum (isolate 3D7) OX=36329 GN=PF3D7_0927300 PE=3 SV=1	1	12	12	12	0	0	0	0	0	0	0	0	0	0	1	1	0	0	0	0	0	0	0	0	0	0	0	0	0	0	0	0	0	0	0	0	0	0	0	0	0	0
Q8I2Q0	Q8I2Q0	5	5	5		PFI1270w	tr|Q8I2Q0|Q8I2Q0_PLAF7 Parasitophorous vacuolar protein 5, putative OS=Plasmodium falciparum (isolate 3D7) OX=36329 GN=PF3D7_0925900 PE=1 SV=1	1	5	5	5	0	0	0	0	0	0	0	0	0	0	2	1	1	3	2	3	0	0	1	1	3	1	0	0	0	0	0	0	0	0	0	0	0	0	1	0	1	0
Q8I2R0	Q8I2R0	2	2	2		PFI1215w	tr|Q8I2R0|Q8I2R0_PLAF7 Splicing factor 3A subunit 3, putative OS=Plasmodium falciparum (isolate 3D7) OX=36329 GN=PF3D7_0924700 PE=3 SV=1	1	2	2	2	0	0	0	0	0	0	0	0	0	0	2	0	1	0	0	0	0	0	0	0	0	0	0	0	0	0	0	0	0	0	0	0	0	0	0	0	0	0
Q8I2R7	Q8I2R7	7	7	7		PFI1180w	tr|Q8I2R7|Q8I2R7_PLAF7 Patatin-like phospholipase, putative OS=Plasmodium falciparum (isolate 3D7) OX=36329 GN=PF3D7_0924000 PE=4 SV=1	1	7	7	7	0	0	0	0	0	0	0	0	0	0	2	4	6	4	3	4	3	1	3	5	2	2	1	4	2	3	3	2	0	1	1	1	1	1	0	0	0	0
Q8I2R8	Q8I2R8	3	3	3		PFI1175c	tr|Q8I2R8|Q8I2R8_PLAF7 Polyadenylate-binding protein 2, putative OS=Plasmodium falciparum (isolate 3D7) OX=36329 GN=PF3D7_0923900 PE=4 SV=1	1	3	3	3	0	0	0	0	0	0	0	0	1	1	2	1	2	2	2	1	0	0	1	1	1	1	2	2	2	2	1	2	1	0	1	0	0	0	1	1	1	0
Q8I2T2	Q8I2T2	3	3	3		PFI1085w	tr|Q8I2T2|Q8I2T2_PLAF7 Ubiquitin-like protein, putative OS=Plasmodium falciparum (isolate 3D7) OX=36329 GN=PF3D7_0922100 PE=4 SV=1	1	3	3	3	0	0	0	0	0	0	0	0	0	0	2	3	1	1	0	0	0	0	0	0	0	0	0	0	0	0	0	0	0	1	0	0	0	0	0	0	0	0
Q8I2U8	Q8I2U8	6	6	6		PFI1005w	tr|Q8I2U8|Q8I2U8_PLAF7 ADP-ribosylation factor, putative OS=Plasmodium falciparum (isolate 3D7) OX=36329 GN=PF3D7_0920500 PE=4 SV=1	1	6	6	6	0	0	0	0	0	0	0	1	0	1	1	2	2	2	3	1	2	0	2	3	1	2	3	2	1	2	2	2	1	2	1	2	2	2	3	3	3	3
Q8I2V7	Q8I2V7	4	4	4	Dolichyl-diphosphooligosaccharide--protein glycosyltransferase 48 kDa subunit	PFI0960w	tr|Q8I2V7|Q8I2V7_PLAF7 Dolichyl-diphosphooligosaccharide--protein glycosyltransferase 48 kDa subunit OS=Plasmodium falciparum (isolate 3D7) OX=36329 GN=PF3D7_0919600 PE=3 SV=1	1	4	4	4	0	0	0	0	0	0	0	0	0	0	0	1	4	3	2	2	0	0	1	2	2	1	3	3	4	1	3	2	0	0	0	0	0	0	0	0	1	0
Q8I2V9	Q8I2V9	26	26	26		PfPDI-9	tr|Q8I2V9|Q8I2V9_PLAF7 Protein disulfide isomerase OS=Plasmodium falciparum (isolate 3D7) OX=36329 GN=PF3D7_0919400 PE=4 SV=1	1	26	26	26	0	0	0	0	0	0	0	6	0	2	1	3	6	6	6	4	1	2	3	3	4	3	2	4	3	4	2	3	1	1	1	0	1	1	0	1	2	1
Q8I2W2	Q8I2W2	20	20	20		PFI0935w	tr|Q8I2W2|Q8I2W2_PLAF7 DnaJ protein, putative OS=Plasmodium falciparum (isolate 3D7) OX=36329 GN=PF3D7_0919100 PE=4 SV=1	1	20	20	20	0	1	0	0	0	0	0	3	0	3	3	5	6	6	7	8	7	5	9	9	9	8	8	8	8	8	9	8	7	7	7	5	8	8	6	6	7	8
Q8I2W3	Q8I2W3	8	8	8		PFI0930c	tr|Q8I2W3|Q8I2W3_PLAF7 Nucleosome assembly protein OS=Plasmodium falciparum (isolate 3D7) OX=36329 GN=PF3D7_0919000 PE=3 SV=1	1	8	8	8	0	0	0	0	0	0	0	0	0	1	4	2	5	5	2	3	3	1	6	4	3	4	5	3	3	2	3	3	1	1	3	1	3	1	2	1	1	1
Q8I2X0	Q8I2X0	13	13	13		PFI0895c	tr|Q8I2X0|Q8I2X0_PLAF7 Eukaryotic translation initiation factor 3 subunit F, putative OS=Plasmodium falciparum (isolate 3D7) OX=36329 GN=PF3D7_0918300 PE=4 SV=1	1	13	13	13	0	0	0	0	0	0	0	0	0	0	5	5	4	2	3	2	1	0	1	1	2	3	3	3	2	2	1	0	0	1	1	1	0	0	0	1	0	1
Q8I2X3	Q8I2X3	27	27	27		GAP50	sp|Q8I2X3|GAP50_PLAF7 Glideosome-associated protein 50 OS=Plasmodium falciparum (isolate 3D7) OX=36329 GN=GAP50 PE=1 SV=1	1	27	27	27	0	0	0	0	0	0	0	9	2	7	10	12	13	12	11	12	5	3	11	10	12	11	11	14	15	16	13	12	6	7	13	13	12	18	15	15	15	15
Q8I2X4	Q8I2X4	86	86	86		PFI0875w	tr|Q8I2X4|Q8I2X4_PLAF7 Heat shock protein 70 OS=Plasmodium falciparum (isolate 3D7) OX=36329 GN=PF3D7_0917900 PE=3 SV=1	1	86	86	86	10	3	2	2	2	2	4	35	23	44	52	59	57	59	59	57	47	43	58	57	57	60	55	60	59	58	62	60	49	45	57	54	52	54	51	51	56	52
Q8I2X8	Q8I2X8	7	7	7		PFI0855w	tr|Q8I2X8|Q8I2X8_PLAF7 J domain-containing protein OS=Plasmodium falciparum (isolate 3D7) OX=36329 GN=PF3D7_0917500 PE=4 SV=1	1	7	7	7	0	0	0	0	0	0	0	0	0	0	1	1	0	0	0	0	0	0	1	0	0	1	1	0	0	0	0	1	0	0	0	0	0	0	1	0	0	0
Q8I2Y1	Q8I2Y1	3	3	3		PFI0840w	tr|Q8I2Y1|Q8I2Y1_PLAF7 Uncharacterized protein OS=Plasmodium falciparum (isolate 3D7) OX=36329 GN=PF3D7_0917200 PE=4 SV=1	1	3	3	3	0	0	1	0	0	1	0	0	0	0	0	0	0	0	0	0	0	0	0	0	0	0	0	0	0	1	0	0	0	0	1	0	0	0	1	0	0	0
Q8I2Z5	Q8I2Z5	14	14	14		PFI0770c	tr|Q8I2Z5|Q8I2Z5_PLAF7 Cytochrome c oxidase subunit ApiCOX30, putative OS=Plasmodium falciparum (isolate 3D7) OX=36329 GN=PF3D7_0915700 PE=4 SV=1	1	14	14	14	0	0	0	0	0	0	0	1	0	0	1	0	2	0	2	0	0	0	0	0	0	2	3	2	3	4	6	6	1	4	10	7	5	7	7	8	10	10
Q8I2Z8	Q8I2Z8	18	18	18	Probable ATP-dependent 6-phosphofructokinase	PFI0755c	tr|Q8I2Z8|Q8I2Z8_PLAF7 Probable ATP-dependent 6-phosphofructokinase OS=Plasmodium falciparum (isolate 3D7) OX=36329 GN=PF3D7_0915400 PE=3 SV=1	1	18	18	18	0	0	0	0	0	0	0	0	0	2	11	11	15	13	7	11	1	0	6	6	5	4	7	2	7	8	6	6	0	2	3	2	2	4	5	7	4	3
Q8I302	Q8I302	24	24	24		PFI0735c	tr|Q8I302|Q8I302_PLAF7 Type II NADH:ubiquinone oxidoreductase OS=Plasmodium falciparum (isolate 3D7) OX=36329 GN=PF3D7_0915000 PE=1 SV=1	1	24	24	24	0	0	1	1	1	0	0	4	0	1	1	0	3	2	0	0	0	0	1	1	2	0	0	2	2	0	1	1	0	0	0	1	0	1	4	3	3	8
Q8I305	Q8I305	26	26	26		PFI0720w	tr|Q8I305|Q8I305_PLAF7 Major facilitator superfamily-related transporter, putative OS=Plasmodium falciparum (isolate 3D7) OX=36329 GN=PF3D7_0914700 PE=4 SV=1	1	26	26	26	0	0	0	0	0	0	1	4	0	3	8	8	9	10	9	12	5	3	13	11	11	11	11	11	11	12	11	10	6	5	11	9	9	11	10	12	10	12
Q8I310	Q8I310	18	18	18		PFI0695c	tr|Q8I310|Q8I310_PLAF7 Phospholipid or glycerol acyltransferase, putative OS=Plasmodium falciparum (isolate 3D7) OX=36329 GN=PF3D7_0914200 PE=3 SV=1	1	18	18	18	0	0	0	0	0	0	0	0	0	1	3	5	7	7	7	7	4	2	4	5	6	6	5	8	7	8	7	7	4	4	8	7	7	9	9	7	8	9
Q8I320	Q8I320	5	5	5		PfEF-1beta	tr|Q8I320|Q8I320_PLAF7 Elongation factor 1-beta OS=Plasmodium falciparum (isolate 3D7) OX=36329 GN=PF3D7_0913200 PE=3 SV=1	1	5	5	5	0	0	0	0	0	0	0	0	0	1	3	5	4	3	3	2	2	2	2	2	2	2	1	2	1	1	2	0	0	0	1	0	0	0	0	0	1	0
Q8I323	Q8I323	9	9	9		PFI0630w	tr|Q8I323|Q8I323_PLAF7 26S proteasome regulatory subunit RPN8, putative OS=Plasmodium falciparum (isolate 3D7) OX=36329 GN=PF3D7_0912900 PE=3 SV=1	1	9	9	9	1	0	0	0	0	0	0	0	0	0	4	4	4	4	6	5	1	1	4	6	7	6	8	7	5	5	5	5	1	0	0	0	0	0	0	0	0	0
Q8I328	Q8I328	34	34	34		PFI0605c	tr|Q8I328|Q8I328_PLAF7 Alkaline phosphatase, putative OS=Plasmodium falciparum (isolate 3D7) OX=36329 GN=PF3D7_0912400 PE=4 SV=1	1	34	34	34	0	0	0	0	0	0	0	11	1	5	15	18	22	22	21	23	12	11	23	23	23	23	24	24	25	24	27	26	13	14	26	20	21	22	23	22	23	23
Q8I333	Q8I333	12	12	12		PFI0580c	tr|Q8I333|Q8I333_PLAF7 Falstatin OS=Plasmodium falciparum (isolate 3D7) OX=36329 GN=PF3D7_0911900 PE=4 SV=1	1	12	12	12	0	0	0	0	0	0	0	0	0	0	0	1	2	0	1	3	2	0	0	0	4	0	1	1	0	0	1	0	0	1	1	1	1	2	1	2	2	2
Q8I334	Q8I334	9	9	9		PFI0575c	tr|Q8I334|Q8I334_PLAF7 Uncharacterized protein OS=Plasmodium falciparum (isolate 3D7) OX=36329 GN=PF3D7_0911800 PE=4 SV=1	1	9	9	9	0	0	0	0	0	0	0	0	0	0	0	2	2	1	2	1	0	0	0	0	2	0	2	3	2	0	0	1	0	0	0	0	0	0	1	1	2	1
Q8I340	Q8I340	10	10	10		PFI0545w	tr|Q8I340|Q8I340_PLAF7 Uncharacterized protein OS=Plasmodium falciparum (isolate 3D7) OX=36329 GN=PF3D7_0911200 PE=4 SV=1	1	10	10	10	0	0	0	0	0	0	0	0	0	0	1	2	4	3	2	3	1	0	0	0	1	2	1	1	1	2	1	2	0	1	1	0	0	0	0	0	0	0
Q8I344	Q8I344	13	13	13		PFI0525w	tr|Q8I344|Q8I344_PLAF7 Cytosolic Fe-S cluster assembly factor NBP35, putative OS=Plasmodium falciparum (isolate 3D7) OX=36329 GN=PF3D7_0910800 PE=3 SV=1	1	13	13	13	0	0	0	0	0	0	0	0	0	0	2	6	7	8	6	7	0	0	8	7	6	8	9	8	5	7	10	9	0	0	8	5	5	5	6	7	9	9
Q8I348	Q8I348	14	14	14		PFI0505c	tr|Q8I348|Q8I348_PLAF7 Selenide water dikinase, putative OS=Plasmodium falciparum (isolate 3D7) OX=36329 GN=PF3D7_0910400 PE=4 SV=1	1	14	14	14	0	0	0	0	0	0	0	0	0	0	4	8	10	11	9	8	1	0	6	5	8	4	5	8	6	5	6	8	1	0	2	3	2	1	1	1	3	2
Q8I349	Q8I349	24	24	24		PFI0500w	tr|Q8I349|Q8I349_PLAF7 Uncharacterized protein OS=Plasmodium falciparum (isolate 3D7) OX=36329 GN=PF3D7_0910300 PE=4 SV=1	1	24	24	24	0	0	0	0	0	0	0	8	0	0	0	3	1	1	1	3	2	1	1	2	3	2	3	4	3	3	2	1	1	1	0	2	1	2	3	4	2	1
Q8I355	Q8I355	18	18	18		PFI0470w	tr|Q8I355|Q8I355_PLAF7 FHA domain protein, putative OS=Plasmodium falciparum (isolate 3D7) OX=36329 GN=PF3D7_0909700 PE=4 SV=1	1	18	18	18	0	0	0	0	0	0	0	0	0	2	3	9	10	10	9	12	5	4	11	14	11	12	13	13	13	12	13	10	8	5	10	9	7	4	10	8	6	4
Q8I356	Q8I356	22	22	22		PFI0465c	tr|Q8I356|Q8I356_PLAF7 Uncharacterized protein OS=Plasmodium falciparum (isolate 3D7) OX=36329 GN=PF3D7_0909600 PE=4 SV=1	1	22	22	22	1	1	1	0	0	0	0	1	0	3	7	9	10	5	6	6	2	1	6	5	5	5	5	5	4	4	3	3	2	0	3	2	0	1	3	2	4	1
Q8I374	Q8I374	6	6	6		PFI0370c	tr|Q8I374|Q8I374_PLAF7 Proteasome activator 28 subunit beta, putative OS=Plasmodium falciparum (isolate 3D7) OX=36329 GN=PF3D7_0907700 PE=1 SV=1	1	6	6	6	0	0	0	0	0	0	0	0	0	0	1	1	1	0	2	1	0	0	0	0	0	2	0	0	0	1	0	0	0	0	0	1	0	1	0	0	1	0
Q8I376	Q8I376	5	5	5		PFI0360c	tr|Q8I376|Q8I376_PLAF7 Stripes inner membrane complex protein OS=Plasmodium falciparum (isolate 3D7) OX=36329 GN=PF3D7_0907500 PE=4 SV=2	1	5	5	5	0	0	0	0	0	0	0	1	0	0	0	0	0	0	0	0	0	0	0	0	0	0	0	0	0	0	0	0	0	0	0	0	0	0	0	0	0	0
Q8I377	Q8I377	19	19	19		PFI0355c	tr|Q8I377|Q8I377_PLAF7 ATP-dependent protease ATPase subunit ClpY OS=Plasmodium falciparum (isolate 3D7) OX=36329 GN=PF3D7_0907400 PE=3 SV=1	1	19	19	19	0	0	0	0	0	0	0	0	0	3	10	12	13	14	13	11	1	2	9	9	9	10	10	9	10	11	8	11	3	3	2	4	1	4	3	2	3	2
Q8I390	Q8I390	17	17	17		PFI0290c	tr|Q8I390|Q8I390_PLAF7 Coatomer subunit beta OS=Plasmodium falciparum (isolate 3D7) OX=36329 GN=PF3D7_0905900 PE=3 SV=1	1	17	17	17	0	0	0	0	0	0	0	0	1	0	4	5	5	6	5	3	1	0	2	3	6	2	5	5	3	3	4	4	0	1	4	6	3	5	7	4	4	5
Q8I395	Q8I395	50	50	50		PFI0265c	tr|Q8I395|Q8I395_PLAF7 High molecular weight rhoptry protein 3 OS=Plasmodium falciparum (isolate 3D7) OX=36329 GN=PF3D7_0905400 PE=4 SV=1	1	50	50	50	0	0	0	0	0	0	0	2	11	28	34	38	36	36	37	34	28	26	39	36	36	37	36	36	35	36	37	38	29	34	37	42	40	39	38	34	36	38
Q8I399	Q8I399	9	9	9		PFI0245c	tr|Q8I399|Q8I399_PLAF7 Thioredoxin-like protein OS=Plasmodium falciparum (isolate 3D7) OX=36329 GN=PF3D7_0905000 PE=4 SV=1	1	9	9	9	0	0	0	0	0	0	0	0	0	0	3	3	4	3	2	3	1	0	4	3	2	6	6	8	8	6	8	6	2	0	0	0	0	0	0	0	0	0
Q8I3A0	Q8I3A0	15	15	15		PFI0240c	tr|Q8I3A0|Q8I3A0_PLAF7 Copper-transporting ATPase OS=Plasmodium falciparum (isolate 3D7) OX=36329 GN=PF3D7_0904900 PE=4 SV=2	1	15	15	15	0	0	0	0	0	0	0	0	0	0	1	6	6	8	7	9	3	1	7	7	9	9	8	9	7	10	8	7	0	0	6	8	2	7	4	4	5	1
Q8I3A5	Q8I3A5	11	11	11		PFI0215c	tr|Q8I3A5|Q8I3A5_PLAF7 Signal peptidase complex subunit 3, putative OS=Plasmodium falciparum (isolate 3D7) OX=36329 GN=PF3D7_0904400 PE=3 SV=1	1	11	11	11	0	0	0	0	0	0	0	0	0	0	1	3	4	3	3	2	0	0	1	1	2	2	2	4	2	3	2	3	1	1	3	4	3	4	3	4	3	5
Q8I3A7	Q8I3A7	9	9	9		PFI0205w	tr|Q8I3A7|Q8I3A7_PLAF7 PH domain-containing protein, putative OS=Plasmodium falciparum (isolate 3D7) OX=36329 GN=PF3D7_0904200 PE=4 SV=1	1	9	9	9	0	0	0	0	0	0	0	0	0	1	3	6	6	5	6	7	4	3	5	7	5	7	6	6	7	6	6	3	3	1	3	2	2	3	3	1	2	1
Q8I3B7	Q8I3B7	6	6	6		PFI0150c	tr|Q8I3B7|Q8I3B7_PLAF7 Protein RER1 OS=Plasmodium falciparum (isolate 3D7) OX=36329 GN=PF3D7_0903100 PE=3 SV=1	1	6	6	6	0	0	0	0	0	0	0	0	0	0	0	0	1	1	0	1	1	1	2	0	0	0	0	1	1	1	1	2	1	0	1	1	2	1	1	3	4	4
Q8I3E9	Q8I3E9	3	3	3		PFE1610w	tr|Q8I3E9|Q8I3E9_PLAF7 Fam-b protein OS=Plasmodium falciparum (isolate 3D7) OX=36329 GN=PF3D7_0532500 PE=4 SV=1	1	3	3	3	0	0	0	0	0	0	0	0	0	0	0	0	0	1	1	2	1	1	2	1	1	0	1	0	1	1	1	1	0	0	0	0	0	0	1	0	0	1
Q8I3F0	Q8I3F0	8	8	8		PFE1605w	tr|Q8I3F0|Q8I3F0_PLAF7 Lysine-rich membrane-associated PHISTb protein OS=Plasmodium falciparum (isolate 3D7) OX=36329 GN=PF3D7_0532400 PE=4 SV=1	1	8	8	8	0	0	0	0	0	0	0	0	2	3	6	8	8	5	6	4	1	1	3	2	1	1	1	2	2	2	0	0	0	0	0	0	0	1	2	0	0	0
Q8I3F1	Q8I3F1	6	6	6		PFE1600w	tr|Q8I3F1|Q8I3F1_PLAF7 Plasmodium RESA N-terminal domain-containing protein OS=Plasmodium falciparum (isolate 3D7) OX=36329 GN=PF3D7_0532300 PE=4 SV=1	1	6	6	6	0	0	0	0	0	0	0	0	0	0	3	4	4	5	2	2	1	1	3	2	4	3	3	4	4	4	5	3	2	1	3	2	1	0	0	0	1	1
Q8I3G6	Q8I3G6	8	8	8		PfSyn6	tr|Q8I3G6|Q8I3G6_PLAF7 SNARE protein, putative OS=Plasmodium falciparum (isolate 3D7) OX=36329 GN=PF3D7_0530100 PE=4 SV=1	1	8	8	8	0	0	0	0	0	0	0	0	0	0	1	1	1	1	2	2	1	0	2	2	2	1	2	3	1	1	2	1	1	1	0	1	1	0	1	2	1	1
Q8I3H7	Q8I3H7	27	27	27	T-cell immunomodulatory protein homolog	PFE1445c	sp|Q8I3H7|TIP_PLAF7 T-cell immunomodulatory protein homolog OS=Plasmodium falciparum (isolate 3D7) OX=36329 GN=PFE1445c PE=3 SV=1	1	27	27	27	0	0	0	0	0	0	0	2	0	3	5	4	7	8	7	9	3	3	9	8	6	8	9	9	8	9	7	9	3	4	7	3	7	5	6	7	5	7
Q8I3I0	Q8I3I0	5	5	5		PFE1430c	tr|Q8I3I0|Q8I3I0_PLAF7 Peptidyl-prolyl cis-trans isomerase OS=Plasmodium falciparum (isolate 3D7) OX=36329 GN=PF3D7_0528700 PE=3 SV=1	1	5	5	5	0	0	0	0	0	0	0	0	0	0	0	0	0	0	0	0	0	0	0	0	0	0	0	0	0	0	0	0	0	0	0	0	0	0	0	0	0	0
Q8I3I5	Q8I3I5	16	16	16	Eukaryotic translation initiation factor 3 subunit E	PFE1405c	tr|Q8I3I5|Q8I3I5_PLAF7 Eukaryotic translation initiation factor 3 subunit E OS=Plasmodium falciparum (isolate 3D7) OX=36329 GN=PF3D7_0528200 PE=3 SV=1	1	16	16	16	0	0	0	0	0	0	0	0	0	2	11	9	10	10	9	6	2	2	6	6	4	7	5	7	6	6	6	4	0	0	3	3	4	6	4	6	7	6
Q8I3I6	Q8I3I6	11	10	10	AP complex subunit beta	PFE1400c	tr|Q8I3I6|Q8I3I6_PLAF7 AP complex subunit beta OS=Plasmodium falciparum (isolate 3D7) OX=36329 GN=PF3D7_0528100 PE=3 SV=2	1	11	10	10	0	0	0	0	0	0	0	0	0	1	5	4	4	5	5	5	0	0	4	1	2	1	1	1	2	2	1	2	0	0	0	1	0	1	0	2	1	2
Q8I3J0	Q8I3J0	10	10	10		PFE1370w	tr|Q8I3J0|Q8I3J0_PLAF7 Hsc70-interacting protein OS=Plasmodium falciparum (isolate 3D7) OX=36329 GN=PF3D7_0527500 PE=4 SV=1	1	10	10	10	0	0	0	1	0	0	0	0	0	3	6	4	6	5	6	5	5	3	5	4	5	6	4	6	5	5	5	5	1	1	3	2	5	4	4	3	4	1
Q8I3K0	Q8I3K0	7	7	7		PFE1320w	tr|Q8I3K0|Q8I3K0_PLAF7 Suppressor of forked domain-containing protein OS=Plasmodium falciparum (isolate 3D7) OX=36329 GN=PF3D7_0526500 PE=4 SV=1	1	7	7	7	0	0	0	0	0	0	0	0	0	0	2	3	5	2	2	0	0	0	1	1	0	0	0	0	0	0	0	0	0	0	0	0	0	0	0	0	0	0
Q8I3L4	Q8I3L4	21	21	21		PfACS10	tr|Q8I3L4|Q8I3L4_PLAF7 Long-chain-fatty-acid--CoA ligase OS=Plasmodium falciparum (isolate 3D7) OX=36329 GN=PF3D7_0525100 PE=3 SV=1	1	21	21	21	1	0	0	0	1	1	0	0	0	2	12	12	10	13	10	8	0	1	5	5	5	4	7	4	4	3	6	4	2	0	1	1	0	0	1	2	2	2
Q8I3L8	Q8I3L8	2	2	2		PFE1230c	tr|Q8I3L8|Q8I3L8_PLAF7 Mitochondrial import receptor subunit TOM22, putative OS=Plasmodium falciparum (isolate 3D7) OX=36329 GN=PF3D7_0524700 PE=3 SV=1	1	2	2	2	0	0	0	0	0	0	0	0	0	0	1	0	0	0	0	0	0	0	0	0	0	0	0	1	0	0	0	0	0	0	0	0	0	0	1	1	2	2
Q8I3M5	Q8I3M5	54	54	54		PFE1195w	tr|Q8I3M5|Q8I3M5_PLAF7 Karyopherin beta OS=Plasmodium falciparum (isolate 3D7) OX=36329 GN=PF3D7_0524000 PE=4 SV=1	1	54	54	54	1	1	1	1	1	1	1	0	2	21	40	42	43	40	38	36	13	10	34	35	36	35	37	38	35	37	34	39	13	10	33	39	39	41	40	35	29	22
Q8I3M7	Q8I3M7	15	15	15		PFE1185w	tr|Q8I3M7|Q8I3M7_PLAF7 Divalent metal transporter, putative OS=Plasmodium falciparum (isolate 3D7) OX=36329 GN=PF3D7_0523800 PE=4 SV=1	1	15	15	15	0	0	0	0	0	0	0	0	0	0	0	0	0	1	1	2	0	0	2	1	2	0	2	1	1	2	0	3	0	0	2	2	1	4	3	5	3	3
Q8I3N0	Q8I3N0	22	22	22		PFE1170w	tr|Q8I3N0|Q8I3N0_PLAF7 DnaJ protein, putative OS=Plasmodium falciparum (isolate 3D7) OX=36329 GN=PF3D7_0523400 PE=4 SV=2	1	22	22	22	0	0	0	0	0	0	0	0	0	2	10	11	13	14	14	14	11	9	11	13	12	12	11	9	11	12	10	13	6	4	10	7	7	6	8	9	6	9
Q8I3N1	Q8I3N1	8	8	8		PFE1165c	tr|Q8I3N1|Q8I3N1_PLAF7 Cytochrome c oxidase subunit ApiCOX18, putative OS=Plasmodium falciparum (isolate 3D7) OX=36329 GN=PF3D7_0523300 PE=4 SV=1	1	8	8	8	0	0	0	0	0	0	0	0	0	0	0	0	0	0	0	0	0	0	0	0	0	0	0	0	0	0	0	1	1	0	0	2	1	1	1	0	1	2
Q8I3N3	Q8I3N3	38	38	38		PFE1155c	tr|Q8I3N3|Q8I3N3_PLAF7 Mitochondrial-processing peptidase subunit alpha, putative OS=Plasmodium falciparum (isolate 3D7) OX=36329 GN=PF3D7_0523100 PE=4 SV=2	1	38	38	38	0	0	1	0	0	0	0	0	0	3	4	10	6	8	7	6	2	2	7	10	10	11	10	14	13	17	14	13	9	9	19	19	16	17	17	14	15	17
Q8I3N7	Q8I3N7	6	6	6		PFE1130w	tr|Q8I3N7|Q8I3N7_PLAF7 Inner membrane complex protein OS=Plasmodium falciparum (isolate 3D7) OX=36329 GN=PF3D7_0522600 PE=4 SV=1	1	6	6	6	0	0	0	0	0	0	0	0	0	0	0	0	1	0	0	0	0	1	1	0	2	1	1	1	1	1	1	0	0	0	0	0	0	0	2	0	0	0
Q8I3P8	Q8I3P8	3	3	3		PFE1075c	tr|Q8I3P8|Q8I3P8_PLAF7 SUN domain-containing protein OS=Plasmodium falciparum (isolate 3D7) OX=36329 GN=PF3D7_0521400 PE=4 SV=1	1	3	3	3	0	0	0	0	0	0	0	0	0	0	0	0	0	0	0	0	0	0	0	0	0	0	0	0	0	0	0	0	0	0	0	0	0	0	0	0	0	0
Q8I3Q6	Q8I3Q6	4	4	4		PFE1025c	tr|Q8I3Q6|Q8I3Q6_PLAF7 Single-stranded DNA-binding protein, putative OS=Plasmodium falciparum (isolate 3D7) OX=36329 GN=PF3D7_0520400 PE=4 SV=1	1	4	4	4	1	0	0	1	0	1	1	1	0	1	1	0	0	1	0	1	1	1	0	0	1	1	0	1	1	1	1	1	1	0	0	0	1	0	0	0	1	0
Q8I3R0	Q8I3R0	9	9	9		PFE1005w	tr|Q8I3R0|Q8I3R0_PLAF7 40S ribosomal protein S9, putative OS=Plasmodium falciparum (isolate 3D7) OX=36329 GN=PF3D7_0520000 PE=1 SV=1	1	9	9	9	0	0	0	0	0	0	0	0	2	5	6	7	7	8	8	7	6	5	5	6	6	5	6	5	6	5	5	5	3	1	3	3	2	1	2	1	0	0
Q8I3R6	Q8I3R6	3	3	3	40S ribosomal protein S24	PFE0975c	tr|Q8I3R6|Q8I3R6_PLAF7 40S ribosomal protein S24 OS=Plasmodium falciparum (isolate 3D7) OX=36329 GN=PF3D7_0519400 PE=1 SV=1	1	3	3	3	0	0	0	0	0	0	0	0	1	3	3	3	2	2	1	2	1	1	1	2	1	1	2	2	1	1	2	1	1	1	1	1	0	1	0	0	0	0
Q8I3R7	Q8I3R7	2	2	2		PFE0965c	tr|Q8I3R7|Q8I3R7_PLAF7 V-type proton ATPase proteolipid subunit OS=Plasmodium falciparum (isolate 3D7) OX=36329 GN=PF3D7_0519200 PE=3 SV=1	1	2	2	2	0	0	0	0	0	0	0	1	0	1	1	1	1	1	1	1	1	1	1	1	1	1	1	1	1	1	1	1	2	2	1	2	2	2	2	2	2	2
Q8I3S3	Q8I3S3	6	6	6		PFE0935c	tr|Q8I3S3|Q8I3S3_PLAF7 mRNA-binding protein PUF1 OS=Plasmodium falciparum (isolate 3D7) OX=36329 GN=PF3D7_0518700 PE=4 SV=1	1	6	6	6	0	0	0	0	0	0	0	0	0	0	1	3	4	4	2	2	0	1	0	1	1	1	0	1	0	0	0	1	0	0	0	0	0	0	0	0	0	0
Q8I3T1	Q8I3T1	26	26	26	Eukaryotic translation initiation factor 3 subunit B	PFE0885w	tr|Q8I3T1|Q8I3T1_PLAF7 Eukaryotic translation initiation factor 3 subunit B OS=Plasmodium falciparum (isolate 3D7) OX=36329 GN=PF3D7_0517700 PE=3 SV=1	1	26	26	26	1	0	1	1	2	1	0	0	3	10	17	17	17	17	15	13	5	6	12	8	9	10	9	10	8	9	8	9	1	1	2	3	5	1	2	0	0	0
Q8I3T5	Q8I3T5	7	7	7		PFE0865c	tr|Q8I3T5|Q8I3T5_PLAF7 Serine/arginine-rich splicing factor 1 OS=Plasmodium falciparum (isolate 3D7) OX=36329 GN=PF3D7_0517300 PE=1 SV=2	1	7	7	7	0	0	0	0	0	0	0	0	0	1	4	7	5	4	3	3	0	0	2	1	1	1	2	1	2	1	1	1	1	0	1	1	1	1	1	1	0	0
Q8I3T8	Q8I3T8	7	7	7		PFE0850c	tr|Q8I3T8|Q8I3T8_PLAF7 60S ribosomal protein L12, putative OS=Plasmodium falciparum (isolate 3D7) OX=36329 GN=PF3D7_0517000 PE=3 SV=2	1	7	7	7	0	0	0	0	0	0	0	0	0	6	6	6	6	6	6	6	3	3	5	5	6	5	6	5	6	6	5	5	3	2	6	5	1	2	4	6	5	4
Q8I3T9	Q8I3T9	4	4	4		PFE0845c	tr|Q8I3T9|Q8I3T9_PLAF7 60S ribosomal protein L2 OS=Plasmodium falciparum (isolate 3D7) OX=36329 GN=PF3D7_0516900 PE=1 SV=1	1	4	4	4	0	0	0	0	0	0	0	0	0	2	3	3	3	3	3	3	2	2	3	3	2	2	3	2	2	2	1	1	0	0	0	0	0	0	0	0	0	0
Q8I3U8	Q8I3U8	3	3	3		PFE0800w	tr|Q8I3U8|Q8I3U8_PLAF7 RAP protein, putative OS=Plasmodium falciparum (isolate 3D7) OX=36329 GN=PF3D7_0516000 PE=4 SV=1	1	3	3	3	0	0	0	0	0	0	0	0	0	0	1	1	1	1	1	0	0	0	1	1	1	1	0	0	0	0	0	0	0	0	0	0	0	0	0	0	3	1
Q8I3V1	Q8I3V1	9	9	9		PFE0785c	tr|Q8I3V1|Q8I3V1_PLAF7 Glideosome-associated protein 40, putative OS=Plasmodium falciparum (isolate 3D7) OX=36329 GN=PF3D7_0515700 PE=4 SV=1	1	9	9	9	0	0	0	0	0	0	0	0	0	1	2	3	3	4	3	3	0	0	3	3	2	2	3	3	4	4	5	5	1	1	4	3	5	4	6	5	5	7
Q8I3W9	Q8I3W9	10	10	10		Rab1a	tr|Q8I3W9|Q8I3W9_PLAF7 Ras-related protein Rab-1A OS=Plasmodium falciparum (isolate 3D7) OX=36329 GN=PF3D7_0513800 PE=4 SV=1	1	10	10	10	0	0	0	0	0	0	0	1	0	1	3	3	4	5	6	3	0	0	5	3	5	4	3	4	4	2	3	1	0	0	1	1	2	2	2	4	3	4
Q8I3X2	Q8I3X2	3	3	3		PFE0670w	tr|Q8I3X2|Q8I3X2_PLAF7 Mitochondrial import inner membrane translocase subunit TIM16, putative OS=Plasmodium falciparum (isolate 3D7) OX=36329 GN=PF3D7_0513500 PE=3 SV=1	1	3	3	3	0	0	0	0	0	0	0	0	0	0	0	0	0	0	0	0	0	0	0	0	0	0	0	0	0	0	0	0	0	0	0	0	0	0	0	0	0	0
Q8I3Y6	Q8I3Y6	2	2	2	Probable prefoldin subunit 6	PFE0595w	sp|Q8I3Y6|PFD6_PLAF7 Probable prefoldin subunit 6 OS=Plasmodium falciparum (isolate 3D7) OX=36329 GN=PFE0595w PE=1 SV=2	1	2	2	2	0	0	0	0	0	0	0	0	0	0	0	1	1	0	1	0	0	0	0	1	0	0	0	0	0	1	1	1	0	0	1	0	0	1	1	0	0	0
Q8I3Z1	Q8I3Z1	5	5	5	MATH and LRR domain-containing protein PFE0570w	PFE0570w	sp|Q8I3Z1|MLRR1_PLAF7 MATH and LRR domain-containing protein PFE0570w OS=Plasmodium falciparum (isolate 3D7) OX=36329 GN=PFE0570w PE=1 SV=1	1	5	5	5	0	0	0	0	0	0	0	0	0	0	1	0	1	2	1	2	0	0	0	0	1	1	0	1	0	0	0	0	0	0	1	0	0	0	0	0	0	0
Q8I420	Q8I420	7	7	7		PfoTPT	tr|Q8I420|Q8I420_PLAF7 Triose phosphate transporter OS=Plasmodium falciparum (isolate 3D7) OX=36329 GN=PF3D7_0508300 PE=4 SV=1	1	7	7	7	0	0	0	0	0	0	0	1	0	0	0	1	0	0	1	1	1	1	2	2	4	1	2	3	2	2	1	2	1	2	2	0	1	2	2	1	1	1
Q8I423	Q8I423	22	22	22	Merozoite surface protein P38	PFS38	sp|Q8I423|PF38_PLAF7 Merozoite surface protein P38 OS=Plasmodium falciparum (isolate 3D7) OX=36329 GN=PFS38 PE=1 SV=1	1	22	22	22	0	0	0	0	0	0	0	0	0	0	0	0	0	0	0	0	0	0	1	0	1	0	0	0	0	0	0	1	0	0	0	0	1	1	1	3	2	2
Q8I426	Q8I426	14	14	14		PFE0380c	tr|Q8I426|Q8I426_PLAF7 Nuclear protein localization protein 4, putative OS=Plasmodium falciparum (isolate 3D7) OX=36329 GN=PF3D7_0507700 PE=4 SV=1	1	14	14	14	0	0	0	0	0	0	0	0	0	2	6	8	11	10	10	11	5	3	10	9	11	8	11	9	9	11	10	10	3	4	10	9	8	9	11	7	4	0
Q8I427;Q92600	Q8I427	10;1	10;1	10;1		PFE0375w	tr|Q8I427|Q8I427_PLAF7 Protein CAF40, putative OS=Plasmodium falciparum (isolate 3D7) OX=36329 GN=PF3D7_0507600 PE=3 SV=1	2	10	10	10	0	0	0	0	0	0	0	0	0	1	4	5	5	3	6	5	1	1	4	2	3	2	3	4	3	2	2	1	1	1	1	2	1	0	3	1	2	2
Q8I431	Q8I431	16	16	16		PFE0350c	tr|Q8I431|Q8I431_PLAF7 60S ribosomal protein L4 OS=Plasmodium falciparum (isolate 3D7) OX=36329 GN=PF3D7_0507100 PE=1 SV=1	1	16	16	16	0	0	0	0	0	0	0	0	4	7	15	14	14	14	12	11	8	8	6	7	9	6	7	8	8	5	5	2	2	2	2	1	0	0	0	0	0	0
Q8I433	Q8I433	9	9	9		ROM4	tr|Q8I433|Q8I433_PLAF7 Rhomboid-like protease OS=Plasmodium falciparum (isolate 3D7) OX=36329 GN=PF3D7_0506900 PE=3 SV=1	1	9	9	9	0	0	1	0	1	1	1	0	1	0	1	3	4	4	3	4	2	2	3	6	3	5	5	5	5	6	5	5	2	2	3	1	2	1	3	3	2	1
Q8I442	Q8I442	2	2	2		PFE0295w	tr|Q8I442|Q8I442_PLAF7 Uncharacterized protein OS=Plasmodium falciparum (isolate 3D7) OX=36329 GN=PF3D7_0506000 PE=4 SV=1	1	2	2	2	0	0	0	0	0	0	0	0	0	0	0	0	0	0	0	0	0	0	0	0	0	0	0	0	0	0	0	0	0	0	0	0	0	1	0	1	0	0
Q8I445	Q8I445	40	40	40		PFE0280c	tr|Q8I445|Q8I445_PLAF7 Uncharacterized protein OS=Plasmodium falciparum (isolate 3D7) OX=36329 GN=PF3D7_0505700 PE=4 SV=1	1	40	40	40	0	0	1	0	0	0	0	0	5	18	38	34	30	25	21	17	4	2	10	8	11	9	10	8	12	9	9	10	2	1	2	3	1	0	3	0	1	0
Q8I462	Q8I462	12	12	12		PFE0190c	tr|Q8I462|Q8I462_PLAF7 Phytanoyl-CoA dioxygenase OS=Plasmodium falciparum (isolate 3D7) OX=36329 GN=PF3D7_0503900 PE=4 SV=1	1	12	12	12	0	0	0	0	0	0	0	0	0	0	0	0	0	0	0	0	0	0	0	0	0	0	0	0	0	0	0	1	0	0	0	0	0	0	0	0	0	0
Q8I463	Q8I463	3	3	3		PFE0185c	tr|Q8I463|Q8I463_PLAF7 60S ribosomal protein L31 OS=Plasmodium falciparum (isolate 3D7) OX=36329 GN=PF3D7_0503800 PE=1 SV=1	1	3	3	3	0	0	0	0	0	0	0	0	0	1	1	1	2	2	2	2	1	1	0	1	1	1	1	1	2	1	1	1	1	1	1	1	1	0	1	1	1	1
Q8I467	Q8I467	2	2	2	Cofilin/actin-depolymerizing factor homolog 1	PFE0165w	sp|Q8I467|CADF1_PLAF7 Cofilin/actin-depolymerizing factor homolog 1 OS=Plasmodium falciparum (isolate 3D7) OX=36329 GN=PFE0165w PE=1 SV=1	1	2	2	2	0	0	0	0	0	0	0	0	0	0	1	2	2	2	1	1	1	0	1	1	1	1	2	1	1	1	0	1	0	0	0	0	1	1	1	0	0	0
Q8I468	Q8I468	8	8	8		PFE0160c	tr|Q8I468|Q8I468_PLAF7 Serine/arginine-rich splicing factor 12 OS=Plasmodium falciparum (isolate 3D7) OX=36329 GN=PF3D7_0503300 PE=4 SV=1	1	8	8	8	0	0	0	0	0	0	0	0	0	3	4	7	6	7	6	7	1	0	4	2	6	5	3	4	4	2	3	2	0	1	0	0	0	1	2	1	0	0
Q8I476	Q8I476	53	53	53		MSP8	tr|Q8I476|Q8I476_PLAF7 Merozoite surface protein 8 OS=Plasmodium falciparum (isolate 3D7) OX=36329 GN=PF3D7_0502400 PE=4 SV=1	1	53	53	53	0	1	0	0	0	0	0	4	0	7	14	16	19	19	15	19	7	6	20	17	20	20	21	24	19	21	21	21	11	10	19	20	19	22	23	26	23	22
Q8I482	Q8I482	8	8	8		PFE0090w	tr|Q8I482|Q8I482_PLAF7 Protein HIRA OS=Plasmodium falciparum (isolate 3D7) OX=36329 GN=PF3D7_0501800 PE=3 SV=1	1	8	8	8	0	0	0	0	0	0	0	0	0	0	1	4	4	6	2	3	0	1	3	4	5	4	5	5	3	4	3	1	0	0	0	1	0	1	0	1	0	0
Q8I484	Q8I484	34	34	34		RAP2	tr|Q8I484|Q8I484_PLAF7 Rhoptry-associated protein 2 OS=Plasmodium falciparum (isolate 3D7) OX=36329 GN=PF3D7_0501600 PE=4 SV=1	1	34	34	34	1	0	0	0	0	0	0	3	0	2	7	8	16	16	19	18	12	6	19	17	19	19	17	20	19	18	18	18	6	5	14	12	15	13	18	18	16	20
Q8I485	Q8I485	33	33	33		RAP3	tr|Q8I485|Q8I485_PLAF7 Rhoptry-associated protein 3 OS=Plasmodium falciparum (isolate 3D7) OX=36329 GN=PF3D7_0501500 PE=4 SV=1	1	33	33	33	0	0	0	0	0	0	0	0	0	1	5	9	16	25	24	27	21	19	30	27	28	28	27	25	25	24	25	21	15	14	16	19	18	16	13	14	11	12
Q8I487	Q8I487	7	7	7		PfSBP1	tr|Q8I487|Q8I487_PLAF7 Skeleton-binding protein 1 OS=Plasmodium falciparum (isolate 3D7) OX=36329 GN=PF3D7_0501300 PE=4 SV=1	1	7	7	7	0	0	0	0	0	0	0	0	1	3	4	5	5	5	4	5	6	6	6	6	6	5	5	6	6	6	6	6	6	5	5	5	5	6	6	6	6	6
Q8I488	Q8I488	13	13	13		PFE0060w	tr|Q8I488|Q8I488_PLAF7 Parasite-infected erythrocyte surface protein OS=Plasmodium falciparum (isolate 3D7) OX=36329 GN=PF3D7_0501200 PE=4 SV=1	1	13	13	13	0	0	0	1	0	1	1	0	1	0	7	6	6	5	5	2	0	0	3	3	2	1	2	1	2	1	1	0	0	1	0	0	0	0	0	0	1	0
Q8I490	Q8I490	12	12	12		PFE0050w	tr|Q8I490|Q8I490_PLAF7 EMP1-trafficking protein OS=Plasmodium falciparum (isolate 3D7) OX=36329 GN=PF3D7_0501000 PE=4 SV=1	1	12	12	12	0	0	0	0	0	0	0	0	0	4	7	9	7	8	6	7	3	1	8	6	8	7	6	8	9	7	7	8	3	3	5	6	4	7	7	8	8	7
Q8I492	Q8I492	111	111	111		MESA	tr|Q8I492|Q8I492_PLAF7 Mature parasite-infected erythrocyte surface antigen OS=Plasmodium falciparum (isolate 3D7) OX=36329 GN=PF3D7_0500800 PE=4 SV=1	1	111	111	111	4	0	0	0	0	1	0	7	38	70	83	87	94	83	78	78	35	24	72	67	80	67	78	78	84	80	83	80	38	37	62	62	47	50	56	60	57	50
Q8I4Q0	Q8I4Q0	2	2	2		RIF	tr|Q8I4Q0|Q8I4Q0_PLAF7 Rifin OS=Plasmodium falciparum (isolate 3D7) OX=36329 GN=PF3D7_1253700 PE=4 SV=1	1	2	2	2	0	0	0	0	0	0	0	0	0	0	0	0	0	0	0	0	0	0	0	0	0	0	0	0	0	0	0	0	0	0	0	0	0	0	1	0	0	1
Q8I4Q6	Q8I4Q6	10	10	10		PFL2550w	tr|Q8I4Q6|Q8I4Q6_PLAF7 Gametocyte erythrocyte cytosolic protein OS=Plasmodium falciparum (isolate 3D7) OX=36329 GN=PF3D7_1253000 PE=4 SV=2	1	10	10	10	0	0	0	0	0	0	0	0	0	0	1	1	1	0	0	1	0	0	0	0	2	0	0	0	0	0	0	0	0	0	0	0	0	0	0	0	0	0
Q8I4R5	Q8I4R5	132	132	132		PFL2505c	tr|Q8I4R5|Q8I4R5_PLAF7 Rhoptry neck protein 3 OS=Plasmodium falciparum (isolate 3D7) OX=36329 GN=PF3D7_1252100 PE=4 SV=1	1	132	132	132	2	0	0	0	0	1	0	1	11	51	83	99	94	103	102	104	59	55	103	101	106	106	108	106	112	106	107	98	54	55	88	79	67	64	64	58	44	34
Q8I4S0	Q8I4S0	4	4	4		PFL2470c	tr|Q8I4S0|Q8I4S0_PLAF7 Uncharacterized protein OS=Plasmodium falciparum (isolate 3D7) OX=36329 GN=PF3D7_1251400 PE=4 SV=1	1	4	4	4	0	0	0	0	0	0	0	0	0	0	0	0	0	0	0	0	0	0	0	0	0	0	0	0	0	0	0	0	0	0	0	0	0	0	0	0	0	0
Q8I4S2	Q8I4S2	8	8	8	Coronin	PFL2460w	tr|Q8I4S2|Q8I4S2_PLAF7 Coronin OS=Plasmodium falciparum (isolate 3D7) OX=36329 GN=PF3D7_1251200 PE=3 SV=1	1	8	8	8	0	0	0	0	0	0	0	0	0	0	0	0	0	0	1	1	0	0	0	0	0	0	0	0	0	0	0	0	0	0	0	1	0	1	0	0	0	1
Q8I4T2	Q8I4T2	4	4	4		PFL2410w	tr|Q8I4T2|Q8I4T2_PLAF7 CSC1-like protein, putative OS=Plasmodium falciparum (isolate 3D7) OX=36329 GN=PF3D7_1250200 PE=4 SV=1	1	4	4	4	0	0	0	0	0	0	0	0	0	0	2	1	2	2	3	3	1	0	3	1	3	1	3	4	3	4	3	1	1	0	0	0	1	0	0	0	0	0
Q8I4T3	Q8I4T3	10	10	10		PFL2405c	tr|Q8I4T3|Q8I4T3_PLAF7 Osmiophilic body protein G377 OS=Plasmodium falciparum (isolate 3D7) OX=36329 GN=PF3D7_1250100 PE=4 SV=1	1	10	10	10	0	0	0	0	0	1	0	0	0	0	0	1	1	4	5	6	1	1	7	6	7	5	6	6	4	4	1	3	0	0	0	1	0	0	2	4	2	1
Q8I4T6	Q8I4T6	16	16	16		PFL2390c	tr|Q8I4T6|Q8I4T6_PLAF7 THO complex subunit 2, putative OS=Plasmodium falciparum (isolate 3D7) OX=36329 GN=PF3D7_1249800 PE=4 SV=1	1	16	16	16	0	0	0	0	0	0	0	0	0	0	12	11	10	8	7	5	1	1	3	4	5	4	6	5	6	5	3	2	1	1	0	0	0	0	0	0	0	0
Q8I4U3	Q8I4U3	2	2	2		PFL2355w	tr|Q8I4U3|Q8I4U3_PLAF7 THUMP domain-containing protein OS=Plasmodium falciparum (isolate 3D7) OX=36329 GN=PF3D7_1249100 PE=4 SV=1	1	2	2	2	0	0	0	0	0	0	0	0	0	0	1	0	0	2	0	1	0	0	0	0	0	0	0	0	0	0	0	0	0	0	0	0	0	0	0	0	0	0
Q8I4U5	Q8I4U5	24	23	19		PFL2345c	tr|Q8I4U5|Q8I4U5_PLAF7 26S protease regulatory subunit 8, putative OS=Plasmodium falciparum (isolate 3D7) OX=36329 GN=PF3D7_1248900 PE=3 SV=1	1	24	23	19	0	1	1	0	1	1	0	0	1	5	14	17	15	17	16	16	14	10	23	21	18	18	19	17	20	14	17	15	7	0	3	3	0	0	0	0	1	0
Q8I4U8	Q8I4U8	9	9	9		PFL2330w	tr|Q8I4U8|Q8I4U8_PLAF7 GPI transamidase component PIG-S OS=Plasmodium falciparum (isolate 3D7) OX=36329 GN=PF3D7_1248600 PE=3 SV=1	1	9	9	9	0	0	0	0	0	0	0	0	0	0	0	0	1	2	1	1	0	0	0	1	2	3	2	3	3	2	4	7	0	1	3	2	1	3	4	4	2	4
Q8I4U9	Q8I4U9	4	4	4		PFL2325c	tr|Q8I4U9|Q8I4U9_PLAF7 Bax inhibitor 1, putative OS=Plasmodium falciparum (isolate 3D7) OX=36329 GN=PF3D7_1248500 PE=3 SV=1	1	4	4	4	0	0	0	0	0	0	0	0	0	0	1	3	3	3	3	4	1	0	3	3	3	3	3	3	2	3	3	3	0	0	1	1	1	1	1	1	1	2
Q8I4V0	Q8I4V0	13	13	13		PFL2320w	tr|Q8I4V0|Q8I4V0_PLAF7 Uncharacterized protein OS=Plasmodium falciparum (isolate 3D7) OX=36329 GN=PF3D7_1248400 PE=4 SV=1	1	13	13	13	0	0	0	0	0	0	0	1	0	0	2	0	1	1	1	1	1	1	1	3	1	2	2	2	3	3	0	1	1	2	0	0	0	0	0	1	0	1
Q8I4W4	Q8I4W4	13	13	13		PFL2245w	tr|Q8I4W4|Q8I4W4_PLAF7 Signal recognition particle receptor subunit beta OS=Plasmodium falciparum (isolate 3D7) OX=36329 GN=PF3D7_1246800 PE=3 SV=1	1	13	13	13	0	0	0	0	0	0	0	1	1	5	8	9	8	10	9	11	7	2	11	11	9	11	7	9	8	10	11	8	5	7	10	10	8	8	9	8	7	7
Q8I4W8	Q8I4W8	2	2	2		MTIP	tr|Q8I4W8|Q8I4W8_PLAF7 Myosin A tail domain interacting protein OS=Plasmodium falciparum (isolate 3D7) OX=36329 GN=PF3D7_1246400 PE=1 SV=1	1	2	2	2	0	0	0	0	0	0	0	0	0	0	0	0	0	1	1	1	0	1	1	1	1	1	1	1	1	1	1	1	0	1	0	1	1	1	1	1	1	1
Q8I4X0	Q8I4X0	27	25	25	Actin-1	PFL2215w	sp|Q8I4X0|ACT1_PLAF7 Actin-1 OS=Plasmodium falciparum (isolate 3D7) OX=36329 GN=ACT1 PE=1 SV=1	1	27	25	25	0	0	0	0	0	0	0	0	5	14	24	20	21	21	20	20	9	9	16	16	17	19	17	16	16	13	15	16	6	5	8	9	10	10	8	10	7	6
Q8I4Y0	Q8I4Y0	11	11	11	Kinesin-like protein	PFL2165w	tr|Q8I4Y0|Q8I4Y0_PLAF7 Kinesin-13, putative OS=Plasmodium falciparum (isolate 3D7) OX=36329 GN=PF3D7_1245100 PE=1 SV=2	1	11	11	11	0	0	0	0	0	0	0	0	0	0	0	2	4	2	0	2	0	1	0	0	1	0	0	0	0	0	0	0	0	0	0	0	0	0	0	0	0	0
Q8I4Z9	Q8I4Z9	9	9	9		PFL2070w	tr|Q8I4Z9|Q8I4Z9_PLAF7 Syntaxin, Qa-SNARE family OS=Plasmodium falciparum (isolate 3D7) OX=36329 GN=PF3D7_1243000 PE=3 SV=1	1	9	9	9	0	0	0	0	0	0	0	0	0	0	0	0	0	1	0	0	0	0	0	0	0	0	1	1	0	0	0	0	0	1	1	1	1	4	4	4	5	4
Q8I502	Q8I502	8	8	8		PFL2055w	tr|Q8I502|Q8I502_PLAF7 40S ribosomal protein S17, putative OS=Plasmodium falciparum (isolate 3D7) OX=36329 GN=PF3D7_1242700 PE=1 SV=1	1	8	8	8	0	0	0	0	0	0	0	0	2	6	6	6	6	5	6	6	6	4	6	5	4	4	5	5	5	3	4	4	2	1	3	2	2	2	2	2	1	0
Q8I506	Q8I506	2	2	2		PFL2035c	tr|Q8I506|Q8I506_PLAF7 PRA1 family protein OS=Plasmodium falciparum (isolate 3D7) OX=36329 GN=PF3D7_1242300 PE=4 SV=1	1	2	2	2	0	0	0	0	0	0	0	0	0	0	0	0	0	0	1	1	0	0	2	1	1	1	1	2	2	1	2	2	0	0	1	1	1	1	1	1	1	0
Q8I509	Q8I509	23	23	23	Sulfhydryl oxidase	PFL2020c	tr|Q8I509|Q8I509_PLAF7 Sulfhydryl oxidase OS=Plasmodium falciparum (isolate 3D7) OX=36329 GN=PF3D7_1242000 PE=4 SV=1	1	23	23	23	0	0	0	0	0	0	0	0	0	0	1	0	0	0	0	1	0	0	0	0	0	0	0	0	0	0	0	0	0	0	0	0	0	0	2	1	0	0
Q8I510	Q8I510	23	23	23		PFL2015w	tr|Q8I510|Q8I510_PLAF7 Tetratricopeptide repeat protein, putative OS=Plasmodium falciparum (isolate 3D7) OX=36329 GN=PF3D7_1241900 PE=4 SV=1	1	23	23	23	0	0	0	0	0	0	0	0	0	2	11	12	13	11	12	13	4	2	10	14	13	13	15	15	15	12	10	11	6	3	13	7	8	9	8	6	5	5
Q8I513	Q8I513	2	2	2		PFL2000w	tr|Q8I513|Q8I513_PLAF7 Mitochondrial carrier protein, putative OS=Plasmodium falciparum (isolate 3D7) OX=36329 GN=PF3D7_1241600 PE=3 SV=1	1	2	2	2	0	0	0	0	0	0	0	0	0	0	0	0	0	0	0	0	0	0	0	0	0	0	0	0	0	0	0	0	0	0	0	0	0	0	1	1	0	0
Q8I523	Q8I523	7	7	7		PFL1940w	tr|Q8I523|Q8I523_PLAF7 3-hydroxyisobutyryl-coenzyme A hydrolase, putative OS=Plasmodium falciparum (isolate 3D7) OX=36329 GN=PF3D7_1240000 PE=4 SV=1	1	7	7	7	0	0	0	0	0	0	0	0	0	0	1	4	5	5	3	3	0	0	1	1	3	3	0	1	3	3	1	1	0	0	1	0	0	1	1	1	0	0
Q8I527	Q8I527	6	6	6		PFL1920c	tr|Q8I527|Q8I527_PLAF7 hydroxyethylthiazole kinase OS=Plasmodium falciparum (isolate 3D7) OX=36329 GN=PF3D7_1239600 PE=4 SV=1	1	6	6	6	0	0	0	0	0	0	0	0	0	1	3	3	3	4	3	3	1	2	3	3	4	3	2	2	1	1	1	2	0	0	0	0	0	0	0	1	0	0
Q8I535	Q8I535	3	3	3		PFL1880w	tr|Q8I535|Q8I535_PLAF7 Acyl-CoA synthetase OS=Plasmodium falciparum (isolate 3D7) OX=36329 GN=PF3D7_1238800 PE=4 SV=1	1	3	3	3	0	0	0	0	0	0	0	0	0	0	1	1	1	0	1	0	0	0	1	0	0	0	0	0	0	0	0	0	0	0	0	0	0	0	0	0	0	0
Q8I537	Q8I537	20	20	20		PFL1870c	tr|Q8I537|Q8I537_PLAF7 Sphingomyelin phosphodiesterase OS=Plasmodium falciparum (isolate 3D7) OX=36329 GN=PF3D7_1238600 PE=4 SV=1	1	20	20	20	0	0	0	0	0	0	0	0	0	1	3	9	7	6	5	5	2	1	4	3	4	5	7	4	4	4	4	3	1	0	3	1	3	4	5	4	5	3
Q8I538	Q8I538	3	3	3		PFL1865w	tr|Q8I538|Q8I538_PLAF7 Uncharacterized protein OS=Plasmodium falciparum (isolate 3D7) OX=36329 GN=PF3D7_1238500 PE=4 SV=1	1	3	3	3	0	0	0	0	0	0	0	0	0	0	0	1	0	2	0	0	0	0	0	0	0	0	0	0	0	0	0	0	0	0	1	0	0	0	0	0	0	0
Q8I544	Q8I544	23	23	23		PFL1835w	tr|Q8I544|Q8I544_PLAF7 Uncharacterized protein OS=Plasmodium falciparum (isolate 3D7) OX=36329 GN=PF3D7_1237900 PE=4 SV=1	1	23	23	23	0	0	0	0	0	0	0	0	0	1	2	3	3	4	5	8	0	0	4	6	12	14	17	13	16	13	13	14	1	0	7	4	3	3	4	2	2	2
Q8I546	Q8I546	19	19	19		PFL1825w	tr|Q8I546|Q8I546_PLAF7 DUF4149 domain-containing protein OS=Plasmodium falciparum (isolate 3D7) OX=36329 GN=PF3D7_1237700 PE=4 SV=1	1	19	19	19	1	0	0	0	0	0	0	3	0	3	6	5	5	7	8	8	10	8	10	9	8	11	9	8	8	7	8	8	11	10	10	9	11	9	8	8	7	6
Q8I559	Q8I559	8	8	8		PFL1760w	tr|Q8I559|Q8I559_PLAF7 Uncharacterized protein OS=Plasmodium falciparum (isolate 3D7) OX=36329 GN=PF3D7_1236400 PE=4 SV=2	1	8	8	8	0	0	0	0	1	0	0	0	0	0	2	1	1	4	4	4	1	0	3	5	5	5	6	7	8	6	7	5	1	4	7	5	7	7	3	2	1	0
Q8I563	Q8I563	22	22	22		PFL1740w	tr|Q8I563|Q8I563_PLAF7 Vesicle transport v-SNARE protein VTI1, putative OS=Plasmodium falciparum (isolate 3D7) OX=36329 GN=PF3D7_1236000 PE=4 SV=1	1	22	22	22	0	0	0	0	0	0	0	0	0	1	2	4	7	7	8	8	3	2	6	6	6	7	7	8	9	6	8	9	6	6	9	8	8	9	8	10	10	12
Q8I573	Q8I573	6	6	6		PFL1685w	tr|Q8I573|Q8I573_PLAF7 CHCH domain-containing protein OS=Plasmodium falciparum (isolate 3D7) OX=36329 GN=PF3D7_1234900 PE=4 SV=1	1	6	6	6	0	0	0	0	0	0	0	0	0	0	0	0	0	0	0	0	0	0	1	0	0	0	0	0	2	0	1	0	0	0	0	1	1	1	1	0	0	1
Q8I574	Q8I574	25	25	25		PFL1680w	tr|Q8I574|Q8I574_PLAF7 Splicing factor 3B subunit 3, putative OS=Plasmodium falciparum (isolate 3D7) OX=36329 GN=PF3D7_1234800 PE=4 SV=1	1	25	25	25	0	0	0	0	0	0	0	1	0	4	15	14	15	18	12	12	1	2	13	7	9	10	9	11	9	9	9	7	3	3	14	14	15	19	18	17	10	3
Q8I578	Q8I578	22	22	22		PFL1660c	tr|Q8I578|Q8I578_PLAF7 Microgamete surface protein MiGS, putative OS=Plasmodium falciparum (isolate 3D7) OX=36329 GN=PF3D7_1234400 PE=3 SV=2	1	22	22	22	0	0	0	0	0	0	0	0	0	0	0	0	0	0	1	0	0	0	0	0	0	0	0	0	0	0	0	0	0	0	0	0	0	0	0	0	0	0
Q8I586	Q8I586	12	12	12		PFL1620w	tr|Q8I586|Q8I586_PLAF7 Asparagine and aspartate rich protein 1 OS=Plasmodium falciparum (isolate 3D7) OX=36329 GN=PF3D7_1233600 PE=4 SV=1	1	12	12	12	1	1	0	1	1	0	0	1	1	0	4	3	7	6	2	3	0	0	3	0	5	1	1	2	2	1	1	0	0	0	0	0	0	1	0	1	1	1
Q8I599	Q8I599	9	9	9		PFL1555w	tr|Q8I599|Q8I599_PLAF7 Cytochrome b5, putative OS=Plasmodium falciparum (isolate 3D7) OX=36329 GN=PF3D7_1232300 PE=4 SV=1	1	9	9	9	0	0	0	0	0	0	0	0	0	0	0	0	0	0	0	0	0	0	1	1	0	0	0	0	1	0	0	0	0	0	0	0	0	0	0	1	1	1
Q8I5A0	Q8I5A0	24	24	24	Dihydrolipoyl dehydrogenase	PFL1550w	tr|Q8I5A0|Q8I5A0_PLAF7 Dihydrolipoyl dehydrogenase OS=Plasmodium falciparum (isolate 3D7) OX=36329 GN=PF3D7_1232200 PE=3 SV=2	1	24	24	24	0	0	0	0	0	0	0	0	0	0	0	0	0	0	0	0	0	0	0	0	0	0	0	0	0	0	0	0	0	0	0	0	0	0	1	0	0	0
Q8I5A7	Q8I5A7	6	6	6		PFL1510c	tr|Q8I5A7|Q8I5A7_PLAF7 TOG domain-containing protein OS=Plasmodium falciparum (isolate 3D7) OX=36329 GN=PF3D7_1231300 PE=4 SV=1	1	6	6	6	0	0	0	0	0	0	0	0	0	0	2	2	2	3	2	1	0	0	0	0	1	0	0	1	0	1	1	1	0	1	2	2	1	1	2	2	1	1
Q8I5A9	Q8I5A9	25	25	19		Rab2	tr|Q8I5A9|Q8I5A9_PLAF7 Ras-related protein Rab-2 OS=Plasmodium falciparum (isolate 3D7) OX=36329 GN=PF3D7_1231100 PE=4 SV=1	1	25	25	19	0	0	0	0	0	0	0	8	3	8	14	18	18	19	18	18	11	8	14	13	14	15	13	16	15	13	13	16	7	8	12	11	10	10	8	10	12	11
Q8I5B2	Q8I5B2	13	13	13		PFL1485w	tr|Q8I5B2|Q8I5B2_PLAF7 Pre-mRNA-splicing regulator, putative OS=Plasmodium falciparum (isolate 3D7) OX=36329 GN=PF3D7_1230800 PE=3 SV=2	1	13	13	13	0	0	0	0	0	0	0	0	0	3	8	12	10	7	7	7	0	1	1	1	0	0	0	0	0	0	0	0	0	0	0	0	0	0	0	0	0	0
Q8I5B6	Q8I5B6	7	7	7		HslV	tr|Q8I5B6|Q8I5B6_PLAF7 ATP-dependent protease subunit ClpQ OS=Plasmodium falciparum (isolate 3D7) OX=36329 GN=PF3D7_1230400 PE=3 SV=2	1	7	7	7	0	0	0	0	0	0	0	0	0	0	0	1	1	1	1	1	1	0	1	1	1	1	1	1	1	1	0	1	0	0	0	0	1	0	0	0	1	0
Q8I5C4	Q8I5C4	22	22	22	T-complex protein 1 subunit gamma	PFL1425w	tr|Q8I5C4|Q8I5C4_PLAF7 T-complex protein 1 subunit gamma OS=Plasmodium falciparum (isolate 3D7) OX=36329 GN=PF3D7_1229500 PE=3 SV=1	1	22	22	22	0	0	0	0	0	0	0	0	0	4	10	10	12	11	7	7	2	0	5	6	7	4	3	1	4	3	2	3	1	0	3	0	0	1	2	2	1	0
Q8I5C6	Q8I5C6	20	20	20		PFL1415w	tr|Q8I5C6|Q8I5C6_PLAF7 Rhoptry protein OS=Plasmodium falciparum (isolate 3D7) OX=36329 GN=PF3D7_1229300 PE=4 SV=1	1	20	20	20	0	0	0	0	0	0	0	0	0	0	0	0	0	0	0	0	0	0	0	0	0	0	1	0	0	0	1	0	0	0	0	0	0	0	0	0	1	0
Q8I5C7	Q8I5C7	7	7	7		PFL1410c	tr|Q8I5C7|Q8I5C7_PLAF7 Multidrug resistance-associated protein 2 OS=Plasmodium falciparum (isolate 3D7) OX=36329 GN=PF3D7_1229100 PE=4 SV=1	1	7	7	7	0	0	0	0	0	0	0	0	0	0	0	0	2	2	5	4	1	0	4	3	5	3	5	4	4	2	4	5	0	0	0	0	0	0	0	0	0	0
Q8I5D2	Q8I5D2	22	22	22	101 kDa malaria antigen	ABRA	sp|Q8I5D2|MSP9_PLAF7 Merozoite surface protein 9 OS=Plasmodium falciparum (isolate 3D7) OX=36329 GN=MSP9 PE=1 SV=1	1	22	22	22	0	0	0	0	0	0	0	0	0	2	11	12	11	13	12	11	2	0	5	6	7	7	6	9	7	7	4	5	1	2	4	3	1	3	2	5	9	15
Q8I5E0	Q8I5E0	9	9	9		PFL1345c	tr|Q8I5E0|Q8I5E0_PLAF7 Elongator complex protein 3, putative OS=Plasmodium falciparum (isolate 3D7) OX=36329 GN=PF3D7_1227800 PE=4 SV=1	1	9	9	9	0	0	0	0	0	0	0	0	0	1	0	3	4	3	4	3	3	2	3	6	5	4	3	5	5	4	5	3	2	2	4	3	1	4	0	0	1	0
Q8I5E7	Q8I5E7	7	6	6		PFL1310c	tr|Q8I5E7|Q8I5E7_PLAF7 DNA helicase 60 OS=Plasmodium falciparum (isolate 3D7) OX=36329 GN=PF3D7_1227100 PE=3 SV=1	1	7	6	6	0	0	0	0	0	0	0	0	0	0	7	6	7	7	5	7	2	1	6	7	6	4	4	3	4	3	2	0	0	0	0	0	0	0	0	0	0	0
Q8I5E9	Q8I5E9	35	35	35		PFL1300c	tr|Q8I5E9|Q8I5E9_PLAF7 Parasitophorous vacuolar protein 2 OS=Plasmodium falciparum (isolate 3D7) OX=36329 GN=PF3D7_1226900 PE=4 SV=1	1	35	35	35	0	0	0	0	0	1	0	0	0	0	4	10	7	9	6	8	3	0	5	8	7	5	6	5	3	6	6	4	2	3	2	1	3	2	4	3	3	5
Q8I5F3	Q8I5F3	3	3	3		PFL1275c	tr|Q8I5F3|Q8I5F3_PLAF7 Mic1 domain-containing protein OS=Plasmodium falciparum (isolate 3D7) OX=36329 GN=PF3D7_1226400 PE=4 SV=2	1	3	3	3	0	0	0	0	0	0	0	0	0	0	3	1	2	1	3	1	0	0	1	1	0	1	2	0	1	0	0	0	0	0	0	0	0	0	1	0	0	0
Q8I5F6	Q8I5F6	8	8	8		PFL1260w	tr|Q8I5F6|Q8I5F6_PLAF7 Haloacid dehalogenase-like hydrolase, putative OS=Plasmodium falciparum (isolate 3D7) OX=36329 GN=PF3D7_1226100 PE=4 SV=1	1	8	8	8	0	0	0	0	0	0	0	0	0	4	6	7	7	7	4	6	2	2	4	2	3	2	4	3	4	2	1	0	1	0	1	1	0	0	0	0	0	0
Q8I5G0	Q8I5G0	3	3	3		PFL1240c	tr|Q8I5G0|Q8I5G0_PLAF7 VAC14 domain-containing protein, putative OS=Plasmodium falciparum (isolate 3D7) OX=36329 GN=PF3D7_1225700 PE=3 SV=1	1	3	3	3	0	0	0	0	0	0	0	0	0	0	0	2	3	0	0	1	0	0	0	0	0	0	0	0	0	0	0	0	0	0	0	0	0	0	0	0	0	0
Q8I5G8	Q8I5G8	4	4	4		PFL1200c	tr|Q8I5G8|Q8I5G8_PLAF7 Splicing factor 3B subunit 6, putative OS=Plasmodium falciparum (isolate 3D7) OX=36329 GN=PF3D7_1224900 PE=4 SV=1	1	4	4	4	0	0	0	0	0	0	0	0	0	1	4	4	4	4	3	4	1	0	4	4	4	4	3	4	2	3	4	3	0	0	3	2	3	4	3	3	2	1
Q8I5H4;P0CB38;P11940;Q13310	Q8I5H4	37;1;1;1	37;1;1;1	37;1;1;1	Polyadenylate-binding protein	PFL1170w	tr|Q8I5H4|Q8I5H4_PLAF7 Polyadenylate-binding protein OS=Plasmodium falciparum (isolate 3D7) OX=36329 GN=PF3D7_1224300 PE=3 SV=1	4	37	37	37	1	0	0	0	0	0	0	2	4	14	24	26	26	28	24	24	20	17	26	26	25	24	24	23	22	20	24	21	16	16	21	19	19	19	17	16	14	12
Q8I5H9	Q8I5H9	7	7	7		PFL1145w	tr|Q8I5H9|Q8I5H9_PLAF7 Citrate/oxoglutarate carrier protein, putative OS=Plasmodium falciparum (isolate 3D7) OX=36329 GN=PF3D7_1223800 PE=3 SV=1	1	7	7	7	0	0	0	0	0	0	0	2	0	0	0	1	0	0	0	1	0	0	0	1	0	0	1	0	1	0	0	0	0	0	0	0	0	0	1	0	0	0
Q8I5I0	Q8I5I0	12	12	12		PFL1140w	tr|Q8I5I0|Q8I5I0_PLAF7 Vacuolar iron transporter OS=Plasmodium falciparum (isolate 3D7) OX=36329 GN=PF3D7_1223700 PE=3 SV=1	1	12	12	12	0	0	0	0	0	0	0	0	0	0	0	1	2	3	2	5	1	2	2	2	2	3	2	3	5	4	2	4	2	2	2	3	4	3	3	3	4	4
Q8I5I3	Q8I5I3	50	50	50		PFL1125w	tr|Q8I5I3|Q8I5I3_PLAF7 Phospholipid-transporting ATPase, putative OS=Plasmodium falciparum (isolate 3D7) OX=36329 GN=PF3D7_1223400 PE=4 SV=1	1	50	50	50	0	0	0	0	0	0	0	0	0	14	30	34	36	39	38	41	16	13	37	40	36	34	35	41	39	39	40	40	17	15	35	32	28	26	31	27	26	25
Q8I5I5	Q8I5I5	2	2	2		PFL1105c	tr|Q8I5I5|Q8I5I5_PLAF7 Uncharacterized protein OS=Plasmodium falciparum (isolate 3D7) OX=36329 GN=PF3D7_1223000 PE=4 SV=1	1	2	2	2	0	0	0	0	0	0	0	0	0	0	0	0	0	0	0	0	0	0	0	0	0	0	0	0	0	0	0	0	0	0	0	0	0	0	0	0	0	0
Q8I5I8	Q8I5I8	14	14	14		GAP45	sp|Q8I5I8|GAP45_PLAF7 Glideosome-associated protein 45 OS=Plasmodium falciparum (isolate 3D7) OX=36329 GN=GAP45 PE=1 SV=1	1	14	14	14	0	0	0	0	0	0	0	0	0	3	3	4	6	4	3	4	3	3	4	4	4	3	7	6	6	7	5	3	2	2	3	4	4	4	5	8	7	7
Q8I5J2	Q8I5J2	17	17	17		PFL1065c	tr|Q8I5J2|Q8I5J2_PLAF7 Uncharacterized protein OS=Plasmodium falciparum (isolate 3D7) OX=36329 GN=PF3D7_1222100 PE=4 SV=1	1	17	17	17	0	0	0	0	0	0	0	0	0	0	0	0	1	3	1	2	1	1	1	1	3	5	7	3	5	3	3	3	1	1	2	2	2	2	3	1	3	2
Q8I5J4	Q8I5J4	7	6	6		PFL1055c	tr|Q8I5J4|Q8I5J4_PLAF7 Uncharacterized protein OS=Plasmodium falciparum (isolate 3D7) OX=36329 GN=PF3D7_1221900 PE=4 SV=1	1	7	6	6	0	0	0	0	0	0	0	0	0	0	0	0	1	0	0	1	0	0	0	2	3	3	3	4	4	2	3	1	0	0	0	1	0	0	1	1	2	0
Q8I5L4	Q8I5L4	69	69	69	Phospholipid-transporting ATPase	PFL0950c	tr|Q8I5L4|Q8I5L4_PLAF7 Phospholipid-transporting ATPase OS=Plasmodium falciparum (isolate 3D7) OX=36329 GN=PF3D7_1219600 PE=3 SV=1	1	69	69	69	0	0	0	1	0	0	0	0	0	2	5	9	13	19	24	28	12	10	30	36	46	39	48	48	52	53	58	57	34	32	56	53	52	56	50	48	44	40
Q8I5L6	Q8I5L6	112	112	111	Clathrin heavy chain	PFL0930w	tr|Q8I5L6|Q8I5L6_PLAF7 Clathrin heavy chain OS=Plasmodium falciparum (isolate 3D7) OX=36329 GN=PF3D7_1219100 PE=3 SV=1	1	112	112	111	2	1	0	2	0	2	1	0	4	20	60	56	54	60	57	61	31	22	71	68	71	57	58	52	43	39	32	31	7	11	36	21	23	32	36	29	35	48
Q8I5L7	Q8I5L7	3	3	3		PFL0925w	tr|Q8I5L7|Q8I5L7_PLAF7 Formin 2 OS=Plasmodium falciparum (isolate 3D7) OX=36329 GN=PF3D7_1219000 PE=4 SV=1	1	3	3	3	0	0	0	0	0	0	0	0	0	0	1	3	2	1	0	1	0	0	0	0	0	0	0	0	0	0	0	0	0	0	0	0	0	0	0	0	0	0
Q8I5L9	Q8I5L9	4	4	4		PFL0915c	tr|Q8I5L9|Q8I5L9_PLAF7 Secreted ookinete protein, putative OS=Plasmodium falciparum (isolate 3D7) OX=36329 GN=PF3D7_1218800 PE=4 SV=2	1	4	4	4	0	0	0	0	0	0	0	0	0	0	0	0	0	0	0	0	0	0	0	0	0	0	0	0	0	0	0	0	0	0	0	0	0	0	0	0	0	0
Q8I5M3	Q8I5M3	52	52	52		PFL0895c	tr|Q8I5M3|Q8I5M3_PLAF7 Dynamin-like protein, putative OS=Plasmodium falciparum (isolate 3D7) OX=36329 GN=PF3D7_1218500 PE=4 SV=1	1	52	52	52	0	0	0	0	0	0	0	0	0	3	22	23	30	26	31	33	8	6	34	29	34	31	34	41	35	35	41	45	24	10	16	10	8	9	11	23	35	32
Q8I5M4	Q8I5M4	6	6	6		PFL0890c	tr|Q8I5M4|Q8I5M4_PLAF7 Triose or hexose phosphate/phosphate translocator, putative OS=Plasmodium falciparum (isolate 3D7) OX=36329 GN=PF3D7_1218400 PE=4 SV=2	1	6	6	6	0	0	0	0	0	0	0	0	0	1	4	4	3	3	3	4	1	1	3	4	3	3	3	3	4	4	3	3	1	2	3	3	3	3	2	3	5	4
Q8I5M5	Q8I5M5	2	2	2		PFL0885w	tr|Q8I5M5|Q8I5M5_PLAF7 AP-2 complex subunit mu, putative OS=Plasmodium falciparum (isolate 3D7) OX=36329 GN=PF3D7_1218300 PE=4 SV=1	1	2	2	2	0	0	0	0	0	0	0	1	0	1	2	2	1	2	2	0	0	0	1	0	1	0	1	1	1	1	1	0	1	1	0	0	0	1	0	0	1	0
Q8I5M6	Q8I5M6	5	5	5		PFL0880c	tr|Q8I5M6|Q8I5M6_PLAF7 Symplekin C-terminal domain-containing protein OS=Plasmodium falciparum (isolate 3D7) OX=36329 GN=PF3D7_1218200 PE=4 SV=1	1	5	5	5	0	0	0	0	0	0	0	0	0	0	0	1	1	0	0	0	0	0	0	0	0	0	0	0	0	0	0	0	0	0	0	0	0	0	0	0	0	0
Q8I5M8	Q8I5M8	2	2	2		PFL0870w	tr|Q8I5M8|Q8I5M8_PLAF7 Thrombospondin-related apical membrane protein OS=Plasmodium falciparum (isolate 3D7) OX=36329 GN=PF3D7_1218000 PE=4 SV=1	1	2	2	2	0	0	0	0	0	0	0	0	0	0	0	0	0	0	0	0	0	0	0	0	0	1	0	0	0	0	0	0	0	0	0	0	0	0	0	0	0	0
Q8I5N3	Q8I5N3	4	4	4		PFL0845w	tr|Q8I5N3|Q8I5N3_PLAF7 Uncharacterized protein OS=Plasmodium falciparum (isolate 3D7) OX=36329 GN=PF3D7_1217500 PE=4 SV=1	1	4	4	4	0	0	0	0	0	0	0	0	0	0	1	1	2	2	2	1	1	1	1	0	1	0	0	0	0	0	0	0	0	0	0	0	0	0	0	0	0	0
Q8I5P2	Q8I5P2	13	13	13		mdv-1	tr|Q8I5P2|Q8I5P2_PLAF7 Male development gene 1 OS=Plasmodium falciparum (isolate 3D7) OX=36329 GN=PF3D7_1216500 PE=4 SV=1	1	13	13	13	0	0	0	0	0	0	0	0	0	0	0	0	0	0	0	0	0	0	0	0	0	0	0	0	0	1	0	0	1	0	0	0	0	0	0	1	1	0
Q8I5P3	Q8I5P3	9	9	9		PFL0790w	tr|Q8I5P3|Q8I5P3_PLAF7 Uncharacterized protein OS=Plasmodium falciparum (isolate 3D7) OX=36329 GN=PF3D7_1216400 PE=4 SV=2	1	9	9	9	0	0	0	0	0	0	0	0	0	0	8	7	6	2	3	2	0	0	1	2	2	0	2	3	2	2	1	1	0	1	1	1	0	0	0	0	0	0
Q8I5P8	Q8I5P8	15	15	15		SR10	tr|Q8I5P8|Q8I5P8_PLAF7 Serpentine receptor, putative OS=Plasmodium falciparum (isolate 3D7) OX=36329 GN=PF3D7_1215900 PE=4 SV=1	1	15	15	15	0	0	0	0	0	0	0	0	0	0	1	2	1	1	3	3	1	2	6	4	5	6	4	3	4	6	4	5	1	0	2	2	1	3	2	2	3	3
Q8I5Q2	Q8I5Q2	22	22	22		PFL0745c	tr|Q8I5Q2|Q8I5Q2_PLAF7 Uncharacterized protein OS=Plasmodium falciparum (isolate 3D7) OX=36329 GN=PF3D7_1215400 PE=4 SV=1	1	22	22	22	0	0	0	0	0	0	0	0	0	3	5	9	13	13	9	12	2	1	11	10	14	14	14	13	11	14	14	13	4	2	12	16	11	14	13	10	10	10
Q8I5Q3	Q8I5Q3	3	3	3		Cpn10	tr|Q8I5Q3|Q8I5Q3_PLAF7 10 kDa chaperonin OS=Plasmodium falciparum (isolate 3D7) OX=36329 GN=PF3D7_1215300 PE=3 SV=2	1	3	3	3	0	0	0	0	0	0	0	0	0	0	0	0	0	0	0	0	0	0	0	0	0	0	0	0	0	0	0	0	0	0	0	0	0	0	0	0	0	0
Q8I5Q5;REV__Q8I5Q5	Q8I5Q5	27;1	27;1	27;1		PFL0730w	tr|Q8I5Q5|Q8I5Q5_PLAF7 SUN domain-containing protein, putative OS=Plasmodium falciparum (isolate 3D7) OX=36329 GN=PF3D7_1215100 PE=4 SV=1	2	27	27	27	0	0	0	0	0	0	0	0	0	0	1	0	1	1	1	1	1	1	2	2	2	1	2	0	0	1	1	2	0	1	1	0	1	2	4	1	3	6
Q8I5Q6	Q8I5Q6	8	8	8		PFL0725w	tr|Q8I5Q6|Q8I5Q6_PLAF7 Thioredoxin peroxidase 2 OS=Plasmodium falciparum (isolate 3D7) OX=36329 GN=PF3D7_1215000 PE=1 SV=1	1	8	8	8	0	0	0	0	0	0	0	0	0	4	6	6	7	8	6	6	2	1	3	5	5	4	5	4	5	3	5	5	1	1	1	3	2	1	1	1	1	0
Q8I5Q7	Q8I5Q7	5	5	5		PFL0720w	tr|Q8I5Q7|Q8I5Q7_PLAF7 Uncharacterized protein OS=Plasmodium falciparum (isolate 3D7) OX=36329 GN=PF3D7_1214900 PE=4 SV=1	1	5	5	5	0	0	0	0	0	0	0	0	0	0	0	0	0	0	0	0	0	0	1	0	0	1	1	1	1	0	1	1	1	0	1	1	0	0	1	1	0	0
Q8I5R2	Q8I5R2	5	5	5		PFL0695c	tr|Q8I5R2|Q8I5R2_PLAF7 ER membrane protein complex subunit 6 OS=Plasmodium falciparum (isolate 3D7) OX=36329 GN=PF3D7_1214400 PE=3 SV=2	1	5	5	5	0	0	0	0	0	0	0	0	0	0	0	0	0	0	0	0	0	1	0	0	1	0	0	0	0	0	0	0	1	2	0	0	2	0	0	1	1	0
Q8I5R4	Q8I5R4	3	3	3		PFL0685w	tr|Q8I5R4|Q8I5R4_PLAF7 GPI ethanolamine phosphate transferase 3, putative OS=Plasmodium falciparum (isolate 3D7) OX=36329 GN=PF3D7_1214100 PE=4 SV=2	1	3	3	3	0	0	0	0	0	0	0	0	0	0	0	0	0	0	0	0	0	0	0	0	0	0	0	0	0	0	0	0	0	0	1	0	0	1	0	1	0	0
Q8I5R9	Q8I5R9	2	2	2		PFL0660w	tr|Q8I5R9|Q8I5R9_PLAF7 Dynein light chain OS=Plasmodium falciparum (isolate 3D7) OX=36329 GN=PF3D7_1213600 PE=1 SV=1	1	2	2	2	0	0	0	0	0	0	0	0	0	0	0	0	0	0	0	0	0	0	0	0	0	0	0	0	0	0	0	0	0	0	0	0	0	0	0	0	0	0
Q8I5S0	Q8I5S0	3	3	3		PFL0655w	tr|Q8I5S0|Q8I5S0_PLAF7 Integral membrane protein GPR180, putative OS=Plasmodium falciparum (isolate 3D7) OX=36329 GN=PF3D7_1213500 PE=4 SV=1	1	3	3	3	0	0	0	0	0	0	0	0	0	0	0	0	0	0	0	0	0	0	0	0	0	0	0	0	0	0	0	0	0	0	0	0	0	0	0	0	0	0
Q8I5S5	Q8I5S5	13	13	13	Succinate dehydrogenase [ubiquinone] iron-sulfur subunit, mitochondrial	PFL0630w	tr|Q8I5S5|Q8I5S5_PLAF7 Succinate dehydrogenase [ubiquinone] iron-sulfur subunit, mitochondrial OS=Plasmodium falciparum (isolate 3D7) OX=36329 GN=PF3D7_1212800 PE=3 SV=1	1	13	13	13	1	0	1	0	0	0	0	1	1	2	2	1	3	3	1	0	0	1	1	3	2	1	2	3	5	4	5	2	2	1	6	4	5	5	4	4	5	4
Q8I5S6	Q8I5S6	27	27	27	Eukaryotic translation initiation factor 3 subunit A	PFL0625c	tr|Q8I5S6|Q8I5S6_PLAF7 Eukaryotic translation initiation factor 3 subunit A OS=Plasmodium falciparum (isolate 3D7) OX=36329 GN=PF3D7_1212700 PE=3 SV=1	1	27	27	27	0	0	0	0	0	0	0	0	2	12	22	20	22	21	20	17	12	4	17	15	18	15	14	14	14	13	11	10	2	4	7	4	0	2	3	3	6	5
Q8I5S7	Q8I5S7	18	18	18		PFL0620c	tr|Q8I5S7|Q8I5S7_PLAF7 Glycerol-3-phosphate 1-O-acyltransferase OS=Plasmodium falciparum (isolate 3D7) OX=36329 GN=PF3D7_1212500 PE=4 SV=1	1	18	18	18	0	0	0	0	0	0	0	0	0	3	7	8	9	8	6	8	4	1	7	9	7	8	7	8	8	10	8	10	4	3	8	9	8	9	10	11	11	11
Q8I5S8	Q8I5S8	12	12	12		PFL0615w	tr|Q8I5S8|Q8I5S8_PLAF7 Tetratricopeptide repeat protein, putative OS=Plasmodium falciparum (isolate 3D7) OX=36329 GN=PF3D7_1212400 PE=4 SV=1	1	12	12	12	0	0	0	0	0	0	0	0	0	0	5	7	6	6	6	6	0	0	6	5	8	7	7	7	7	7	6	4	0	0	5	4	2	6	6	7	6	4
Q8I5T1	Q8I5T1	2	2	2		PFL0600w	tr|Q8I5T1|Q8I5T1_PLAF7 Peripheral plastid protein 1, putative OS=Plasmodium falciparum (isolate 3D7) OX=36329 GN=PF3D7_1212100 PE=4 SV=1	1	2	2	2	0	0	0	0	0	0	0	0	0	0	0	1	1	1	1	1	0	0	0	0	0	0	0	0	0	1	0	0	0	0	0	0	0	0	0	0	0	0
Q8I5T2	Q8I5T2	17	17	17	Glutathione peroxidase	PFL0595c	tr|Q8I5T2|Q8I5T2_PLAF7 Glutathione peroxidase OS=Plasmodium falciparum (isolate 3D7) OX=36329 GN=PF3D7_1212000 PE=3 SV=1	1	17	17	17	0	0	0	0	0	0	0	2	0	0	4	6	5	7	5	7	0	0	4	5	6	7	6	5	7	5	7	7	1	1	6	6	5	6	4	6	6	8
Q8I5U3	Q8I5U3	3	3	3		PFL0530c	tr|Q8I5U3|Q8I5U3_PLAF7 Kelch domain-containing protein OS=Plasmodium falciparum (isolate 3D7) OX=36329 GN=PF3D7_1210600 PE=4 SV=1	1	3	3	3	0	0	0	0	0	0	0	0	0	0	2	3	3	2	1	1	0	0	0	0	0	0	0	0	0	0	0	0	0	0	0	0	0	0	0	0	0	0
Q8I5U8	Q8I5U8	21	21	21		PFL0505c	tr|Q8I5U8|Q8I5U8_PLAF7 Syntaxin, Qa-SNARE family OS=Plasmodium falciparum (isolate 3D7) OX=36329 GN=PF3D7_1210100 PE=4 SV=1	1	21	21	21	0	0	0	0	0	0	0	0	0	1	1	4	3	5	3	3	1	1	5	4	6	4	5	5	5	3	3	4	0	0	3	2	2	3	5	4	5	4
Q8I5V0	Q8I5V0	10	10	10		PFL0495c	tr|Q8I5V0|Q8I5V0_PLAF7 ABC transporter B family member 7, putative OS=Plasmodium falciparum (isolate 3D7) OX=36329 GN=PF3D7_1209900 PE=4 SV=1	1	10	10	10	0	0	0	0	0	0	0	0	0	0	0	0	1	0	0	1	0	0	0	1	2	1	2	1	2	1	2	0	1	0	0	0	2	1	1	1	1	2
Q8I5V2	Q8I5V2	10	10	10		PFL0485w	tr|Q8I5V2|Q8I5V2_PLAF7 Transmembrane protein OS=Plasmodium falciparum (isolate 3D7) OX=36329 GN=PF3D7_1209700 PE=4 SV=1	1	10	10	10	0	0	0	0	0	0	0	0	0	0	1	1	1	0	0	1	0	0	0	1	0	0	0	0	0	0	0	0	0	1	0	0	0	0	0	0	0	0
Q8I5V9	Q8I5V9	6	6	6		PFL0445w	tr|Q8I5V9|Q8I5V9_PLAF7 Protein phosphatase PPM11, putative OS=Plasmodium falciparum (isolate 3D7) OX=36329 GN=PF3D7_1208900 PE=4 SV=1	1	6	6	6	0	0	0	0	0	0	0	0	0	0	4	5	6	6	4	6	0	0	0	0	1	1	1	2	1	0	0	0	0	0	0	0	0	0	0	0	0	0
Q8I5W0	Q8I5W0	7	7	7		PFL0440c	tr|Q8I5W0|Q8I5W0_PLAF7 Zinc finger protein, putative OS=Plasmodium falciparum (isolate 3D7) OX=36329 GN=PF3D7_1208800 PE=4 SV=1	1	7	7	7	0	0	0	0	0	0	0	0	0	0	0	1	2	1	1	1	1	2	2	1	2	3	4	4	5	5	6	3	1	2	4	2	3	3	4	4	3	1
Q8I5X7	Q8I5X7	3	3	3		PFL0340w	tr|Q8I5X7|Q8I5X7_PLAF7 Uncharacterized protein OS=Plasmodium falciparum (isolate 3D7) OX=36329 GN=PF3D7_1206800 PE=4 SV=1	1	3	3	3	0	0	0	0	0	0	0	0	0	0	3	3	2	2	2	1	1	0	2	1	0	1	1	1	1	0	1	0	0	0	0	0	0	0	0	0	0	1
Q8I5Y3	Q8I5Y3	16	16	16	Eukaryotic translation initiation factor 3 subunit C	PFL0310c	tr|Q8I5Y3|Q8I5Y3_PLAF7 Eukaryotic translation initiation factor 3 subunit C OS=Plasmodium falciparum (isolate 3D7) OX=36329 GN=PF3D7_1206200 PE=3 SV=1	1	16	16	16	0	0	0	0	0	0	0	0	1	7	12	14	14	11	12	11	5	2	11	8	9	8	7	8	8	10	8	6	1	2	6	4	4	3	4	2	4	1
Q8I5Y8	Q8I5Y8	9	9	9		PFL0285w	tr|Q8I5Y8|Q8I5Y8_PLAF7 Targeted glyoxalase II OS=Plasmodium falciparum (isolate 3D7) OX=36329 GN=PF3D7_1205700 PE=3 SV=1	1	9	9	9	0	0	0	0	0	0	0	0	0	0	0	0	0	0	0	0	0	0	0	0	0	0	0	0	0	0	0	0	0	0	0	0	0	0	0	0	1	0
Q8I5Y9	Q8I5Y9	3	3	3		PFL0280c	tr|Q8I5Y9|Q8I5Y9_PLAF7 Tetratricopeptide repeat protein, putative OS=Plasmodium falciparum (isolate 3D7) OX=36329 GN=PF3D7_1205600 PE=4 SV=1	1	3	3	3	0	0	0	0	0	0	0	0	0	0	0	1	0	0	0	0	0	0	0	0	0	0	0	0	0	0	0	0	0	0	0	0	0	0	0	0	0	0
Q8I5Z0	Q8I5Z0	2	2	2		PFL0275w	tr|Q8I5Z0|Q8I5Z0_PLAF7 E3 ubiquitin-protein ligase CHFR OS=Plasmodium falciparum (isolate 3D7) OX=36329 GN=PF3D7_1205500 PE=3 SV=1	1	2	2	2	0	0	0	0	0	0	0	0	0	0	0	1	1	2	0	1	0	0	0	1	0	0	0	0	0	0	0	0	0	0	0	0	0	0	0	0	0	0
Q8I608	Q8I608	13	13	13		PFL0185c	tr|Q8I608|Q8I608_PLAF7 Nucleosome assembly protein OS=Plasmodium falciparum (isolate 3D7) OX=36329 GN=PF3D7_1203700 PE=1 SV=2	1	13	13	13	1	0	0	1	1	0	0	0	2	4	10	9	10	11	11	9	4	3	7	7	7	8	9	7	7	6	4	7	2	4	3	1	3	3	4	2	3	2
Q8I611	Q8I611	13	13	13		PFL0170w	tr|Q8I611|Q8I611_PLAF7 Major facilitator superfamily domain-containing protein, putative OS=Plasmodium falciparum (isolate 3D7) OX=36329 GN=PF3D7_1203400 PE=4 SV=1	1	13	13	13	0	0	0	0	0	0	0	0	0	0	1	5	7	8	5	9	2	1	8	9	6	5	7	8	7	8	8	6	2	3	7	5	6	7	8	6	8	7
Q8I623	Q8I623	11	11	11		PFL0110c	tr|Q8I623|Q8I623_PLAF7 Mitochondrial phosphate carrier protein OS=Plasmodium falciparum (isolate 3D7) OX=36329 GN=PF3D7_1202200 PE=3 SV=1	1	11	11	11	0	0	0	0	0	0	0	0	0	1	5	6	4	2	5	3	1	0	2	1	1	2	3	3	3	2	3	2	1	1	1	1	1	1	2	1	1	1
Q8I635	Q8I635	18	18	18		PFL0050c	tr|Q8I635|Q8I635_PLAF7 Plasmodium RESA N-terminal domain-containing protein OS=Plasmodium falciparum (isolate 3D7) OX=36329 GN=PF3D7_1201000 PE=4 SV=1	1	18	18	18	0	0	0	0	0	0	0	0	4	12	17	15	14	14	14	12	4	2	12	7	9	6	7	8	5	5	6	4	1	0	3	1	1	3	2	1	3	3
Q8I638	Q8I638	34	34	33		PFL0035c	tr|Q8I638|Q8I638_PLAF7 Acyl-CoA synthetase OS=Plasmodium falciparum (isolate 3D7) OX=36329 GN=PF3D7_1200700 PE=4 SV=1	1	34	34	33	0	0	0	0	0	0	0	0	0	1	10	11	11	10	8	6	0	0	3	4	5	3	4	4	8	4	6	4	2	2	5	3	3	4	7	8	7	6
Q8I655	Q8I655	5	5	5		PFB0888w	tr|Q8I655|Q8I655_PLAF7 Ribosome associated membrane protein RAMP4, putative OS=Plasmodium falciparum (isolate 3D7) OX=36329 GN=PF3D7_0219400.1 PE=3 SV=2	1	5	5	5	0	0	0	0	0	0	0	4	0	0	2	2	2	2	3	4	3	3	3	3	5	3	3	4	2	3	3	4	3	3	3	3	3	2	2	2	2	2
Q8I665	Q8I665	10	10	10		PFB0194w	tr|Q8I665|Q8I665_PLAF7 Plasmodium RESA N-terminal domain-containing protein OS=Plasmodium falciparum (isolate 3D7) OX=36329 GN=PF3D7_0204200 PE=4 SV=1	1	10	10	10	0	0	0	0	0	0	0	0	0	0	0	3	4	4	1	2	1	0	2	3	2	2	4	4	4	4	5	4	2	1	3	2	5	6	3	4	4	4
Q8I669	Q8I669	10	10	10		PFB0106c	tr|Q8I669|Q8I669_PLAF7 EMP1-trafficking protein OS=Plasmodium falciparum (isolate 3D7) OX=36329 GN=PF3D7_0202200 PE=4 SV=1	1	10	10	10	0	0	0	0	0	0	0	1	0	0	2	3	2	2	2	3	3	2	5	3	8	6	3	8	4	6	5	5	3	3	7	7	6	6	6	5	8	7
Q8I6S5	Q8I6S5	64	64	64		PF08_0045	tr|Q8I6S5|Q8I6S5_PLAF7 2-oxoglutarate dehydrogenase E1 component OS=Plasmodium falciparum (isolate 3D7) OX=36329 GN=PF3D7_0820700 PE=3 SV=1	1	64	64	64	2	0	0	0	0	0	0	0	0	3	6	8	12	22	20	26	13	14	47	57	58	61	55	51	43	27	14	7	2	2	2	0	1	2	1	1	1	1
Q8I6T1	Q8I6T1	46	46	46	Gametocyte surface protein P45/48	PF45/48	sp|Q8I6T1|P4548_PLAF7 Gametocyte surface protein P45/48 OS=Plasmodium falciparum (isolate 3D7) OX=36329 GN=PF45/48 PE=1 SV=1	1	46	46	46	1	0	1	0	0	0	0	11	5	13	14	15	16	18	18	16	16	17	17	20	17	19	19	20	20	23	26	29	39	42	28	29	30	27	22	19	24	23
Q8I6T2	Q8I6T2	3	3	3	Isocitrate dehydrogenase [NADP]	PF13_0242	tr|Q8I6T2|Q8I6T2_PLAF7 Isocitrate dehydrogenase [NADP] OS=Plasmodium falciparum (isolate 3D7) OX=36329 GN=PF3D7_1345700 PE=3 SV=1	1	3	3	3	0	0	0	0	0	0	0	0	0	0	0	0	1	0	1	0	0	0	1	0	1	1	1	1	1	1	2	0	0	0	0	2	1	2	1	0	1	2
Q8I6T3	Q8I6T3	5	5	5	Proteasome subunit beta type	PF13_0156	tr|Q8I6T3|Q8I6T3_PLAF7 Proteasome subunit beta OS=Plasmodium falciparum (isolate 3D7) OX=36329 GN=PF3D7_1328100 PE=1 SV=1	1	5	5	5	1	0	1	0	0	0	0	0	0	0	2	0	0	0	0	1	0	0	2	1	1	1	2	2	2	1	1	1	1	0	4	1	1	3	4	4	5	5
Q8I6T5	Q8I6T5	16	16	16		PF13_0082	tr|Q8I6T5|Q8I6T5_PLAF7 Transmembrane emp24 domain-containing protein, putative OS=Plasmodium falciparum (isolate 3D7) OX=36329 GN=PF3D7_1314500 PE=3 SV=1	1	16	16	16	0	0	0	0	0	0	0	0	0	0	2	4	5	4	6	8	5	4	11	13	13	14	13	12	12	13	13	11	5	7	11	7	8	10	9	9	9	10
Q8I6T7	Q8I6T7	8	8	8	ATP synthase subunit gamma	PF13_0061	tr|Q8I6T7|Q8I6T7_PLAF7 ATP synthase subunit gamma OS=Plasmodium falciparum (isolate 3D7) OX=36329 GN=PF3D7_1311300 PE=3 SV=1	1	8	8	8	0	0	0	0	1	0	0	0	0	0	3	4	4	3	1	3	0	0	1	2	5	4	5	7	8	7	7	6	0	0	1	0	0	0	0	0	0	0
Q8I6U4	Q8I6U4	14	14	9		PF11_0165	tr|Q8I6U4|Q8I6U4_PLAF7 Cysteine proteinase falcipain 2a OS=Plasmodium falciparum (isolate 3D7) OX=36329 GN=PF3D7_1115700 PE=1 SV=1	1	14	14	9	0	0	0	0	0	0	0	0	0	0	0	0	0	0	0	0	0	0	0	0	0	0	0	0	0	0	0	0	0	0	0	0	0	0	0	0	0	0
Q8I6U5	Q8I6U5	7	2	2		PF11_0161	tr|Q8I6U5|Q8I6U5_PLAF7 Cysteine proteinase falcipain 2b OS=Plasmodium falciparum (isolate 3D7) OX=36329 GN=PF3D7_1115300 PE=3 SV=1	1	7	2	2	0	0	0	0	0	0	0	0	0	0	0	0	0	0	0	0	0	0	0	0	0	0	0	0	0	0	0	0	0	0	0	0	0	0	0	0	0	0
Q8I6U8	Q8I6U8	9	9	9	Glycophorin-binding protein	GBP	sp|Q8I6U8|GBP_PLAF7 Glycophorin-binding protein 130 OS=Plasmodium falciparum (isolate 3D7) OX=36329 GN=GBP130 PE=3 SV=1	1	9	9	9	0	0	1	0	0	0	0	0	0	2	5	4	3	5	2	3	3	3	3	5	3	2	5	5	4	5	6	7	4	4	4	5	3	4	3	1	2	1
Q8I6U9	Q8I6U9	13	13	13		PF14_0597	tr|Q8I6U9|Q8I6U9_PLAF7 Cytochrome c1, putative OS=Plasmodium falciparum (isolate 3D7) OX=36329 GN=PF3D7_1462700 PE=4 SV=1	1	13	13	13	0	0	0	0	0	0	0	0	0	1	1	0	2	2	3	3	1	1	4	4	3	5	4	4	5	6	5	5	2	4	3	3	1	2	1	1	1	3
Q8I6V0	Q8I6V0	9	9	9		PF14_0553	tr|Q8I6V0|Q8I6V0_PLAF7 Cysteine proteinase falcipain 1 OS=Plasmodium falciparum (isolate 3D7) OX=36329 GN=PF3D7_1458000 PE=3 SV=1	1	9	9	9	0	0	0	0	0	0	0	0	0	0	2	3	3	4	5	4	1	2	3	3	4	3	3	5	3	3	2	3	0	2	2	2	2	2	2	3	2	2
Q8I6V2	Q8I6V2	8	8	8		PF14_0288	tr|Q8I6V2|Q8I6V2_PLAF7 Cytochrome c oxidase subunit 2, putative OS=Plasmodium falciparum (isolate 3D7) OX=36329 GN=PF3D7_1430900 PE=3 SV=1	1	8	8	8	0	0	0	0	0	0	0	0	0	0	0	0	0	0	0	0	0	0	0	0	0	0	0	0	0	0	0	1	0	1	1	1	0	1	0	0	2	3
Q8I6V3	Q8I6V3	22	20	20		PF14_0077	sp|Q8I6V3|PLM2_PLAF7 Plasmepsin II OS=Plasmodium falciparum (isolate 3D7) OX=36329 GN=PMII PE=1 SV=1	1	22	20	20	0	0	0	0	0	0	0	0	0	0	0	0	0	0	3	1	2	2	4	2	3	2	2	5	0	3	5	4	0	0	2	0	1	1	4	3	2	5
Q8I6Z1	Q8I6Z1	30	30	29		PfACS5	tr|Q8I6Z1|Q8I6Z1_PLAF7 Acyl-CoA synthetase OS=Plasmodium falciparum (isolate 3D7) OX=36329 GN=PF3D7_0731600 PE=4 SV=1	1	30	30	29	0	0	0	0	0	0	0	0	0	0	8	8	8	4	2	1	0	0	1	1	1	0	2	1	0	0	1	0	0	0	0	1	0	0	0	0	0	0
Q8I6Z5	Q8I6Z5	22	22	22		PF13_0133	sp|Q8I6Z5|PLM5_PLAF7 Plasmepsin V OS=Plasmodium falciparum (isolate 3D7) OX=36329 GN=PMV PE=1 SV=1	1	22	22	22	0	0	0	0	0	0	0	0	0	1	2	3	5	4	3	8	3	3	5	5	7	5	8	7	9	7	7	6	2	4	1	5	4	4	7	8	6	8
Q8I713	Q8I713	2	2	2	60S ribosomal protein L36	PF11_0106	tr|Q8I713|Q8I713_PLAF7 60S ribosomal protein L36 OS=Plasmodium falciparum (isolate 3D7) OX=36329 GN=PF3D7_1109900 PE=1 SV=2	1	2	2	2	0	0	0	0	0	0	0	0	0	1	2	2	2	1	1	2	1	1	1	1	1	1	1	1	0	0	1	0	0	0	1	0	0	0	0	0	0	0
Q8I719	Q8I719	2	2	2		PKG	sp|Q8I719|KGP_PLAF7 cGMP-dependent protein kinase OS=Plasmodium falciparum (isolate 3D7) OX=36329 GN=PKG PE=1 SV=1	1	2	2	2	0	0	1	0	0	0	0	0	0	0	0	0	0	0	0	0	0	0	0	0	0	0	0	0	0	0	0	0	0	0	0	0	0	0	0	0	0	0
Q8IAK9	Q8IAK9	9	9	9		PF08_0137	tr|Q8IAK9|Q8IAK9_PLAF7 Plasmodium RESA N-terminal domain-containing protein OS=Plasmodium falciparum (isolate 3D7) OX=36329 GN=PF3D7_0801000 PE=4 SV=1	1	9	9	9	0	0	0	0	0	0	0	0	0	5	7	8	3	5	3	2	0	0	0	1	0	0	0	0	0	0	0	0	0	0	0	0	0	0	0	0	0	0
Q8IAQ4	Q8IAQ4	3	3	3		MAL8P1.133	tr|Q8IAQ4|Q8IAQ4_PLAF7 N-acetylglucosaminyldiphosphodolichol N-acetylglucosaminyltransferase OS=Plasmodium falciparum (isolate 3D7) OX=36329 GN=PF3D7_0806400 PE=3 SV=1	1	3	3	3	0	0	0	0	0	0	0	0	0	0	0	0	0	0	0	0	0	0	0	0	0	0	0	0	0	0	0	0	0	0	1	0	0	0	0	0	0	0
Q8IAQ8	Q8IAQ8	81	81	81		PF08_0113	tr|Q8IAQ8|Q8IAQ8_PLAF7 V-type proton ATPase subunit a, putative OS=Plasmodium falciparum (isolate 3D7) OX=36329 GN=PF3D7_0806800 PE=3 SV=1	1	81	81	81	1	0	0	0	0	0	0	2	3	16	21	26	29	28	31	31	20	18	30	26	31	36	33	30	39	37	41	42	39	39	48	48	50	47	45	46	47	48
Q8IAR3	Q8IAR3	19	19	19		MAL8P1.128	tr|Q8IAR3|Q8IAR3_PLAF7 Proteasome subunit alpha type-6, putative OS=Plasmodium falciparum (isolate 3D7) OX=36329 GN=PF3D7_0807500 PE=1 SV=2	1	19	19	19	0	0	0	0	0	0	0	0	0	0	0	1	0	0	0	1	1	0	4	2	7	4	7	7	4	2	5	3	2	1	2	3	6	10	10	16	19	17
Q8IAR6	Q8IAR6	6	6	6		PF08_0109	tr|Q8IAR6|Q8IAR6_PLAF7 26S proteasome regulatory subunit RPN10, putative OS=Plasmodium falciparum (isolate 3D7) OX=36329 GN=PF3D7_0807800 PE=4 SV=1	1	6	6	6	0	0	0	0	0	0	0	0	0	2	3	5	4	4	4	5	1	1	4	2	5	5	5	5	3	4	3	3	1	0	1	2	0	0	0	0	0	0
Q8IAT7	Q8IAT7	10	10	10		PfABCK1	tr|Q8IAT7|Q8IAT7_PLAF7 ABC1 family, putative OS=Plasmodium falciparum (isolate 3D7) OX=36329 GN=PF3D7_0810200 PE=3 SV=1	1	10	10	10	0	0	0	0	0	0	0	0	0	1	4	6	6	7	5	4	0	0	3	0	1	2	1	2	2	1	0	0	0	0	0	0	0	0	0	0	0	0
Q8IAU0	Q8IAU0	3	3	3		MAL8P1.108	tr|Q8IAU0|Q8IAU0_PLAF7 Protein phosphatase PPM7, putative OS=Plasmodium falciparum (isolate 3D7) OX=36329 GN=PF3D7_0810500 PE=4 SV=1	1	3	3	3	0	0	0	0	0	0	0	0	0	0	1	3	3	3	2	2	1	0	1	0	1	0	1	1	0	0	1	0	0	0	0	0	0	0	0	0	0	0
Q8IAU1	Q8IAU1	22	22	21		PF08_0096	tr|Q8IAU1|Q8IAU1_PLAF7 ATP-dependent RNA helicase DBP1, putative OS=Plasmodium falciparum (isolate 3D7) OX=36329 GN=PF3D7_0810600 PE=4 SV=1	1	22	22	21	0	0	0	0	0	0	0	0	2	5	18	16	18	15	15	12	4	3	10	8	8	7	8	7	7	7	6	3	1	0	2	2	2	1	1	2	1	0
Q8IAU7	Q8IAU7	89	89	89		MAL8P1.105	tr|Q8IAU7|Q8IAU7_PLAF7 ER membrane protein complex subunit 1 OS=Plasmodium falciparum (isolate 3D7) OX=36329 GN=PF3D7_0811200 PE=3 SV=1	1	89	89	89	2	1	0	0	1	1	0	0	1	6	12	18	21	23	25	33	12	11	34	38	47	43	46	50	50	52	51	55	19	19	40	43	36	47	45	54	57	51
Q8IAV1	Q8IAV1	73	73	73		PF08_0091	tr|Q8IAV1|Q8IAV1_PLAF7 Uncharacterized protein OS=Plasmodium falciparum (isolate 3D7) OX=36329 GN=PF3D7_0811600 PE=4 SV=1	1	73	73	73	0	0	0	0	0	0	0	2	0	4	31	32	40	46	44	43	16	9	35	36	38	37	40	47	41	42	46	45	17	18	42	38	38	44	44	55	55	46
Q8IAW0	Q8IAW0	14	14	14	Importin subunit alpha	PF08_0087	tr|Q8IAW0|Q8IAW0_PLAF7 Importin subunit alpha OS=Plasmodium falciparum (isolate 3D7) OX=36329 GN=PF3D7_0812400 PE=3 SV=1	1	14	14	14	0	0	0	1	1	1	1	1	2	6	9	12	10	12	11	11	6	5	10	8	8	7	8	9	8	8	7	9	2	3	5	4	4	6	6	5	3	3
Q8IAW1	Q8IAW1	7	7	7		PF08_0086	tr|Q8IAW1|Q8IAW1_PLAF7 peptidylprolyl isomerase OS=Plasmodium falciparum (isolate 3D7) OX=36329 GN=PF3D7_0812500 PE=4 SV=1	1	7	7	7	0	0	0	0	0	0	0	0	0	1	6	4	5	6	1	2	1	0	1	1	1	0	1	1	0	0	0	0	0	0	0	0	0	0	0	0	0	0
Q8IAX5	Q8IAX5	7	7	7		PF08_0076	tr|Q8IAX5|Q8IAX5_PLAF7 40S ribosomal protein S16, putative OS=Plasmodium falciparum (isolate 3D7) OX=36329 GN=PF3D7_0813900 PE=1 SV=1	1	7	7	7	0	0	0	0	0	0	0	0	1	5	5	6	6	6	5	5	5	5	6	5	5	4	5	4	4	4	5	6	4	4	4	4	5	5	5	5	4	4
Q8IAX6	Q8IAX6	3	3	3	60S ribosomal protein L13	PF08_0075	tr|Q8IAX6|Q8IAX6_PLAF7 60S ribosomal protein L13 OS=Plasmodium falciparum (isolate 3D7) OX=36329 GN=PF3D7_0814000 PE=1 SV=1	1	3	3	3	0	0	0	0	0	0	0	0	0	2	3	3	3	3	2	1	1	1	1	1	0	0	0	0	0	1	0	0	0	0	0	0	0	0	0	0	0	0
Q8IAX8	Q8IAX8	27	27	27		PF08_0074	tr|Q8IAX8|Q8IAX8_PLAF7 DNA/RNA-binding protein Alba 1 OS=Plasmodium falciparum (isolate 3D7) OX=36329 GN=PF3D7_0814200 PE=4 SV=1	1	27	27	27	9	1	0	0	0	0	1	7	10	15	14	14	17	16	13	16	19	23	16	16	16	16	15	15	17	18	16	17	22	25	17	20	19	15	14	10	13	10
Q8IAY9	Q8IAY9	12	12	12		PF08_0069	tr|Q8IAY9|Q8IAY9_PLAF7 Importin subunit beta, putative OS=Plasmodium falciparum (isolate 3D7) OX=36329 GN=PF3D7_0815200 PE=4 SV=1	1	12	12	12	0	0	0	0	0	0	0	0	0	0	1	2	4	2	2	2	0	0	0	1	1	0	0	2	1	0	0	0	0	0	0	1	2	1	2	8	10	11
Q8IAZ2	Q8IAZ2	12	12	12		MAL8P1.84	tr|Q8IAZ2|Q8IAZ2_PLAF7 Plasmodium RESA N-terminal domain-containing protein OS=Plasmodium falciparum (isolate 3D7) OX=36329 GN=PF3D7_0815500 PE=4 SV=1	1	12	12	12	0	0	0	0	0	0	0	0	0	0	0	0	0	0	0	0	0	0	0	0	0	0	0	0	0	0	0	0	0	0	0	0	0	0	0	0	0	0
Q8IAZ3	Q8IAZ3	7	7	7	Eukaryotic translation initiation factor 3 subunit G	MAL8P1.83	tr|Q8IAZ3|Q8IAZ3_PLAF7 Eukaryotic translation initiation factor 3 subunit G OS=Plasmodium falciparum (isolate 3D7) OX=36329 GN=PF3D7_0815600 PE=3 SV=2	1	7	7	7	0	0	0	0	0	0	0	0	0	2	3	3	3	3	3	3	0	0	3	2	3	3	3	2	2	2	3	1	0	0	0	0	0	0	0	0	0	0
Q8IAZ5	Q8IAZ5	12	12	12		MAL8P1.82	tr|Q8IAZ5|Q8IAZ5_PLAF7 Vacuolar protein sorting-associated protein 9, putative OS=Plasmodium falciparum (isolate 3D7) OX=36329 GN=PF3D7_0815800 PE=4 SV=1	1	12	12	12	0	0	0	0	0	0	0	0	0	0	4	2	7	6	5	7	3	1	8	10	8	9	8	9	6	7	7	8	2	1	3	0	0	1	0	0	0	0
Q8IB03	Q8IB03	18	18	18		PF08_0063	tr|Q8IB03|Q8IB03_PLAF7 Chaperone protein ClpB1 OS=Plasmodium falciparum (isolate 3D7) OX=36329 GN=PF3D7_0816600 PE=1 SV=1	1	18	18	18	0	0	0	0	0	0	0	0	0	0	4	6	7	6	7	1	1	1	2	3	3	0	1	2	0	0	0	0	0	0	0	0	0	0	0	0	0	0
Q8IB06	Q8IB06	14	14	14		PF08_0062	sp|Q8IB06|KAD2_PLAF7 Adenylate kinase 2 OS=Plasmodium falciparum (isolate 3D7) OX=36329 GN=AK2 PE=1 SV=1	1	14	14	14	0	0	0	0	0	0	0	0	0	0	0	0	1	1	1	1	0	0	0	1	2	0	0	1	0	0	1	1	0	0	1	0	1	1	1	2	1	1
Q8IB08	Q8IB08	3	3	3		PF08_0061	tr|Q8IB08|Q8IB08_PLAF7 Uncharacterized protein OS=Plasmodium falciparum (isolate 3D7) OX=36329 GN=PF3D7_0817200 PE=4 SV=1	1	3	3	3	0	0	0	1	0	0	0	0	0	1	0	0	0	0	0	1	0	0	0	0	0	0	0	0	0	0	0	0	0	0	0	0	0	0	0	0	0	0
Q8IB24	Q8IB24	74	74	63		PF08_0054	tr|Q8IB24|Q8IB24_PLAF7 Heat shock protein 70 OS=Plasmodium falciparum (isolate 3D7) OX=36329 GN=PF3D7_0818900 PE=3 SV=1	1	74	74	63	8	3	3	1	2	1	1	37	24	41	42	41	43	47	45	48	49	43	49	52	43	45	46	39	41	42	42	42	48	49	48	45	49	44	43	39	41	39
Q8IB31	Q8IB31	37	37	37		MAL8P1.62	tr|Q8IB31|Q8IB31_PLAF7 Ubiquitin-like domain-containing protein OS=Plasmodium falciparum (isolate 3D7) OX=36329 GN=PF3D7_0819600 PE=4 SV=1	1	37	37	37	0	0	0	1	0	0	0	1	3	10	14	18	19	17	21	18	7	7	14	14	18	14	22	18	17	19	17	18	8	11	19	20	17	20	19	21	18	21
Q8IB37	Q8IB37	13	13	13		PfPGPS	tr|Q8IB37|Q8IB37_PLAF7 CDP-diacylglycerol--glycerol-3-phosphate 3-phosphatidyltransferase OS=Plasmodium falciparum (isolate 3D7) OX=36329 GN=PF3D7_0820200 PE=3 SV=1	1	13	13	13	0	0	0	0	0	0	0	0	0	0	1	1	1	1	1	0	0	0	2	2	3	2	3	1	2	1	3	2	1	1	2	1	1	2	0	1	4	3
Q8IB40	Q8IB40	20	20	20		MAL8P1.57	tr|Q8IB40|Q8IB40_PLAF7 Protein transport protein YIF1, putative OS=Plasmodium falciparum (isolate 3D7) OX=36329 GN=PF3D7_0820500 PE=3 SV=1	1	20	20	20	0	0	0	0	0	0	0	0	0	0	2	4	5	5	3	4	2	1	5	2	4	4	3	5	4	3	6	4	1	1	1	1	3	5	3	4	5	7
Q8IB44	Q8IB44	2	2	2		MAL8P1.53	tr|Q8IB44|Q8IB44_PLAF7 Dynamin N-terminal domain-containing protein OS=Plasmodium falciparum (isolate 3D7) OX=36329 GN=PF3D7_0821000 PE=4 SV=1	1	2	2	2	0	0	0	0	0	0	0	0	0	1	1	2	2	2	2	1	0	0	2	1	2	2	1	1	2	2	1	2	0	0	0	1	0	0	0	0	0	0
Q8IB48	Q8IB48	5	5	5		MAL8P1.52	tr|Q8IB48|Q8IB48_PLAF7 Uncharacterized protein OS=Plasmodium falciparum (isolate 3D7) OX=36329 GN=PF3D7_0821400 PE=4 SV=1	1	5	5	5	0	0	0	0	0	0	0	0	0	1	1	0	2	1	2	1	2	1	1	1	1	1	1	1	3	2	3	3	2	2	4	3	3	3	4	4	4	3
Q8IB55	Q8IB55	2	2	2		PF08_0037	tr|Q8IB55|Q8IB55_PLAF7 Mediator of RNA polymerase II transcription subunit 7 OS=Plasmodium falciparum (isolate 3D7) OX=36329 GN=PF3D7_0822100 PE=3 SV=1	1	2	2	2	0	0	0	0	0	0	0	0	0	0	0	0	0	0	0	0	0	0	0	0	0	0	0	0	0	0	0	0	0	0	0	0	0	0	0	0	0	0
Q8IB66	Q8IB66	5	5	5		MAL8P1.40	tr|Q8IB66|Q8IB66_PLAF7 RNA-binding protein, putative OS=Plasmodium falciparum (isolate 3D7) OX=36329 GN=PF3D7_0823200 PE=4 SV=1	1	5	5	5	0	0	0	0	0	0	0	0	0	2	1	2	4	4	4	4	1	0	4	4	4	5	3	3	2	1	2	2	0	0	0	0	1	1	0	1	0	1
Q8IB69	Q8IB69	2	2	2		PF08_0033	tr|Q8IB69|Q8IB69_PLAF7 Inner membrane complex protein 1i, putative OS=Plasmodium falciparum (isolate 3D7) OX=36329 GN=PF3D7_0823500 PE=4 SV=1	1	2	2	2	0	0	0	0	0	0	0	0	0	0	0	0	0	0	0	0	0	0	0	0	0	0	0	0	0	0	0	0	0	0	0	0	0	0	0	0	0	0
Q8IB72	Q8IB72	21	21	21		PF08_0032	tr|Q8IB72|Q8IB72_PLAF7 DnaJ protein, putative OS=Plasmodium falciparum (isolate 3D7) OX=36329 GN=PF3D7_0823800 PE=4 SV=1	1	21	21	21	0	0	0	0	0	0	0	0	0	3	11	11	15	15	14	16	5	8	14	11	14	14	12	13	11	13	14	13	5	6	9	7	7	7	8	6	5	6
Q8IB73	Q8IB73	27	27	27		PF08_0031	tr|Q8IB73|Q8IB73_PLAF7 Dicarboxylate/tricarboxylate carrier OS=Plasmodium falciparum (isolate 3D7) OX=36329 GN=PF3D7_0823900 PE=3 SV=1	1	27	27	27	0	0	0	0	0	0	0	3	0	2	5	5	5	6	5	5	1	0	3	3	6	5	4	4	5	3	5	4	2	1	4	2	4	2	2	2	5	3
Q8IB78	Q8IB78	44	44	44		MAL8P1.32	tr|Q8IB78|Q8IB78_PLAF7 Nucleoside transporter 2 OS=Plasmodium falciparum (isolate 3D7) OX=36329 GN=PF3D7_0824400 PE=4 SV=1	1	44	44	44	1	0	1	0	0	0	0	0	0	1	1	2	6	6	5	9	3	3	10	8	5	7	9	8	10	12	10	13	1	2	8	7	6	11	8	11	9	12
Q8IB92	Q8IB92	6	6	6		PF08_0023	tr|Q8IB92|Q8IB92_PLAF7 Uncharacterized protein OS=Plasmodium falciparum (isolate 3D7) OX=36329 GN=PF3D7_0825900 PE=4 SV=1	1	6	6	6	0	0	0	0	0	0	0	0	0	0	3	2	4	4	3	3	1	0	3	3	1	1	1	1	1	1	1	1	0	1	1	1	1	1	1	1	0	1
Q8IB94	Q8IB94	2	2	2		MAL8P1.23	tr|Q8IB94|Q8IB94_PLAF7 HECT-like E3 ubiquitin ligase, putative OS=Plasmodium falciparum (isolate 3D7) OX=36329 GN=PF3D7_0826100 PE=4 SV=1	1	2	2	2	0	0	0	0	0	0	0	0	0	0	0	0	0	0	0	1	0	0	1	1	1	1	0	1	0	1	0	0	0	0	0	0	0	0	0	0	0	0
Q8IBB9	Q8IBB9	29	29	29		PF08_0008	tr|Q8IBB9|Q8IBB9_PLAF7 GPI-anchored micronemal antigen OS=Plasmodium falciparum (isolate 3D7) OX=36329 GN=PF3D7_0828800 PE=4 SV=1	1	29	29	29	0	0	0	0	0	0	0	0	0	2	3	4	2	3	3	1	1	0	2	3	2	1	1	1	1	1	2	0	0	0	0	1	0	0	1	1	5	2
Q8IBC3	Q8IBC3	18	18	18		PF08_0006	tr|Q8IBC3|Q8IBC3_PLAF7 Prohibitin OS=Plasmodium falciparum (isolate 3D7) OX=36329 GN=PF3D7_0829200 PE=3 SV=1	1	18	18	18	0	0	0	0	0	0	0	0	1	0	0	1	0	1	1	1	0	1	1	2	2	6	2	4	4	4	4	6	7	7	10	8	4	5	3	4	4	5
Q8IBD0	Q8IBD0	4	4	4		PF08_0004	tr|Q8IBD0|Q8IBD0_PLAF7 CRA domain-containing protein, putative OS=Plasmodium falciparum (isolate 3D7) OX=36329 GN=PF3D7_0830400 PE=4 SV=1	1	4	4	4	0	0	0	0	0	0	0	0	0	0	1	2	2	2	2	2	1	1	2	1	2	2	2	2	3	4	3	3	1	1	1	1	1	1	3	3	2	1
Q8IBD1	Q8IBD1	32	32	32		PF08_0003	tr|Q8IBD1|Q8IBD1_PLAF7 Sporozoite and liver stage tryptophan-rich protein, putative OS=Plasmodium falciparum (isolate 3D7) OX=36329 GN=PF3D7_0830500 PE=4 SV=1	1	32	32	32	0	0	0	0	0	0	0	0	0	1	3	5	4	4	4	8	1	2	8	5	7	10	11	12	11	10	8	10	4	4	9	6	6	11	15	14	10	12
Q8IBD2	Q8IBD2	2	2	2		MAL8P1.4	tr|Q8IBD2|Q8IBD2_PLAF7 Plasmodium RESA N-terminal domain-containing protein OS=Plasmodium falciparum (isolate 3D7) OX=36329 GN=PF3D7_0830600 PE=4 SV=1	1	2	2	2	0	0	0	0	0	0	0	0	0	0	2	1	1	2	0	1	0	0	0	0	0	0	0	0	0	0	0	0	0	0	0	0	0	0	0	0	0	0
Q8IBD3	Q8IBD3	6	6	6		MAL8P1.3	tr|Q8IBD3|Q8IBD3_PLAF7 Exported protein (Hyp9) OS=Plasmodium falciparum (isolate 3D7) OX=36329 GN=PF3D7_0830700 PE=4 SV=1	1	6	6	6	0	0	0	0	0	0	0	0	0	0	0	0	0	0	1	0	0	0	0	0	0	0	1	0	0	0	0	1	0	0	1	0	0	1	0	1	1	1
Q8IBD6	Q8IBD6	5	5	5		MAL8P1.2	tr|Q8IBD6|Q8IBD6_PLAF7 Plasmodium RESA N-terminal domain-containing protein OS=Plasmodium falciparum (isolate 3D7) OX=36329 GN=PF3D7_0831000 PE=4 SV=1	1	5	5	5	0	0	0	0	0	0	0	0	0	0	0	0	0	0	0	1	0	0	0	1	0	1	0	0	0	0	0	0	0	0	0	1	1	1	1	1	0	0
Q8IBE8	Q8IBE8	27	27	27		eba-175	tr|Q8IBE8|Q8IBE8_PLAF7 Erythrocyte binding antigen-175 OS=Plasmodium falciparum (isolate 3D7) OX=36329 GN=PF3D7_0731500 PE=1 SV=2	1	27	27	27	0	0	0	0	0	0	0	0	0	0	0	1	1	1	0	0	0	0	0	1	1	0	0	1	1	0	1	1	0	0	1	3	7	12	21	15	10	10
Q8IBE9	Q8IBE9	3	3	3		MAL7P1.174	tr|Q8IBE9|Q8IBE9_PLAF7 Plasmodium RESA N-terminal domain-containing protein OS=Plasmodium falciparum (isolate 3D7) OX=36329 GN=PF3D7_0731300 PE=4 SV=1	1	3	3	3	0	0	0	0	0	0	0	0	0	1	2	2	3	2	1	1	0	0	0	0	0	1	1	1	0	1	0	0	0	0	0	0	0	0	0	0	0	0
Q8IBF1	Q8IBF1	9	9	9		MAL7P1.172	tr|Q8IBF1|Q8IBF1_PLAF7 EMP1-trafficking protein OS=Plasmodium falciparum (isolate 3D7) OX=36329 GN=PF3D7_0731100 PE=4 SV=1	1	9	9	9	0	0	0	0	0	0	0	0	0	0	0	1	1	1	1	1	0	0	1	0	0	1	1	0	1	0	0	0	0	0	0	0	0	0	0	0	0	0
Q8IBF2	Q8IBF2	15	15	15		MAL7P1.171	tr|Q8IBF2|Q8IBF2_PLAF7 EMP1-trafficking protein OS=Plasmodium falciparum (isolate 3D7) OX=36329 GN=PF3D7_0730900 PE=4 SV=1	1	15	15	15	0	0	0	0	0	0	0	0	1	7	12	10	11	9	8	7	3	5	7	5	7	4	5	5	7	6	6	6	2	1	4	3	4	4	6	7	6	4
Q8IBF3	Q8IBF3	7	7	7		MAL7P1.170	tr|Q8IBF3|Q8IBF3_PLAF7 Uncharacterized protein OS=Plasmodium falciparum (isolate 3D7) OX=36329 GN=PF3D7_0730800.1 PE=4 SV=1	1	7	7	7	0	0	0	0	0	0	0	0	0	0	1	0	0	0	0	0	0	0	0	1	0	0	1	0	1	0	0	1	0	0	0	1	1	1	1	2	1	1
Q8IBF5	Q8IBF5	13	13	13		PF07_0127	tr|Q8IBF5|Q8IBF5_PLAF7 IMP1-like protein, putative OS=Plasmodium falciparum (isolate 3D7) OX=36329 GN=PF3D7_0730400 PE=1 SV=1	1	13	13	13	0	0	0	0	0	0	0	5	0	0	0	0	0	2	1	0	0	0	1	1	1	1	1	2	1	1	1	0	0	0	0	0	0	1	1	1	1	0
Q8IBH7	Q8IBH7	4	4	4		PF07_0117	sp|Q8IBH7|IF2A_PLAF7 Eukaryotic translation initiation factor 2 subunit 1 OS=Plasmodium falciparum (isolate 3D7) OX=36329 GN=eIF2alpha PE=1 SV=1	1	4	4	4	0	0	0	0	0	0	0	0	0	0	1	2	3	3	1	0	0	0	0	0	0	1	0	0	1	0	1	0	0	0	0	0	0	0	0	0	0	0
Q8IBH9	Q8IBH9	14	14	14		PF07_0115	tr|Q8IBH9|Q8IBH9_PLAF7 Cation transporting ATPase, putative OS=Plasmodium falciparum (isolate 3D7) OX=36329 GN=PF3D7_0727800 PE=4 SV=1	1	14	14	14	0	1	0	0	0	0	0	0	0	0	1	5	7	6	8	7	2	2	7	7	10	7	11	10	7	8	10	6	1	1	3	2	1	0	0	1	0	0
Q8IBI3	Q8IBI3	17	17	16	Proteasome subunit alpha type	PF07_0112	tr|Q8IBI3|Q8IBI3_PLAF7 Proteasome subunit alpha type OS=Plasmodium falciparum (isolate 3D7) OX=36329 GN=PF3D7_0727400 PE=1 SV=1	1	17	17	16	0	0	0	0	0	0	0	0	0	0	4	3	3	3	2	2	0	0	4	5	8	8	7	8	4	6	6	5	2	3	5	6	6	8	12	14	16	16
Q8IBI5	Q8IBI5	4	4	4		MAL7P1.150	tr|Q8IBI5|Q8IBI5_PLAF7 Cysteine desulfurase, putative OS=Plasmodium falciparum (isolate 3D7) OX=36329 GN=PF3D7_0727200 PE=3 SV=1	1	4	4	4	0	0	0	0	0	0	0	0	0	1	3	3	4	2	2	2	0	0	2	1	3	3	3	2	2	2	2	1	1	0	0	1	0	0	1	0	0	0
Q8IBJ1	Q8IBJ1	12	12	12	Ubiquitin carboxyl-terminal hydrolase	MAL7P1.147	tr|Q8IBJ1|Q8IBJ1_PLAF7 Ubiquitin carboxyl-terminal hydrolase, putative OS=Plasmodium falciparum (isolate 3D7) OX=36329 GN=PF3D7_0726500 PE=4 SV=1	1	12	12	12	0	0	0	0	0	0	0	0	0	0	2	8	5	4	3	4	0	0	0	0	0	0	1	0	1	0	0	0	0	0	0	0	0	0	0	0	0	0
Q8IBK8	Q8IBK8	4	4	4		PF07_0103	tr|Q8IBK8|Q8IBK8_PLAF7 Mitochondrial import inner membrane translocase subunit TIM14, putative OS=Plasmodium falciparum (isolate 3D7) OX=36329 GN=PF3D7_0724400 PE=4 SV=1	1	4	4	4	0	0	0	0	0	0	0	0	0	0	0	0	0	0	0	0	0	0	0	0	1	0	0	0	0	0	0	0	0	0	0	0	0	0	0	0	0	0
Q8IBL1	Q8IBL1	4	4	4		MAL7P1.129	tr|Q8IBL1|Q8IBL1_PLAF7 Uncharacterized protein OS=Plasmodium falciparum (isolate 3D7) OX=36329 GN=PF3D7_0724100 PE=4 SV=1	1	4	4	4	0	0	0	0	0	0	0	0	0	0	3	1	2	0	0	0	0	0	0	0	0	0	0	0	0	0	0	0	0	0	0	0	0	0	0	0	0	0
Q8IBL4	Q8IBL4	11	11	11		MAL7P1.126	tr|Q8IBL4|Q8IBL4_PLAF7 RNA-binding protein, putative OS=Plasmodium falciparum (isolate 3D7) OX=36329 GN=PF3D7_0723900 PE=4 SV=1	1	11	11	11	0	0	0	0	0	0	0	0	0	2	7	6	7	7	6	7	2	1	5	2	5	0	3	1	1	1	1	0	0	0	0	1	0	0	1	1	1	1
Q8IBL9	Q8IBL9	2	2	2		PF07_0097	tr|Q8IBL9|Q8IBL9_PLAF7 Uncharacterized protein OS=Plasmodium falciparum (isolate 3D7) OX=36329 GN=PF3D7_0723400 PE=4 SV=1	1	2	2	2	0	0	0	0	0	0	0	0	0	0	1	0	1	0	0	0	0	0	0	0	0	0	0	0	0	0	0	0	0	0	0	0	0	0	0	0	0	0
Q8IBM9	Q8IBM9	4	4	4	Obg-like ATPase 1	MAL7P1.122	tr|Q8IBM9|Q8IBM9_PLAF7 Obg-like ATPase 1 OS=Plasmodium falciparum (isolate 3D7) OX=36329 GN=PF3D7_0722400 PE=3 SV=1	1	4	4	4	0	0	0	0	0	0	0	0	0	0	4	3	3	2	2	1	0	0	1	1	1	1	1	0	0	0	0	0	0	0	0	0	0	0	0	0	0	0
Q8IBN4	Q8IBN4	11	11	11		PF07_0089	tr|Q8IBN4|Q8IBN4_PLAF7 Secreted ookinete protein, putative OS=Plasmodium falciparum (isolate 3D7) OX=36329 GN=PF3D7_0721700 PE=4 SV=1	1	11	11	11	0	0	0	0	0	0	0	2	4	9	10	8	4	1	2	0	0	0	0	0	0	0	0	0	0	0	0	0	0	0	0	0	0	1	0	1	0	0
Q8IBN5	Q8IBN5	14	14	11		PF07_0088	tr|Q8IBN5|Q8IBN5_PLAF7 40S ribosomal protein S5, putative OS=Plasmodium falciparum (isolate 3D7) OX=36329 GN=PF3D7_0721600 PE=1 SV=1	1	14	14	11	2	1	2	2	1	1	1	1	3	6	8	7	9	8	8	7	7	6	7	6	7	7	4	5	6	7	6	6	5	7	5	5	4	6	5	5	4	5
Q8IBP0	Q8IBP0	12	12	12		PF07_0087	tr|Q8IBP0|Q8IBP0_PLAF7 Uncharacterized protein OS=Plasmodium falciparum (isolate 3D7) OX=36329 GN=PF3D7_0721100 PE=4 SV=1	1	12	12	12	0	0	0	0	0	0	0	4	0	0	1	1	2	1	3	1	0	0	1	1	2	2	1	1	2	1	0	1	0	1	1	2	1	1	2	2	3	2
Q8IBP4	Q8IBP4	7	7	7			tr|Q8IBP4|Q8IBP4_PLAF7 Phosphoinositide-binding protein, putative OS=Plasmodium falciparum (isolate 3D7) OX=36329 GN=PF3D7_0720700 PE=4 SV=2	1	7	7	7	0	0	0	0	0	0	0	0	0	1	4	6	6	4	4	4	2	1	2	1	1	1	1	1	1	1	0	0	0	0	0	0	0	0	0	0	0	0
Q8IBP8	Q8IBP8	3	3	3		PF07_0085	tr|Q8IBP8|Q8IBP8_PLAF7 Apoptosis-inducing factor, putative OS=Plasmodium falciparum (isolate 3D7) OX=36329 GN=PF3D7_0720400 PE=4 SV=1	1	3	3	3	0	0	0	0	0	0	0	0	0	0	0	0	0	0	0	0	0	0	0	0	0	0	0	0	0	0	0	0	0	0	0	0	0	0	0	0	0	0
Q8IBQ6	Q8IBQ6	4	4	4		PF07_0079	tr|Q8IBQ6|Q8IBQ6_PLAF7 60S ribosomal protein L11a, putative OS=Plasmodium falciparum (isolate 3D7) OX=36329 GN=PF3D7_0719600 PE=1 SV=1	1	4	4	4	0	0	0	0	0	0	0	0	1	2	2	2	3	3	3	2	2	1	3	2	2	3	3	3	3	1	2	1	1	1	1	2	0	1	2	1	1	1
Q8IBQ8	Q8IBQ8	57	57	57		MAL7P1.102	tr|Q8IBQ8|Q8IBQ8_PLAF7 Liver specific protein 1 OS=Plasmodium falciparum (isolate 3D7) OX=36329 GN=PF3D7_0719400 PE=4 SV=1	1	57	57	57	0	0	0	1	0	0	0	0	0	4	22	33	37	41	41	38	17	14	36	33	37	41	39	41	41	37	38	31	4	8	7	5	2	1	0	0	0	0
Q8IBR6	Q8IBR6	5	5	5		MAL7P1.94	tr|Q8IBR6|Q8IBR6_PLAF7 Prefoldin subunit 3 OS=Plasmodium falciparum (isolate 3D7) OX=36329 GN=PF3D7_0718500 PE=3 SV=1	1	5	5	5	0	0	0	0	0	0	0	0	0	0	0	0	0	0	0	0	0	0	0	0	0	0	0	0	0	0	0	0	0	0	0	0	0	0	0	0	0	0
Q8IBS1	Q8IBS1	15	15	15		MAL7P1.88	tr|Q8IBS1|Q8IBS1_PLAF7 Thioredoxin-like protein OS=Plasmodium falciparum (isolate 3D7) OX=36329 GN=PF3D7_0717900 PE=4 SV=1	1	15	15	15	0	0	0	0	0	0	0	0	0	0	0	0	1	0	1	1	0	0	1	0	1	1	1	1	1	1	1	0	0	0	0	1	0	1	0	1	1	0
Q8IBT2	Q8IBT2	10	10	10	Eukaryotic translation initiation factor 3 subunit I	MAL7P1.81	tr|Q8IBT2|Q8IBT2_PLAF7 Eukaryotic translation initiation factor 3 subunit I OS=Plasmodium falciparum (isolate 3D7) OX=36329 GN=PF3D7_0716800 PE=3 SV=1	1	10	10	10	0	0	0	0	0	0	0	0	0	2	7	10	9	9	8	8	1	2	6	4	6	4	8	5	5	4	2	4	1	0	0	0	0	0	0	0	0	0
Q8IBT7	Q8IBT7	7	7	7		MAL7P1.77	tr|Q8IBT7|Q8IBT7_PLAF7 CCAAT-box DNA binding protein subunit B OS=Plasmodium falciparum (isolate 3D7) OX=36329 GN=PF3D7_0716300 PE=4 SV=1	1	7	7	7	0	0	0	0	0	0	0	0	0	0	0	3	2	3	2	3	1	1	2	3	2	4	5	5	4	4	5	5	2	1	4	3	1	1	1	3	1	1
Q8IBU0	Q8IBU0	8	8	8		PF07_0066	tr|Q8IBU0|Q8IBU0_PLAF7 RNA-binding protein, putative OS=Plasmodium falciparum (isolate 3D7) OX=36329 GN=PF3D7_0716000 PE=4 SV=1	1	8	8	8	0	0	0	0	0	0	0	0	0	1	7	7	5	6	3	3	0	0	0	0	0	1	0	1	0	0	0	0	0	0	0	0	0	0	0	0	0	0
Q8IBU1	Q8IBU1	14	14	14		PF07_0065	tr|Q8IBU1|Q8IBU1_PLAF7 Cation diffusion facilitator family protein, putative OS=Plasmodium falciparum (isolate 3D7) OX=36329 GN=PF3D7_0715900 PE=4 SV=1	1	14	14	14	0	0	0	0	0	0	0	0	0	0	1	3	3	4	4	3	1	4	7	5	6	6	6	5	7	6	7	8	5	9	10	11	8	6	5	6	7	6
Q8IBU2	Q8IBU2	9	9	9		PF07_0064	tr|Q8IBU2|Q8IBU2_PLAF7 Drug/metabolite transporter DMT1, putative OS=Plasmodium falciparum (isolate 3D7) OX=36329 GN=PF3D7_0715800 PE=4 SV=1	1	9	9	9	0	0	0	0	0	0	0	0	0	0	1	2	2	3	2	2	0	0	2	1	3	3	2	3	3	3	3	3	0	0	2	2	1	3	3	2	3	4
Q8IBV7	Q8IBV7	7	7	7	Histone H2B	PF07_0054	tr|Q8IBV7|Q8IBV7_PLAF7 Histone H2B OS=Plasmodium falciparum (isolate 3D7) OX=36329 GN=PF3D7_0714000 PE=3 SV=1	1	7	7	7	0	0	0	0	0	0	0	2	2	3	4	4	4	4	3	4	5	4	4	3	4	4	2	2	3	3	3	3	3	5	2	3	3	3	3	3	2	2
Q8IBX9	Q8IBX9	3	3	3		MAL7P1.34	tr|Q8IBX9|Q8IBX9_PLAF7 Uncharacterized protein OS=Plasmodium falciparum (isolate 3D7) OX=36329 GN=PF3D7_0711100 PE=4 SV=1	1	3	3	3	0	0	0	0	0	0	0	0	0	0	0	1	1	1	1	1	1	1	1	1	2	1	1	1	1	1	1	1	1	1	2	1	1	1	1	2	1	2
Q8IBY9	Q8IBY9	4	4	4		PF07_0041	tr|Q8IBY9|Q8IBY9_PLAF7 EF-hand domain-containing protein OS=Plasmodium falciparum (isolate 3D7) OX=36329 GN=PF3D7_0710100 PE=4 SV=1	1	4	4	4	0	0	0	0	0	0	0	0	0	0	0	0	0	0	0	0	0	0	0	0	0	0	0	0	0	0	0	0	0	0	0	0	0	0	0	0	0	0
Q8IBZ2	Q8IBZ2	22	22	22		PF07_0040	tr|Q8IBZ2|Q8IBZ2_PLAF7 Prodrug activation and resistance esterase OS=Plasmodium falciparum (isolate 3D7) OX=36329 GN=PF3D7_0709700 PE=4 SV=1	1	22	22	22	0	0	0	0	0	0	0	2	1	8	15	14	12	14	11	10	6	3	12	9	11	8	9	10	10	7	8	10	4	3	9	8	7	6	8	6	8	8
Q8IBZ8	Q8IBZ8	37	37	37		PF07_0035	tr|Q8IBZ8|Q8IBZ8_PLAF7 Cg1 protein OS=Plasmodium falciparum (isolate 3D7) OX=36329 GN=PF3D7_0709100 PE=4 SV=1	1	37	37	37	0	0	0	0	0	0	0	0	0	3	12	18	26	29	31	28	8	6	20	23	26	20	28	25	27	21	21	17	6	2	8	6	2	3	3	0	1	0
Q8IBZ9	Q8IBZ9	12	12	12	Putative chloroquine resistance transporter	CG10	sp|Q8IBZ9|CRT_PLAF7 Putative chloroquine resistance transporter OS=Plasmodium falciparum (isolate 3D7) OX=36329 GN=CG10 PE=3 SV=1	1	12	12	12	0	0	0	0	0	0	0	1	0	0	1	3	4	5	7	8	6	4	9	7	9	8	9	9	8	8	9	8	3	1	6	5	4	7	7	3	3	5
Q8IC00	Q8IC00	9	9	9		PF07_0034	tr|Q8IC00|Q8IC00_PLAF7 Protein SCO1, putative OS=Plasmodium falciparum (isolate 3D7) OX=36329 GN=PF3D7_0708900 PE=3 SV=1	1	9	9	9	0	0	0	0	0	0	0	0	0	0	0	1	1	0	0	0	0	0	0	0	1	1	0	0	0	0	1	0	0	0	0	0	0	0	0	1	0	0
Q8IC01	Q8IC01	18	18	17		PF07_0033	tr|Q8IC01|Q8IC01_PLAF7 Heat shock protein 110 OS=Plasmodium falciparum (isolate 3D7) OX=36329 GN=PF3D7_0708800 PE=4 SV=1	1	18	18	17	0	0	0	0	0	0	0	0	0	4	13	13	12	12	10	9	1	0	5	3	5	3	5	2	6	4	4	5	0	1	4	1	5	5	4	7	7	9
Q8IC02	Q8IC02	10	10	10		PF07_0032	tr|Q8IC02|Q8IC02_PLAF7 Cg8 protein OS=Plasmodium falciparum (isolate 3D7) OX=36329 GN=PF3D7_0708700 PE=4 SV=1	1	10	10	10	0	0	0	0	0	0	0	0	0	2	1	1	1	2	1	2	0	1	1	1	1	2	0	1	0	0	3	2	2	3	3	3	2	1	2	0	2	4
Q8IC05	Q8IC05	80	80	75		PF07_0029	tr|Q8IC05|Q8IC05_PLAF7 Heat shock protein 90 OS=Plasmodium falciparum (isolate 3D7) OX=36329 GN=PF3D7_0708400 PE=1 SV=1	1	80	80	75	4	2	3	2	2	2	2	6	13	34	46	48	49	46	44	48	35	27	42	45	41	42	44	44	43	44	42	39	32	27	39	39	44	42	47	52	65	62
Q8IC20	Q8IC20	2	2	2		PF07_0020	tr|Q8IC20|Q8IC20_PLAF7 mRNA (guanine-N(7))-methyltransferase OS=Plasmodium falciparum (isolate 3D7) OX=36329 GN=PF3D7_0705000 PE=3 SV=1	1	2	2	2	0	0	0	0	0	0	0	0	0	0	0	1	1	1	0	0	0	0	0	0	0	0	0	0	0	0	0	0	0	0	0	0	0	1	0	0	0	0
Q8IC35	Q8IC35	18	18	18		MAL7P1.12	tr|Q8IC35|Q8IC35_PLAF7 Erythrocyte membrane-associated antigen OS=Plasmodium falciparum (isolate 3D7) OX=36329 GN=PF3D7_0703500 PE=3 SV=2	1	18	18	18	0	0	0	0	0	0	0	0	1	4	10	15	10	10	10	9	3	3	5	6	7	6	6	7	7	7	6	3	1	0	2	1	1	2	0	0	0	0
Q8IC42	Q8IC42	21	21	21		PF07_0008	tr|Q8IC42|Q8IC42_PLAF7 Uncharacterized protein OS=Plasmodium falciparum (isolate 3D7) OX=36329 GN=PF3D7_0702500 PE=4 SV=1	1	21	21	21	0	0	0	0	0	0	0	0	3	10	11	13	15	15	13	14	14	16	13	13	12	12	12	13	14	12	14	12	15	14	12	13	14	11	10	11	8	8
Q8IC43	Q8IC43	11	11	11		PF07_0007	tr|Q8IC43|Q8IC43_PLAF7 Small exported membrane protein 1 OS=Plasmodium falciparum (isolate 3D7) OX=36329 GN=PF3D7_0702400 PE=4 SV=1	1	11	11	11	4	0	0	0	0	0	0	3	5	9	9	10	10	10	10	9	10	9	9	9	10	9	10	9	8	10	10	9	9	9	10	10	10	9	9	9	10	10
Q8IC44	Q8IC44	8	8	8		PF07_0006	tr|Q8IC44|Q8IC44_PLAF7 Sporozoite threonine and asparagine-rich protein OS=Plasmodium falciparum (isolate 3D7) OX=36329 GN=PF3D7_0702300 PE=4 SV=1	1	8	8	8	0	0	0	0	0	0	0	0	0	0	0	2	1	2	3	4	2	1	3	4	5	4	5	4	5	7	6	6	3	2	4	2	2	1	1	0	0	0
Q8ID28	Q8ID28	11	11	11		MAL13P1.343	tr|Q8ID28|Q8ID28_PLAF7 26S proteasome regulatory subunit RPN11, putative OS=Plasmodium falciparum (isolate 3D7) OX=36329 GN=PF3D7_1368100 PE=4 SV=1	1	11	11	11	0	0	0	0	0	0	0	0	0	1	5	5	5	6	6	3	5	5	7	6	7	9	7	9	5	3	5	3	1	1	0	0	0	0	0	0	0	0
Q8ID33	Q8ID33	14	14	14		PF13_0353	tr|Q8ID33|Q8ID33_PLAF7 NADH-cytochrome b5 reductase, putative OS=Plasmodium falciparum (isolate 3D7) OX=36329 GN=PF3D7_1367500 PE=4 SV=1	1	14	14	14	0	0	0	0	0	0	0	0	0	0	1	1	1	0	1	0	0	0	0	0	0	0	0	0	0	1	0	0	0	0	0	0	0	0	1	0	0	0
Q8ID37	Q8ID37	4	4	4		MAL13P1.338	tr|Q8ID37|Q8ID37_PLAF7 U1 small nuclear ribonucleoprotein 70 kDa homolog, putative OS=Plasmodium falciparum (isolate 3D7) OX=36329 GN=PF3D7_1367100 PE=4 SV=1	1	4	4	4	0	0	0	0	0	0	0	0	0	1	4	4	4	3	4	4	0	0	2	2	1	0	0	0	0	0	0	0	0	0	0	0	0	0	0	0	0	0
Q8ID42;P08240	Q8ID42	26;1	26;1	26;1		PF13_0350	tr|Q8ID42|Q8ID42_PLAF7 Signal recognition particle receptor subunit alpha, putative OS=Plasmodium falciparum (isolate 3D7) OX=36329 GN=PF3D7_1366600 PE=3 SV=1	2	26	26	26	0	0	0	0	0	0	0	0	0	8	13	14	13	15	14	17	8	4	16	14	15	18	14	15	15	13	16	14	5	8	14	14	15	14	14	11	14	11
Q8ID52	Q8ID52	6	6	6		MAL13P1.329	tr|Q8ID52|Q8ID52_PLAF7 SNARE associated Golgi protein, putative OS=Plasmodium falciparum (isolate 3D7) OX=36329 GN=PF3D7_1365700 PE=4 SV=1	1	6	6	6	0	0	0	0	0	0	0	0	0	0	0	1	2	1	1	2	2	1	2	2	3	2	5	2	1	1	1	2	1	2	1	1	1	1	1	1	2	3
Q8ID54	Q8ID54	9	9	9		PF13_0344	tr|Q8ID54|Q8ID54_PLAF7 Ubiquitin-activating enzyme OS=Plasmodium falciparum (isolate 3D7) OX=36329 GN=PF3D7_1365400 PE=4 SV=1	1	9	9	9	0	0	0	0	0	0	0	0	0	0	5	6	6	6	3	4	1	1	3	3	5	4	3	4	3	3	2	2	1	1	2	1	1	0	0	2	3	2
Q8ID66	Q8ID66	52	52	52	Merozoite surface protein P92	PF92	sp|Q8ID66|PF92_PLAF7 Merozoite surface protein P92 OS=Plasmodium falciparum (isolate 3D7) OX=36329 GN=PF92 PE=1 SV=1	1	52	52	52	0	0	0	0	0	0	0	1	0	0	0	1	0	0	0	1	1	1	0	0	1	0	1	1	1	2	3	0	0	1	3	0	1	2	5	4	8	4
Q8ID84	Q8ID84	8	8	8		PF13_0331	tr|Q8ID84|Q8ID84_PLAF7 Calcium load-activated calcium channel OS=Plasmodium falciparum (isolate 3D7) OX=36329 GN=PF3D7_1362300 PE=3 SV=1	1	8	8	8	0	0	0	0	0	0	0	1	0	0	0	0	0	0	0	2	1	0	2	2	4	3	3	2	2	2	3	3	1	1	1	2	1	2	1	0	1	1
Q8ID85	Q8ID85	11	11	11		PF13_0330	tr|Q8ID85|Q8ID85_PLAF7 RuvB-like helicase OS=Plasmodium falciparum (isolate 3D7) OX=36329 GN=PF3D7_1362200 PE=3 SV=1	1	11	11	11	0	1	0	0	0	1	1	0	0	0	5	9	7	7	6	9	1	1	4	4	6	2	3	2	2	0	0	1	0	1	0	0	0	0	0	0	0	0
Q8ID94	Q8ID94	2	2	2	Uncharacterized protein MAL13P1.304	MAL13P1.304	sp|Q8ID94|YPF12_PLAF7 Uncharacterized protein MAL13P1.304 OS=Plasmodium falciparum (isolate 3D7) OX=36329 GN=MAL13P1.304 PE=1 SV=1	1	2	2	2	0	0	0	0	0	0	0	0	0	0	0	0	0	1	1	1	0	1	1	1	1	0	2	0	0	0	0	0	0	0	0	0	0	1	0	0	0	0
Q8IDA3	Q8IDA3	12	12	12		MAL13P1.299	tr|Q8IDA3|Q8IDA3_PLAF7 ER membrane protein complex subunit 3 OS=Plasmodium falciparum (isolate 3D7) OX=36329 GN=PF3D7_1360200 PE=3 SV=1	1	12	12	12	0	0	0	0	0	0	0	0	0	0	0	1	0	1	0	2	1	1	3	4	3	3	3	4	3	2	3	5	2	3	3	2	3	4	5	5	6	6
Q8IDB0	Q8IDB0	7	7	7		PF13_0316	tr|Q8IDB0|Q8IDB0_PLAF7 40S ribosomal protein S15 OS=Plasmodium falciparum (isolate 3D7) OX=36329 GN=PF3D7_1358800 PE=1 SV=1	1	7	7	7	0	0	0	0	0	0	0	1	2	4	4	5	4	6	5	5	5	5	6	5	5	6	4	5	5	4	5	5	2	1	3	2	1	3	1	0	0	0
Q8IDB8	Q8IDB8	10	10	10		MAL13P1.288	tr|Q8IDB8|Q8IDB8_PLAF7 YOP1-like protein, putative OS=Plasmodium falciparum (isolate 3D7) OX=36329 GN=PF3D7_1358700 PE=3 SV=1	1	10	10	10	0	0	0	0	0	0	0	4	0	1	1	1	2	3	3	4	2	2	3	4	4	4	6	5	4	5	5	5	2	3	5	4	3	5	4	4	3	4
Q8IDD4	Q8IDD4	2	2	2		MAL13P1.278	tr|Q8IDD4|Q8IDD4_PLAF7 Serine/threonine protein kinase, putative OS=Plasmodium falciparum (isolate 3D7) OX=36329 GN=PF3D7_1356800 PE=4 SV=1	1	2	2	2	0	1	0	0	0	0	0	0	0	0	0	0	0	0	0	0	0	0	0	0	0	0	0	1	0	0	1	0	0	0	1	0	0	0	0	0	1	0
Q8IDE0	Q8IDE0	5	5	5		PF13_0300	tr|Q8IDE0|Q8IDE0_PLAF7 Mitochondrial import inner membrane translocase subunit TIM23, putative OS=Plasmodium falciparum (isolate 3D7) OX=36329 GN=PF3D7_1356200 PE=4 SV=1	1	5	5	5	0	0	0	0	0	0	0	2	0	1	1	1	0	1	0	1	1	0	0	1	0	1	0	0	0	0	0	0	0	0	0	0	0	0	0	0	0	0
Q8IDF7	Q8IDF7	3	3	3		MAL13P1.271	tr|Q8IDF7|Q8IDF7_PLAF7 V-type proton ATPase 21 kDa proteolipid subunit, putative OS=Plasmodium falciparum (isolate 3D7) OX=36329 GN=PF3D7_1354400 PE=3 SV=1	1	3	3	3	0	0	0	0	0	0	0	0	0	0	0	1	1	1	1	1	0	0	1	0	1	1	2	1	2	2	1	1	0	0	2	1	1	1	2	2	2	3
Q8IDF9	Q8IDF9	29	29	29		PF13_0285	tr|Q8IDF9|Q8IDF9_PLAF7 Phosphoinositide phosphatase SAC1 OS=Plasmodium falciparum (isolate 3D7) OX=36329 GN=PF3D7_1354200 PE=4 SV=1	1	29	29	29	0	0	0	0	1	0	0	0	0	6	12	13	19	13	17	16	3	3	14	14	13	12	13	16	19	20	20	17	5	5	20	17	16	17	19	18	20	20
Q8IDG2	Q8IDG2	13	13	13	Proteasome subunit alpha type	MAL13P1.270	tr|Q8IDG2|Q8IDG2_PLAF7 Proteasome subunit alpha type OS=Plasmodium falciparum (isolate 3D7) OX=36329 GN=PF3D7_1353900 PE=1 SV=1	1	13	13	13	0	0	0	0	0	0	0	0	0	0	2	2	2	3	3	3	0	0	2	5	6	5	6	6	4	3	5	4	1	2	5	3	4	6	8	12	13	9
Q8IDG3	Q8IDG3	16	16	15	Proteasome subunit alpha type	PF13_0282	tr|Q8IDG3|Q8IDG3_PLAF7 Proteasome subunit alpha type OS=Plasmodium falciparum (isolate 3D7) OX=36329 GN=PF3D7_1353800 PE=1 SV=1	1	16	16	15	0	0	0	0	0	0	0	0	1	0	0	0	0	2	1	1	1	0	1	1	2	2	3	5	2	2	2	1	0	0	1	3	3	6	11	13	16	14
Q8IDG4	Q8IDG4	9	9	9		PF13_0281	tr|Q8IDG4|Q8IDG4_PLAF7 Reactive oxygen species modulator 1, putative OS=Plasmodium falciparum (isolate 3D7) OX=36329 GN=PF3D7_1353700 PE=3 SV=1	1	9	9	9	0	0	0	0	0	0	0	0	0	0	0	0	0	0	0	0	0	0	0	0	0	0	0	0	0	0	1	0	0	0	0	0	0	0	0	0	0	0
Q8IDG9	Q8IDG9	15	15	15		PF13_0275	tr|Q8IDG9|Q8IDG9_PLAF7 Uncharacterized protein OS=Plasmodium falciparum (isolate 3D7) OX=36329 GN=PF3D7_1353100 PE=4 SV=1	1	15	15	15	0	0	0	0	0	0	0	3	2	5	9	8	10	12	11	11	4	5	10	10	11	7	9	11	11	11	10	10	6	6	11	11	9	10	9	9	8	9
Q8IDH5	Q8IDH5	16	16	16		PF13_0272	tr|Q8IDH5|Q8IDH5_PLAF7 Thioredoxin-related protein, putative OS=Plasmodium falciparum (isolate 3D7) OX=36329 GN=PF3D7_1352500 PE=4 SV=1	1	16	16	16	0	0	0	0	0	0	0	6	2	5	7	7	6	8	4	8	9	6	8	10	6	9	8	9	8	9	10	9	11	10	9	9	12	9	7	7	8	10
Q8IDH9	Q8IDH9	3	3	3		PF13_0271	tr|Q8IDH9|Q8IDH9_PLAF7 ABC transporter B family member 6, putative OS=Plasmodium falciparum (isolate 3D7) OX=36329 GN=PF3D7_1352100 PE=4 SV=1	1	3	3	3	0	0	0	0	0	0	0	0	0	0	0	0	0	0	0	0	0	0	0	0	0	0	0	0	0	0	0	0	0	0	0	0	0	0	0	0	0	0
Q8IDI5	Q8IDI5	4	4	4		PF13_0268	tr|Q8IDI5|Q8IDI5_PLAF7 60S ribosomal protein L17, putative OS=Plasmodium falciparum (isolate 3D7) OX=36329 GN=PF3D7_1351400 PE=1 SV=1	1	4	4	4	0	0	0	0	0	0	0	0	0	4	4	4	3	4	4	3	4	2	2	3	2	4	3	2	3	3	3	2	2	2	0	0	0	0	0	0	0	0
Q8IDI9	Q8IDI9	8	8	8		MAL13P1.256	tr|Q8IDI9|Q8IDI9_PLAF7 Phosphatidylinositol transfer protein, putative OS=Plasmodium falciparum (isolate 3D7) OX=36329 GN=PF3D7_1351000 PE=4 SV=2	1	8	8	8	0	0	0	0	0	0	0	0	0	0	3	1	1	2	2	1	0	0	2	1	1	0	0	0	0	0	0	0	0	1	0	0	0	0	0	0	0	0
Q8IDK2	Q8IDK2	2	2	2		PF13_0260	tr|Q8IDK2|Q8IDK2_PLAF7 Peptidase, putative OS=Plasmodium falciparum (isolate 3D7) OX=36329 GN=PF3D7_1349700 PE=4 SV=1	1	2	2	2	0	0	0	0	0	0	0	0	0	0	0	0	0	0	0	0	0	0	0	0	0	0	0	0	0	0	0	0	0	0	0	0	0	0	0	0	0	0
Q8IDM6	Q8IDM6	11	11	11		nt1	tr|Q8IDM6|Q8IDM6_PLAF7 Nucleoside transporter 1 OS=Plasmodium falciparum (isolate 3D7) OX=36329 GN=PF3D7_1347200 PE=3 SV=1	1	11	11	11	0	0	0	0	0	0	0	1	0	0	1	1	4	3	3	3	3	3	5	3	6	4	3	3	4	4	4	5	3	3	2	2	2	1	4	3	3	5
Q8IDN0	Q8IDN0	27	27	27	Female gametocyte surface protein P47	PFS47	sp|Q8IDN0|PFS47_PLAF7 Female gametocyte surface protein P47 OS=Plasmodium falciparum (isolate 3D7) OX=36329 GN=PFS47 PE=2 SV=1	1	27	27	27	0	0	0	0	0	0	0	0	0	4	7	9	8	10	9	9	5	4	10	9	10	8	10	10	12	12	11	10	4	4	10	7	7	8	12	11	12	11
Q8IDN6	Q8IDN6	15	15	15		Sec61	tr|Q8IDN6|Q8IDN6_PLAF7 Protein transport protein SEC61 subunit alpha OS=Plasmodium falciparum (isolate 3D7) OX=36329 GN=PF3D7_1346100 PE=3 SV=1	1	15	15	15	1	0	0	0	1	1	0	2	0	1	2	2	5	4	2	4	1	2	5	4	5	5	6	6	7	9	6	7	3	2	5	5	4	4	7	5	5	6
Q8IDQ2	Q8IDQ2	4	4	4		PF13_0238	tr|Q8IDQ2|Q8IDQ2_PLAF7 Kelch protein K13 OS=Plasmodium falciparum (isolate 3D7) OX=36329 GN=PF3D7_1343700 PE=1 SV=1	1	4	4	4	0	0	0	0	0	0	0	0	0	0	0	0	0	0	0	0	0	0	0	0	0	0	0	0	0	0	0	0	0	0	0	0	0	0	0	0	0	0
Q8IDQ9	Q8IDQ9	4	4	4		PfPMT	tr|Q8IDQ9|Q8IDQ9_PLAF7 Phosphoethanolamine N-methyltransferase OS=Plasmodium falciparum (isolate 3D7) OX=36329 GN=PF3D7_1343000 PE=4 SV=1	1	4	4	4	0	0	0	0	0	0	0	0	0	1	3	3	2	2	2	2	0	0	1	1	1	1	1	1	0	0	1	0	0	0	0	0	0	0	0	0	0	0
Q8IDR3	Q8IDR3	4	4	4	Myosin-A	PF13_0233	sp|Q8IDR3|MYOA_PLAF7 Myosin-A OS=Plasmodium falciparum (isolate 3D7) OX=36329 GN=MyoA PE=1 SV=1	1	4	4	4	0	0	0	0	0	0	0	0	0	0	2	2	1	0	1	0	0	0	0	0	0	0	0	0	0	0	0	0	0	0	0	0	0	0	0	0	0	0
Q8IDR5	Q8IDR5	4	4	4	Casein kinase II subunit beta	PfCK2beta2	tr|Q8IDR5|Q8IDR5_PLAF7 Casein kinase II subunit beta OS=Plasmodium falciparum (isolate 3D7) OX=36329 GN=PF3D7_1342400 PE=3 SV=1	1	4	4	4	0	0	0	0	0	0	0	0	0	0	2	3	4	4	4	4	0	0	2	2	2	3	1	1	1	2	2	0	0	1	0	0	0	0	0	0	0	0
Q8IDR8	Q8IDR8	6	6	6	Aconitate hydratase	PF13_0229	tr|Q8IDR8|Q8IDR8_PLAF7 Aconitate hydratase OS=Plasmodium falciparum (isolate 3D7) OX=36329 GN=PF3D7_1342100 PE=3 SV=1	1	6	6	6	0	0	0	0	0	0	0	0	0	0	0	0	0	0	0	0	0	0	0	0	0	0	0	0	0	0	0	0	0	0	0	0	0	0	0	0	0	0
Q8IDR9	Q8IDR9	8	8	8		PF13_0228	tr|Q8IDR9|Q8IDR9_PLAF7 40S ribosomal protein S6 OS=Plasmodium falciparum (isolate 3D7) OX=36329 GN=PF3D7_1342000 PE=1 SV=1	1	8	8	8	0	0	0	0	0	0	0	0	0	4	5	5	5	4	5	7	3	2	3	1	4	2	3	3	2	1	2	1	0	0	0	0	0	0	0	0	0	0
Q8IDS0	Q8IDS0	18	18	18		PF13_0227	tr|Q8IDS0|Q8IDS0_PLAF7 V-type proton ATPase subunit D, putative OS=Plasmodium falciparum (isolate 3D7) OX=36329 GN=PF3D7_1341900 PE=3 SV=1	1	18	18	18	0	0	0	0	0	0	0	0	0	4	6	6	6	6	7	9	1	0	7	3	3	5	5	4	6	7	8	7	4	7	8	10	9	6	6	2	2	2
Q8IDS3	Q8IDS3	4	4	4		Alg9	tr|Q8IDS3|Q8IDS3_PLAF7 Mannosyltransferase OS=Plasmodium falciparum (isolate 3D7) OX=36329 GN=PF3D7_1341600 PE=3 SV=1	1	4	4	4	0	0	0	0	0	0	0	0	0	0	0	0	0	0	0	0	0	0	0	0	0	0	0	0	0	0	0	0	0	0	0	0	0	0	0	0	1	0
Q8IDS6	Q8IDS6	5	5	5	60S ribosomal protein L18a	PF13_0224	tr|Q8IDS6|Q8IDS6_PLAF7 60S ribosomal protein L18a OS=Plasmodium falciparum (isolate 3D7) OX=36329 GN=PF3D7_1341200 PE=1 SV=1	1	5	5	5	0	0	0	1	0	0	0	0	1	3	5	5	5	5	4	4	3	1	3	2	4	2	3	2	2	1	1	0	0	0	0	0	1	0	0	0	0	0
Q8IDS7	Q8IDS7	21	21	21		MAL13P1.206	tr|Q8IDS7|Q8IDS7_PLAF7 Phosphate transporter OS=Plasmodium falciparum (isolate 3D7) OX=36329 GN=PF3D7_1340900 PE=3 SV=1	1	21	21	21	0	0	0	0	0	0	0	0	0	4	3	6	7	5	6	7	1	1	9	7	9	8	6	11	12	10	12	13	5	6	10	9	12	11	16	16	17	15
Q8IDS8	Q8IDS8	2	2	2		PF13_0223	tr|Q8IDS8|Q8IDS8_PLAF7 Mitochondrial pyruvate carrier OS=Plasmodium falciparum (isolate 3D7) OX=36329 GN=PF3D7_1340800 PE=3 SV=1	1	2	2	2	0	0	0	0	0	0	0	1	0	0	0	0	0	0	0	0	0	0	0	0	0	0	0	0	0	0	0	0	0	0	0	0	0	0	0	0	0	0
Q8IDW4	Q8IDW4	3	3	3		PF13_0204	tr|Q8IDW4|Q8IDW4_PLAF7 Nuclear movement protein, putative OS=Plasmodium falciparum (isolate 3D7) OX=36329 GN=PF3D7_1336800 PE=4 SV=1	1	3	3	3	0	0	0	0	0	0	0	0	0	0	0	0	0	0	0	0	0	0	0	0	0	0	0	0	0	0	0	0	0	0	0	0	0	0	0	0	0	0
Q8IDX6;C0H5F4	Q8IDX6;C0H5F4	4;3	4;3	4;3	Reticulocyte-binding protein 2 homolog a;Reticulocyte binding protein 2 homolog b	PF13_0198;Rh2b	sp|Q8IDX6|RH2A_PLAF7 Reticulocyte-binding protein homolog 2a OS=Plasmodium falciparum (isolate 3D7) OX=36329 GN=RH2a PE=1 SV=1;sp|C0H5F4|RH2B_PLAF7 Reticulocyte-binding protein homolog 2b OS=Plasmodium falciparum (isolate 3D7) OX=36329 GN=RH2b PE=1 SV=2	2	4	4	4	0	0	0	0	0	0	0	0	0	0	2	1	0	0	0	1	0	0	0	0	2	3	1	0	2	0	0	0	0	0	1	1	0	0	0	1	1	1
Q8IDX8	Q8IDX8	42	42	42		MSP7	tr|Q8IDX8|Q8IDX8_PLAF7 Merozoite surface protein 7 OS=Plasmodium falciparum (isolate 3D7) OX=36329 GN=PF3D7_1335100 PE=4 SV=1	1	42	42	42	0	1	0	0	0	0	1	0	0	1	4	3	4	3	6	2	1	0	3	2	3	5	2	4	5	3	5	5	2	1	11	9	7	9	12	12	15	18
Q8IDX9	Q8IDX9	9	9	9		PF13_0196	tr|Q8IDX9|Q8IDX9_PLAF7 MSP7-like protein OS=Plasmodium falciparum (isolate 3D7) OX=36329 GN=PF3D7_1335000 PE=4 SV=1	1	9	9	9	0	0	0	0	0	0	0	0	0	0	0	0	0	0	0	0	0	0	0	0	0	0	0	0	0	0	0	0	0	0	0	0	0	0	3	5	8	6
Q8IDY0	Q8IDY0	6	6	6		MAL13P1.174	tr|Q8IDY0|Q8IDY0_PLAF7 MSP7-like protein OS=Plasmodium falciparum (isolate 3D7) OX=36329 GN=PF3D7_1334800 PE=4 SV=1	1	6	6	6	0	0	0	0	0	0	0	0	0	0	0	0	0	0	0	0	0	0	0	0	0	0	0	0	0	0	0	1	1	0	1	0	0	0	0	1	0	0
Q8IDY3	Q8IDY3	5	5	5		PF13_0192	tr|Q8IDY3|Q8IDY3_PLAF7 MSP7-like protein OS=Plasmodium falciparum (isolate 3D7) OX=36329 GN=PF3D7_1334500 PE=4 SV=2	1	5	5	5	0	0	0	0	0	0	0	0	0	0	0	0	0	0	0	0	0	0	0	1	0	0	0	0	0	0	0	0	0	0	0	0	0	0	0	0	0	0
Q8IDY4	Q8IDY4	2	2	2		MAL13P1.173	tr|Q8IDY4|Q8IDY4_PLAF7 MSP7-like protein OS=Plasmodium falciparum (isolate 3D7) OX=36329 GN=PF3D7_1334400 PE=4 SV=1	1	2	2	2	0	0	0	0	0	0	0	0	0	0	0	0	0	0	0	0	0	0	0	0	0	0	0	0	0	0	0	0	0	0	0	0	0	0	0	0	0	0
Q8IDZ5	Q8IDZ5	9	9	9		MAL13P1.171	tr|Q8IDZ5|Q8IDZ5_PLAF7 Transmembrane emp24 domain-containing protein, putative OS=Plasmodium falciparum (isolate 3D7) OX=36329 GN=PF3D7_1333300 PE=3 SV=1	1	9	9	9	0	0	0	0	0	0	0	0	0	1	1	2	3	4	6	8	2	2	8	8	8	7	7	8	7	6	8	8	3	5	8	8	7	8	8	8	8	7
Q8IDZ8	Q8IDZ8	5	5	5		PfCpn20	tr|Q8IDZ8|Q8IDZ8_PLAF7 20 kDa chaperonin OS=Plasmodium falciparum (isolate 3D7) OX=36329 GN=PF3D7_1333000 PE=3 SV=1	1	5	5	5	0	0	0	0	0	0	0	0	0	0	1	1	0	0	0	0	0	0	0	0	0	0	0	0	0	0	0	0	0	0	0	0	0	0	0	0	0	0
Q8IE08	Q8IE08	12	12	12		PfSyn5	tr|Q8IE08|Q8IE08_PLAF7 Syntaxin, Qa-SNARE family OS=Plasmodium falciparum (isolate 3D7) OX=36329 GN=PF3D7_1332000 PE=3 SV=1	1	12	12	12	0	0	0	0	0	0	0	0	0	0	2	4	5	3	5	4	0	0	3	3	4	4	4	4	2	3	2	2	0	0	1	1	0	0	2	2	2	1
Q8IE09	Q8IE09	6	6	6		PF13_0171	tr|Q8IE09|Q8IE09_PLAF7 60S ribosomal protein L23, putative OS=Plasmodium falciparum (isolate 3D7) OX=36329 GN=PF3D7_1331800 PE=1 SV=1	1	6	6	6	0	0	0	0	0	0	1	0	1	2	5	5	6	5	5	5	2	1	2	1	5	4	2	1	3	1	0	1	0	0	0	1	0	1	0	0	0	1
Q8IE10	Q8IE10	2	2	2		PF13_0170	tr|Q8IE10|Q8IE10_PLAF7 glutamine--tRNA ligase OS=Plasmodium falciparum (isolate 3D7) OX=36329 GN=PF3D7_1331700 PE=3 SV=1	1	2	2	2	0	0	0	0	0	0	0	0	0	0	0	1	1	1	1	0	0	0	0	0	0	0	0	0	1	0	0	0	0	0	0	0	0	0	0	0	0	0
Q8IE14	Q8IE14	8	8	8	Signal peptidase I	SP21	sp|Q8IE14|SEC11_PLAF7 Signal peptidase complex catalytic subunit SEC11 OS=Plasmodium falciparum (isolate 3D7) OX=36329 GN=SEC11 PE=1 SV=1	1	8	8	8	0	0	1	1	0	1	0	2	0	1	2	2	3	4	2	4	1	1	3	3	2	3	3	3	3	4	4	1	2	0	4	3	3	3	4	3	6	5
Q8IE18	Q8IE18	9	9	9		PF13_0165	tr|Q8IE18|Q8IE18_PLAF7 RNA-binding protein, putative OS=Plasmodium falciparum (isolate 3D7) OX=36329 GN=PF3D7_1330800 PE=4 SV=1	1	9	9	9	1	0	0	0	0	0	0	0	0	5	7	8	6	8	7	5	2	2	5	5	4	4	3	2	3	0	1	0	0	0	0	0	0	0	0	0	0	0
Q8IE20	Q8IE20	11	11	11	Elongation factor Tu	MAL13P1.164	tr|Q8IE20|Q8IE20_PLAF7 Elongation factor Tu OS=Plasmodium falciparum (isolate 3D7) OX=36329 GN=PF3D7_1330600 PE=3 SV=1	1	11	11	11	0	0	0	0	0	0	0	0	0	5	10	9	9	8	7	9	4	2	8	8	6	7	7	8	6	6	6	4	2	2	2	3	1	2	3	4	3	2
Q8IE22	Q8IE22	7	7	7		MAL13P1.163	tr|Q8IE22|Q8IE22_PLAF7 ER lumen protein retaining receptor 1, putative OS=Plasmodium falciparum (isolate 3D7) OX=36329 GN=PF3D7_1330400.1 PE=3 SV=1	1	7	7	7	0	0	0	0	0	0	0	0	0	0	1	1	2	1	1	1	0	0	1	0	2	1	1	1	1	2	0	1	0	0	1	1	0	1	0	1	1	1
Q8IE40	Q8IE40	2	2	2		PF13_0157	tr|Q8IE40|Q8IE40_PLAF7 Ribose-phosphate pyrophosphokinase, putative OS=Plasmodium falciparum (isolate 3D7) OX=36329 GN=PF3D7_1327800 PE=3 SV=1	1	2	2	2	0	0	0	0	0	0	0	0	0	0	0	1	1	1	0	0	0	0	1	1	0	0	0	1	0	0	0	0	0	0	0	0	0	0	0	0	0	0
Q8IE43	Q8IE43	16	16	16		PF13_0154	tr|Q8IE43|Q8IE43_PLAF7 Uncharacterized protein OS=Plasmodium falciparum (isolate 3D7) OX=36329 GN=PF3D7_1328300 PE=4 SV=1	1	16	16	16	0	0	0	0	0	0	0	0	0	4	5	4	6	6	7	6	5	4	7	7	7	7	7	7	8	8	8	6	8	7	8	8	8	8	8	6	9	9
Q8IE47	Q8IE47	3	3	3	NAD-dependent protein deacylase Sir2A	Sir2A	sp|Q8IE47|SIR2A_PLAF7 NAD-dependent protein deacylase Sir2A OS=Plasmodium falciparum (isolate 3D7) OX=36329 GN=Sir2A PE=1 SV=1	1	3	3	3	0	0	0	0	0	0	0	0	0	0	1	0	0	0	0	0	0	0	0	0	0	0	1	0	0	0	0	0	0	0	0	0	0	0	0	0	0	0
Q8IE50	Q8IE50	4	4	4		MAL13P1.148	tr|Q8IE50|Q8IE50_PLAF7 Myosin F, putative OS=Plasmodium falciparum (isolate 3D7) OX=36329 GN=PF3D7_1329100 PE=3 SV=1	1	4	4	4	0	0	0	0	0	0	0	0	1	1	2	3	3	1	1	1	0	0	1	0	0	0	0	0	0	0	0	0	0	0	0	0	0	0	0	0	0	0
Q8IE63	Q8IE63	5	5	5		MAL13P1.139	tr|Q8IE63|Q8IE63_PLAF7 Mitochondrial fission 1 protein OS=Plasmodium falciparum (isolate 3D7) OX=36329 GN=PF3D7_1325600 PE=3 SV=1	1	5	5	5	0	0	0	0	0	1	0	0	0	0	0	0	0	0	0	0	0	0	0	0	1	0	0	0	0	0	0	0	0	0	0	0	0	0	0	0	0	0
Q8IE65	Q8IE65	2	2	2		m26-32-10	tr|Q8IE65|Q8IE65_PLAF7 Malaria antigen OS=Plasmodium falciparum (isolate 3D7) OX=36329 GN=PF3D7_1325400 PE=4 SV=1	1	2	2	2	0	0	0	0	0	0	0	0	0	0	0	0	0	1	1	1	1	1	1	1	1	1	0	1	0	1	1	1	1	1	1	1	1	1	0	0	0	0
Q8IE67	Q8IE67	16	16	16		PF13_0143	tr|Q8IE67|Q8IE67_PLAF7 Phosphoribosylpyrophosphate synthetase OS=Plasmodium falciparum (isolate 3D7) OX=36329 GN=PF3D7_1325100 PE=3 SV=1	1	16	16	16	0	0	0	0	0	0	0	0	0	7	14	14	14	16	13	15	10	5	14	11	14	12	11	11	10	11	11	11	1	2	7	3	2	4	4	4	2	3
Q8IE71	Q8IE71	6	6	6		PF13_0139	tr|Q8IE71|Q8IE71_PLAF7 Uncharacterized protein OS=Plasmodium falciparum (isolate 3D7) OX=36329 GN=PF3D7_1324600 PE=4 SV=1	1	6	6	6	0	0	0	0	0	0	0	0	0	0	1	4	5	4	6	2	1	0	4	4	3	3	4	2	1	0	1	0	0	0	0	0	0	0	0	0	0	0
Q8IE73	Q8IE73	6	6	6		PF13_0138	tr|Q8IE73|Q8IE73_PLAF7 PRELI domain-containing protein, putative OS=Plasmodium falciparum (isolate 3D7) OX=36329 GN=PF3D7_1324400 PE=4 SV=1	1	6	6	6	0	0	0	0	0	0	0	0	0	0	0	0	0	0	0	0	0	0	0	0	0	0	0	0	0	0	0	0	0	0	0	0	0	0	0	0	0	0
Q8IE80	Q8IE80	3	3	3		MAL13P1.130	tr|Q8IE80|Q8IE80_PLAF7 Glideosome associated protein with multiple membrane spans 1 OS=Plasmodium falciparum (isolate 3D7) OX=36329 GN=PF3D7_1323700 PE=4 SV=1	1	3	3	3	0	0	0	0	0	0	0	0	0	1	1	1	1	1	1	1	0	0	1	1	0	2	1	1	1	1	1	0	0	0	0	1	0	1	0	0	0	1
Q8IE82	Q8IE82	6	6	6		PF13_0132	tr|Q8IE82|Q8IE82_PLAF7 60S ribosomal protein L23 OS=Plasmodium falciparum (isolate 3D7) OX=36329 GN=PF3D7_1323400 PE=1 SV=1	1	6	6	6	0	0	0	0	0	0	0	0	1	2	4	4	3	5	2	4	3	4	4	3	3	2	4	2	3	0	3	1	1	0	1	0	0	0	0	0	0	0
Q8IE84	Q8IE84	16	16	16		PF13_0130	tr|Q8IE84|Q8IE84_PLAF7 V-type proton ATPase subunit G, putative OS=Plasmodium falciparum (isolate 3D7) OX=36329 GN=PF3D7_1323200 PE=3 SV=1	1	16	16	16	0	0	0	0	0	0	0	1	0	0	2	2	3	3	3	3	2	0	1	2	4	4	4	3	5	4	10	9	4	4	11	11	11	9	6	4	3	3
Q8IE85	Q8IE85	6	6	6		PF13_0129	tr|Q8IE85|Q8IE85_PLAF7 60S ribosomal protein L6, putative OS=Plasmodium falciparum (isolate 3D7) OX=36329 GN=PF3D7_1323100 PE=1 SV=1	1	6	6	6	0	0	0	0	0	0	0	0	0	2	5	5	5	4	5	5	4	3	3	4	3	4	3	3	2	3	3	5	2	2	4	2	3	3	5	4	4	3
Q8IE96	Q8IE96	14	14	14		MAL13P1.121	tr|Q8IE96|Q8IE96_PLAF7 Nucleoside-diphosphatase, putative OS=Plasmodium falciparum (isolate 3D7) OX=36329 GN=PF3D7_1322000 PE=3 SV=1	1	14	14	14	0	0	0	0	0	0	0	0	0	0	0	0	0	0	0	0	0	0	0	0	0	0	0	0	0	0	0	0	0	0	0	0	0	0	0	0	0	0
Q8IE98	Q8IE98	8	8	8		PF13_0124	tr|Q8IE98|Q8IE98_PLAF7 Vesicle transport protein OS=Plasmodium falciparum (isolate 3D7) OX=36329 GN=PF3D7_1321800 PE=3 SV=1	1	8	8	8	0	0	0	0	0	0	0	0	0	0	0	0	0	0	0	0	0	0	0	0	0	0	0	0	0	0	0	0	0	0	0	0	0	0	0	0	0	0
Q8IE99	Q8IE99	10	10	10		MAL13P1.120	tr|Q8IE99|Q8IE99_PLAF7 Splicing factor 1 OS=Plasmodium falciparum (isolate 3D7) OX=36329 GN=PF3D7_1321700 PE=4 SV=1	1	10	10	10	0	0	0	0	0	0	0	0	0	0	8	7	4	5	6	1	2	0	1	1	0	0	0	0	0	0	0	0	1	1	0	0	1	0	0	0	0	0
Q8IEA0	Q8IEA0	5	5	5	Palmitoyltransferase	MAL13P1.117	tr|Q8IEA0|Q8IEA0_PLAF7 Palmitoyltransferase OS=Plasmodium falciparum (isolate 3D7) OX=36329 GN=PF3D7_1321400 PE=3 SV=1	1	5	5	5	0	0	0	0	0	0	0	0	0	0	0	0	0	0	0	0	0	0	0	0	0	0	0	0	0	0	0	0	0	0	0	0	0	0	0	0	0	0
Q8IEA6	Q8IEA6	27	27	27		PF13_0121	tr|Q8IEA6|Q8IEA6_PLAF7 dihydrolipoyllysine-residue succinyltransferase OS=Plasmodium falciparum (isolate 3D7) OX=36329 GN=PF3D7_1320800 PE=3 SV=1	1	27	27	27	0	0	0	0	0	0	0	0	0	1	3	5	4	8	7	9	6	9	17	22	24	23	24	22	21	14	10	7	1	1	2	1	0	0	0	1	0	1
Q8IEB7	Q8IEB7	4	4	4		MAL13P1.107	tr|Q8IEB7|Q8IEB7_PLAF7 Uncharacterized protein OS=Plasmodium falciparum (isolate 3D7) OX=36329 GN=PF3D7_1319900 PE=4 SV=2	1	4	4	4	0	0	0	0	0	0	0	0	0	0	0	0	0	1	1	1	0	0	1	2	1	2	2	1	1	1	1	1	0	0	0	0	1	0	0	0	0	0
Q8IEB8	Q8IEB8	7	7	7		MAL13P1.106	tr|Q8IEB8|Q8IEB8_PLAF7 Uncharacterized protein OS=Plasmodium falciparum (isolate 3D7) OX=36329 GN=PF3D7_1319800 PE=4 SV=1	1	7	7	7	0	0	0	0	0	0	0	3	1	3	3	3	3	3	3	3	5	5	3	4	3	3	3	3	3	3	3	3	4	4	3	3	3	3	3	3	2	3
Q8IEC3	Q8IEC3	2	2	2		PF13_0109	tr|Q8IEC3|Q8IEC3_PLAF7 tRNA (Guanine(26)-N(2))-dimethyltransferase, putative OS=Plasmodium falciparum (isolate 3D7) OX=36329 GN=PF3D7_1319300 PE=3 SV=1	1	2	2	2	0	0	0	0	0	0	0	0	0	0	1	0	1	0	0	0	0	0	0	0	0	0	0	0	0	0	0	0	0	0	0	0	0	0	0	0	0	0
Q8IEC8	Q8IEC8	40	40	40		PF13_0102	tr|Q8IEC8|Q8IEC8_PLAF7 Translocation protein SEC63, putative OS=Plasmodium falciparum (isolate 3D7) OX=36329 GN=PF3D7_1318800 PE=4 SV=1	1	40	40	40	0	0	0	0	0	0	0	2	0	3	6	6	13	13	10	12	6	3	11	9	13	9	13	11	12	14	16	19	9	8	13	14	23	20	25	24	28	26
Q8IEF9	Q8IEF9	3	3	3		MAL13P1.81	tr|Q8IEF9|Q8IEF9_PLAF7 Uncharacterized protein OS=Plasmodium falciparum (isolate 3D7) OX=36329 GN=PF3D7_1315500 PE=4 SV=1	1	3	3	3	0	0	0	1	0	0	0	0	0	0	0	1	1	2	2	2	0	0	1	2	1	2	2	3	3	3	3	2	1	0	1	1	0	1	3	2	2	2
Q8IEG5	Q8IEG5	4	4	4		MAL13P1.77	tr|Q8IEG5|Q8IEG5_PLAF7 Uncharacterized protein OS=Plasmodium falciparum (isolate 3D7) OX=36329 GN=PF3D7_1315000 PE=4 SV=1	1	4	4	4	0	0	0	0	0	0	0	0	0	0	0	2	3	2	3	2	1	1	3	3	3	3	3	4	3	3	3	3	3	1	3	4	3	4	3	2	3	2
Q8IEI6	Q8IEI6	11	11	11		PF13_0076	tr|Q8IEI6|Q8IEI6_PLAF7 EMP1-trafficking protein OS=Plasmodium falciparum (isolate 3D7) OX=36329 GN=PF3D7_1302000 PE=4 SV=1	1	11	11	11	0	0	0	0	0	0	0	0	0	0	1	1	1	2	1	2	1	0	3	2	2	1	2	1	2	2	2	2	1	2	3	3	3	3	3	2	3	1
Q8IEJ0	Q8IEJ0	6	6	6		MAL13P1.61	sp|Q8IEJ0|GEX07_PLAF7 CX3CL1-binding protein 2 OS=Plasmodium falciparum (isolate 3D7) OX=36329 GN=CBP2 PE=1 SV=1	1	6	6	6	0	0	0	0	0	0	0	0	0	2	4	4	5	5	4	6	2	3	5	4	4	6	3	6	6	5	5	3	0	0	2	1	2	2	2	1	2	2
Q8IEJ5	Q8IEJ5	14	14	14		PF13_0071	tr|Q8IEJ5|Q8IEJ5_PLAF7 Uncharacterized protein OS=Plasmodium falciparum (isolate 3D7) OX=36329 GN=PF3D7_1312700 PE=4 SV=1	1	14	14	14	0	0	0	0	0	0	0	0	0	1	4	5	7	8	9	8	5	4	7	9	12	9	10	10	7	8	6	4	2	2	7	6	6	6	6	3	4	2
Q8IEJ6	Q8IEJ6	28	28	28		PF13_0070	tr|Q8IEJ6|Q8IEJ6_PLAF7 2-oxoisovalerate dehydrogenase subunit alpha OS=Plasmodium falciparum (isolate 3D7) OX=36329 GN=PF3D7_1312600 PE=3 SV=1	1	28	28	28	0	0	0	0	1	0	0	8	0	1	2	2	5	5	2	2	1	1	1	2	2	1	1	1	1	2	1	0	0	0	1	0	0	0	1	1	0	0
Q8IEK3;Q8NB90	Q8IEK3	26;1	26;1	23;0		PF13_0063	tr|Q8IEK3|Q8IEK3_PLAF7 26S protease regulatory subunit 7, putative OS=Plasmodium falciparum (isolate 3D7) OX=36329 GN=PF3D7_1311500 PE=3 SV=2	2	26	26	23	0	0	1	0	0	1	0	0	2	5	17	15	15	15	13	18	9	9	15	15	16	10	15	15	15	12	13	10	2	1	0	2	1	0	0	1	2	0
Q8IEK5	Q8IEK5	6	6	6		MAL13P1.54	tr|Q8IEK5|Q8IEK5_PLAF7 Alternative splicing regulator, putative OS=Plasmodium falciparum (isolate 3D7) OX=36329 GN=PF3D7_1311200 PE=3 SV=1	1	6	6	6	0	0	0	0	0	0	0	0	0	0	0	0	0	0	0	0	0	0	0	0	0	0	0	0	0	0	0	0	0	0	0	0	0	0	0	0	0	0
Q8IEK7	Q8IEK7	3	3	3		MAL13P1.53	tr|Q8IEK7|Q8IEK7_PLAF7 Protein ISD11 OS=Plasmodium falciparum (isolate 3D7) OX=36329 GN=PF3D7_1311000 PE=3 SV=1	1	3	3	3	0	0	0	0	0	0	0	0	0	0	0	0	0	0	0	0	0	0	0	0	0	0	0	0	0	0	0	0	0	0	0	0	0	0	0	0	0	0
Q8IEL0	Q8IEL0	12	12	12		MAL13P1.50	tr|Q8IEL0|Q8IEL0_PLAF7 ER membrane protein complex subunit 7, putative OS=Plasmodium falciparum (isolate 3D7) OX=36329 GN=PF3D7_1310500 PE=4 SV=1	1	12	12	12	0	0	0	0	0	0	0	0	0	1	3	3	4	4	3	4	0	0	5	6	4	6	6	5	4	5	6	4	2	3	5	6	6	6	5	7	6	7
Q8IEL5	Q8IEL5	7	7	7		MAL13P1.47	tr|Q8IEL5|Q8IEL5_PLAF7 ATP synthase subunit O, mitochondrial, putative OS=Plasmodium falciparum (isolate 3D7) OX=36329 GN=PF3D7_1310000 PE=3 SV=1	1	7	7	7	0	0	0	0	0	0	0	0	0	0	3	3	6	4	3	2	0	0	3	2	5	6	5	6	5	5	7	6	1	0	0	1	0	0	0	0	0	0
Q8IEM2	Q8IEM2	2	2	2		MAL13P1.44	tr|Q8IEM2|Q8IEM2_PLAF7 Protein phosphatase PPM6, putative OS=Plasmodium falciparum (isolate 3D7) OX=36329 GN=PF3D7_1309200 PE=4 SV=1	1	2	2	2	0	0	0	0	0	0	0	0	0	0	0	1	2	1	1	1	0	0	0	1	0	0	0	0	0	0	0	0	0	0	0	0	0	0	0	0	0	0
Q8IEM3	Q8IEM3	5	5	5		PF13_0049	tr|Q8IEM3|Q8IEM3_PLAF7 60S ribosomal protein L24, putative OS=Plasmodium falciparum (isolate 3D7) OX=36329 GN=PF3D7_1309100 PE=1 SV=1	1	5	5	5	0	0	0	0	0	0	0	0	0	2	4	4	5	4	4	4	3	2	4	4	3	3	4	4	3	1	2	3	0	2	0	0	0	0	0	1	0	1
Q8IEP9	Q8IEP9	8	8	8		PF13_0034	tr|Q8IEP9|Q8IEP9_PLAF7 V-type proton ATPase subunit H OS=Plasmodium falciparum (isolate 3D7) OX=36329 GN=PF3D7_1306600 PE=3 SV=2	1	8	8	8	0	0	0	0	0	0	0	0	0	1	5	5	6	6	5	6	1	0	2	2	6	3	3	5	5	5	5	3	0	0	4	5	5	2	3	3	2	2
Q8IEQ1	Q8IEQ1	20	19	18		PF13_0033	tr|Q8IEQ1|Q8IEQ1_PLAF7 26S protease regulatory subunit 10B, putative OS=Plasmodium falciparum (isolate 3D7) OX=36329 GN=PF3D7_1306400 PE=3 SV=1	1	20	19	18	0	0	1	0	0	1	0	0	1	7	13	14	15	15	11	13	9	5	16	14	14	15	15	17	15	13	16	9	4	0	2	2	0	0	0	0	1	0
Q8IEQ3	Q8IEQ3	7	7	7		PF13_0032	tr|Q8IEQ3|Q8IEQ3_PLAF7 Alpha/beta hydrolase OS=Plasmodium falciparum (isolate 3D7) OX=36329 GN=PF3D7_1306200 PE=4 SV=1	1	7	7	7	0	0	0	0	0	0	1	0	0	0	1	1	0	0	0	0	0	0	0	0	0	0	0	0	0	0	0	0	0	0	0	0	0	0	0	0	0	0
Q8IEQ6	Q8IEQ6	3	3	3		PF13_0031	tr|Q8IEQ6|Q8IEQ6_PLAF7 Uncharacterized protein OS=Plasmodium falciparum (isolate 3D7) OX=36329 GN=PF3D7_1305900 PE=4 SV=1	1	3	3	3	0	0	0	0	0	0	0	0	0	0	1	3	2	2	1	0	0	0	0	0	0	0	0	0	0	0	0	0	0	0	0	0	0	0	0	0	0	0
Q8IES0	Q8IES0	11	11	11		PF13_0021	tr|Q8IES0|Q8IES0_PLAF7 Small heat shock protein, putative OS=Plasmodium falciparum (isolate 3D7) OX=36329 GN=PF3D7_1304500 PE=3 SV=1	1	11	11	11	0	0	0	0	0	0	0	0	0	1	2	5	5	4	6	7	1	1	5	4	4	5	4	6	6	3	5	4	3	2	4	3	3	1	3	1	3	3
Q8IES2	Q8IES2	7	7	7		MAL13P1.24	tr|Q8IES2|Q8IES2_PLAF7 Plasmodium RESA N-terminal domain-containing protein OS=Plasmodium falciparum (isolate 3D7) OX=36329 GN=PF3D7_1304300 PE=4 SV=1	1	7	7	7	0	0	0	0	0	0	0	0	0	0	0	0	0	0	0	1	0	0	0	0	0	0	1	0	0	0	0	0	0	0	0	0	0	0	0	0	0	1
Q8IET0	Q8IET0	12	12	12		PF13_0019	tr|Q8IET0|Q8IET0_PLAF7 Sodium/hydrogen exchanger OS=Plasmodium falciparum (isolate 3D7) OX=36329 GN=PF3D7_1303500 PE=3 SV=1	1	12	12	12	0	0	0	0	0	0	0	0	0	0	2	4	8	7	7	7	1	1	6	2	2	2	1	1	2	0	0	1	0	0	0	0	0	0	0	0	0	0
Q8IET3;A0A143ZWB4	Q8IET3;A0A143ZWB4	17;13	17;13	17;13		PfVAMP8	tr|Q8IET3|Q8IET3_PLAF7 SNARE protein, putative OS=Plasmodium falciparum (isolate 3D7) OX=36329 GN=PF3D7_1303200.1 PE=3 SV=1;tr|A0A143ZWB4|A0A143ZWB4_PLAF7 SNARE protein, putative OS=Plasmodium falciparum (isolate 3D7) OX=36329 GN=PF3D7_1303200.2 PE=4 SV=1	2	17	17	17	0	0	0	1	0	0	0	5	0	0	0	0	0	0	0	0	0	0	0	0	0	0	0	0	0	0	0	0	0	0	0	0	0	0	0	0	0	0
Q8IET5	Q8IET5	2	2	2		MAL13P1.15	tr|Q8IET5|Q8IET5_PLAF7 ATP synthase-associated protein, putative OS=Plasmodium falciparum (isolate 3D7) OX=36329 GN=PF3D7_1303000 PE=4 SV=1	1	2	2	2	0	0	0	0	0	0	0	0	0	0	1	1	2	2	0	2	0	0	1	1	2	1	2	1	2	2	2	2	0	0	0	0	0	0	0	0	0	0
Q8IET7	Q8IET7	17	17	17		PF13_0014	tr|Q8IET7|Q8IET7_PLAF7 40S ribosomal protein S7 OS=Plasmodium falciparum (isolate 3D7) OX=36329 GN=PF3D7_1302800 PE=1 SV=1	1	17	17	17	0	0	0	0	0	0	0	0	2	5	9	12	12	12	11	14	7	3	9	14	10	10	9	10	9	8	7	8	6	4	8	5	6	7	3	4	5	5
Q8IEU1	Q8IEU1	7	7	7		ETRAMP 13	tr|Q8IEU1|Q8IEU1_PLAF7 Early transcribed membrane protein 13 OS=Plasmodium falciparum (isolate 3D7) OX=36329 GN=PF3D7_1302200 PE=1 SV=1	1	7	7	7	0	0	0	0	0	0	0	0	0	1	0	3	3	2	2	3	0	0	2	3	4	3	4	2	2	2	3	1	0	0	1	1	2	0	1	2	2	1
Q8IEU2	Q8IEU2	22	22	22		pfg27-25	tr|Q8IEU2|Q8IEU2_PLAF7 Gamete antigen 27/25 OS=Plasmodium falciparum (isolate 3D7) OX=36329 GN=PF3D7_1302100 PE=1 SV=1	1	22	22	22	2	0	0	0	0	0	0	5	8	12	15	14	14	15	15	16	14	13	16	14	14	15	14	13	12	13	13	14	11	9	13	13	12	9	10	9	10	9
Q8IFL4	Q8IFL4	4	4	4		PFD1200c	tr|Q8IFL4|Q8IFL4_PLAF7 Uncharacterized protein OS=Plasmodium falciparum (isolate 3D7) OX=36329 GN=PF3D7_0425100 PE=4 SV=1	1	4	4	4	0	0	0	0	0	0	0	0	0	0	0	0	0	0	0	0	0	0	0	0	0	0	0	0	0	0	0	0	0	0	0	0	0	0	0	0	0	0
Q8IFM0	Q8IFM0	24	24	24		PFD1170c	tr|Q8IFM0|Q8IFM0_PLAF7 Plasmodium RESA N-terminal domain-containing protein OS=Plasmodium falciparum (isolate 3D7) OX=36329 GN=PF3D7_0424600 PE=4 SV=1	1	24	24	24	4	0	0	0	0	0	2	11	15	17	19	20	20	22	19	20	17	15	19	17	18	16	15	15	14	14	15	12	8	10	15	13	14	14	11	11	11	10
Q8IFM1	Q8IFM1	15	15	15		FIKK4.1	tr|Q8IFM1|Q8IFM1_PLAF7 Serine/threonine protein kinase, FIKK family OS=Plasmodium falciparum (isolate 3D7) OX=36329 GN=PF3D7_0424500 PE=4 SV=1	1	15	15	15	0	0	0	0	0	0	0	0	2	4	10	13	11	12	13	13	5	2	10	11	12	13	13	10	10	8	8	12	5	5	7	7	6	9	6	6	4	5
Q8IFM9	Q8IFM9	12	12	12		ETRAMP4	tr|Q8IFM9|Q8IFM9_PLAF7 Early transcribed membrane protein 4 OS=Plasmodium falciparum (isolate 3D7) OX=36329 GN=PF3D7_0423700 PE=4 SV=1	1	12	12	12	0	1	0	0	0	0	0	4	3	4	4	3	4	4	5	3	5	5	4	5	4	4	5	5	5	4	6	4	5	5	3	2	3	3	4	3	4	1
Q8IFN0	Q8IFN0	9	9	9	Uncharacterized protein PFD1115c	PFD1115c	sp|Q8IFN0|YD115_PLAF7 Uncharacterized protein PFD1115c OS=Plasmodium falciparum (isolate 3D7) OX=36329 GN=PFD1115c PE=1 SV=1	1	9	9	9	0	0	0	0	0	0	0	0	0	2	4	8	6	4	4	3	0	0	4	3	3	0	2	3	4	1	1	1	0	0	0	0	0	0	0	0	0	0
Q8IFN1	Q8IFN1	10	10	10		PFD1110w	tr|Q8IFN1|Q8IFN1_PLAF7 Glideosome associated protein with multiple membrane spans 2 OS=Plasmodium falciparum (isolate 3D7) OX=36329 GN=PF3D7_0423500 PE=4 SV=1	1	10	10	10	0	0	0	0	0	0	0	0	0	0	3	4	3	4	4	4	3	2	4	4	4	5	4	5	5	4	4	4	2	3	4	4	3	4	6	5	4	4
Q8IFN7	Q8IFN7	5	5	5		PFD1080w	tr|Q8IFN7|Q8IFN7_PLAF7 Methyltransferase, putative OS=Plasmodium falciparum (isolate 3D7) OX=36329 GN=PF3D7_0422900 PE=4 SV=1	1	5	5	5	0	0	0	0	0	0	0	0	0	0	0	0	0	0	0	0	0	0	0	0	0	0	0	0	0	0	0	0	0	0	0	0	0	0	0	0	0	0
Q8IFN9	Q8IFN9	9	9	8		PFD1070w	tr|Q8IFN9|Q8IFN9_PLAF7 Eukaryotic initiation factor 4A-III, putative OS=Plasmodium falciparum (isolate 3D7) OX=36329 GN=PF3D7_0422700 PE=3 SV=1	1	9	9	8	0	0	0	0	0	0	0	0	0	1	3	7	4	3	2	1	1	0	1	1	0	0	1	1	0	0	0	0	0	0	0	0	0	0	0	0	0	0
Q8IFP0	Q8IFP0	2	2	2		PFD1065c	tr|Q8IFP0|Q8IFP0_PLAF7 Plasmodium RESA N-terminal domain-containing protein OS=Plasmodium falciparum (isolate 3D7) OX=36329 GN=PF3D7_0422600 PE=4 SV=1	1	2	2	2	0	0	0	0	0	0	0	0	0	0	0	0	0	0	0	0	0	0	0	0	0	1	2	2	2	1	1	1	0	0	0	0	0	0	0	0	0	0
Q8IFP1	Q8IFP1	15	15	15		PFD1060w	tr|Q8IFP1|Q8IFP1_PLAF7 Pre-mRNA-splicing helicase BRR2, putative OS=Plasmodium falciparum (isolate 3D7) OX=36329 GN=PF3D7_0422500 PE=4 SV=1	1	15	15	15	0	0	0	0	0	0	0	0	0	1	11	8	11	11	5	6	3	2	5	4	4	2	5	3	2	0	2	0	0	0	0	1	1	0	0	1	1	0
Q8IFP2	Q8IFP2	16	16	16		PFD1055w	tr|Q8IFP2|Q8IFP2_PLAF7 40S ribosomal protein S19 OS=Plasmodium falciparum (isolate 3D7) OX=36329 GN=PF3D7_0422400 PE=1 SV=1	1	16	16	16	2	0	0	0	0	0	0	3	7	10	12	12	13	13	14	12	12	11	12	12	12	12	12	13	13	13	13	11	10	10	11	8	11	11	11	11	10	9
Q8IFP3	Q8IFP3	22	6	5		PFD1050w	tr|Q8IFP3|Q8IFP3_PLAF7 Tubulin alpha chain OS=Plasmodium falciparum (isolate 3D7) OX=36329 GN=PF3D7_0422300 PE=3 SV=1	1	22	6	5	1	3	1	1	1	0	0	2	5	11	15	16	16	15	14	15	12	9	12	12	12	11	11	14	14	13	12	11	6	7	10	10	8	8	10	8	9	9
Q8IFP5	Q8IFP5	18	18	18		PFD1037w	tr|Q8IFP5|Q8IFP5_PLAF7 Transmembrane emp24 domain-containing protein, putative OS=Plasmodium falciparum (isolate 3D7) OX=36329 GN=PF3D7_0422100 PE=3 SV=1	1	18	18	18	0	0	0	0	0	0	0	0	0	0	2	4	7	7	9	11	3	2	10	11	10	11	12	12	12	10	12	12	7	6	11	9	7	10	9	9	13	12
Q8IHM9	Q8IHM9	4	4	4		PF11_0511	tr|Q8IHM9|Q8IHM9_PLAF7 Uncharacterized protein OS=Plasmodium falciparum (isolate 3D7) OX=36329 GN=PF3D7_1149400 PE=4 SV=2	1	4	4	4	0	0	0	0	0	0	0	0	0	1	3	4	4	2	2	1	0	0	2	2	3	2	2	3	3	2	2	2	0	0	1	0	0	1	3	1	2	3
Q8IHN1	Q8IHN1	27	22	22		PF11_0509	tr|Q8IHN1|Q8IHN1_PLAF7 Ring-infected erythrocyte surface antigen OS=Plasmodium falciparum (isolate 3D7) OX=36329 GN=PF3D7_1149200 PE=4 SV=1	1	27	22	22	1	1	0	0	0	1	1	1	7	14	20	21	19	19	17	16	7	3	16	15	19	11	15	14	12	9	12	11	7	5	10	7	7	9	7	6	7	7
Q8IHN4	Q8IHN4	28	28	28		PF11_0506	tr|Q8IHN4|Q8IHN4_PLAF7 Antigen 332, DBL-like protein OS=Plasmodium falciparum (isolate 3D7) OX=36329 GN=PF3D7_1149000 PE=4 SV=2	1	28	28	28	0	0	0	0	1	1	0	0	0	0	5	7	5	9	4	6	3	2	4	5	7	8	3	6	7	8	10	14	3	6	7	4	5	5	6	3	3	3
Q8IHN5	Q8IHN5	4	4	4		PF11_0505	tr|Q8IHN5|Q8IHN5_PLAF7 Uncharacterized protein OS=Plasmodium falciparum (isolate 3D7) OX=36329 GN=PF3D7_1148900 PE=4 SV=1	1	4	4	4	0	0	0	0	0	0	0	0	0	0	0	0	0	0	0	0	0	0	0	0	0	0	0	0	0	0	0	0	0	0	0	0	0	0	0	0	0	0
Q8IHN7	Q8IHN7	27	27	27		PF11_0503	tr|Q8IHN7|Q8IHN7_PLAF7 Plasmodium RESA N-terminal domain-containing protein OS=Plasmodium falciparum (isolate 3D7) OX=36329 GN=PF3D7_1148700 PE=4 SV=1	1	27	27	27	0	0	0	0	0	0	0	1	4	10	13	13	14	15	10	15	10	10	17	14	14	15	17	13	18	19	18	19	16	16	22	22	21	23	19	14	11	13
Q8IHP4	Q8IHP4	4	4	4		PF11_0485	tr|Q8IHP4|Q8IHP4_PLAF7 ATP synthase subunit delta, mitochondrial, putative OS=Plasmodium falciparum (isolate 3D7) OX=36329 GN=PF3D7_1147700 PE=3 SV=1	1	4	4	4	0	0	0	0	0	0	0	0	0	0	0	3	2	1	1	3	0	0	3	2	1	1	3	1	1	3	2	2	0	0	0	0	0	0	0	0	0	0
Q8IHQ6	Q8IHQ6	5	5	5		PF11_0473	tr|Q8IHQ6|Q8IHQ6_PLAF7 Uncharacterized protein OS=Plasmodium falciparum (isolate 3D7) OX=36329 GN=PF3D7_1146200 PE=4 SV=2	1	5	5	5	0	0	0	0	0	0	0	0	0	0	0	0	1	0	1	1	1	1	2	1	2	2	2	1	2	2	4	3	2	3	2	1	0	0	0	0	0	0
Q8IHR4	Q8IHR4	32	32	32		dyn1	tr|Q8IHR4|Q8IHR4_PLAF7 Dynamin-like protein OS=Plasmodium falciparum (isolate 3D7) OX=36329 GN=PF3D7_1145400 PE=3 SV=1	1	32	32	32	0	0	0	0	0	0	0	0	2	12	21	24	20	23	21	21	5	5	21	20	19	17	14	13	12	18	14	14	2	4	9	6	12	8	7	5	5	7
Q8IHR6	Q8IHR6	38	38	38	Coatomer subunit gamma	PF11_0463	tr|Q8IHR6|Q8IHR6_PLAF7 Coatomer subunit gamma OS=Plasmodium falciparum (isolate 3D7) OX=36329 GN=PF3D7_1145100 PE=3 SV=1	1	38	38	38	1	1	0	0	0	0	0	0	0	0	6	7	6	4	6	7	1	1	2	3	5	1	1	4	4	8	2	4	0	0	0	1	0	1	3	4	4	4
Q8IHR8	Q8IHR8	22	22	21		Rab6	tr|Q8IHR8|Q8IHR8_PLAF7 Ras-related protein Rab-6 OS=Plasmodium falciparum (isolate 3D7) OX=36329 GN=PF3D7_1144900 PE=4 SV=2	1	22	22	21	0	0	0	0	0	0	0	8	0	3	3	5	8	4	6	6	0	0	3	4	5	6	5	6	5	5	5	3	1	1	2	2	2	2	2	2	3	3
Q8IHS7	Q8IHS7	8	8	8		PF11_0452	tr|Q8IHS7|Q8IHS7_PLAF7 Oocyst capsule protein Cap93, putative OS=Plasmodium falciparum (isolate 3D7) OX=36329 GN=PF3D7_1143800 PE=4 SV=1	1	8	8	8	0	0	0	0	0	0	0	0	0	0	4	5	5	7	5	6	2	1	6	4	6	6	5	7	4	6	7	6	3	2	4	5	2	2	1	1	1	1
Q8IHT7	Q8IHT7	8	8	8		PF11_0440	tr|Q8IHT7|Q8IHT7_PLAF7 ATP synthase-associated protein, putative OS=Plasmodium falciparum (isolate 3D7) OX=36329 GN=PF3D7_1142800 PE=4 SV=1	1	8	8	8	0	0	0	0	0	0	0	0	0	1	4	4	4	5	5	5	0	1	6	5	5	5	7	6	7	8	8	8	2	1	4	0	0	0	0	0	0	0
Q8IHU0	Q8IHU0	6	6	6		PF11_0437	tr|Q8IHU0|Q8IHU0_PLAF7 60S ribosomal protein L28 OS=Plasmodium falciparum (isolate 3D7) OX=36329 GN=PF3D7_1142500 PE=1 SV=1	1	6	6	6	0	0	0	0	0	0	0	0	0	2	4	5	6	6	5	5	3	2	5	2	4	4	2	3	4	4	2	3	0	0	2	1	2	0	1	0	1	0
Q8IHU9	Q8IHU9	10	10	10		PF11_0427	tr|Q8IHU9|Q8IHU9_PLAF7 Dolichol-phosphate mannosyltransferase subunit 1 OS=Plasmodium falciparum (isolate 3D7) OX=36329 GN=PF3D7_1141600 PE=3 SV=1	1	10	10	10	0	0	0	0	0	0	0	0	0	0	0	0	0	0	0	0	0	0	0	1	1	0	0	1	0	2	0	0	0	0	1	0	0	0	0	0	0	0
Q8IHV2	Q8IHV2	24	24	24		PF11_0424	tr|Q8IHV2|Q8IHV2_PLAF7 PH domain-containing protein OS=Plasmodium falciparum (isolate 3D7) OX=36329 GN=PF3D7_1141300 PE=4 SV=1	1	24	24	24	0	0	0	0	0	0	0	0	1	10	19	21	20	20	21	15	5	3	9	9	13	6	7	9	7	5	4	4	0	0	0	0	0	0	0	0	0	0
Q8IHW7	Q8IHW7	17	17	17		PF11_0409	tr|Q8IHW7|Q8IHW7_PLAF7 ER membrane protein complex subunit 8, putative OS=Plasmodium falciparum (isolate 3D7) OX=36329 GN=PF3D7_1139900 PE=4 SV=1	1	17	17	17	0	0	0	0	0	0	0	0	0	2	2	5	7	6	7	9	0	0	8	9	11	11	9	11	11	12	12	12	1	2	13	9	11	11	11	12	12	13
Q8IHX2	Q8IHX2	2	2	2		PF11_0404	tr|Q8IHX2|Q8IHX2_PLAF7 AP2 domain transcription factor, putative OS=Plasmodium falciparum (isolate 3D7) OX=36329 GN=PF3D7_1139300 PE=4 SV=1	1	2	2	2	0	0	0	0	0	0	0	0	0	0	1	2	1	1	1	1	0	0	0	0	1	0	1	0	1	1	1	0	0	0	1	0	0	0	0	0	0	0
Q8IHY0	Q8IHY0	7	7	7		PF11_0396	tr|Q8IHY0|Q8IHY0_PLAF7 Protein phosphatase PPM2 OS=Plasmodium falciparum (isolate 3D7) OX=36329 GN=PF3D7_1138500 PE=3 SV=2	1	7	7	7	0	0	0	0	0	0	0	0	0	0	1	3	2	3	1	4	0	0	1	1	2	2	1	1	2	2	1	3	0	1	0	2	3	3	2	6	4	5
Q8IHY3	Q8IHY3	2	2	2	Ubiquitin-related modifier 1 homolog	PF11_0393	tr|Q8IHY3|Q8IHY3_PLAF7 Ubiquitin-related modifier 1 homolog OS=Plasmodium falciparum (isolate 3D7) OX=36329 GN=PF3D7_1138100 PE=3 SV=1	1	2	2	2	0	0	0	0	0	0	0	0	0	0	0	0	0	0	0	0	0	0	0	0	0	0	0	0	0	0	0	1	0	0	0	0	0	0	0	0	0	0
Q8IHZ1	Q8IHZ1	10	10	10		PF11_0385	tr|Q8IHZ1|Q8IHZ1_PLAF7 UVB-resistance protein UVR8 homologue OS=Plasmodium falciparum (isolate 3D7) OX=36329 GN=PF3D7_1137400 PE=4 SV=1	1	10	10	10	0	0	0	0	0	0	0	0	0	0	0	0	0	0	0	0	0	0	0	0	0	1	0	0	0	0	0	0	0	1	0	1	1	0	1	0	0	0
Q8IHZ2	Q8IHZ2	49	49	48		PF11_0384	tr|Q8IHZ2|Q8IHZ2_PLAF7 CLPTM1 domain-containing protein, putative OS=Plasmodium falciparum (isolate 3D7) OX=36329 GN=PF3D7_1137300 PE=3 SV=1	1	49	49	48	0	0	0	0	0	0	0	1	1	2	3	9	6	7	9	13	4	5	11	12	13	11	16	15	15	12	12	12	5	5	10	10	8	10	13	17	18	19
Q8IHZ5	Q8IHZ5	3	3	3		PF11_0381	sp|Q8IHZ5|SUB2_PLAF7 Subtilisin-like protease 2 OS=Plasmodium falciparum (isolate 3D7) OX=36329 GN=SUB2 PE=1 SV=1	1	3	3	3	0	0	0	0	0	0	0	0	0	0	0	0	0	2	0	1	0	0	0	0	0	0	0	0	0	0	1	0	0	0	0	0	0	0	0	0	0	0
Q8IHZ6	Q8IHZ6	3	3	3		PF11_0380	tr|Q8IHZ6|Q8IHZ6_PLAF7 DnaJ protein, putative OS=Plasmodium falciparum (isolate 3D7) OX=36329 GN=PF3D7_1136800 PE=4 SV=2	1	3	3	3	0	0	0	0	0	0	0	0	0	0	0	2	2	3	3	2	1	0	1	1	3	2	2	1	1	1	0	1	0	0	0	0	0	0	0	0	0	0
Q8IHZ9;P48730;P49674	Q8IHZ9	9;1;1	8;1;1	8;1;1	Casein kinase I	CK1	sp|Q8IHZ9|KC1_PLAF7 Casein kinase I OS=Plasmodium falciparum (isolate 3D7) OX=36329 GN=CK1 PE=1 SV=2	3	9	8	8	0	0	0	0	0	0	0	0	0	1	4	6	4	5	3	2	1	1	1	1	3	3	2	2	3	2	2	2	2	1	2	3	4	4	7	8	8	6
Q8II01	Q8II01	27	27	27		TSN	tr|Q8II01|Q8II01_PLAF7 Tudor staphylococcal nuclease OS=Plasmodium falciparum (isolate 3D7) OX=36329 GN=PF3D7_1136300 PE=4 SV=1	1	27	27	27	1	1	1	1	0	0	1	0	2	8	25	22	22	21	21	22	7	6	17	16	19	13	17	11	13	8	5	7	2	2	3	1	0	1	0	1	0	1
Q8II02	Q8II02	3	3	3		PF11_0373	tr|Q8II02|Q8II02_PLAF7 Uncharacterized protein OS=Plasmodium falciparum (isolate 3D7) OX=36329 GN=PF3D7_1136200 PE=4 SV=1	1	3	3	3	0	0	0	0	0	0	0	0	0	0	0	0	0	0	0	0	0	0	0	0	0	0	0	0	0	0	0	0	0	0	0	0	0	0	0	0	0	0
Q8II05	Q8II05	10	10	10		PF11_0370	tr|Q8II05|Q8II05_PLAF7 3-oxo-5-alpha-steroid 4-dehydrogenase, putative OS=Plasmodium falciparum (isolate 3D7) OX=36329 GN=PF3D7_1135900 PE=3 SV=2	1	10	10	10	0	0	0	0	0	0	0	0	0	0	2	2	3	4	4	2	1	0	5	4	5	4	6	5	7	5	4	7	1	1	6	6	3	4	5	2	3	3
Q8II12	Q8II12	3	3	3		PF11_0363	tr|Q8II12|Q8II12_PLAF7 Uncharacterized protein OS=Plasmodium falciparum (isolate 3D7) OX=36329 GN=PF3D7_1135300 PE=4 SV=1	1	3	3	3	0	0	0	0	0	0	0	0	0	0	0	0	0	0	0	0	0	0	0	0	0	0	1	2	2	2	2	2	0	0	1	1	1	1	3	2	2	2
Q8II14	Q8II14	7	7	7		PF11_0361	tr|Q8II14|Q8II14_PLAF7 PQ-loop repeat-containing protein OS=Plasmodium falciparum (isolate 3D7) OX=36329 GN=PF3D7_1135000.1 PE=4 SV=2	1	7	7	7	0	0	0	0	0	0	0	0	0	2	0	1	1	0	1	1	0	0	2	1	2	1	0	3	2	1	1	0	1	0	2	1	0	1	0	1	1	0
Q8II16	Q8II16	10	10	10		PF11_0359	tr|Q8II16|Q8II16_PLAF7 Coatomer subunit delta OS=Plasmodium falciparum (isolate 3D7) OX=36329 GN=PF3D7_1134800 PE=3 SV=1	1	10	10	10	0	0	0	0	0	0	0	1	0	3	6	5	6	5	5	4	3	2	6	4	6	5	6	5	6	4	6	5	1	3	6	2	3	3	3	2	2	2
Q8II18	Q8II18	3	3	3		PF11_0357	tr|Q8II18|Q8II18_PLAF7 Zinc finger protein, putative OS=Plasmodium falciparum (isolate 3D7) OX=36329 GN=PF3D7_1134600 PE=4 SV=1	1	3	3	3	0	0	0	0	0	0	0	0	0	0	0	0	2	1	1	1	0	1	0	0	0	0	0	0	0	0	0	0	0	0	0	0	0	0	0	0	0	0
Q8II19	Q8II19	21	21	21		PF11_0356	tr|Q8II19|Q8II19_PLAF7 GPI inositol-deacylase OS=Plasmodium falciparum (isolate 3D7) OX=36329 GN=PF3D7_1134500 PE=3 SV=2	1	21	21	21	0	0	0	0	0	0	0	0	0	0	1	2	4	7	5	4	0	0	6	4	8	10	12	11	11	12	15	15	1	2	9	10	8	9	11	11	9	9
Q8II23	Q8II23	32	32	32		PF11_0352	tr|Q8II23|Q8II23_PLAF7 Protein disulfide isomerase OS=Plasmodium falciparum (isolate 3D7) OX=36329 GN=PF3D7_1134100 PE=4 SV=1	1	32	32	32	1	0	0	1	0	0	1	0	3	12	17	17	19	19	16	18	11	10	23	20	21	22	25	23	25	25	23	23	16	14	21	19	20	22	21	19	19	20
Q8II24	Q8II24	48	46	46		PF11_0351	tr|Q8II24|Q8II24_PLAF7 Heat shock protein 70 OS=Plasmodium falciparum (isolate 3D7) OX=36329 GN=PF3D7_1134000 PE=3 SV=1	1	48	46	46	0	0	0	0	1	0	0	0	2	9	21	20	22	23	20	22	8	12	17	15	22	18	16	19	19	17	16	14	4	6	12	13	11	10	15	10	13	13
Q8II26	Q8II26	18	18	18		PF11_0349	tr|Q8II26|Q8II26_PLAF7 Uncharacterized protein OS=Plasmodium falciparum (isolate 3D7) OX=36329 GN=PF3D7_1133900 PE=4 SV=2	1	18	18	18	0	0	0	0	0	0	0	0	0	0	3	4	8	9	5	6	0	1	5	6	8	8	10	9	11	12	10	12	2	2	15	11	11	8	8	10	7	6
Q8II27	Q8II27	2	2	2		PF11_0348	tr|Q8II27|Q8II27_PLAF7 RNA (Uracil-5-)methyltransferase, putative OS=Plasmodium falciparum (isolate 3D7) OX=36329 GN=PF3D7_1133800 PE=3 SV=2	1	2	2	2	0	0	0	0	0	0	0	0	0	0	2	1	2	1	0	0	0	0	0	1	0	0	0	0	0	0	0	0	0	0	0	0	0	0	0	0	0	1
Q8II36	Q8II36	9	9	9		PF11_0338	tr|Q8II36|Q8II36_PLAF7 Aquaglyceroporin OS=Plasmodium falciparum (isolate 3D7) OX=36329 GN=PF3D7_1132800 PE=3 SV=1	1	9	9	9	0	0	0	0	0	0	0	0	0	2	1	2	2	3	4	5	2	1	4	3	6	3	2	4	4	2	4	3	1	1	4	2	3	3	3	3	4	4
Q8II43	Q8II43	19	19	19	T-complex protein 1 subunit alpha	PF11_0331	tr|Q8II43|Q8II43_PLAF7 T-complex protein 1 subunit alpha OS=Plasmodium falciparum (isolate 3D7) OX=36329 GN=PF3D7_1132200 PE=3 SV=1	1	19	19	19	0	0	0	0	0	0	0	0	1	2	11	12	10	10	9	10	2	1	6	6	4	5	3	5	5	4	4	3	0	0	1	1	1	2	3	3	2	1
Q8II49	Q8II49	3	3	3		PF11_0325	tr|Q8II49|Q8II49_PLAF7 Uncharacterized protein OS=Plasmodium falciparum (isolate 3D7) OX=36329 GN=PF3D7_1131500 PE=4 SV=1	1	3	3	3	0	0	0	0	0	0	0	0	0	0	0	0	0	0	0	0	0	0	0	0	0	0	0	0	0	0	0	0	0	0	0	0	0	0	0	0	0	0
Q8II53	Q8II53	7	7	7		PF11_0321	tr|Q8II53|Q8II53_PLAF7 Serpentine receptor, putative OS=Plasmodium falciparum (isolate 3D7) OX=36329 GN=PF3D7_1131100 PE=3 SV=1	1	7	7	7	0	0	0	0	0	0	0	0	0	0	0	0	0	1	0	1	1	1	1	2	3	2	1	0	2	3	1	2	0	1	2	2	0	0	2	2	0	1
Q8II60	Q8II60	17	17	16		PF11_0314	tr|Q8II60|Q8II60_PLAF7 26S protease regulatory subunit 6A, putative OS=Plasmodium falciparum (isolate 3D7) OX=36329 GN=PF3D7_1130400 PE=3 SV=1	1	17	17	16	0	0	0	0	0	0	0	0	1	7	10	13	15	13	14	12	8	5	13	11	14	14	15	14	15	13	12	11	3	0	0	0	1	0	0	1	0	0
Q8II61	Q8II61	20	20	20		PF11_0313	tr|Q8II61|Q8II61_PLAF7 60S acidic ribosomal protein P0 OS=Plasmodium falciparum (isolate 3D7) OX=36329 GN=PF3D7_1130200 PE=3 SV=1	1	20	20	20	0	0	0	0	0	0	0	1	6	12	16	16	16	17	14	17	10	9	16	14	15	17	16	14	13	14	13	16	9	6	15	9	12	12	11	9	9	9
Q8II64	Q8II64	42	42	42		PF11_0310	tr|Q8II64|Q8II64_PLAF7 Major facilitator superfamily-related transporter, putative OS=Plasmodium falciparum (isolate 3D7) OX=36329 GN=PF3D7_1129900 PE=4 SV=1	1	42	42	42	0	0	0	0	0	0	0	3	0	2	5	7	12	16	20	19	11	8	20	15	18	19	18	19	21	18	19	22	9	9	16	15	14	16	16	18	21	20
Q8II71	Q8II71	9	9	9		PF11_0303	tr|Q8II71|Q8II71_PLAF7 26S proteasome regulatory subunit RPN7, putative OS=Plasmodium falciparum (isolate 3D7) OX=36329 GN=PF3D7_1129200 PE=4 SV=2	1	9	9	9	0	0	0	0	0	0	0	0	0	3	5	5	7	7	8	8	2	3	9	7	8	7	7	6	8	6	6	5	0	0	2	0	1	1	0	1	0	0
Q8II72	Q8II72	38	38	38		PF11_0302	tr|Q8II72|Q8II72_PLAF7 Parasitophorous vacuolar protein 1 OS=Plasmodium falciparum (isolate 3D7) OX=36329 GN=PF3D7_1129100 PE=4 SV=1	1	38	38	38	1	0	0	0	0	0	0	0	2	11	22	28	26	31	30	30	20	19	31	30	29	29	29	25	25	25	25	24	16	12	20	21	17	15	17	16	17	15
Q8II73	Q8II73	31	31	31		PF11_0301	tr|Q8II73|Q8II73_PLAF7 Spermidine synthase OS=Plasmodium falciparum (isolate 3D7) OX=36329 GN=PF3D7_1129000 PE=1 SV=1	1	31	31	31	0	0	0	0	0	0	0	2	0	7	12	13	13	12	11	13	6	5	12	14	13	15	12	14	12	13	11	15	8	6	11	10	11	12	12	12	15	14
Q8II76	Q8II76	5	5	5		PF11_0298	tr|Q8II76|Q8II76_PLAF7 GPI-anchor transamidase OS=Plasmodium falciparum (isolate 3D7) OX=36329 GN=GPI8 PE=3 SV=1	1	5	5	5	0	0	0	0	0	0	0	0	0	0	0	2	1	2	1	2	0	0	0	2	3	2	2	2	2	3	3	4	0	0	2	3	1	3	3	3	4	4
Q8II82	Q8II82	4	4	4		PF11_0292	tr|Q8II82|Q8II82_PLAF7 Prefoldin subunit 5, putative OS=Plasmodium falciparum (isolate 3D7) OX=36329 GN=PF3D7_1128100 PE=3 SV=1	1	4	4	4	0	0	0	0	0	0	0	0	1	2	3	3	3	1	2	1	0	0	1	0	0	1	0	1	0	0	0	0	0	0	0	0	0	0	0	0	0	0
Q8II87	Q8II87	4	4	4		PF11_0287	tr|Q8II87|Q8II87_PLAF7 CRAL/TRIO domain-containing protein, putative OS=Plasmodium falciparum (isolate 3D7) OX=36329 GN=PF3D7_1127600 PE=4 SV=2	1	4	4	4	0	0	0	0	0	0	0	0	0	0	0	0	0	0	0	0	0	0	0	0	0	0	0	0	0	0	0	0	0	0	0	0	0	0	0	0	0	0
Q8II88	Q8II88	19	19	19		PF11_0286	tr|Q8II88|Q8II88_PLAF7 Protein disulfide-isomerase, putative OS=Plasmodium falciparum (isolate 3D7) OX=36329 GN=PF3D7_1127500 PE=4 SV=1	1	19	19	19	0	0	0	0	0	0	0	0	0	1	3	8	11	12	12	12	4	2	11	12	13	13	12	11	10	6	4	4	0	0	1	0	1	1	2	2	3	2
Q8II93	Q8II93	21	21	21		PF11_0281	tr|Q8II93|Q8II93_PLAF7 Protein phosphatase, putative OS=Plasmodium falciparum (isolate 3D7) OX=36329 GN=PF3D7_1127000 PE=4 SV=2	1	21	21	21	1	0	0	0	0	0	0	1	0	1	1	6	6	7	8	9	7	6	10	11	10	9	12	11	8	7	9	7	4	2	7	7	7	5	8	6	9	10
Q8II95	Q8II95	4	4	4		PF11_0279	tr|Q8II95|Q8II95_PLAF7 RNA-binding protein, putative OS=Plasmodium falciparum (isolate 3D7) OX=36329 GN=PF3D7_1126800 PE=4 SV=1	1	4	4	4	0	0	0	0	0	0	0	0	0	1	2	2	4	3	4	2	1	0	1	0	0	0	0	0	0	0	0	0	0	0	0	0	0	0	0	0	0	0
Q8II97	Q8II97	2	2	2		PF11_0277	tr|Q8II97|Q8II97_PLAF7 Autophagy-related protein 23, putative OS=Plasmodium falciparum (isolate 3D7) OX=36329 GN=PF3D7_1126700 PE=4 SV=2	1	2	2	2	0	0	0	0	0	0	0	0	0	1	1	1	2	1	1	2	0	0	1	2	2	1	1	1	1	0	0	0	0	0	0	1	0	0	0	0	0	0
Q8IIA2;P62269	Q8IIA2	11;1	11;1	11;1		PF11_0272	tr|Q8IIA2|Q8IIA2_PLAF7 40S ribosomal protein S18, putative OS=Plasmodium falciparum (isolate 3D7) OX=36329 GN=PF3D7_1126200 PE=1 SV=1	2	11	11	11	1	1	1	1	1	0	1	1	2	5	8	6	7	7	8	8	5	3	8	7	9	9	7	8	8	7	7	6	1	3	5	5	3	4	5	4	3	4
Q8IIA4	Q8IIA4	14	14	14		PF11_0270	tr|Q8IIA4|Q8IIA4_PLAF7 threonine--tRNA ligase OS=Plasmodium falciparum (isolate 3D7) OX=36329 GN=PF3D7_1126000 PE=3 SV=1	1	14	14	14	0	0	0	0	0	0	0	0	0	1	0	1	1	1	0	1	1	1	1	1	1	1	1	1	1	1	1	1	0	1	1	1	0	1	1	0	0	0
Q8IIA8	Q8IIA8	5	5	5		PF11_0266	tr|Q8IIA8|Q8IIA8_PLAF7 Small nuclear ribonucleoprotein Sm D1 OS=Plasmodium falciparum (isolate 3D7) OX=36329 GN=PF3D7_1125500 PE=3 SV=1	1	5	5	5	0	0	0	0	0	0	0	0	0	2	4	4	4	4	2	4	2	0	4	3	2	3	3	3	3	2	3	3	1	1	1	2	1	1	1	0	0	0
Q8IIA9	Q8IIA9	14	14	14		PF11_0265	tr|Q8IIA9|Q8IIA9_PLAF7 Mitochondrial import inner membrane translocase subunit TIM44, putative OS=Plasmodium falciparum (isolate 3D7) OX=36329 GN=PF3D7_1125400 PE=3 SV=2	1	14	14	14	0	0	0	0	0	0	0	0	0	0	2	1	1	1	2	0	0	0	0	2	2	1	1	2	1	1	2	0	0	0	0	1	0	2	2	2	3	2
Q8IIB2	Q8IIB2	12	12	12		PF11_0262	tr|Q8IIB2|Q8IIB2_PLAF7 ATP synthase F0 subunit b-like protein, putative OS=Plasmodium falciparum (isolate 3D7) OX=36329 GN=PF3D7_1125100 PE=4 SV=1	1	12	12	12	0	0	0	0	0	0	0	0	0	1	4	6	7	7	6	5	1	0	6	8	8	7	10	11	10	11	10	12	2	0	2	0	0	0	2	0	0	1
Q8IIB6	Q8IIB6	16	16	16	GrpE protein homolog	PF11_0258	tr|Q8IIB6|Q8IIB6_PLAF7 GrpE protein homolog OS=Plasmodium falciparum (isolate 3D7) OX=36329 GN=PF3D7_1124700 PE=3 SV=2	1	16	16	16	0	0	0	0	0	0	0	0	0	0	0	0	1	0	0	0	0	0	0	0	0	0	0	0	0	0	0	0	0	0	0	0	0	0	0	0	0	0
Q8IIB7	Q8IIB7	8	8	8		PF11_0257	tr|Q8IIB7|Q8IIB7_PLAF7 Ethanolamine kinase OS=Plasmodium falciparum (isolate 3D7) OX=36329 GN=PF3D7_1124600 PE=4 SV=1	1	8	8	8	0	0	0	0	0	0	0	0	0	0	1	1	2	3	1	1	0	0	1	0	2	2	1	1	1	0	0	0	0	0	0	0	0	0	0	0	0	0
Q8IIC3	Q8IIC3	19	19	19		PF11_0251	tr|Q8IIC3|Q8IIC3_PLAF7 Endoplasmic reticulum oxidoreductin, putative OS=Plasmodium falciparum (isolate 3D7) OX=36329 GN=PF3D7_1124000 PE=3 SV=2	1	19	19	19	0	0	0	0	0	0	0	1	0	2	5	4	6	7	6	7	3	2	7	7	9	8	7	8	7	4	9	8	2	3	9	7	8	7	11	11	13	12
Q8IIC4	Q8IIC4	5	5	5		PF11_0250	tr|Q8IIC4|Q8IIC4_PLAF7 Ribonucloprotein OS=Plasmodium falciparum (isolate 3D7) OX=36329 GN=PF3D7_1123900 PE=3 SV=1	1	5	5	5	0	0	0	0	0	0	0	0	0	2	2	2	2	2	2	2	1	1	2	2	2	2	2	2	2	2	2	1	1	1	2	2	2	2	2	2	2	1
Q8IIC8	Q8IIC8	84	84	84		PF11_0246	tr|Q8IIC8|Q8IIC8_PLAF7 Golgi protein 2 OS=Plasmodium falciparum (isolate 3D7) OX=36329 GN=PF3D7_1123500 PE=4 SV=1	1	84	84	84	1	0	0	0	0	0	0	0	0	4	13	21	24	18	20	20	5	7	27	24	35	31	34	35	34	34	35	31	16	17	35	36	35	40	51	51	59	59
Q8IID0	Q8IID0	4	4	4		PF11_0244	tr|Q8IID0|Q8IID0_PLAF7 RING zinc finger protein, putative OS=Plasmodium falciparum (isolate 3D7) OX=36329 GN=PF3D7_1123300 PE=4 SV=1	1	4	4	4	0	0	0	0	0	0	0	0	0	0	0	0	1	0	0	0	0	0	0	0	1	0	0	0	0	0	0	0	0	0	0	0	0	0	0	0	0	0
Q8IID2	Q8IID2	8	8	8		PF11_0242	tr|Q8IID2|Q8IID2_PLAF7 Calcium-dependent protein kinase 7 OS=Plasmodium falciparum (isolate 3D7) OX=36329 GN=PF3D7_1123100 PE=3 SV=1	1	8	8	8	0	0	0	0	0	0	0	0	0	0	3	3	4	5	4	5	1	0	2	2	3	2	1	1	1	0	0	0	0	0	0	0	0	0	1	1	1	0
Q8IID6	Q8IID6	3	3	3		PF11_0238	tr|Q8IID6|Q8IID6_PLAF7 Fam-l protein OS=Plasmodium falciparum (isolate 3D7) OX=36329 GN=PF3D7_1122700 PE=4 SV=1	1	3	3	3	0	0	0	0	0	0	0	0	0	0	0	0	0	1	1	1	0	0	0	1	1	1	0	0	1	0	1	0	0	0	0	0	0	0	0	0	0	0
Q8IIE2	Q8IIE2	2	2	2		PF11_0232	tr|Q8IIE2|Q8IIE2_PLAF7 Uncharacterized protein OS=Plasmodium falciparum (isolate 3D7) OX=36329 GN=PF3D7_1122400 PE=4 SV=1	1	2	2	2	0	0	0	0	0	0	0	0	0	1	2	2	1	2	2	2	0	0	1	2	2	0	0	1	1	0	1	0	0	1	0	0	0	0	0	0	0	0
Q8IIE3	Q8IIE3	9	9	9		PF11_0231	tr|Q8IIE3|Q8IIE3_PLAF7 Uncharacterized protein OS=Plasmodium falciparum (isolate 3D7) OX=36329 GN=PF3D7_1122300 PE=4 SV=2	1	9	9	9	0	0	0	0	0	0	0	0	0	0	0	3	2	2	2	2	0	0	2	0	3	2	5	3	3	4	2	4	0	0	3	1	2	3	4	2	3	4
Q8IIE5	Q8IIE5	14	14	14		PF11_0229	tr|Q8IIE5|Q8IIE5_PLAF7 GPI transamidase component GPI16, putative OS=Plasmodium falciparum (isolate 3D7) OX=36329 GN=PF3D7_1122100 PE=4 SV=2	1	14	14	14	0	0	0	0	0	0	0	0	0	1	4	3	4	6	8	3	1	0	2	3	7	5	6	6	8	8	8	5	0	3	5	6	3	4	6	9	9	8
Q8IIF0	Q8IIF0	14	14	14		PF11_0224	tr|Q8IIF0|Q8IIF0_PLAF7 Exported protein 1 OS=Plasmodium falciparum (isolate 3D7) OX=36329 GN=PF3D7_1121600 PE=4 SV=1	1	14	14	14	0	0	0	0	0	0	0	10	2	6	9	9	9	9	9	8	4	1	8	9	9	9	8	8	8	8	8	8	2	3	8	8	8	8	8	8	8	8
Q8IIF5	Q8IIF5	6	6	6		PF11_0219	tr|Q8IIF5|Q8IIF5_PLAF7 Uncharacterized protein OS=Plasmodium falciparum (isolate 3D7) OX=36329 GN=PF3D7_1121200 PE=4 SV=2	1	6	6	6	0	0	0	0	0	0	0	0	0	0	0	0	0	0	0	0	0	0	0	0	0	0	0	0	0	0	0	0	0	0	0	0	0	0	0	0	0	0
Q8IIF6	Q8IIF6	10	10	10		PF11_0218	tr|Q8IIF6|Q8IIF6_PLAF7 Rhoptry protein OS=Plasmodium falciparum (isolate 3D7) OX=36329 GN=PF3D7_1121100 PE=4 SV=2	1	10	10	10	0	0	0	0	0	0	0	0	0	1	5	5	4	5	7	8	0	0	0	0	0	0	0	0	0	0	0	0	0	0	0	0	0	0	0	0	0	0
Q8IIF7	Q8IIF7	14	14	14	Palmitoyltransferase	PF11_0217	tr|Q8IIF7|Q8IIF7_PLAF7 Palmitoyltransferase OS=Plasmodium falciparum (isolate 3D7) OX=36329 GN=PF3D7_1121000 PE=3 SV=2	1	14	14	14	0	0	0	0	0	0	0	0	0	0	0	0	0	0	0	0	0	0	0	0	0	0	0	0	0	0	0	0	0	0	0	0	0	0	0	0	0	0
Q8IIF9	Q8IIF9	2	2	2		PF11_0215	tr|Q8IIF9|Q8IIF9_PLAF7 DUF4536 domain-containing protein OS=Plasmodium falciparum (isolate 3D7) OX=36329 GN=PF3D7_1120800 PE=4 SV=1	1	2	2	2	0	0	0	0	0	0	0	0	0	0	0	0	0	0	0	0	0	0	0	0	0	0	0	0	0	0	0	0	0	0	0	0	0	0	0	0	0	0
Q8IIG3	Q8IIG3	10	10	10		PF11_0211	tr|Q8IIG3|Q8IIG3_PLAF7 Alpha/beta hydrolase fold domain containing protein, putative OS=Plasmodium falciparum (isolate 3D7) OX=36329 GN=PF3D7_1120400 PE=4 SV=1	1	10	10	10	0	0	0	0	0	0	0	0	0	2	4	3	3	4	2	3	1	1	4	3	3	2	1	3	4	3	4	4	1	0	4	3	2	3	4	3	4	4
Q8IIG6	Q8IIG6	2	2	2		PF11_0208	tr|Q8IIG6|Q8IIG6_PLAF7 Phosphoglycerate mutase OS=Plasmodium falciparum (isolate 3D7) OX=36329 GN=PF3D7_1120100 PE=1 SV=1	1	2	2	2	0	0	0	0	0	0	0	1	0	0	2	2	1	1	0	0	0	0	0	0	0	0	0	0	0	0	0	0	0	0	0	0	0	0	0	0	0	0
Q8IIG9	Q8IIG9	2	2	2		PF11_0205	tr|Q8IIG9|Q8IIG9_PLAF7 Alternative splicing factor ASF-1, putative OS=Plasmodium falciparum (isolate 3D7) OX=36329 GN=PF3D7_1119800 PE=4 SV=1	1	2	2	2	0	0	0	0	0	0	0	0	0	0	2	2	2	2	2	2	0	0	2	1	1	1	1	1	0	0	0	0	0	0	0	0	0	0	0	0	0	0
Q8IIH4	Q8IIH4	3	3	3		PF11_0200	tr|Q8IIH4|Q8IIH4_PLAF7 Splicing factor U2AF small subunit, putative OS=Plasmodium falciparum (isolate 3D7) OX=36329 GN=PF3D7_1119300 PE=4 SV=1	1	3	3	3	0	0	0	0	0	0	0	0	0	0	3	2	2	2	2	2	1	1	1	1	0	0	0	0	0	0	0	0	0	0	0	0	0	0	0	0	0	0
Q8IIH7	Q8IIH7	10	10	10		PF11_0197	tr|Q8IIH7|Q8IIH7_PLAF7 Acyl-CoA-binding protein, putative OS=Plasmodium falciparum (isolate 3D7) OX=36329 GN=PF3D7_1119000 PE=4 SV=1	1	10	10	10	0	0	0	0	0	0	0	0	0	0	2	4	3	3	4	4	1	1	3	3	6	2	6	6	7	6	8	8	2	1	3	3	3	4	4	3	6	5
Q8III3	Q8III3	12	12	12		PF11_0191	tr|Q8III3|Q8III3_PLAF7 Nucleolar protein 56, putative OS=Plasmodium falciparum (isolate 3D7) OX=36329 GN=PF3D7_1118500 PE=3 SV=1	1	12	12	12	0	0	0	0	0	0	0	0	0	3	9	8	9	6	6	7	3	4	5	5	6	5	7	5	4	3	5	2	1	1	0	0	2	0	1	0	1	0
Q8III5	Q8III5	4	4	4		PF11_0189	tr|Q8III5|Q8III5_PLAF7 Insulinase, putative OS=Plasmodium falciparum (isolate 3D7) OX=36329 GN=PF3D7_1118300 PE=4 SV=1	1	4	4	4	0	0	0	0	0	0	0	0	0	0	0	0	3	1	1	1	0	0	0	0	0	0	0	0	0	0	0	0	0	0	0	0	0	0	0	0	0	0
Q8III6	Q8III6	48	48	48		PF11_0188	tr|Q8III6|Q8III6_PLAF7 Heat shock protein 90, putative OS=Plasmodium falciparum (isolate 3D7) OX=36329 GN=PF3D7_1118200 PE=3 SV=1	1	48	48	48	1	0	0	0	0	1	0	1	1	25	37	40	40	41	41	38	19	14	36	37	38	40	36	39	36	33	38	34	18	16	30	28	26	26	31	30	28	19
Q8IIJ4	Q8IIJ4	4	4	4		PF11_0179	tr|Q8IIJ4|Q8IIJ4_PLAF7 Uncharacterized protein OS=Plasmodium falciparum (isolate 3D7) OX=36329 GN=PF3D7_1117300 PE=4 SV=1	1	4	4	4	0	0	0	0	0	0	0	1	0	0	1	1	0	1	1	1	0	0	1	1	1	1	1	1	1	1	1	1	1	0	1	1	1	1	1	1	1	1
Q8IIJ6	Q8IIJ6	7	7	7		PF11_0177	sp|Q8IIJ6|UCH37_PLAF7 Ubiquitin carboxyl-terminal hydrolase UCH54 OS=Plasmodium falciparum (isolate 3D7) OX=36329 GN=UCH54 PE=1 SV=1	1	7	7	7	0	0	0	0	0	0	0	0	0	0	3	3	3	3	3	3	0	0	3	2	4	3	3	4	3	3	3	1	0	0	0	0	1	0	0	0	0	0
Q8IIJ8	Q8IIJ8	102	102	102		PF11_0175	tr|Q8IIJ8|Q8IIJ8_PLAF7 Heat shock protein 101 OS=Plasmodium falciparum (isolate 3D7) OX=36329 GN=PF3D7_1116800 PE=1 SV=1	1	102	102	102	7	1	0	0	0	0	0	0	12	45	64	78	82	85	83	81	65	47	62	59	58	49	52	41	35	33	32	36	7	8	20	17	15	12	10	12	8	6
Q8IIK1	Q8IIK1	4	4	4		PF11_0172	tr|Q8IIK1|Q8IIK1_PLAF7 Folate transporter 2 OS=Plasmodium falciparum (isolate 3D7) OX=36329 GN=PF3D7_1116500 PE=3 SV=1	1	4	4	4	0	0	0	0	0	0	0	0	0	0	0	0	0	0	1	1	0	0	0	0	0	0	0	1	0	0	0	1	2	0	0	0	1	0	1	1	1	1
Q8IIK2	Q8IIK2	29	29	29		PF11_0171	tr|Q8IIK2|Q8IIK2_PLAF7 Guanine nucleotide-exchange factor SEC12 OS=Plasmodium falciparum (isolate 3D7) OX=36329 GN=PF3D7_1116400 PE=4 SV=1	1	29	29	29	0	0	0	0	0	0	0	0	0	2	8	12	12	13	13	15	5	8	13	17	20	19	25	24	24	26	22	21	10	9	15	10	10	11	15	12	13	10
Q8IIK5	Q8IIK5	5	5	5		RON4	tr|Q8IIK5|Q8IIK5_PLAF7 Rhoptry neck protein 4 OS=Plasmodium falciparum (isolate 3D7) OX=36329 GN=PF3D7_1116000 PE=4 SV=2	1	5	5	5	0	0	0	0	0	0	0	0	0	0	2	1	3	1	1	2	0	0	2	2	3	2	3	2	3	2	3	2	1	0	1	1	0	0	0	0	1	1
Q8IIL0	Q8IIL0	25	25	25		PF11_0162	tr|Q8IIL0|Q8IIL0_PLAF7 Cysteine proteinase falcipain 3 OS=Plasmodium falciparum (isolate 3D7) OX=36329 GN=PF3D7_1115400 PE=3 SV=1	1	25	25	25	0	0	0	0	0	0	0	0	0	0	4	5	6	7	6	7	3	4	10	10	8	10	10	9	11	8	7	9	3	5	5	6	2	5	6	6	3	4
Q8IIL9	Q8IIL9	3	3	3		PF11_0152	tr|Q8IIL9|Q8IIL9_PLAF7 GTPase-activating protein, putative OS=Plasmodium falciparum (isolate 3D7) OX=36329 GN=PF3D7_1114200 PE=4 SV=2	1	3	3	3	0	0	0	0	0	0	0	0	0	2	2	2	3	3	3	3	3	0	2	2	2	2	3	3	2	1	2	1	1	1	0	1	1	1	1	0	0	0
Q8IIM4	Q8IIM4	18	18	18		PF11_0146	tr|Q8IIM4|Q8IIM4_PLAF7 Uncharacterized protein OS=Plasmodium falciparum (isolate 3D7) OX=36329 GN=PF3D7_1113800 PE=4 SV=1	1	18	18	18	0	0	1	1	0	0	0	0	0	0	2	4	4	3	3	3	1	1	3	4	3	4	3	8	6	7	6	3	4	3	5	6	4	5	5	7	6	8
Q8IIM9	Q8IIM9	6	6	6		PF11_0141	tr|Q8IIM9|Q8IIM9_PLAF7 UDP-galactose transporter, putative OS=Plasmodium falciparum (isolate 3D7) OX=36329 GN=PF3D7_1113300 PE=4 SV=1	1	6	6	6	0	0	0	0	0	0	0	0	0	1	1	1	1	2	2	3	1	1	3	2	2	1	2	2	4	3	4	1	1	1	1	1	1	1	3	2	2	3
Q8IIN1	Q8IIN1	3	3	3		PF11_0139	tr|Q8IIN1|Q8IIN1_PLAF7 Protein tyrosine phosphatase OS=Plasmodium falciparum (isolate 3D7) OX=36329 GN=PF3D7_1113100 PE=4 SV=1	1	3	3	3	0	0	0	0	0	0	0	2	0	1	1	1	1	1	0	2	0	0	2	2	2	2	2	2	2	2	2	2	1	0	2	2	2	2	2	2	1	1
Q8IIP3	Q8IIP3	2	2	2		PF11_0126	tr|Q8IIP3|Q8IIP3_PLAF7 Uncharacterized protein OS=Plasmodium falciparum (isolate 3D7) OX=36329 GN=PF3D7_1112000 PE=4 SV=2	1	2	2	2	0	0	0	0	0	0	0	0	0	0	0	0	0	0	0	0	0	0	0	0	0	0	0	0	0	0	0	0	0	0	0	0	0	0	0	0	1	1
Q8IIP4	Q8IIP4	3	3	3		PF11_0125	tr|Q8IIP4|Q8IIP4_PLAF7 ubiquitinyl hydrolase 1 OS=Plasmodium falciparum (isolate 3D7) OX=36329 GN=PF3D7_1111900 PE=4 SV=1	1	3	3	3	0	0	0	0	0	0	0	0	0	0	0	0	0	0	0	0	0	0	0	0	0	0	1	0	0	0	0	0	0	0	0	0	0	0	0	0	0	0
Q8IIP5	Q8IIP5	4	4	4		PF11_0124	tr|Q8IIP5|Q8IIP5_PLAF7 Peptidyl-prolyl cis-trans isomerase, putative OS=Plasmodium falciparum (isolate 3D7) OX=36329 GN=PF3D7_1111800 PE=4 SV=2	1	4	4	4	0	0	0	0	0	0	0	0	0	0	0	0	0	0	0	0	0	0	0	1	0	0	0	0	1	1	0	1	0	1	1	0	0	0	0	0	0	0
Q8IIP9	Q8IIP9	17	17	17		PF11_0119	tr|Q8IIP9|Q8IIP9_PLAF7 Protein transport protein BOS1, putative OS=Plasmodium falciparum (isolate 3D7) OX=36329 GN=PF3D7_1111300 PE=4 SV=1	1	17	17	17	0	0	0	0	0	0	0	0	1	1	1	2	3	2	1	2	1	1	1	2	1	0	2	1	0	1	0	0	0	0	0	0	0	0	0	1	1	0
Q8IIQ7	Q8IIQ7	20	20	20		PF11_0111	tr|Q8IIQ7|Q8IIQ7_PLAF7 RNA-binding protein, putative OS=Plasmodium falciparum (isolate 3D7) OX=36329 GN=PF3D7_1110400 PE=4 SV=1	1	20	20	20	0	0	0	0	0	0	0	0	2	7	15	12	14	13	11	10	5	5	8	9	7	7	5	7	8	6	7	4	1	1	1	1	3	1	1	0	0	0
Q8IIR0	Q8IIR0	13	13	13		PF11_0108	tr|Q8IIR0|Q8IIR0_PLAF7 Pre-mRNA-processing factor 6, putative OS=Plasmodium falciparum (isolate 3D7) OX=36329 GN=PF3D7_1110200 PE=4 SV=1	1	13	13	13	0	0	0	0	0	0	0	0	0	2	10	13	9	8	6	8	1	2	6	2	6	2	1	1	3	2	3	0	0	0	0	0	0	0	0	0	1	0
Q8IIR6	Q8IIR6	16	16	16		PF11_0099	tr|Q8IIR6|Q8IIR6_PLAF7 DnaJ homolog subfamily C member 16 OS=Plasmodium falciparum (isolate 3D7) OX=36329 GN=PF3D7_1108700 PE=4 SV=1	1	16	16	16	0	0	0	0	0	0	0	0	0	2	8	10	12	11	10	9	2	1	7	9	9	7	6	9	6	6	6	6	0	0	0	0	0	0	1	0	1	1
Q8IIR7	Q8IIR7	29	29	29		PF11_0098	tr|Q8IIR7|Q8IIR7_PLAF7 Endoplasmic reticulum-resident calcium binding protein OS=Plasmodium falciparum (isolate 3D7) OX=36329 GN=PF3D7_1108600 PE=4 SV=1	1	29	29	29	1	0	1	0	0	0	0	0	0	2	1	9	3	7	7	8	0	0	6	8	7	7	4	6	6	7	5	6	0	0	4	3	0	1	1	1	0	1
Q8IIR8	Q8IIR8	5	5	5		PF11_0097	tr|Q8IIR8|Q8IIR8_PLAF7 Succinate--CoA ligase [ADP-forming] subunit alpha, mitochondrial OS=Plasmodium falciparum (isolate 3D7) OX=36329 GN=PF3D7_1108500 PE=3 SV=2	1	5	5	5	0	0	0	0	0	0	0	0	0	0	0	0	1	0	0	0	0	0	0	0	0	0	0	0	0	0	0	0	0	0	0	0	0	0	0	0	0	0
Q8IIR9	Q8IIR9	7	7	7		PF11_0096	tr|Q8IIR9|Q8IIR9_PLAF7 Casein kinase 2, alpha subunit OS=Plasmodium falciparum (isolate 3D7) OX=36329 GN=PF3D7_1108400 PE=1 SV=1	1	7	7	7	0	0	0	0	0	0	0	0	0	1	6	5	5	5	5	5	4	1	5	5	6	4	5	4	3	5	3	3	1	0	2	1	0	0	0	0	0	1
Q8IIS9	Q8IIS9	22	22	22		PF11_0086	tr|Q8IIS9|Q8IIS9_PLAF7 Polyadenylate-binding protein-interacting protein 1, putative OS=Plasmodium falciparum (isolate 3D7) OX=36329 GN=PF3D7_1107300 PE=4 SV=1	1	22	22	22	0	0	0	0	0	0	0	0	0	3	11	15	17	12	12	10	0	1	5	4	5	2	4	6	6	4	5	1	0	0	0	0	0	1	0	0	1	1
Q8IIU3	Q8IIU3	5	5	5		PF11_0071	tr|Q8IIU3|Q8IIU3_PLAF7 RuvB-like helicase OS=Plasmodium falciparum (isolate 3D7) OX=36329 GN=PF3D7_1106000 PE=3 SV=1	1	5	5	5	0	0	0	0	0	0	0	0	0	1	4	2	4	4	2	3	1	0	0	1	2	1	2	1	1	0	0	0	0	0	0	0	1	0	0	0	0	0
Q8IIU5	Q8IIU5	25	25	25		PF11_0069	tr|Q8IIU5|Q8IIU5_PLAF7 Uncharacterized protein OS=Plasmodium falciparum (isolate 3D7) OX=36329 GN=PF3D7_1105800 PE=4 SV=2	1	25	25	25	0	0	0	0	0	0	0	3	0	5	12	12	13	14	14	12	6	2	12	11	16	14	15	18	15	15	16	14	5	6	13	14	12	14	18	15	16	17
Q8IIU7	Q8IIU7	17	17	17		PF11_0067	tr|Q8IIU7|Q8IIU7_PLAF7 Translocon component PTEX88 OS=Plasmodium falciparum (isolate 3D7) OX=36329 GN=PF3D7_1105600 PE=4 SV=2	1	17	17	17	0	0	0	0	0	0	0	0	0	4	12	14	16	9	8	8	2	0	5	1	3	1	1	0	0	1	1	0	0	0	0	0	0	0	0	0	0	0
Q8IIU8	Q8IIU8	16	16	16	40S ribosomal protein S4	PF11_0065	tr|Q8IIU8|Q8IIU8_PLAF7 40S ribosomal protein S4 OS=Plasmodium falciparum (isolate 3D7) OX=36329 GN=PF3D7_1105400 PE=1 SV=2	1	16	16	16	0	0	0	0	0	0	0	0	2	8	11	12	11	12	9	12	7	6	11	11	11	10	8	10	9	9	8	9	4	3	4	4	4	4	5	4	3	5
Q8IIU9	Q8IIU9	9	9	9		PF11_0064	tr|Q8IIU9|Q8IIU9_PLAF7 Uncharacterized protein OS=Plasmodium falciparum (isolate 3D7) OX=36329 GN=PF3D7_1105300 PE=4 SV=2	1	9	9	9	0	0	0	0	0	0	0	0	0	0	0	0	2	0	1	0	0	0	0	0	2	1	2	2	0	0	1	1	0	0	0	2	1	0	0	1	1	1
Q8IIV1	Q8IIV1	10	10	10	Histone H2B	PF11_0062	tr|Q8IIV1|Q8IIV1_PLAF7 Histone H2B OS=Plasmodium falciparum (isolate 3D7) OX=36329 GN=PF3D7_1105100 PE=3 SV=1	1	10	10	10	1	0	0	0	0	0	0	0	2	3	6	7	6	7	6	7	7	8	6	7	6	5	6	6	6	4	6	6	8	8	5	5	5	5	6	4	4	3
Q8IIV2	Q8IIV2	6	5	5	Histone H4	PF11_0061	tr|Q8IIV2|Q8IIV2_PLAF7 Histone H4 OS=Plasmodium falciparum (isolate 3D7) OX=36329 GN=PF3D7_1105000 PE=3 SV=1	1	6	5	5	1	1	0	1	0	0	0	0	0	2	6	6	4	4	3	3	2	2	3	3	3	3	2	5	5	2	3	3	2	2	2	1	2	2	2	2	1	1
Q8IIV8	Q8IIV8	26	26	26		PF11_0055	tr|Q8IIV8|Q8IIV8_PLAF7 Thioredoxin-like mero protein OS=Plasmodium falciparum (isolate 3D7) OX=36329 GN=PF3D7_1104400 PE=4 SV=1	1	26	26	26	0	0	0	0	0	0	0	0	3	12	20	20	20	20	18	20	11	7	15	16	17	17	19	17	16	13	11	11	6	4	9	7	6	7	9	9	7	6
Q8IIW0	Q8IIW0	15	15	15		PF11_0053	tr|Q8IIW0|Q8IIW0_PLAF7 Chromatin remodeling protein OS=Plasmodium falciparum (isolate 3D7) OX=36329 GN=PF3D7_1104200 PE=4 SV=1	1	15	15	15	0	0	0	0	0	0	0	0	0	1	10	9	9	6	5	7	3	0	4	7	7	6	6	8	2	2	2	3	0	0	3	2	1	1	3	1	0	1
Q8IIW1	Q8IIW1	12	12	12		Syn13	tr|Q8IIW1|Q8IIW1_PLAF7 Syntaxin, Qa-SNARE family OS=Plasmodium falciparum (isolate 3D7) OX=36329 GN=PF3D7_1104100 PE=4 SV=2	1	12	12	12	0	0	0	0	0	0	0	0	0	0	1	3	4	3	3	3	1	0	2	3	3	1	1	1	0	1	1	0	0	1	0	0	1	0	0	0	1	0
Q8IIW4;A5YKK6	Q8IIW4	54;1	54;1	54;1		PF11_0049	tr|Q8IIW4|Q8IIW4_PLAF7 CCR4-NOT transcription complex subunit 1, putative OS=Plasmodium falciparum (isolate 3D7) OX=36329 GN=PF3D7_1103800 PE=4 SV=1	2	54	54	54	1	2	0	0	0	0	0	0	0	10	32	41	41	35	32	30	8	8	21	17	20	15	19	14	14	11	9	11	4	3	3	3	3	2	1	0	0	0
Q8IIX0	Q8IIX0	4	4	4		PF11_0043	tr|Q8IIX0|Q8IIX0_PLAF7 60S acidic ribosomal protein P1, putative OS=Plasmodium falciparum (isolate 3D7) OX=36329 GN=PF3D7_1103100 PE=3 SV=1	1	4	4	4	0	0	0	0	0	0	0	0	0	2	4	4	3	4	2	3	2	1	4	2	4	3	3	4	3	3	3	2	1	1	2	1	1	0	2	3	0	0
Q8IIX3	Q8IIX3	4	4	4		ETRAMP 11.2	tr|Q8IIX3|Q8IIX3_PLAF7 Early transcribed membrane protein 11.2 OS=Plasmodium falciparum (isolate 3D7) OX=36329 GN=PF3D7_1102800 PE=4 SV=1	1	4	4	4	1	0	0	0	0	0	0	1	0	1	1	2	2	0	2	2	1	1	2	2	3	1	3	2	3	1	1	1	0	1	1	1	1	3	2	2	2	3
Q8IIX4	Q8IIX4	9	9	9		PF11_0038	tr|Q8IIX4|Q8IIX4_PLAF7 Pv-fam-d protein OS=Plasmodium falciparum (isolate 3D7) OX=36329 GN=PF3D7_1102600 PE=4 SV=1	1	9	9	9	0	0	0	0	0	0	0	0	1	3	5	5	4	7	6	6	2	1	5	6	5	5	6	5	7	6	6	5	3	3	4	3	2	3	4	3	6	5
Q8IIX5	Q8IIX5	59	59	59		PF11_0037	tr|Q8IIX5|Q8IIX5_PLAF7 Plasmodium RESA N-terminal domain-containing protein OS=Plasmodium falciparum (isolate 3D7) OX=36329 GN=PF3D7_1102500 PE=4 SV=1	1	59	59	59	12	2	0	0	0	0	4	20	29	41	43	45	44	45	38	43	44	38	43	39	39	40	41	40	38	38	36	38	31	26	34	28	28	30	29	30	32	29
Q8IJ22	Q8IJ22	13	13	13		PF10_0379	tr|Q8IJ22|Q8IJ22_PLAF7 Esterase, putative OS=Plasmodium falciparum (isolate 3D7) OX=36329 GN=PF3D7_1038900 PE=4 SV=1	1	13	13	13	0	0	0	0	1	0	0	0	0	0	0	0	0	0	0	1	0	0	0	0	0	0	0	2	0	2	1	0	1	1	1	1	0	0	4	2	1	3
Q8IJ23	Q8IJ23	6	6	6		PF10_0378	tr|Q8IJ23|Q8IJ23_PLAF7 RESA-like protein with PHIST and DnaJ domains OS=Plasmodium falciparum (isolate 3D7) OX=36329 GN=PF3D7_1038800 PE=4 SV=1	1	6	6	6	0	0	0	0	0	0	0	0	0	1	4	5	1	1	1	0	0	1	1	0	0	0	0	1	0	0	0	0	0	0	0	0	0	0	0	0	0	1
Q8IJ34	Q8IJ34	28	28	28		PF10_0366	tr|Q8IJ34|Q8IJ34_PLAF7 ADP/ATP translocase OS=Plasmodium falciparum (isolate 3D7) OX=36329 GN=PF3D7_1037300 PE=3 SV=1	1	28	28	28	0	0	0	0	0	0	0	5	3	9	12	14	13	16	13	14	11	8	14	15	17	18	17	15	19	19	18	19	9	10	17	15	15	13	12	12	13	14
Q8IJ40	Q8IJ40	3	3	3		PF10_0360	tr|Q8IJ40|Q8IJ40_PLAF7 Acetyl-CoA transporter, putative OS=Plasmodium falciparum (isolate 3D7) OX=36329 GN=PF3D7_1036800 PE=4 SV=2	1	3	3	3	0	0	0	0	0	0	0	0	0	0	0	0	0	1	0	0	0	0	1	0	1	0	1	0	1	0	1	1	0	0	0	0	1	1	2	2	0	1
Q8IJ55	Q8IJ55	2	2	2		PF10_0345	tr|Q8IJ55|Q8IJ55_PLAF7 Merozoite surface protein 3 OS=Plasmodium falciparum (isolate 3D7) OX=36329 GN=PF3D7_1035400 PE=4 SV=1	1	2	2	2	0	0	0	0	0	0	0	0	0	0	0	0	0	0	0	0	0	0	0	0	0	0	0	0	0	0	0	0	0	0	0	0	0	0	0	0	0	1
Q8IJ56	Q8IJ56	33	33	33		PF10_0344	tr|Q8IJ56|Q8IJ56_PLAF7 Glutamate-rich protein GLURP OS=Plasmodium falciparum (isolate 3D7) OX=36329 GN=PF3D7_1035300 PE=4 SV=1	1	33	33	33	0	0	0	0	0	0	0	0	0	0	0	1	1	1	1	3	2	2	12	24	28	23	17	18	14	12	13	13	5	7	16	12	7	6	8	9	9	8
Q8IJ60	Q8IJ60	4	4	4		PF10_0340	tr|Q8IJ60|Q8IJ60_PLAF7 methionine--tRNA ligase OS=Plasmodium falciparum (isolate 3D7) OX=36329 GN=PF3D7_1034900 PE=3 SV=1	1	4	4	4	0	0	0	0	0	0	0	0	0	0	0	1	1	1	0	0	0	0	0	0	0	0	0	0	0	1	0	0	0	0	0	0	0	0	0	0	0	0
Q8IJ66	Q8IJ66	23	23	22		PF10_0334	tr|Q8IJ66|Q8IJ66_PLAF7 Succinate dehydrogenase [ubiquinone] flavoprotein subunit, mitochondrial OS=Plasmodium falciparum (isolate 3D7) OX=36329 GN=PF3D7_1034400 PE=3 SV=1	1	23	23	22	0	0	0	0	1	0	0	0	0	1	1	3	5	1	2	3	2	1	1	4	4	3	5	8	7	4	9	10	2	4	11	12	7	8	11	6	11	10
Q8IJ69	Q8IJ69	14	14	14		PF10_0331	tr|Q8IJ69|Q8IJ69_PLAF7 Sec1 family protein, putative OS=Plasmodium falciparum (isolate 3D7) OX=36329 GN=PF3D7_1034000 PE=3 SV=2	1	14	14	14	0	0	0	0	0	0	0	0	0	0	5	5	6	6	4	3	0	0	1	1	2	3	4	6	3	2	2	2	0	1	1	1	2	1	1	2	1	0
Q8IJ72	Q8IJ72	9	9	9		PF10_0328	tr|Q8IJ72|Q8IJ72_PLAF7 Bromodomain protein 1 OS=Plasmodium falciparum (isolate 3D7) OX=36329 GN=PF3D7_1033700 PE=1 SV=1	1	9	9	9	0	0	0	0	0	0	0	0	0	1	6	5	8	6	7	5	1	0	6	2	4	2	3	2	2	1	1	1	0	0	2	0	0	0	0	0	0	0
Q8IJ76	Q8IJ76	50	50	50		PF10_0323	tr|Q8IJ76|Q8IJ76_PLAF7 Early transcribed membrane protein 10.2 OS=Plasmodium falciparum (isolate 3D7) OX=36329 GN=PF3D7_1033200 PE=4 SV=1	1	50	50	50	9	4	0	0	0	0	0	16	12	25	28	28	29	35	32	37	31	31	36	36	36	37	35	32	31	30	32	32	31	30	30	33	30	32	27	26	29	29
Q8IJ82	Q8IJ82	4	4	4		PF10_0317	tr|Q8IJ82|Q8IJ82_PLAF7 Derlin OS=Plasmodium falciparum (isolate 3D7) OX=36329 GN=PF3D7_1032500 PE=3 SV=1	1	4	4	4	0	0	0	0	0	0	0	0	0	1	2	1	1	2	2	3	2	1	3	2	2	3	3	3	2	3	3	3	1	2	3	3	3	3	2	2	1	2
Q8IJ85	Q8IJ85	5	5	5		PF10_0314	tr|Q8IJ85|Q8IJ85_PLAF7 mRNA-decapping enzyme subunit 1, putative OS=Plasmodium falciparum (isolate 3D7) OX=36329 GN=PF3D7_1032100 PE=3 SV=1	1	5	5	5	0	0	0	0	0	0	0	0	0	0	0	0	0	0	0	0	0	0	0	0	0	0	0	0	0	0	0	1	0	0	0	0	0	0	0	0	0	0
Q8IJ96	Q8IJ96	9	9	9		PF10_0302	tr|Q8IJ96|Q8IJ96_PLAF7 Ookinete surface protein P28 OS=Plasmodium falciparum (isolate 3D7) OX=36329 GN=PF3D7_1030900 PE=4 SV=1	1	9	9	9	0	0	0	0	0	0	0	0	0	0	0	0	0	0	0	0	0	0	0	0	0	0	0	0	0	0	0	0	0	0	0	0	0	0	0	0	0	0
Q8IJA0	Q8IJA0	10	10	10		PF10_0298	tr|Q8IJA0|Q8IJA0_PLAF7 26S proteasome regulatory subunit RPN9, putative OS=Plasmodium falciparum (isolate 3D7) OX=36329 GN=PF3D7_1030500 PE=3 SV=1	1	10	10	10	0	0	0	0	0	0	0	0	0	2	7	6	7	8	8	5	2	2	7	7	6	7	7	8	6	7	6	6	2	0	0	0	0	0	0	0	0	0
Q8IJA3	Q8IJA3	2	2	2		PF10_0295	tr|Q8IJA3|Q8IJA3_PLAF7 Claudin-like apicomplexan microneme protein, putative OS=Plasmodium falciparum (isolate 3D7) OX=36329 GN=PF3D7_1030200 PE=4 SV=2	1	2	2	2	0	0	0	0	0	0	0	0	0	0	0	1	1	0	0	1	0	0	0	0	0	0	0	0	1	0	1	0	0	0	0	0	0	0	0	0	0	0
Q8IJB1	Q8IJB1	14	14	14		PF10_0287	tr|Q8IJB1|Q8IJB1_PLAF7 LEM3/CDC50 family protein, putative OS=Plasmodium falciparum (isolate 3D7) OX=36329 GN=PF3D7_1029400 PE=3 SV=1	1	14	14	14	0	0	0	0	0	0	0	0	0	2	1	1	5	6	8	8	5	3	7	9	11	10	11	10	12	11	12	12	8	8	12	10	10	10	11	9	11	10
Q8IJB7	Q8IJB7	10	10	10		PF10_0281	tr|Q8IJB7|Q8IJB7_PLAF7 Merozoite TRAP-like protein OS=Plasmodium falciparum (isolate 3D7) OX=36329 GN=PF3D7_1028700 PE=4 SV=1	1	10	10	10	0	0	0	0	0	0	0	0	0	0	0	0	1	0	0	0	0	0	0	0	0	0	0	0	0	0	0	0	0	0	0	0	0	0	0	0	0	0
Q8IJC2	Q8IJC2	4	4	4		PF10_0276	tr|Q8IJC2|Q8IJC2_PLAF7 RING zinc finger protein, putative OS=Plasmodium falciparum (isolate 3D7) OX=36329 GN=PF3D7_1028200 PE=4 SV=1	1	4	4	4	0	0	0	0	0	0	0	0	0	0	0	0	0	0	0	0	0	0	0	0	0	0	0	0	0	0	0	0	0	0	0	0	0	0	0	0	0	0
Q8IJC6	Q8IJC6	13	13	12		PF10_0272	tr|Q8IJC6|Q8IJC6_PLAF7 60S ribosomal protein L3 OS=Plasmodium falciparum (isolate 3D7) OX=36329 GN=PF3D7_1027800 PE=1 SV=1	1	13	13	12	0	0	1	0	0	0	0	0	3	6	12	12	12	12	10	10	4	5	9	8	6	7	9	9	7	7	8	5	2	2	4	3	2	2	1	1	2	1
Q8IJD0	Q8IJD0	3	3	3		PF10_0268	tr|Q8IJD0|Q8IJD0_PLAF7 Peroxiredoxin OS=Plasmodium falciparum (isolate 3D7) OX=36329 GN=PF3D7_1027300 PE=4 SV=1	1	3	3	3	0	0	0	0	0	0	0	0	0	1	1	2	2	1	0	2	0	0	1	1	1	0	1	1	0	0	0	0	0	0	0	0	0	0	0	0	0	0
Q8IJD4	Q8IJD4	4	4	4	40S ribosomal protein SA	PF10_0264	sp|Q8IJD4|RSSA_PLAF7 40S ribosomal protein SA OS=Plasmodium falciparum (isolate 3D7) OX=36329 GN=RPS2 PE=1 SV=1	1	4	4	4	0	0	0	0	0	0	0	0	0	2	4	4	4	3	2	3	0	0	3	2	3	1	2	3	1	1	0	0	0	0	0	0	0	0	0	0	1	0
Q8IJF3	Q8IJF3	3	3	3		PF10_0245	tr|Q8IJF3|Q8IJF3_PLAF7 glutamine--fructose-6-phosphate transaminase (isomerizing) OS=Plasmodium falciparum (isolate 3D7) OX=36329 GN=PF3D7_1025100 PE=4 SV=1	1	3	3	3	0	0	0	0	0	0	0	0	0	0	1	2	3	2	1	2	0	0	1	1	0	2	1	0	0	1	1	0	0	0	0	0	0	0	0	0	0	0
Q8IJF6	Q8IJF6	113	113	113		PF10_0242	tr|Q8IJF6|Q8IJF6_PLAF7 Exported protein 3 OS=Plasmodium falciparum (isolate 3D7) OX=36329 GN=PF3D7_1024800 PE=4 SV=2	1	113	113	113	4	0	0	0	1	0	0	3	11	40	66	79	80	85	80	79	46	43	69	69	74	65	59	64	59	57	49	42	32	25	32	29	30	33	37	32	37	37
Q8IJG0	Q8IJG0	2	2	2		PF10_0238	tr|Q8IJG0|Q8IJG0_PLAF7 Uncharacterized protein OS=Plasmodium falciparum (isolate 3D7) OX=36329 GN=PF3D7_1024500 PE=4 SV=1	1	2	2	2	0	0	0	0	0	0	0	0	0	0	0	0	1	2	1	1	0	0	1	2	1	0	1	2	0	0	1	0	0	0	1	0	0	2	0	0	2	2
Q8IJG8	Q8IJG8	23	23	23		PF10_0230	tr|Q8IJG8|Q8IJG8_PLAF7 6-Cys domain-containing protein OS=Plasmodium falciparum (isolate 3D7) OX=36329 GN=PF3D7_1023700 PE=4 SV=1	1	23	23	23	0	0	0	0	0	0	0	0	0	0	0	0	1	0	0	0	0	0	0	0	1	1	1	0	1	0	0	0	0	0	0	0	0	0	0	0	0	0
Q8IJH5	Q8IJH5	18	18	18		PF10_0223	tr|Q8IJH5|Q8IJH5_PLAF7 Copper transporter OS=Plasmodium falciparum (isolate 3D7) OX=36329 GN=PF3D7_1023000 PE=4 SV=1	1	18	18	18	0	0	0	0	0	0	0	0	0	0	0	0	0	0	1	0	1	0	0	0	0	0	0	1	0	1	0	1	0	0	0	0	1	1	1	1	2	3
Q8IJH6	Q8IJH6	8	8	8		PF10_0222	tr|Q8IJH6|Q8IJH6_PLAF7 CDGSH iron-sulfur domain-containing protein, putative OS=Plasmodium falciparum (isolate 3D7) OX=36329 GN=PF3D7_1022900 PE=4 SV=2	1	8	8	8	0	0	0	0	0	0	0	0	0	0	0	0	1	0	0	0	0	0	0	0	1	0	1	1	1	1	1	2	0	0	2	2	2	2	1	1	2	2
Q8IJH8	Q8IJH8	11	11	11		PF10_0220	sp|Q8IJH8|PLSH_PLAF7 Phospholipid scramblase OS=Plasmodium falciparum (isolate 3D7) OX=36329 GN=PLSCR PE=1 SV=1	1	11	11	11	0	0	0	0	0	0	0	0	0	0	0	0	0	0	0	0	0	0	0	0	0	0	1	0	0	0	0	0	0	0	0	0	0	1	0	1	1	1
Q8IJI1	Q8IJI1	5	5	5		PF10_0216	tr|Q8IJI1|Q8IJI1_PLAF7 ZIP domain-containing protein, putative OS=Plasmodium falciparum (isolate 3D7) OX=36329 GN=PF3D7_1022300 PE=4 SV=2	1	5	5	5	0	0	0	0	0	0	0	0	0	0	0	1	2	2	3	2	2	2	3	2	3	2	3	2	3	3	3	3	2	2	3	3	4	2	5	5	5	5
Q8IJI4	Q8IJI4	8	8	8		PF10_0213	tr|Q8IJI4|Q8IJI4_PLAF7 PHAX domain-containing protein, putative OS=Plasmodium falciparum (isolate 3D7) OX=36329 GN=PF3D7_1021900 PE=4 SV=1	1	8	8	8	1	0	0	0	0	0	0	1	0	0	0	3	3	4	2	3	1	0	2	1	0	0	0	0	1	1	0	1	0	0	0	0	0	0	0	0	0	0
Q8IJI6	Q8IJI6	4	4	4		PF10_0211	tr|Q8IJI6|Q8IJI6_PLAF7 Chorein N-terminal domain-containing protein OS=Plasmodium falciparum (isolate 3D7) OX=36329 GN=PF3D7_1021700 PE=4 SV=2	1	4	4	4	0	0	0	0	0	0	0	0	0	0	1	0	0	0	0	0	0	0	0	1	1	0	0	1	1	1	0	1	0	0	1	1	1	1	0	1	1	1
Q8IJK2	Q8IJK2	4	4	4	Autophagy-related protein	PF10_0193	tr|Q8IJK2|Q8IJK2_PLAF7 Autophagy-related protein OS=Plasmodium falciparum (isolate 3D7) OX=36329 GN=PF3D7_1019900 PE=1 SV=1	1	4	4	4	0	0	0	0	0	1	0	0	0	0	1	1	1	2	1	1	1	1	1	1	3	2	2	2	2	1	2	1	1	0	0	0	0	1	1	2	2	1
Q8IJK8	Q8IJK8	5	5	5		PF10_0187	tr|Q8IJK8|Q8IJK8_PLAF7 60S ribosomal protein L30e, putative OS=Plasmodium falciparum (isolate 3D7) OX=36329 GN=PF3D7_1019400 PE=1 SV=1	1	5	5	5	0	0	0	0	0	0	0	0	0	4	5	5	5	5	5	5	2	1	4	5	5	2	5	3	3	2	4	2	0	0	1	1	0	0	1	1	0	0
Q8IJM0	Q8IJM0	14	14	14		PF10_0174	tr|Q8IJM0|Q8IJM0_PLAF7 26S proteasome regulatory subunit p55, putative OS=Plasmodium falciparum (isolate 3D7) OX=36329 GN=PF3D7_1017900 PE=3 SV=1	1	14	14	14	0	0	0	0	0	0	0	0	0	1	10	11	12	9	9	7	2	1	8	9	10	12	13	12	11	10	8	9	2	0	0	0	0	0	0	1	0	0
Q8IJM9	Q8IJM9	12	12	12		ETRAMP10.3	tr|Q8IJM9|Q8IJM9_PLAF7 Early transcribed membrane protein 10.3 OS=Plasmodium falciparum (isolate 3D7) OX=36329 GN=PF3D7_1016900 PE=4 SV=2	1	12	12	12	0	0	0	0	0	0	0	6	0	0	0	1	1	2	1	1	0	0	1	1	2	1	2	1	2	1	1	0	1	1	1	2	2	2	3	3	3	4
Q8IJN3	Q8IJN3	3	3	3		FIKK-10.1	tr|Q8IJN3|Q8IJN3_PLAF7 Serine/threonine protein kinase, FIKK family OS=Plasmodium falciparum (isolate 3D7) OX=36329 GN=PF3D7_1016400 PE=4 SV=2	1	3	3	3	0	0	0	0	0	0	0	0	0	0	1	2	2	1	1	0	0	0	0	1	1	0	1	0	0	0	0	1	0	0	0	0	0	0	0	0	0	0
Q8IJN7	Q8IJN7	14	14	13	Enolase	ENO	sp|Q8IJN7|ENO_PLAF7 Enolase OS=Plasmodium falciparum (isolate 3D7) OX=36329 GN=ENO PE=1 SV=1	1	14	14	13	1	1	1	1	1	0	0	1	0	7	13	13	12	11	10	13	5	1	10	11	10	10	10	8	10	7	9	8	2	1	4	4	3	3	3	5	4	4
Q8IJN9	Q8IJN9	60	60	60		PF10_0153	tr|Q8IJN9|Q8IJN9_PLAF7 Heat shock protein 60 OS=Plasmodium falciparum (isolate 3D7) OX=36329 GN=PF3D7_1015600 PE=3 SV=1	1	60	60	60	0	0	0	1	0	0	0	1	5	23	34	33	37	37	38	40	26	20	36	35	38	35	35	37	37	38	37	38	29	20	32	35	37	39	39	36	40	40
Q8IJP5	Q8IJP5	2	2	2		PF10_0147	tr|Q8IJP5|Q8IJP5_PLAF7 FAD synthetase, putative OS=Plasmodium falciparum (isolate 3D7) OX=36329 GN=PF3D7_1015000 PE=4 SV=1	1	2	2	2	0	0	0	0	0	0	0	0	0	0	0	0	0	0	0	0	0	0	0	0	0	0	0	0	0	0	0	0	0	0	0	0	0	0	0	0	0	0
Q8IJP8	Q8IJP8	18	18	17		PF10_0144	tr|Q8IJP8|Q8IJP8_PLAF7 Prohibitin OS=Plasmodium falciparum (isolate 3D7) OX=36329 GN=PF3D7_1014700 PE=3 SV=1	1	18	18	17	1	1	0	0	0	1	1	2	1	1	3	2	4	3	4	4	0	0	7	3	5	5	7	8	8	7	8	9	9	12	10	10	9	8	5	6	6	5
Q8IJQ2	Q8IJQ2	2	2	2		PF10_0140	tr|Q8IJQ2|Q8IJQ2_PLAF7 SPRY domain-containing protein, putative OS=Plasmodium falciparum (isolate 3D7) OX=36329 GN=PF3D7_1014300 PE=4 SV=1	1	2	2	2	0	0	0	0	0	0	0	0	0	0	0	1	1	1	0	1	0	0	0	0	0	0	0	0	0	0	0	0	0	0	0	0	0	0	0	0	0	0
Q8IJR0;REV__Q8IC26	Q8IJR0;REV__Q8IC26	2;1	2;1	2;1	Phosphoinositide phospholipase C	PI PLC	tr|Q8IJR0|Q8IJR0_PLAF7 Phosphoinositide phospholipase C OS=Plasmodium falciparum (isolate 3D7) OX=36329 GN=PF3D7_1013500 PE=4 SV=2;tr|Q8IC26|Q8IC26_PLAF7 Phosphoinositide-binding protein, putative OS=Plasmodium falciparum (isolate 3D7) OX=36329 GN=PF3D7_07	2	2	2	2	0	0	0	0	0	0	0	0	0	0	0	1	1	1	1	1	1	0	0	1	1	1	1	1	1	1	1	1	1	1	1	0	0	0	0	0	0	0
Q8IJR2	Q8IJR2	43	43	42		PF10_0130	tr|Q8IJR2|Q8IJR2_PLAF7 Uncharacterized protein OS=Plasmodium falciparum (isolate 3D7) OX=36329 GN=PF3D7_1013300 PE=4 SV=1	1	43	43	42	0	0	0	0	0	0	2	0	1	2	0	2	1	3	6	5	2	1	16	12	13	14	13	16	14	17	20	16	3	4	12	11	11	10	11	11	11	7
Q8IJR6	Q8IJR6	27	27	27		PF10_0126	tr|Q8IJR6|Q8IJR6_PLAF7 Autophagy-related protein 18 OS=Plasmodium falciparum (isolate 3D7) OX=36329 GN=PF3D7_1012900 PE=4 SV=1	1	27	27	27	0	0	0	0	0	0	0	0	1	11	18	21	18	20	20	22	11	5	16	17	18	19	16	18	17	21	20	18	10	9	17	11	11	15	15	16	16	15
Q8IJS1	Q8IJS1	8	8	8		PF10_0121	tr|Q8IJS1|Q8IJS1_PLAF7 Hypoxanthine phosphoribosyltransferase OS=Plasmodium falciparum (isolate 3D7) OX=36329 GN=PF3D7_1012400 PE=3 SV=1	1	8	8	8	0	0	0	0	0	0	0	0	0	0	0	1	1	0	1	0	0	0	0	0	0	0	0	0	0	0	0	0	0	0	0	0	0	0	0	2	0	0
Q8IJS2	Q8IJS2	13	13	13		PF10_0120	tr|Q8IJS2|Q8IJS2_PLAF7 Cytochrome b-c1 complex subunit 7, putative OS=Plasmodium falciparum (isolate 3D7) OX=36329 GN=PF3D7_1012300 PE=3 SV=1	1	13	13	13	0	0	0	0	0	0	0	0	0	0	0	0	1	2	1	0	0	0	3	2	6	6	6	7	5	8	7	7	4	7	10	8	8	8	5	8	6	6
Q8IJS7	Q8IJS7	10	10	10		PF10_0115	tr|Q8IJS7|Q8IJS7_PLAF7 PRE-binding protein OS=Plasmodium falciparum (isolate 3D7) OX=36329 GN=PF3D7_1011800 PE=4 SV=1	1	10	10	10	0	0	0	0	0	0	0	0	0	1	5	10	6	6	7	3	0	0	1	0	1	0	0	0	0	0	2	0	0	0	0	0	0	0	0	0	0	0
Q8IJT0	Q8IJT0	4	4	4		PF10_0112	tr|Q8IJT0|Q8IJT0_PLAF7 Uncharacterized protein OS=Plasmodium falciparum (isolate 3D7) OX=36329 GN=PF3D7_1011500 PE=4 SV=1	1	4	4	4	0	0	0	0	0	0	0	0	0	0	0	0	0	0	0	0	0	0	0	0	0	0	0	0	0	0	0	0	0	0	0	0	0	0	0	0	0	0
Q8IJT1	Q8IJT1	8	8	8	Proteasome subunit beta type	PF10_0111	tr|Q8IJT1|Q8IJT1_PLAF7 Proteasome subunit beta OS=Plasmodium falciparum (isolate 3D7) OX=36329 GN=PF3D7_1011400 PE=1 SV=1	1	8	8	8	0	0	0	0	0	0	0	0	0	0	1	0	0	0	1	0	0	0	0	1	1	1	2	2	1	0	2	1	0	0	1	1	2	5	5	6	8	6
Q8IJT3	Q8IJT3	5	5	5		PF10_0109	tr|Q8IJT3|Q8IJT3_PLAF7 BET1-like protein, putative OS=Plasmodium falciparum (isolate 3D7) OX=36329 GN=PF3D7_1011200.1 PE=4 SV=2	1	5	5	5	0	0	0	0	0	0	0	0	0	0	0	0	0	0	0	0	0	0	0	0	0	0	0	0	0	0	0	0	0	0	0	0	0	0	0	0	0	0
Q8IJT5	Q8IJT5	20	20	20		PF10_0107	tr|Q8IJT5|Q8IJT5_PLAF7 Inner membrane complex sub-compartment protein 1 OS=Plasmodium falciparum (isolate 3D7) OX=36329 GN=PF3D7_1011000 PE=4 SV=2	1	20	20	20	0	0	0	0	0	0	0	5	0	1	6	7	7	7	6	6	4	1	7	9	7	7	6	6	7	6	5	8	2	3	9	8	9	5	8	7	9	8
Q8IJT8	Q8IJT8	11	11	11		PF10_0104	tr|Q8IJT8|Q8IJT8_PLAF7 Dolichyl-phosphate-mannose--protein mannosyltransferase, putative OS=Plasmodium falciparum (isolate 3D7) OX=36329 GN=PF3D7_1010700 PE=4 SV=1	1	11	11	11	0	0	0	0	0	0	0	0	1	2	5	8	7	8	7	8	3	3	4	5	7	7	6	6	7	6	6	6	4	1	4	2	3	3	2	3	2	1
Q8IJT9	Q8IJT9	3	3	3		PF10_0103	tr|Q8IJT9|Q8IJT9_PLAF7 Eukaryotic translation initiation factor 2 subunit beta OS=Plasmodium falciparum (isolate 3D7) OX=36329 GN=PF3D7_1010600 PE=3 SV=1	1	3	3	3	0	0	0	0	0	0	0	0	0	0	2	2	3	3	3	3	0	0	3	2	3	2	2	2	2	1	1	0	0	0	0	0	0	0	1	0	0	0
Q8IJU2	Q8IJU2	5	5	5		PF10_0100	tr|Q8IJU2|Q8IJU2_PLAF7 Succinate dehydrogenase subunit 4, putative OS=Plasmodium falciparum (isolate 3D7) OX=36329 GN=PF3D7_1010300 PE=4 SV=1	1	5	5	5	0	0	0	0	0	0	0	1	0	0	2	2	2	2	2	2	2	0	3	2	3	2	3	2	2	2	2	2	1	1	3	1	2	2	2	2	2	1
Q8IJV3	Q8IJV3	6	6	6		PF10_0089	tr|Q8IJV3|Q8IJV3_PLAF7 Ribonuclease, putative OS=Plasmodium falciparum (isolate 3D7) OX=36329 GN=PF3D7_1009200 PE=4 SV=1	1	6	6	6	0	0	0	0	0	0	0	0	0	0	4	6	5	6	3	3	0	2	2	3	3	5	3	5	3	4	2	1	0	1	2	1	1	1	2	3	5	4
Q8IJV6	Q8IJV6	28	28	28		PF10_0086	sp|Q8IJV6|KAD1_PLAF7 Adenylate kinase 1 OS=Plasmodium falciparum (isolate 3D7) OX=36329 GN=AK1 PE=1 SV=1	1	28	28	28	0	0	0	0	0	0	0	14	0	0	0	1	1	0	0	0	0	0	1	0	0	2	0	0	0	0	0	0	0	0	0	0	1	0	0	1	1	0
Q8IJV7	Q8IJV7	19	19	19		PF10_0085	tr|Q8IJV7|Q8IJV7_PLAF7 Nucleolar protein 5, putative OS=Plasmodium falciparum (isolate 3D7) OX=36329 GN=PF3D7_1008800 PE=3 SV=1	1	19	19	19	0	0	0	0	0	0	0	0	1	8	16	16	16	16	16	13	5	3	14	12	10	11	9	9	10	6	7	5	2	0	1	1	1	1	1	2	0	0
Q8IJV9	Q8IJV9	12	12	12		PF10_0082	tr|Q8IJV9|Q8IJV9_PLAF7 Protein GPR89, putative OS=Plasmodium falciparum (isolate 3D7) OX=36329 GN=PF3D7_1008500 PE=4 SV=2	1	12	12	12	0	0	0	0	0	0	0	0	0	0	0	2	1	1	2	4	0	0	2	4	5	4	5	4	8	6	5	5	4	2	5	4	6	5	5	5	7	4
Q8IJW0;P62191	Q8IJW0	14;1	14;1	14;1		PF10_0081	tr|Q8IJW0|Q8IJW0_PLAF7 26S protease regulatory subunit 4, putative OS=Plasmodium falciparum (isolate 3D7) OX=36329 GN=PF3D7_1008400 PE=3 SV=2	2	14	14	14	0	0	0	0	0	0	0	0	1	3	8	10	10	11	9	8	6	4	9	9	11	11	11	11	11	11	10	10	2	0	2	0	0	0	0	0	0	0
Q8IJW4	Q8IJW4	9	9	9	Eukaryotic translation initiation factor 3 subunit D	PF10_0077	tr|Q8IJW4|Q8IJW4_PLAF7 Eukaryotic translation initiation factor 3 subunit D OS=Plasmodium falciparum (isolate 3D7) OX=36329 GN=PF3D7_1007900 PE=3 SV=1	1	9	9	9	0	0	0	0	0	0	0	0	0	0	6	4	5	6	4	6	1	1	5	3	5	2	5	3	6	3	3	2	1	0	0	0	0	0	0	0	0	0
Q8IJW6	Q8IJW6	2	2	2		PF10_0075	tr|Q8IJW6|Q8IJW6_PLAF7 AP2 domain transcription factor AP2-I OS=Plasmodium falciparum (isolate 3D7) OX=36329 GN=PF3D7_1007700 PE=4 SV=1	1	2	2	2	0	0	0	0	0	0	0	0	0	0	1	1	2	1	1	1	0	0	1	0	0	0	0	0	0	0	0	0	0	0	0	0	0	0	0	0	0	0
Q8IJX1	Q8IJX1	4	4	4		PF10_0070	tr|Q8IJX1|Q8IJX1_PLAF7 BOS complex subunit TMEM147 OS=Plasmodium falciparum (isolate 3D7) OX=36329 GN=PF3D7_1007000 PE=3 SV=2	1	4	4	4	0	0	0	0	0	0	0	0	0	0	0	0	0	0	0	0	0	0	0	0	3	1	2	1	1	1	1	1	0	0	0	0	0	0	1	1	0	0
Q8IJX3	Q8IJX3	17	17	17		PF10_0068	tr|Q8IJX3|Q8IJX3_PLAF7 Single-strand telomeric DNA-binding protein GBP2, putative OS=Plasmodium falciparum (isolate 3D7) OX=36329 GN=PF3D7_1006800 PE=4 SV=1	1	17	17	17	0	0	0	0	0	0	0	1	4	9	12	13	12	12	12	13	11	9	14	13	13	13	14	14	13	12	15	13	13	13	13	14	13	12	13	11	11	9
Q8IJX4	Q8IJX4	9	9	9		PF10_0067	tr|Q8IJX4|Q8IJX4_PLAF7 Zinc finger protein OS=Plasmodium falciparum (isolate 3D7) OX=36329 GN=PF3D7_1006700 PE=4 SV=2	1	9	9	9	0	0	0	0	0	0	0	0	0	4	9	8	9	9	7	7	0	2	6	4	4	3	5	4	4	1	3	3	0	0	0	0	0	0	0	0	0	1
Q8IJX6	Q8IJX6	5	5	5		PF10_0065	tr|Q8IJX6|Q8IJX6_PLAF7 Uncharacterized protein OS=Plasmodium falciparum (isolate 3D7) OX=36329 GN=PF3D7_1006500 PE=4 SV=1	1	5	5	5	0	0	0	0	0	0	0	0	0	0	0	0	1	0	0	0	0	0	0	0	0	0	0	0	0	0	0	0	0	0	0	0	0	0	0	0	0	0
Q8IJX8	Q8IJX8	11	11	11		PF10_0063	tr|Q8IJX8|Q8IJX8_PLAF7 DNA/RNA-binding protein Alba 3 OS=Plasmodium falciparum (isolate 3D7) OX=36329 GN=PF3D7_1006200 PE=4 SV=1	1	11	11	11	1	0	0	0	0	0	0	3	4	8	6	8	8	8	8	8	9	8	9	8	8	8	7	8	8	9	8	8	7	8	9	10	10	8	8	7	7	7
Q8IJZ2	Q8IJZ2	2	2	2		PF10_0048	tr|Q8IJZ2|Q8IJZ2_PLAF7 Uncharacterized protein OS=Plasmodium falciparum (isolate 3D7) OX=36329 GN=PF3D7_1004500 PE=4 SV=1	1	2	2	2	0	0	0	0	0	0	0	0	0	0	0	0	0	0	0	0	0	0	0	0	0	0	0	0	0	0	0	0	0	0	0	0	0	0	0	0	0	0
Q8IJZ3	Q8IJZ3	17	17	17		PF10_0047	tr|Q8IJZ3|Q8IJZ3_PLAF7 RNA-binding protein, putative OS=Plasmodium falciparum (isolate 3D7) OX=36329 GN=PF3D7_1004400 PE=4 SV=1	1	17	17	17	0	0	0	0	0	0	0	0	1	6	13	13	15	13	10	8	1	2	4	4	6	1	2	1	3	0	0	0	0	0	0	0	0	0	0	0	0	0
Q8IJZ4	Q8IJZ4	2	2	2		PF10_0046	tr|Q8IJZ4|Q8IJZ4_PLAF7 E3 ubiquitin-protein ligase, putative OS=Plasmodium falciparum (isolate 3D7) OX=36329 GN=PF3D7_1004300 PE=4 SV=1	1	2	2	2	0	0	0	0	0	0	0	0	0	0	1	1	0	1	2	0	0	0	0	0	0	0	0	0	0	0	0	0	0	0	0	0	0	0	0	0	0	0
Q8IJZ7	Q8IJZ7	4	4	4		PF10_0043	tr|Q8IJZ7|Q8IJZ7_PLAF7 60S ribosomal protein L13, putative OS=Plasmodium falciparum (isolate 3D7) OX=36329 GN=PF3D7_1004000 PE=1 SV=1	1	4	4	4	0	0	0	0	0	0	0	0	0	1	4	4	3	3	2	3	1	1	3	1	1	1	1	0	0	2	1	0	0	0	0	0	0	0	0	0	0	0
Q8IJZ9	Q8IJZ9	15	15	15		PF10_0041	tr|Q8IJZ9|Q8IJZ9_PLAF7 U5 small nuclear ribonucleoprotein component, putative OS=Plasmodium falciparum (isolate 3D7) OX=36329 GN=PF3D7_1003800 PE=3 SV=1	1	15	15	15	0	0	0	0	0	0	0	0	0	3	9	11	11	12	6	6	2	1	1	2	1	0	1	2	1	0	0	1	0	0	0	0	0	0	0	0	0	0
Q8IK00	Q8IK00	14	14	14		PF10_0040	tr|Q8IK00|Q8IK00_PLAF7 MKT1 domain-containing protein, putative OS=Plasmodium falciparum (isolate 3D7) OX=36329 GN=PF3D7_1003700 PE=3 SV=1	1	14	14	14	0	0	0	0	0	0	0	0	0	2	7	11	11	12	9	10	1	2	5	6	7	2	1	2	0	1	0	0	0	0	0	0	0	0	0	0	0	0
Q8IK02	Q8IK02	4	4	4		PF10_0038	tr|Q8IK02|Q8IK02_PLAF7 40S ribosomal protein S20e, putative OS=Plasmodium falciparum (isolate 3D7) OX=36329 GN=PF3D7_1003500 PE=1 SV=1	1	4	4	4	0	0	0	0	0	0	0	1	1	1	1	2	2	2	2	3	3	3	3	3	2	3	3	2	3	3	2	3	1	3	3	3	2	2	1	2	3	2
Q8IK03	Q8IK03	4	4	4		PF10_0037	tr|Q8IK03|Q8IK03_PLAF7 SET domain protein OS=Plasmodium falciparum (isolate 3D7) OX=36329 GN=PF3D7_1003400 PE=4 SV=1	1	4	4	4	0	0	0	0	0	0	0	0	0	0	0	0	1	0	0	0	0	0	0	1	0	0	0	0	0	0	0	0	0	0	0	0	0	0	0	0	0	0
Q8IK07	Q8IK07	12	12	12		PF10_0033	tr|Q8IK07|Q8IK07_PLAF7 Uncharacterized protein OS=Plasmodium falciparum (isolate 3D7) OX=36329 GN=PF3D7_1002900 PE=4 SV=2	1	12	12	12	0	1	0	0	0	0	0	3	0	3	5	5	3	3	4	4	6	7	6	6	5	6	6	6	6	5	6	6	7	8	7	7	6	7	6	6	7	5
Q8IK12;A0A143ZX28	Q8IK12;A0A143ZX28	8;7	8;7	8;7		PF10_0028	tr|Q8IK12|Q8IK12_PLAF7 Transformer-2 protein homolog beta, putative OS=Plasmodium falciparum (isolate 3D7) OX=36329 GN=PF3D7_1002400.1 PE=4 SV=1;tr|A0A143ZX28|A0A143ZX28_PLAF7 Transformer-2 protein homolog beta, putative OS=Plasmodium falciparum (isolate 3	2	8	8	8	0	0	0	0	0	0	0	0	1	3	4	4	5	5	4	4	6	6	4	2	4	2	2	3	1	2	2	2	3	1	2	1	0	0	0	0	0	0
Q8IK15	Q8IK15	21	21	21		PF10_0025	tr|Q8IK15|Q8IK15_PLAF7 EMP1-trafficking protein OS=Plasmodium falciparum (isolate 3D7) OX=36329 GN=PF3D7_1002100 PE=4 SV=1	1	21	21	21	0	0	0	0	1	0	0	0	0	0	3	2	3	2	2	2	0	0	4	2	4	3	5	6	5	6	4	4	0	0	5	5	6	8	11	11	12	13
Q8IK17	Q8IK17	7	7	7		PF10_0023	tr|Q8IK17|Q8IK17_PLAF7 Pv-fam-h protein OS=Plasmodium falciparum (isolate 3D7) OX=36329 GN=PF3D7_1001900 PE=4 SV=1	1	7	7	7	0	0	0	0	0	0	0	0	0	0	0	2	1	1	2	1	0	0	1	1	2	2	2	1	2	4	3	6	2	3	4	6	5	3	5	6	6	6
Q8IK21	Q8IK21	4	4	4		PF10_0019	tr|Q8IK21|Q8IK21_PLAF7 Early transcribed membrane protein 10.1 OS=Plasmodium falciparum (isolate 3D7) OX=36329 GN=PF3D7_1001500 PE=4 SV=1	1	4	4	4	0	0	0	0	0	0	0	1	0	0	0	0	1	2	2	2	3	4	3	3	3	3	3	3	1	2	2	1	1	0	1	1	0	1	1	1	0	1
Q8IK27	Q8IK27	9	9	9		PF10_0013	tr|Q8IK27|Q8IK27_PLAF7 Plasmodium RESA N-terminal domain-containing protein OS=Plasmodium falciparum (isolate 3D7) OX=36329 GN=PF3D7_1001000 PE=4 SV=1	1	9	9	9	0	0	0	0	0	0	0	0	0	0	0	2	2	1	0	1	0	1	4	1	5	2	2	3	4	5	5	6	4	3	7	6	6	3	5	4	6	5
Q8IK49	Q8IK49	2	2	2		PF14_0758	tr|Q8IK49|Q8IK49_PLAF7 EMP1-trafficking protein OS=Plasmodium falciparum (isolate 3D7) OX=36329 GN=PF3D7_1478600 PE=4 SV=1	1	2	2	2	0	0	0	0	0	0	0	0	0	0	1	1	1	1	1	1	0	0	1	1	1	1	1	1	1	1	1	0	1	1	1	1	1	1	1	1	1	1
Q8IK54	Q8IK54	2	2	2		PF14_0753	tr|Q8IK54|Q8IK54_PLAF7 Uncharacterized protein OS=Plasmodium falciparum (isolate 3D7) OX=36329 GN=PF3D7_1478100 PE=4 SV=1	1	2	2	2	0	0	0	0	0	0	0	0	0	0	0	0	0	0	0	0	0	0	0	0	0	0	1	0	0	0	0	0	0	0	0	0	0	0	0	0	0	0
Q8IK55	Q8IK55	6	6	6		PF14_0752	tr|Q8IK55|Q8IK55_PLAF7 Plasmodium RESA N-terminal domain-containing protein OS=Plasmodium falciparum (isolate 3D7) OX=36329 GN=PF3D7_1478000 PE=4 SV=1	1	6	6	6	0	0	0	0	0	0	0	1	0	0	3	2	3	1	2	0	0	0	1	1	4	1	2	2	2	1	1	1	0	0	0	0	0	1	1	1	1	2
Q8IK58	Q8IK58	25	25	25		PF14_0748	tr|Q8IK58|Q8IK58_PLAF7 Plasmodium RESA N-terminal domain-containing protein OS=Plasmodium falciparum (isolate 3D7) OX=36329 GN=PF3D7_1477700 PE=4 SV=2	1	25	25	25	3	0	0	0	0	0	0	6	4	7	11	16	17	16	13	15	8	8	15	15	16	17	17	14	13	13	16	14	4	8	13	8	9	11	9	12	13	9
Q8IK62	Q8IK62	17	17	17		PF14_0744	tr|Q8IK62|Q8IK62_PLAF7 Plasmodium RESA N-terminal domain-containing protein OS=Plasmodium falciparum (isolate 3D7) OX=36329 GN=PF3D7_1477300 PE=4 SV=2	1	17	17	17	0	1	0	1	1	1	1	3	4	8	9	9	10	9	10	11	6	5	9	9	11	10	10	10	8	9	11	11	9	8	11	10	10	9	10	10	9	10
Q8IK69	Q8IK69	18	18	17		PF14_0737	tr|Q8IK69|Q8IK69_PLAF7 Lysophospholipase, putative OS=Plasmodium falciparum (isolate 3D7) OX=36329 GN=PF3D7_1476700 PE=4 SV=1	1	18	18	17	0	0	0	0	0	0	0	0	0	0	0	0	1	0	0	1	0	0	0	0	0	0	0	0	0	0	0	0	2	0	0	0	0	0	0	0	0	1
Q8IK71	Q8IK71	24	24	24		PF14_0735	tr|Q8IK71|Q8IK71_PLAF7 Uncharacterized protein OS=Plasmodium falciparum (isolate 3D7) OX=36329 GN=PF3D7_1476500 PE=4 SV=1	1	24	24	24	1	0	0	0	0	0	0	0	2	7	14	19	19	21	21	22	10	9	17	16	18	19	20	19	22	21	20	18	6	7	14	12	11	13	14	15	15	12
Q8IK74	Q8IK74	17	17	17		PF14_0732	tr|Q8IK74|Q8IK74_PLAF7 Plasmodium RESA N-terminal domain-containing protein OS=Plasmodium falciparum (isolate 3D7) OX=36329 GN=PF3D7_1476300 PE=4 SV=1	1	17	17	17	0	0	0	0	0	0	0	0	0	8	10	12	10	12	11	14	4	2	12	13	15	12	14	15	15	10	11	9	2	5	8	6	6	6	6	9	7	7
Q8IK83	Q8IK83	44	44	44		CCp1	tr|Q8IK83|Q8IK83_PLAF7 LCCL domain-containing protein OS=Plasmodium falciparum (isolate 3D7) OX=36329 GN=PF3D7_1475500 PE=4 SV=1	1	44	44	44	0	0	0	0	0	1	0	0	0	2	5	14	18	19	13	14	6	3	10	14	15	13	15	15	12	13	10	13	3	5	11	17	13	17	25	28	32	37
Q8IK89	Q8IK89	18	18	18		PF14_0717	tr|Q8IK89|Q8IK89_PLAF7 Trailer hitch homolog, putative OS=Plasmodium falciparum (isolate 3D7) OX=36329 GN=PF3D7_1474900 PE=4 SV=1	1	18	18	18	0	0	0	0	0	0	0	0	4	12	17	17	16	16	16	16	9	10	15	15	14	15	12	16	13	14	13	10	7	6	9	8	7	8	7	6	4	5
Q8IK90	Q8IK90	15	15	15		PF14_0716	tr|Q8IK90|Q8IK90_PLAF7 Proteasome subunit alpha type-1, putative OS=Plasmodium falciparum (isolate 3D7) OX=36329 GN=PF3D7_1474800 PE=1 SV=1	1	15	15	15	0	0	0	0	0	0	0	0	0	0	1	1	2	2	2	3	1	1	4	3	6	5	6	5	4	4	4	3	2	2	3	3	4	7	10	13	14	10
Q8IK92	Q8IK92	11	11	11		PF14_0714	tr|Q8IK92|Q8IK92_PLAF7 Vacuole membrane protein 1, putative OS=Plasmodium falciparum (isolate 3D7) OX=36329 GN=PF3D7_1474600 PE=4 SV=1	1	11	11	11	0	0	0	0	0	0	0	1	0	1	1	1	1	1	1	1	1	1	1	2	1	1	1	2	3	2	3	2	1	1	1	2	2	4	3	1	2	2
Q8IK93	Q8IK93	2	2	2		PF14_0713	tr|Q8IK93|Q8IK93_PLAF7 Splicing factor 3A subunit 1, putative OS=Plasmodium falciparum (isolate 3D7) OX=36329 GN=PF3D7_1474500 PE=4 SV=1	1	2	2	2	0	0	0	0	0	0	0	0	0	0	1	0	2	1	1	1	0	0	1	0	0	0	0	0	0	0	0	0	0	0	0	0	0	0	0	0	0	0
Q8IK98	Q8IK98	60	60	60		PF14_0708	tr|Q8IK98|Q8IK98_PLAF7 Uncharacterized protein OS=Plasmodium falciparum (isolate 3D7) OX=36329 GN=PF3D7_1474000 PE=4 SV=1	1	60	60	60	3	0	0	0	0	0	1	6	10	29	36	40	45	46	42	41	35	39	43	45	39	40	38	37	36	35	34	32	21	20	28	24	21	28	22	25	18	19
Q8IKA0	Q8IKA0	14	14	14		PF14_0706	tr|Q8IKA0|Q8IKA0_PLAF7 Nucleoporin NUP116/NSP116, putative OS=Plasmodium falciparum (isolate 3D7) OX=36329 GN=PF3D7_1473700 PE=4 SV=1	1	14	14	14	0	0	0	0	0	0	0	0	0	8	11	12	10	13	11	11	4	5	9	8	8	6	8	7	9	7	5	5	0	1	4	3	1	0	1	0	1	1
Q8IKB2	Q8IKB2	21	21	21		PDI-14	tr|Q8IKB2|Q8IKB2_PLAF7 Protein disulfide-isomerase OS=Plasmodium falciparum (isolate 3D7) OX=36329 GN=PF3D7_1472600 PE=4 SV=1	1	21	21	21	0	0	0	0	0	0	0	6	0	0	0	1	1	1	0	1	0	0	0	0	0	0	0	1	0	0	0	0	0	0	0	0	0	0	0	0	0	0
Q8IKB5	Q8IKB5	4	4	4		PF14_0691	tr|Q8IKB5|Q8IKB5_PLAF7 Intimal thickness related receptor IRP domain-containing protein OS=Plasmodium falciparum (isolate 3D7) OX=36329 GN=PF3D7_1472300 PE=4 SV=2	1	4	4	4	0	0	0	0	0	0	0	0	0	0	0	0	0	1	0	0	0	0	0	0	0	0	0	0	1	1	1	1	0	1	1	1	1	2	1	1	2	2
Q8IKB7	Q8IKB7	14	14	14	Protein YIPF	PF14_0689	tr|Q8IKB7|Q8IKB7_PLAF7 Protein YIPF OS=Plasmodium falciparum (isolate 3D7) OX=36329 GN=PF3D7_1472100 PE=3 SV=2	1	14	14	14	0	0	1	0	0	0	0	0	2	0	0	0	0	0	1	1	0	1	1	1	1	0	0	0	0	0	0	0	1	1	1	0	1	0	0	0	0	0
Q8IKC5	Q8IKC5	12	12	12		PF14_0681	tr|Q8IKC5|Q8IKC5_PLAF7 Diacylglycerol kinase OS=Plasmodium falciparum (isolate 3D7) OX=36329 GN=PF3D7_1471400 PE=3 SV=2	1	12	12	12	0	0	0	0	0	0	0	0	0	2	6	7	5	5	5	7	3	2	3	3	5	7	7	6	5	5	7	3	1	4	7	5	2	4	4	3	4	1
Q8IKC7	Q8IKC7	34	34	34		PF14_0679	tr|Q8IKC7|Q8IKC7_PLAF7 Inorganic anion exchanger, inorganic anion antiporter OS=Plasmodium falciparum (isolate 3D7) OX=36329 GN=PF3D7_1471200 PE=4 SV=1	1	34	34	34	0	0	0	0	0	0	0	0	0	3	6	8	7	10	8	11	4	2	11	11	10	10	10	9	11	12	14	13	11	9	18	11	11	13	16	15	17	15
Q8IKC8	Q8IKC8	25	25	25		EXP-2	tr|Q8IKC8|Q8IKC8_PLAF7 Exported protein 2 OS=Plasmodium falciparum (isolate 3D7) OX=36329 GN=PF3D7_1471100 PE=1 SV=1	1	25	25	25	7	1	0	0	0	0	0	4	5	10	14	16	15	17	16	16	15	14	14	12	13	13	13	14	16	14	16	13	13	13	17	13	16	17	16	17	15	12
Q8IKC9	Q8IKC9	13	13	13	Proteasome subunit beta type	PF14_0676	tr|Q8IKC9|Q8IKC9_PLAF7 Proteasome subunit beta OS=Plasmodium falciparum (isolate 3D7) OX=36329 GN=PF3D7_1470900 PE=1 SV=2	1	13	13	13	0	0	0	0	0	0	0	0	0	0	0	0	2	0	1	0	0	0	1	2	3	2	4	4	2	0	1	1	0	0	2	1	1	5	9	10	13	11
Q8IKD1	Q8IKD1	11	11	11		PF14_0674	tr|Q8IKD1|Q8IKD1_PLAF7 Asparagine-rich protein OS=Plasmodium falciparum (isolate 3D7) OX=36329 GN=PF3D7_1470700 PE=4 SV=1	1	11	11	11	0	0	0	0	0	0	0	0	0	0	1	3	2	2	2	2	0	0	1	0	1	0	3	1	1	0	1	1	0	0	0	0	0	0	1	0	0	1
Q8IKD3	Q8IKD3	7	7	7		PDEdelta	sp|Q8IKD3|PDED_PLAF7 cGMP-specific 3,5-cyclic phosphodiesterase delta OS=Plasmodium falciparum (isolate 3D7) OX=36329 GN=PDEdelta PE=1 SV=2	1	7	7	7	0	0	0	0	0	0	0	0	0	0	0	0	1	1	0	0	0	0	2	1	1	2	1	1	1	1	2	1	0	0	2	3	2	1	4	4	5	3
Q8IKE3	Q8IKE3	6	6	6		PF14_0662	tr|Q8IKE3|Q8IKE3_PLAF7 Nucleoside transporter 3, putative OS=Plasmodium falciparum (isolate 3D7) OX=36329 GN=PF3D7_1469400 PE=3 SV=1	1	6	6	6	0	0	0	0	0	0	0	0	0	0	1	1	0	1	3	4	1	1	3	3	3	3	3	5	3	3	3	2	0	0	2	1	2	1	1	2	2	1
Q8IKE6	Q8IKE6	26	26	26		PF14_0659	tr|Q8IKE6|Q8IKE6_PLAF7 SNARE protein OS=Plasmodium falciparum (isolate 3D7) OX=36329 GN=PF3D7_1469100 PE=3 SV=1	1	26	26	26	0	0	0	0	0	0	0	1	0	0	0	3	2	3	1	1	0	0	3	3	2	2	3	2	1	0	1	1	0	0	1	0	1	0	0	0	1	1
Q8IKE8	Q8IKE8	16	16	16		PF14_0657	tr|Q8IKE8|Q8IKE8_PLAF7 Zinc finger protein, putative OS=Plasmodium falciparum (isolate 3D7) OX=36329 GN=PF3D7_1468900 PE=4 SV=1	1	16	16	16	0	0	0	0	0	0	0	0	0	4	14	13	9	10	11	9	0	0	9	6	8	6	7	8	5	4	3	4	0	0	2	0	0	1	1	0	1	0
Q8IKE9	Q8IKE9	6	6	6		PF14_0656	tr|Q8IKE9|Q8IKE9_PLAF7 Splicing factor U2AF large subunit, putative OS=Plasmodium falciparum (isolate 3D7) OX=36329 GN=PF3D7_1468800 PE=4 SV=1	1	6	6	6	0	0	0	0	0	0	0	0	0	0	4	5	5	4	4	3	1	0	0	1	1	0	0	0	0	0	0	0	0	0	0	0	0	0	0	0	0	0
Q8IKF0	Q8IKF0	7	7	7		H45	tr|Q8IKF0|Q8IKF0_PLAF7 RNA helicase OS=Plasmodium falciparum (isolate 3D7) OX=36329 GN=PF3D7_1468700 PE=3 SV=1	1	7	7	7	0	0	0	0	0	0	0	0	0	1	7	6	7	6	7	7	3	1	5	5	7	5	6	4	5	6	5	4	2	1	2	1	2	1	2	2	0	2
Q8IKF6	Q8IKF6	17	17	17		PF14_0649	tr|Q8IKF6|Q8IKF6_PLAF7 Kelch domain-containing protein, putative OS=Plasmodium falciparum (isolate 3D7) OX=36329 GN=PF3D7_1468100 PE=4 SV=1	1	17	17	17	0	0	0	0	0	0	0	0	0	0	5	11	9	12	8	10	0	0	2	1	1	0	0	0	0	0	0	0	0	0	0	0	0	0	0	0	0	0
Q8IKG8	Q8IKG8	16	16	16		PF14_0637	tr|Q8IKG8|Q8IKG8_PLAF7 Rhoptry protein OS=Plasmodium falciparum (isolate 3D7) OX=36329 GN=PF3D7_1466900 PE=4 SV=2	1	16	16	16	0	0	0	0	0	0	0	0	0	0	7	12	9	10	6	6	0	0	3	4	3	6	6	4	2	4	2	1	0	1	0	0	0	0	0	0	0	0
Q8IKG9	Q8IKG9	31	31	31		PF14_0636	tr|Q8IKG9|Q8IKG9_PLAF7 Uncharacterized protein OS=Plasmodium falciparum (isolate 3D7) OX=36329 GN=PF3D7_1466800 PE=4 SV=1	1	31	31	31	1	0	0	0	0	0	0	0	5	13	21	23	19	22	22	23	15	12	19	19	19	18	18	17	21	16	17	17	10	11	15	10	11	12	10	10	12	11
Q8IKH3	Q8IKH3	27	27	27		PF14_0632	tr|Q8IKH3|Q8IKH3_PLAF7 26S proteasome regulatory subunit RPN2, putative OS=Plasmodium falciparum (isolate 3D7) OX=36329 GN=PF3D7_1466300 PE=3 SV=1	1	27	27	27	0	0	0	0	0	0	0	0	0	4	16	18	19	21	17	19	6	6	18	16	20	18	23	21	21	21	18	11	7	1	3	0	0	0	1	2	2	1
Q8IKH4	Q8IKH4	4	4	4		PF14_0631	tr|Q8IKH4|Q8IKH4_PLAF7 Early gametocyte enriched phosphoprotein EGXP OS=Plasmodium falciparum (isolate 3D7) OX=36329 GN=PF3D7_1466200 PE=4 SV=1	1	4	4	4	0	0	0	0	0	0	0	0	0	0	1	1	2	2	2	1	0	0	0	0	0	0	0	0	0	0	0	0	0	0	0	0	0	0	0	0	0	0
Q8IKH8	Q8IKH8	16	16	16		PF14_0627	tr|Q8IKH8|Q8IKH8_PLAF7 40S ribosomal protein S3 OS=Plasmodium falciparum (isolate 3D7) OX=36329 GN=PF3D7_1465900 PE=1 SV=1	1	16	16	16	0	0	0	0	0	0	0	1	7	11	12	13	12	12	12	13	12	14	12	11	11	10	11	8	9	7	7	8	9	6	8	7	5	5	5	5	6	3
Q8IKI8	Q8IKI8	11	11	11		PF14_0617	tr|Q8IKI8|Q8IKI8_PLAF7 Cytochrome c oxidase subunit ApiCOX25, putative OS=Plasmodium falciparum (isolate 3D7) OX=36329 GN=PF3D7_1465000 PE=4 SV=1	1	11	11	11	0	0	0	0	0	0	0	0	0	0	0	0	1	1	0	2	0	0	2	1	3	1	2	2	3	4	2	3	1	4	6	6	5	4	4	5	5	4
Q8IKI9	Q8IKI9	3	3	3		PF14_0616	tr|Q8IKI9|Q8IKI9_PLAF7 ATP-dependent zinc metalloprotease FTSH, putative OS=Plasmodium falciparum (isolate 3D7) OX=36329 GN=PF3D7_1464900 PE=4 SV=1	1	3	3	3	0	0	0	0	0	0	0	0	0	0	0	2	2	3	3	2	0	0	0	1	0	0	0	0	0	0	0	0	0	0	0	0	0	0	0	0	0	0
Q8IKJ0	Q8IKJ0	43	43	43		PF14_0615	tr|Q8IKJ0|Q8IKJ0_PLAF7 V-type proton ATPase subunit OS=Plasmodium falciparum (isolate 3D7) OX=36329 GN=PF3D7_1464700 PE=3 SV=1	1	43	43	43	0	0	0	0	0	0	0	0	1	11	14	19	19	20	17	20	9	6	19	22	22	22	26	24	24	22	25	24	14	18	24	24	25	26	29	27	30	27
Q8IKJ1	Q8IKJ1	142	142	142		PF14_0614	tr|Q8IKJ1|Q8IKJ1_PLAF7 Serine/threonine protein phosphatase UIS2, putative OS=Plasmodium falciparum (isolate 3D7) OX=36329 GN=PF3D7_1464600 PE=4 SV=2	1	142	142	142	2	0	0	0	1	0	0	1	6	39	58	58	66	71	74	74	56	45	75	78	83	86	87	87	93	95	102	105	103	103	109	109	90	89	86	83	92	77
Q8IKK4	Q8IKK4	2	2	2		PF14_0601	tr|Q8IKK4|Q8IKK4_PLAF7 Replication factor C subunit 3, putative OS=Plasmodium falciparum (isolate 3D7) OX=36329 GN=PF3D7_1463200 PE=3 SV=1	1	2	2	2	0	0	0	0	0	0	0	0	0	0	2	1	2	1	1	1	0	0	1	1	1	1	0	1	0	0	1	1	0	0	0	0	0	0	0	0	0	0
Q8IKK7	Q8IKK7	22	22	22	Glyceraldehyde-3-phosphate dehydrogenase	GAPDH	tr|Q8IKK7|Q8IKK7_PLAF7 Glyceraldehyde-3-phosphate dehydrogenase OS=Plasmodium falciparum (isolate 3D7) OX=36329 GN=PF3D7_1462800 PE=3 SV=1	1	22	22	22	1	1	1	1	0	0	1	5	7	13	20	20	20	19	17	18	9	9	16	15	17	12	16	15	14	15	14	13	7	7	10	10	8	7	10	8	8	6
Q8IKL1	Q8IKL1	37	37	37		PF14_0593	tr|Q8IKL1|Q8IKL1_PLAF7 GTP-binding protein, putative OS=Plasmodium falciparum (isolate 3D7) OX=36329 GN=PF3D7_1462300 PE=4 SV=1	1	37	37	37	0	0	0	0	0	0	0	0	0	3	25	20	21	15	12	8	0	0	9	2	8	8	12	13	15	12	15	13	2	3	15	19	23	30	26	23	23	19
Q8IKL7	Q8IKL7	6	6	6		PF14_0587	tr|Q8IKL7|Q8IKL7_PLAF7 Splicing factor 3B subunit 2, putative OS=Plasmodium falciparum (isolate 3D7) OX=36329 GN=PF3D7_1461600 PE=4 SV=1	1	6	6	6	0	0	0	0	0	0	0	0	0	0	3	5	4	4	3	3	0	0	3	3	4	2	2	1	1	2	1	1	0	1	0	0	0	0	0	0	0	0
Q8IKL8	Q8IKL8	26	26	26		PF14_0586	tr|Q8IKL8|Q8IKL8_PLAF7 MORN repeat protein, putative OS=Plasmodium falciparum (isolate 3D7) OX=36329 GN=PF3D7_1461400 PE=4 SV=2	1	26	26	26	0	0	0	0	0	0	0	1	0	1	1	1	1	4	3	2	0	0	3	3	4	1	3	2	4	1	1	2	0	0	1	3	0	1	1	2	5	1
Q8IKM5	Q8IKM5	5	5	5		PF14_0579	tr|Q8IKM5|Q8IKM5_PLAF7 60S ribosomal protein L27 OS=Plasmodium falciparum (isolate 3D7) OX=36329 GN=PF3D7_1460700 PE=1 SV=2	1	5	5	5	0	0	0	0	0	0	0	0	0	2	3	4	3	3	2	2	2	2	2	2	2	1	1	3	1	2	0	0	0	0	0	0	0	0	0	0	0	0
Q8IKM6	Q8IKM6	7	7	7		PF14_0578	tr|Q8IKM6|Q8IKM6_PLAF7 Inner membrane complex sub-compartment protein 3 OS=Plasmodium falciparum (isolate 3D7) OX=36329 GN=PF3D7_1460600 PE=4 SV=1	1	7	7	7	0	0	0	0	0	0	0	0	0	0	2	3	2	2	3	3	0	0	4	2	3	3	3	2	3	3	2	2	0	1	2	1	1	1	2	4	4	3
Q8IKM7	Q8IKM7	9	9	9		PF14_0577	tr|Q8IKM7|Q8IKM7_PLAF7 Transcription factor with AP2 domain(S) OS=Plasmodium falciparum (isolate 3D7) OX=36329 GN=PF3D7_1460500 PE=4 SV=1	1	9	9	9	0	0	0	0	0	0	0	0	0	0	2	4	7	1	2	2	0	0	0	0	0	0	0	0	0	0	0	0	0	0	0	0	0	0	0	0	0	0
Q8IKN0	Q8IKN0	12	12	12		PF14_0574	tr|Q8IKN0|Q8IKN0_PLAF7 FYVE and coiled-coil domain-containing protein OS=Plasmodium falciparum (isolate 3D7) OX=36329 GN=PF3D7_1460100 PE=4 SV=1	1	12	12	12	0	0	0	0	0	0	0	0	0	0	0	0	1	2	2	3	1	0	1	1	1	1	1	1	1	2	1	1	2	2	3	2	3	1	1	1	1	2
Q8IKN3	Q8IKN3	3	3	3		PF14_0571	tr|Q8IKN3|Q8IKN3_PLAF7 Bax inhibitor 1, putative OS=Plasmodium falciparum (isolate 3D7) OX=36329 GN=PF3D7_1459800 PE=3 SV=2	1	3	3	3	0	0	0	0	0	0	0	0	0	1	1	1	1	1	1	1	1	1	1	1	1	1	1	0	1	1	1	1	1	1	1	0	1	1	1	1	1	1
Q8IKN7	Q8IKN7	20	20	20		PF14_0567	tr|Q8IKN7|Q8IKN7_PLAF7 Uncharacterized protein OS=Plasmodium falciparum (isolate 3D7) OX=36329 GN=PF3D7_1459400 PE=4 SV=1	1	20	20	20	1	0	0	0	0	0	0	0	4	7	13	15	13	16	13	16	6	5	16	17	17	17	17	17	17	16	17	16	6	5	12	11	13	12	14	15	12	14
Q8IKP1	Q8IKP1	4	4	4		PF14_0563	tr|Q8IKP1|Q8IKP1_PLAF7 ATP-dependent RNA helicase DBP5 OS=Plasmodium falciparum (isolate 3D7) OX=36329 GN=PF3D7_1459000 PE=4 SV=1	1	4	4	4	0	0	0	0	0	0	0	0	0	0	2	2	3	2	1	1	0	2	1	1	1	1	1	1	1	0	0	0	0	0	0	0	0	0	0	0	0	0
Q8IKP2	Q8IKP2	5	5	5	Golgi apparatus membrane protein TVP23 homolog	PF14_0562	tr|Q8IKP2|Q8IKP2_PLAF7 Golgi apparatus membrane protein TVP23 homolog OS=Plasmodium falciparum (isolate 3D7) OX=36329 GN=PF3D7_1458900 PE=3 SV=1	1	5	5	5	0	0	0	0	0	0	0	0	0	0	0	0	0	0	0	0	0	0	0	0	1	0	0	0	1	0	0	0	0	0	0	0	0	0	0	2	2	2
Q8IKQ9	Q8IKQ9	16	16	16		SPP	tr|Q8IKQ9|Q8IKQ9_PLAF7 Signal peptide peptidase OS=Plasmodium falciparum (isolate 3D7) OX=36329 GN=PF3D7_1457000 PE=3 SV=2	1	16	16	16	0	0	0	0	0	0	0	1	0	1	2	3	4	4	6	5	2	3	8	7	8	8	7	4	6	6	7	9	4	2	6	5	3	5	4	4	4	3
Q8IKR1	Q8IKR1	33	33	33		PF14_0541	tr|Q8IKR1|Q8IKR1_PLAF7 H(+)-exporting diphosphatase OS=Plasmodium falciparum (isolate 3D7) OX=36329 GN=PF3D7_1456800 PE=3 SV=1	1	33	33	33	1	1	1	0	2	0	0	3	2	11	13	14	16	15	12	15	12	9	18	17	21	18	19	20	18	20	23	23	14	14	23	24	21	23	24	24	26	26
Q8IKR6	Q8IKR6	27	27	27		PF14_0536	tr|Q8IKR6|Q8IKR6_PLAF7 Uncharacterized protein OS=Plasmodium falciparum (isolate 3D7) OX=36329 GN=PF3D7_1456300 PE=4 SV=1	1	27	27	27	0	0	1	1	0	0	0	0	0	0	1	0	1	0	0	1	1	0	0	1	1	0	2	4	2	1	2	2	1	0	3	2	1	2	10	7	6	7
Q8IKS0	Q8IKS0	16	16	16		CCp2	tr|Q8IKS0|Q8IKS0_PLAF7 LCCL domain-containing protein OS=Plasmodium falciparum (isolate 3D7) OX=36329 GN=PF3D7_1455800 PE=4 SV=1	1	16	16	16	0	0	0	0	0	0	0	0	0	0	1	5	2	5	3	6	1	0	3	5	6	2	4	3	3	4	3	2	2	1	2	5	2	6	4	5	5	4
Q8IKS3	Q8IKS3	3	3	3		PF14_0529	tr|Q8IKS3|Q8IKS3_PLAF7 AP-1 complex subunit gamma, putative OS=Plasmodium falciparum (isolate 3D7) OX=36329 GN=PF3D7_1455500 PE=4 SV=1	1	3	3	3	0	0	0	0	0	0	0	0	0	0	1	0	1	1	0	0	0	0	0	0	1	0	1	1	0	0	0	0	0	0	0	0	0	0	0	0	0	0
Q8IKS4	Q8IKS4	6	6	6		PF14_0528	tr|Q8IKS4|Q8IKS4_PLAF7 Hemolysin III OS=Plasmodium falciparum (isolate 3D7) OX=36329 GN=PF3D7_1455400 PE=4 SV=2	1	6	6	6	0	0	0	0	0	0	0	0	0	1	4	2	2	2	2	4	0	0	4	5	4	4	3	4	4	4	5	4	2	1	5	4	4	5	4	3	5	5
Q8IKU8	Q8IKU8	3	3	3		PF14_0503	tr|Q8IKU8|Q8IKU8_PLAF7 Uncharacterized protein OS=Plasmodium falciparum (isolate 3D7) OX=36329 GN=PF3D7_1452800 PE=4 SV=2	1	3	3	3	0	0	0	0	0	0	0	0	0	0	0	0	0	0	0	0	0	0	0	0	0	0	0	0	0	0	0	0	0	0	0	0	0	0	0	0	0	0
Q8IKU9	Q8IKU9	3	3	3		PF14_0502	tr|Q8IKU9|Q8IKU9_PLAF7 U1 snRNP-associated protein, putative OS=Plasmodium falciparum (isolate 3D7) OX=36329 GN=PF3D7_1452700 PE=3 SV=2	1	3	3	3	0	0	0	0	0	0	0	0	0	0	2	3	2	3	1	2	0	0	0	0	0	0	0	0	0	0	0	0	0	0	0	0	0	0	0	0	0	0
Q8IKV1	Q8IKV1	11	11	11		Bet1	tr|Q8IKV1|Q8IKV1_PLAF7 Syntaxin-6, putative OS=Plasmodium falciparum (isolate 3D7) OX=36329 GN=PF3D7_1452500 PE=4 SV=2	1	11	11	11	0	0	0	0	0	0	0	0	0	0	0	0	0	0	0	0	0	0	1	0	0	0	0	0	0	0	0	0	0	0	0	1	0	2	2	3	4	3
Q8IKV6	Q8IKV6	8	8	8		PfRON2	tr|Q8IKV6|Q8IKV6_PLAF7 Rhoptry neck protein 2 OS=Plasmodium falciparum (isolate 3D7) OX=36329 GN=PF3D7_1452000 PE=1 SV=1	1	8	8	8	0	0	0	0	0	0	0	0	0	0	3	3	4	4	2	3	0	1	4	3	1	2	2	2	2	0	3	2	0	0	1	0	1	0	1	0	0	0
Q8IKV8	Q8IKV8	45	45	45		PF14_0493	tr|Q8IKV8|Q8IKV8_PLAF7 Sortilin OS=Plasmodium falciparum (isolate 3D7) OX=36329 GN=PF3D7_1451800 PE=3 SV=1	1	45	45	45	0	0	0	0	0	0	0	0	1	10	18	19	19	20	20	22	10	10	16	24	18	21	23	22	22	22	22	25	13	8	20	17	13	14	17	19	20	20
Q8IKW5	Q8IKW5	10	10	10		PF14_0486	tr|Q8IKW5|Q8IKW5_PLAF7 Elongation factor 2 OS=Plasmodium falciparum (isolate 3D7) OX=36329 GN=PF3D7_1451100 PE=3 SV=1	1	10	10	10	0	0	0	0	0	0	0	0	0	3	8	9	9	7	4	5	1	1	4	4	5	2	3	2	0	1	2	0	0	0	0	0	0	0	0	0	0	0
Q8IKX3	Q8IKX3	3	3	3		PF14_0478	tr|Q8IKX3|Q8IKX3_PLAF7 NADPH--cytochrome P450 reductase, putative OS=Plasmodium falciparum (isolate 3D7) OX=36329 GN=PF3D7_1450300 PE=4 SV=1	1	3	3	3	0	0	0	0	0	0	0	0	0	1	1	1	2	2	2	1	1	0	2	2	2	2	1	2	1	1	2	1	1	0	2	1	2	2	1	2	1	1
Q8IKX4	Q8IKX4	7	7	7		PF14_0477	tr|Q8IKX4|Q8IKX4_PLAF7 Signal recognition particle 54 kDa protein OS=Plasmodium falciparum (isolate 3D7) OX=36329 GN=PF3D7_1450100 PE=3 SV=1	1	7	7	7	0	0	0	0	0	0	0	0	0	0	0	1	0	0	0	0	0	0	0	0	0	0	0	0	0	0	0	0	0	0	0	0	0	0	0	0	0	0
Q8IKY4	Q8IKY4	14	14	14		PF14_0467	tr|Q8IKY4|Q8IKY4_PLAF7 Gamete egress and sporozoite traversal protein, putative OS=Plasmodium falciparum (isolate 3D7) OX=36329 GN=PF3D7_1449000 PE=4 SV=1	1	14	14	14	0	0	0	0	0	0	0	1	0	0	1	1	1	0	1	1	0	0	0	0	0	0	0	0	0	0	0	0	0	0	0	0	0	0	0	0	0	0
Q8IKY7	Q8IKY7	19	19	19		PfVti1	tr|Q8IKY7|Q8IKY7_PLAF7 SNARE protein, putative OS=Plasmodium falciparum (isolate 3D7) OX=36329 GN=PF3D7_1448600 PE=4 SV=1	1	19	19	19	0	0	0	0	0	0	0	0	0	0	0	1	2	2	2	4	1	0	1	1	2	2	2	2	2	1	1	2	1	1	1	2	1	1	3	6	2	5
Q8IKY9	Q8IKY9	16	16	16		PF14_0462	tr|Q8IKY9|Q8IKY9_PLAF7 Ubiquitin-protein ligase, putative OS=Plasmodium falciparum (isolate 3D7) OX=36329 GN=PF3D7_1448400 PE=4 SV=1	1	16	16	16	0	0	0	0	0	0	0	0	2	3	6	7	11	7	9	10	3	2	9	10	12	9	11	10	10	9	7	8	0	0	5	3	1	2	2	2	2	1
Q8IKZ6	Q8IKZ6	37	37	37		PfMDR2	tr|Q8IKZ6|Q8IKZ6_PLAF7 Multidrug resistance protein 2 OS=Plasmodium falciparum (isolate 3D7) OX=36329 GN=PF3D7_1447900 PE=4 SV=1	1	37	37	37	0	1	0	0	0	0	0	0	1	7	13	17	18	19	20	18	9	8	16	19	18	17	24	19	24	22	21	22	14	12	21	21	20	22	26	22	23	26
Q8IKZ8	Q8IKZ8	13	13	13		PF14_0453	tr|Q8IKZ8|Q8IKZ8_PLAF7 Phospholipid/glycerol acyltransferase domain-containing protein OS=Plasmodium falciparum (isolate 3D7) OX=36329 GN=PF3D7_1447700 PE=4 SV=1	1	13	13	13	0	0	0	0	0	0	0	0	0	1	2	5	3	4	3	4	0	0	2	3	4	4	3	4	4	3	4	3	0	1	4	5	4	4	2	4	3	4
Q8IL02	Q8IL02	10	10	10		PF14_0448	tr|Q8IL02|Q8IL02_PLAF7 40S ribosomal protein S5 OS=Plasmodium falciparum (isolate 3D7) OX=36329 GN=PF3D7_1447000 PE=1 SV=1	1	10	10	10	0	0	0	0	0	0	0	0	0	5	7	7	7	9	9	6	5	4	4	7	5	3	7	6	4	5	4	6	4	3	1	3	1	2	2	1	2	1
Q8IL10	Q8IL10	3	3	3		PF14_0440	tr|Q8IL10|Q8IL10_PLAF7 Serpentine receptor OS=Plasmodium falciparum (isolate 3D7) OX=36329 GN=PF3D7_1446300 PE=4 SV=1	1	3	3	3	0	0	0	0	0	0	0	0	0	0	0	0	1	1	1	1	0	0	3	1	1	2	3	1	1	1	2	2	0	0	0	0	0	0	1	1	2	0
Q8IL11	Q8IL11	7	7	7		LAP	sp|Q8IL11|AMPL_PLAF7 Leucine aminopeptidase OS=Plasmodium falciparum (isolate 3D7) OX=36329 GN=LAP PE=1 SV=1	1	7	7	7	0	0	0	0	0	0	0	0	0	1	2	3	3	3	1	1	0	0	0	0	0	1	0	1	0	1	0	0	0	0	0	1	0	0	0	0	1	0
Q8IL13	Q8IL13	11	11	11		PF14_0437	tr|Q8IL13|Q8IL13_PLAF7 ATP-dependent RNA helicase DDX5, putative OS=Plasmodium falciparum (isolate 3D7) OX=36329 GN=PF3D7_1445900 PE=2 SV=2	1	11	11	11	0	0	0	0	0	0	0	0	0	4	9	9	8	9	8	8	2	3	5	4	5	2	3	2	3	2	2	1	1	0	1	1	1	1	0	1	1	0
Q8IL15	Q8IL15	5	5	5		PF14_0435	tr|Q8IL15|Q8IL15_PLAF7 SSD domain-containing protein OS=Plasmodium falciparum (isolate 3D7) OX=36329 GN=PF3D7_1445800 PE=4 SV=2	1	5	5	5	0	0	0	0	0	0	0	0	0	0	0	0	0	0	0	0	0	0	0	0	0	0	0	0	0	0	0	0	0	0	0	0	0	0	0	0	0	0
Q8IL16	Q8IL16	5	5	5		PF14_0434	tr|Q8IL16|Q8IL16_PLAF7 Btz domain-containing protein OS=Plasmodium falciparum (isolate 3D7) OX=36329 GN=PF3D7_1445700 PE=4 SV=1	1	5	5	5	0	0	0	0	0	0	0	0	0	1	3	4	3	4	2	0	1	0	0	1	0	0	0	0	0	0	0	0	0	0	0	0	0	0	0	0	0	0
Q8IL28	Q8IL28	16	16	16		PF14_0421	tr|Q8IL28|Q8IL28_PLAF7 1-acyl-sn-glycerol-3-phosphate acyltransferase, putative OS=Plasmodium falciparum (isolate 3D7) OX=36329 GN=PF3D7_1444300 PE=4 SV=2	1	16	16	16	0	0	0	0	0	0	0	3	0	2	7	5	6	7	6	8	4	4	9	11	10	10	9	8	8	9	9	9	6	5	8	7	6	8	7	7	8	8
Q8IL32	Q8IL32	9	9	9		PF14_0417	tr|Q8IL32|Q8IL32_PLAF7 Heat shock protein 90, putative OS=Plasmodium falciparum (isolate 3D7) OX=36329 GN=PF3D7_1443900 PE=1 SV=1	1	9	9	9	1	0	0	0	1	0	0	0	1	1	0	2	1	1	2	0	1	1	2	1	0	1	1	1	1	1	1	1	1	1	1	1	0	2	1	4	6	4
Q8IL42	Q8IL42	33	33	33		PF14_0407	tr|Q8IL42|Q8IL42_PLAF7 Protein transport protein SEC7, putative OS=Plasmodium falciparum (isolate 3D7) OX=36329 GN=PF3D7_1442900 PE=4 SV=1	1	33	33	33	0	0	0	0	0	0	0	0	0	0	8	21	25	23	19	23	2	2	10	9	6	1	1	0	0	0	0	0	0	0	0	0	0	0	0	0	0	0
Q8IL48	Q8IL48	4	4	4		PF14_0401	tr|Q8IL48|Q8IL48_PLAF7 tRNA import protein tRIP OS=Plasmodium falciparum (isolate 3D7) OX=36329 GN=PF3D7_1442300 PE=4 SV=1	1	4	4	4	0	0	0	0	0	0	0	0	0	0	0	1	1	0	0	0	0	0	0	0	0	1	0	0	0	0	0	0	0	0	0	0	0	0	0	0	0	0
Q8IL53	Q8IL53	7	7	7		PF14_0396	tr|Q8IL53|Q8IL53_PLAF7 Mitochondrial inner membrane protease ATP23, putative OS=Plasmodium falciparum (isolate 3D7) OX=36329 GN=PF3D7_1441700 PE=3 SV=1	1	7	7	7	0	0	0	0	0	0	0	0	0	0	0	0	0	1	0	1	0	0	0	0	0	1	0	0	1	2	1	0	1	0	1	0	0	1	1	1	1	1
Q8IL59	Q8IL59	5	5	5		PF14_0390	tr|Q8IL59|Q8IL59_PLAF7 KS1 protein OS=Plasmodium falciparum (isolate 3D7) OX=36329 GN=PF3D7_1441100 PE=4 SV=1	1	5	5	5	0	0	0	0	0	0	0	0	0	1	1	1	2	1	2	3	0	0	4	2	2	1	2	3	3	4	2	2	0	0	1	2	0	2	1	2	0	2
Q8IL65	Q8IL65	7	7	7		PF14_0384	tr|Q8IL65|Q8IL65_PLAF7 Allantoicase, putative OS=Plasmodium falciparum (isolate 3D7) OX=36329 GN=PF3D7_1440500 PE=3 SV=1	1	7	7	7	0	0	0	0	0	0	1	0	0	4	7	6	5	5	5	6	2	2	5	5	5	6	5	6	5	5	5	4	1	2	5	3	3	3	3	2	2	1
Q8IL71	Q8IL71	26	26	26		PF14_0377	tr|Q8IL71|Q8IL71_PLAF7 Vesicle-associated membrane protein, putative OS=Plasmodium falciparum (isolate 3D7) OX=36329 GN=PF3D7_1439800 PE=3 SV=1	1	26	26	26	0	0	0	0	0	0	1	0	0	2	6	5	5	5	4	5	1	0	4	4	5	4	4	5	5	4	5	3	2	1	5	0	3	2	5	5	6	6
Q8IL73	Q8IL73	11	11	11		PF14_0375	tr|Q8IL73|Q8IL73_PLAF7 Cytochrome c oxidase subunit ApiCOX26, putative OS=Plasmodium falciparum (isolate 3D7) OX=36329 GN=PF3D7_1439600 PE=4 SV=1	1	11	11	11	0	0	0	0	0	0	0	0	0	1	1	1	1	0	0	1	0	0	0	0	0	2	2	3	1	1	0	1	0	0	3	2	2	3	4	4	6	7
Q8IL75	Q8IL75	27	27	27		PF14_0373	tr|Q8IL75|Q8IL75_PLAF7 Cytochrome b-c1 complex subunit Rieske, putative OS=Plasmodium falciparum (isolate 3D7) OX=36329 GN=PF3D7_1439400 PE=3 SV=1	1	27	27	27	1	0	0	0	0	0	0	0	0	1	0	2	2	2	2	2	1	0	1	1	5	1	5	6	7	3	6	8	5	6	12	11	10	5	12	6	10	10
Q8IL76	Q8IL76	3	3	3		PF14_0372	tr|Q8IL76|Q8IL76_PLAF7 Sad1/UNC domain-containing protein, putative OS=Plasmodium falciparum (isolate 3D7) OX=36329 GN=PF3D7_1439300 PE=4 SV=2	1	3	3	3	0	0	0	0	0	0	0	0	0	0	0	0	1	2	2	0	0	0	1	0	0	0	0	1	0	0	0	0	0	0	0	1	1	1	0	0	0	0
Q8IL79	Q8IL79	5	5	5		PF14_0369	tr|Q8IL79|Q8IL79_PLAF7 Copper transport protein OS=Plasmodium falciparum (isolate 3D7) OX=36329 GN=PF3D7_1439000 PE=3 SV=1	1	5	5	5	0	0	0	0	0	0	0	0	0	0	0	1	1	2	1	2	0	0	3	2	2	2	1	3	2	2	3	2	1	1	2	2	2	2	2	3	2	1
Q8IL83	Q8IL83	3	3	3		PF14_0364	tr|Q8IL83|Q8IL83_PLAF7 Cleavage and polyadenylation specificity factor subunit 3, putative OS=Plasmodium falciparum (isolate 3D7) OX=36329 GN=PF3D7_1438500 PE=4 SV=1	1	3	3	3	0	0	0	0	0	0	0	0	0	0	1	2	2	2	1	2	0	0	1	0	0	0	0	0	0	0	0	0	0	0	0	0	0	0	0	0	0	0
Q8IL86	Q8IL86	34	34	34		PF14_0361	tr|Q8IL86|Q8IL86_PLAF7 Translocation protein SEC62 OS=Plasmodium falciparum (isolate 3D7) OX=36329 GN=PF3D7_1438100 PE=3 SV=2	1	34	34	34	0	0	0	0	0	0	0	0	1	1	2	4	2	8	6	9	9	6	13	14	16	12	15	15	13	17	12	16	8	10	12	11	13	12	13	17	13	13
Q8IL88	Q8IL88	12	12	12		PF14_0359	tr|Q8IL88|Q8IL88_PLAF7 HSP40, subfamily A OS=Plasmodium falciparum (isolate 3D7) OX=36329 GN=PF3D7_1437900 PE=4 SV=1	1	12	12	12	0	0	0	0	0	0	0	0	0	4	8	8	8	10	7	8	2	1	7	4	6	3	7	3	5	3	5	7	0	0	2	1	1	2	0	2	1	0
Q8IL89	Q8IL89	23	23	23		PF14_0357	tr|Q8IL89|Q8IL89_PLAF7 Succinyl-CoA ligase, putative OS=Plasmodium falciparum (isolate 3D7) OX=36329 GN=PF3D7_1437700 PE=4 SV=1	1	23	23	23	0	0	0	0	0	0	0	0	0	7	15	16	17	16	13	11	6	3	12	12	12	10	11	9	7	6	6	6	1	2	7	1	3	2	3	3	2	3
Q8IL91	Q8IL91	2	2	2		PF14_0355	tr|Q8IL91|Q8IL91_PLAF7 YrhK domain-containing protein OS=Plasmodium falciparum (isolate 3D7) OX=36329 GN=PF3D7_1437500 PE=4 SV=1	1	2	2	2	0	0	0	0	0	0	0	0	0	0	0	0	0	0	0	0	0	0	0	0	0	0	0	0	0	0	0	0	0	0	0	0	0	0	0	0	0	0
Q8IL95	Q8IL95	4	4	4		PF14_0351	tr|Q8IL95|Q8IL95_PLAF7 Rubredoxin-like domain-containing protein OS=Plasmodium falciparum (isolate 3D7) OX=36329 GN=PF3D7_1437100 PE=4 SV=2	1	4	4	4	0	0	0	0	0	0	0	0	0	0	0	0	0	0	0	0	0	0	0	0	0	0	0	0	0	0	0	0	0	0	0	0	0	0	0	0	0	0
Q8IL96	Q8IL96	25	25	25		PF14_0350	tr|Q8IL96|Q8IL96_PLAF7 N-acetyltransferase, GNAT family, putative OS=Plasmodium falciparum (isolate 3D7) OX=36329 GN=PF3D7_1437000 PE=4 SV=2	1	25	25	25	0	0	0	0	0	0	0	0	0	1	5	8	9	10	10	11	5	4	12	11	9	9	17	14	14	15	15	12	8	7	12	13	12	13	12	14	14	10
Q8ILA1	Q8ILA1	93	93	93		PF14_0344	tr|Q8ILA1|Q8ILA1_PLAF7 Translocon component PTEX150 OS=Plasmodium falciparum (isolate 3D7) OX=36329 GN=PF3D7_1436300 PE=1 SV=1	1	93	93	93	16	5	1	0	0	1	0	6	17	41	59	70	75	72	73	75	63	53	59	46	46	45	42	41	42	38	39	36	37	33	52	53	52	51	52	43	40	37
Q8ILA5	Q8ILA5	3	3	3		PF14_0340	tr|Q8ILA5|Q8ILA5_PLAF7 Ubiquinol-cytochrome c chaperone domain-containing protein OS=Plasmodium falciparum (isolate 3D7) OX=36329 GN=PF3D7_1435900 PE=4 SV=2	1	3	3	3	0	0	0	0	0	0	0	0	0	0	0	0	0	0	0	0	0	0	0	0	0	0	0	0	0	0	0	0	0	0	0	0	0	0	0	0	0	0
Q8ILA9	Q8ILA9	8	8	8		PF14_0336	tr|Q8ILA9|Q8ILA9_PLAF7 Clathrin light chain OS=Plasmodium falciparum (isolate 3D7) OX=36329 GN=PF3D7_1435500 PE=3 SV=1	1	8	8	8	0	0	0	0	0	0	0	0	0	0	1	1	1	1	3	3	3	3	7	6	6	6	6	3	1	1	2	0	0	0	0	0	1	0	0	0	0	0
Q8ILB0	Q8ILB0	10	10	10		PF14_0335	tr|Q8ILB0|Q8ILB0_PLAF7 ER membrane protein complex subunit 4 OS=Plasmodium falciparum (isolate 3D7) OX=36329 GN=PF3D7_1435400 PE=3 SV=1	1	10	10	10	0	0	0	0	0	0	0	0	0	1	2	2	3	2	2	2	2	3	4	3	4	4	5	4	7	6	7	5	5	5	8	8	7	7	7	5	6	7
Q8ILB4	Q8ILB4	6	6	6		PF14_0331	tr|Q8ILB4|Q8ILB4_PLAF7 Cytochrome c oxidase assembly protein COX15, putative OS=Plasmodium falciparum (isolate 3D7) OX=36329 GN=PF3D7_1435000 PE=3 SV=1	1	6	6	6	0	0	0	0	0	0	0	0	0	0	0	0	0	0	0	0	0	0	0	0	0	0	1	0	0	0	0	0	0	0	0	0	0	0	0	0	0	0
Q8ILB6	Q8ILB6	5	5	5		PF14_0329	tr|Q8ILB6|Q8ILB6_PLAF7 Mitochondrial acidic protein MAM33, putative OS=Plasmodium falciparum (isolate 3D7) OX=36329 GN=PF3D7_1434800 PE=4 SV=1	1	5	5	5	0	0	0	0	0	0	0	1	0	0	1	2	1	2	2	2	1	1	2	3	3	2	2	2	2	2	3	3	2	2	2	3	2	2	1	0	1	0
Q8ILB7	Q8ILB7	5	5	5		PF14_0328	tr|Q8ILB7|Q8ILB7_PLAF7 Mitochondrial import inner membrane translocase subunit TIM17, putative OS=Plasmodium falciparum (isolate 3D7) OX=36329 GN=PF3D7_1434700 PE=4 SV=1	1	5	5	5	0	0	0	0	0	0	0	2	0	0	1	0	0	0	0	0	0	0	0	0	0	0	0	0	0	0	0	0	0	0	0	0	0	0	0	0	0	0
Q8ILC1	Q8ILC1	25	25	25	STI1-like protein	PF14_0324	sp|Q8ILC1|HSOP_PLAF7 Hsp70-Hsp90 organising protein OS=Plasmodium falciparum (isolate 3D7) OX=36329 GN=HOP PE=1 SV=1	1	25	25	25	0	0	0	1	0	0	0	0	0	0	0	1	1	1	1	1	1	0	1	1	0	0	1	0	1	0	1	0	0	1	1	2	0	0	0	1	1	0
Q8ILC7	Q8ILC7	4	4	4		PF14_0317	tr|Q8ILC7|Q8ILC7_PLAF7 Signal peptidase complex subunit SPC1, putative OS=Plasmodium falciparum (isolate 3D7) OX=36329 GN=PF3D7_1433600 PE=3 SV=1	1	4	4	4	0	0	0	0	0	0	0	0	0	0	0	0	0	0	0	0	0	0	0	0	0	0	0	0	0	0	0	0	1	0	0	0	0	0	0	0	0	0
Q8ILC8	Q8ILC8	5	5	5	DNA topoisomerase 2	PF14_0316	tr|Q8ILC8|Q8ILC8_PLAF7 DNA topoisomerase 2 OS=Plasmodium falciparum (isolate 3D7) OX=36329 GN=PF3D7_1433500 PE=3 SV=1	1	5	5	5	0	0	0	0	0	0	0	0	0	0	3	4	3	2	2	1	0	0	1	1	1	2	1	1	1	0	1	1	0	0	0	0	0	0	0	0	0	0
Q8ILD4	Q8ILD4	27	27	27		PF14_0310	tr|Q8ILD4|Q8ILD4_PLAF7 HP12 protein homolog, putative OS=Plasmodium falciparum (isolate 3D7) OX=36329 GN=PF3D7_1432800 PE=4 SV=1	1	27	27	27	0	0	1	0	0	0	0	0	0	3	8	10	11	13	13	15	4	3	14	12	16	13	20	20	18	21	19	19	6	6	10	10	8	5	2	4	2	2
Q8ILE3	Q8ILE3	34	34	34		PF14_0301	tr|Q8ILE3|Q8ILE3_PLAF7 Voltage-dependent anion-selective channel protein, putative OS=Plasmodium falciparum (isolate 3D7) OX=36329 GN=PF3D7_1432100 PE=4 SV=1	1	34	34	34	0	0	0	0	0	0	0	0	0	8	12	14	12	14	13	12	5	3	12	17	17	18	17	17	17	22	21	24	13	15	23	22	24	26	26	28	26	24
Q8ILE8	Q8ILE8	3	3	3		PF14_0296	tr|Q8ILE8|Q8ILE8_PLAF7 60S ribosomal protein L14, putative OS=Plasmodium falciparum (isolate 3D7) OX=36329 GN=PF3D7_1431700 PE=1 SV=1	1	3	3	3	0	0	0	0	0	0	0	0	1	3	3	3	3	3	3	2	0	1	2	1	1	1	2	2	2	2	0	0	0	0	0	0	0	0	0	0	0	0
Q8ILE9	Q8ILE9	13	13	13		PF14_0295	tr|Q8ILE9|Q8ILE9_PLAF7 Succinate--CoA ligase [ADP-forming] subunit beta, mitochondrial OS=Plasmodium falciparum (isolate 3D7) OX=36329 GN=PF3D7_1431600 PE=3 SV=1	1	13	13	13	0	0	0	0	0	0	0	0	0	3	7	6	6	6	7	7	1	0	7	5	5	6	7	5	5	3	2	2	0	0	2	0	0	1	0	2	1	1
Q8ILF4	Q8ILF4	11	11	11		PF14_0290	tr|Q8ILF4|Q8ILF4_PLAF7 PhIL1 interacting protein PIP2 OS=Plasmodium falciparum (isolate 3D7) OX=36329 GN=PF3D7_1431100 PE=4 SV=1	1	11	11	11	0	0	0	0	0	0	0	0	0	2	6	8	8	9	9	8	5	3	7	9	8	6	7	8	8	6	5	4	3	2	1	2	1	1	0	0	0	0
Q8ILF6	Q8ILF6	4	4	4		PF14_0287	tr|Q8ILF6|Q8ILF6_PLAF7 PhIL1 interacting protein PIP3 OS=Plasmodium falciparum (isolate 3D7) OX=36329 GN=PF3D7_1430800 PE=4 SV=1	1	4	4	4	0	0	0	0	0	0	0	0	0	2	3	4	3	3	3	3	1	0	2	2	2	2	2	3	3	3	3	2	1	1	0	0	0	0	0	0	0	0
Q8ILG6	Q8ILG6	20	20	20		PF14_0277	tr|Q8ILG6|Q8ILG6_PLAF7 Coatomer subunit beta, putative OS=Plasmodium falciparum (isolate 3D7) OX=36329 GN=PF3D7_1429800 PE=4 SV=2	1	20	20	20	0	0	0	0	0	0	0	0	0	3	5	8	8	7	7	5	0	2	7	5	8	8	9	8	7	6	9	7	5	7	8	9	10	9	12	13	13	12
[truncated: 174 more rows]
[truncated: 415 more columns]
