# Supplementary material for: Deciphering Membrane Protein Complexes in Plasmodium falciparum Gametocytes via Integrative Structural Systems Biology
Source: Mol Cell Proteomics. 2026 Apr 9;25(5):101567. doi: 10.1016/j.mcpro.2026.101567 (PMC13200099; doi:10.1016/j.mcpro.2026.101567)
Supplement: Supplemental Material 3 [file mmc3.xlsx]

## Sheet: Legend
field	description
prediction	UniProtein names included in the prediction.
PlasmoDB	PlasmoDB IDs of the proteins in the prediction (NA for human proteins).
iptm	A scalar score in the range 0-1 indicating predicted interface TM-score (confidence in the predicted interfaces) for protein-protein interfaces in the structure.
ptm	A scalar score in the range 0-1 indicating the predicted TM-score for the full structure.
iptm_ptm	A scalar score that was used for ranking AlphaFold2-Multimer predictions: 0.8 ipTM + 0.2 pTM
af3_ranking_score	AlphaFold 3 scalar score in the range [-100, 1.5] that was used for ranking predictions: 0.8 × ipTM + 0.2 × pTM + 0.5 × disorder − 100 × has_clash.
type	Type of the crosslinks mapped to the model: "Homomeric-inter", "Heteromeric-inter", "Intralink".
Satisfied	Number of cross-links with Cα- Cα distance lower than 30 Å.
Unsatisfied	Total number of inter-chain cross-links for protein pair.
cluster	cluster ID for internal management during modeling, can be ignored.

## Sheet: (A) AlphaFold2
prediction	iptm	ptm	iptm_ptm	af3_ranking_score	cluster	type	Satisfied	Unsatisfied	plasmoDB
Q8I484_Q8ILZ1	0.907006		0.877994		11	Intralink	24	3	PF3D7_0501600-PF3D7_1410400
Q8I484_Q8ILZ1	0.907006		0.877994		11	Heteromeric-inter	5	0	PF3D7_0501600-PF3D7_1410400
Q8ILZ1_Q8I485	0.906339		0.877681		11	Intralink	28	1	PF3D7_1410400-PF3D7_0501500
Q8ILZ1_Q8I485	0.906339		0.877681		11	Heteromeric-inter	3	0	PF3D7_1410400-PF3D7_0501500
O77310_Q8I395	0.870358		0.866693		13	Intralink	3	1	PF3D7_0302500-PF3D7_0905400
O77310_Q8I395	0.870358		0.866693		13	Heteromeric-inter	0	1	PF3D7_0302500-PF3D7_0905400
Q8I3T1_Q8I5S6	0.782883		0.715969		9	Intralink	11	1	PF3D7_0517700-PF3D7_1212700
Q8I3T1_Q8I5S6	0.782883		0.715969		9	Heteromeric-inter	1	0	PF3D7_0517700-PF3D7_1212700
P68874_Q8I6T1	0.772487		0.72242		15	Heteromeric-inter	4	0	PF3D7_0209000-PF3D7_1346700
P68874_Q8I6T1	0.772487		0.72242		15	Intralink	92	12	PF3D7_0209000-PF3D7_1346700
Q8IB24_Q8IC01	0.76716		0.766687		19	Intralink	20	20	PF3D7_0818900-PF3D7_0708800
Q8IB24_Q8IC01	0.76716		0.766687		19	Heteromeric-inter	1	0	PF3D7_0818900-PF3D7_0708800
P60709_Q8IBN4	0.763889		0.716763		3	Heteromeric-inter	0	1	NA-PF3D7_0721700
P60709_Q8IBN4	0.763889		0.716763		3	Intralink	3	1	NA-PF3D7_0721700
Q8IC05_Q8I0V4	0.748509		0.754538		7	Intralink	72	49	PF3D7_0708400-PF3D7_1222300
Q8IBC3_Q8IJP8	0.706421		0.702811		14	Heteromeric-inter	5	4	PF3D7_0829200-PF3D7_1014700
Q8IBC3_Q8IJP8	0.706421		0.702811		14	Intralink	4	0	PF3D7_0829200-PF3D7_1014700
P07384_Q8IJ76	0.704882		0.698764		2	Heteromeric-inter	0	3	NA-PF3D7_1033200
P07384_Q8IJ76	0.704882		0.698764		2	Intralink	5	7	NA-PF3D7_1033200
Q8IC05_Q8I0V4_Q8IJM9	0.692264		0.704598		7	Intralink	74	50	PF3D7_0708400-PF3D7_1222300-PF3D7_1016900
P07384_Q8IJ76_P04632	0.691774		0.693437		2	Heteromeric-inter	2	3	NA-PF3D7_1033200-NA
P07384_Q8IJ76_P04632	0.691774		0.693437		2	Intralink	5	7	NA-PF3D7_1033200-NA
O77388_Q8I328	0.678147		0.680549		21	Heteromeric-inter	0	1	PF3D7_0316700-PF3D7_0912400
O77388_Q8I328	0.678147		0.680549		21	Intralink	3	0	PF3D7_0316700-PF3D7_0912400
Q8IC05_Q8IEU2_Q8I0V4	0.676671		0.68864		7	Heteromeric-inter	0	3	PF3D7_0708400-PF3D7_1302100-PF3D7_1222300
Q8IC05_Q8IEU2_Q8I0V4	0.676671		0.68864		7	Intralink	90	49	PF3D7_0708400-PF3D7_1302100-PF3D7_1222300
Q8IC05_Q8I0V4_Q6ZMA7	0.664862		0.67869		7	Intralink	79	50	PF3D7_0708400-PF3D7_1222300-PF3D7_0406200
Q8IC05_Q8IEU2_Q8I0V4_Q8IJM9	0.638535		0.6537		7	Heteromeric-inter	0	4	PF3D7_0708400-PF3D7_1302100-PF3D7_1222300-PF3D7_1016900
Q8IC05_Q8IEU2_Q8I0V4_Q8IJM9	0.638535		0.6537		7	Intralink	90	52	PF3D7_0708400-PF3D7_1302100-PF3D7_1222300-PF3D7_1016900
Q8IBC3_O77376	0.632095		0.620178		14	Intralink	2	0	PF3D7_0829200-PF3D7_0318100
Q8IC05_Q8I0V4_Q8IJM9_Q8I2W2	0.626858		0.638606		7	Heteromeric-inter	0	1	PF3D7_0708400-PF3D7_1222300-PF3D7_1016900-PF3D7_0919100
Q8IC05_Q8I0V4_Q8IJM9_Q8I2W2	0.626858		0.638606		7	Intralink	82	51	PF3D7_0708400-PF3D7_1222300-PF3D7_1016900-PF3D7_0919100
Q8IC05_Q8I0V4_Q8IJM9_Q6ZMA7	0.626276		0.643286		7	Intralink	79	53	PF3D7_0708400-PF3D7_1222300-PF3D7_1016900-PF3D7_0406200
Q8IC05_Q8I0V4_Q8IJM9_Q6ZMA7	0.626276		0.643286		7	Heteromeric-inter	0	2	PF3D7_0708400-PF3D7_1222300-PF3D7_1016900-PF3D7_0406200
Q8IC05_Q8IEU2_Q8I0V4_Q6ZMA7	0.617705		0.634566		7	Intralink	96	51	PF3D7_0708400-PF3D7_1302100-PF3D7_1222300-PF3D7_0406200
Q8IC05_Q8IEU2_Q8I0V4_Q6ZMA7	0.617705		0.634566		7	Heteromeric-inter	0	3	PF3D7_0708400-PF3D7_1302100-PF3D7_1222300-PF3D7_0406200
Q8I2W2_Q8ILV6	0.605759		0.60711		7	Intralink	5	6	PF3D7_0919100-PF3D7_1413900
Q8I2W2_Q8ILV6	0.605759		0.60711		7	Heteromeric-inter	1	0	PF3D7_0919100-PF3D7_1413900
Q8IC05_Q8I0V4_Q8I2W2	0.58743		0.605154		7	Intralink	79	51	PF3D7_0708400-PF3D7_1222300-PF3D7_0919100
Q8IC05_Q8I0V4_Q8ILV6	0.583901		0.601721		7	Intralink	74	49	PF3D7_0708400-PF3D7_1222300-PF3D7_1413900
Q8IC05_Q8IEU2_Q8I0V4_Q8IJM9_Q6ZMA7	0.577873		0.596872		7	Heteromeric-inter	0	6	PF3D7_0708400-PF3D7_1302100-PF3D7_1222300-PF3D7_1016900-PF3D7_0406200
Q8IC05_Q8IEU2_Q8I0V4_Q8IJM9_Q6ZMA7	0.577873		0.596872		7	Intralink	97	53	PF3D7_0708400-PF3D7_1302100-PF3D7_1222300-PF3D7_1016900-PF3D7_0406200
Q8IL86_C0H4W6_Q8IDN6	0.577149		0.585609		10	Intralink	3	1	PF3D7_1438100-PF3D7_0821800-PF3D7_1346100
Q8IL86_C0H4W6_Q8IDN6	0.577149		0.585609		10	Heteromeric-inter	4	3	PF3D7_1438100-PF3D7_0821800-PF3D7_1346100
C0H4W6_Q8IDN6	0.563478		0.580558		10	Intralink	1	2	PF3D7_0821800-PF3D7_1346100
C0H4W6_Q8IDN6	0.563478		0.580558		10	Heteromeric-inter	1	2	PF3D7_0821800-PF3D7_1346100
Q8IJM9_Q8I2W2_Q8ILV6	0.560751		0.568507		7	Intralink	6	8	PF3D7_1016900-PF3D7_0919100-PF3D7_1413900
Q8IJM9_Q8I2W2_Q8ILV6	0.560751		0.568507		7	Heteromeric-inter	1	1	PF3D7_1016900-PF3D7_0919100-PF3D7_1413900
Q8IC05_Q8I0V4_Q8IJM9_Q6ZMA7_Q8I2W2	0.557507		0.573881		7	Intralink	86	55	PF3D7_0708400-PF3D7_1222300-PF3D7_1016900-PF3D7_0406200-PF3D7_0919100
Q8IC05_Q8I0V4_Q8IJM9_Q6ZMA7_Q8I2W2	0.557507		0.573881		7	Heteromeric-inter	0	3	PF3D7_0708400-PF3D7_1222300-PF3D7_1016900-PF3D7_0406200-PF3D7_0919100
Q8IC05_Q8I0V4_Q8IJM9_Q8ILV6	0.554393		0.573881		7	Intralink	75	51	PF3D7_0708400-PF3D7_1222300-PF3D7_1016900-PF3D7_1413900
Q8IBC3_Q8IJP8_O77376	0.55		0.55797		14	Heteromeric-inter	5	5	PF3D7_0829200-PF3D7_1014700-PF3D7_0318100
Q8IBC3_Q8IJP8_O77376	0.55		0.55797		14	Intralink	4	0	PF3D7_0829200-PF3D7_1014700-PF3D7_0318100
Q8IC05_Q8I0V4_Q6ZMA7_Q8ILV6	0.548805		0.568307		7	Intralink	81	50	PF3D7_0708400-PF3D7_1222300-PF3D7_0406200-PF3D7_1413900
Q8IC05_Q8I0V4_Q6ZMA7_Q8I2W2	0.541736		0.561962		7	Intralink	85	53	PF3D7_0708400-PF3D7_1222300-PF3D7_0406200-PF3D7_0919100
Q8IC05_Q8IEU2_Q8I0V4_Q8I2W2	0.540581		0.560819		7	Intralink	93	55	PF3D7_0708400-PF3D7_1302100-PF3D7_1222300-PF3D7_0919100
Q8IC05_Q8IEU2_Q8I0V4_Q8I2W2	0.540581		0.560819		7	Heteromeric-inter	0	3	PF3D7_0708400-PF3D7_1302100-PF3D7_1222300-PF3D7_0919100
Q8IC05_Q8IEU2_Q8I0V4_Q8ILV6	0.537571		0.556892		7	Intralink	90	51	PF3D7_0708400-PF3D7_1302100-PF3D7_1222300-PF3D7_1413900
Q8IC05_Q8IEU2_Q8I0V4_Q8ILV6	0.537571		0.556892		7	Heteromeric-inter	0	3	PF3D7_0708400-PF3D7_1302100-PF3D7_1222300-PF3D7_1413900
Q8IC05_Q8IEU2_Q8I0V4_Q8IJM9_Q8ILV6	0.533105		0.551976		7	Heteromeric-inter	0	4	PF3D7_0708400-PF3D7_1302100-PF3D7_1222300-PF3D7_1016900-PF3D7_1413900
Q8IC05_Q8IEU2_Q8I0V4_Q8IJM9_Q8ILV6	0.533105		0.551976		7	Intralink	91	53	PF3D7_0708400-PF3D7_1302100-PF3D7_1222300-PF3D7_1016900-PF3D7_1413900
Q8IC05_Q8IEU2_Q8I0V4_Q8IJM9_Q8I2W2	0.522867		0.542582		7	Heteromeric-inter	0	5	PF3D7_0708400-PF3D7_1302100-PF3D7_1222300-PF3D7_1016900-PF3D7_0919100
Q8IC05_Q8IEU2_Q8I0V4_Q8IJM9_Q8I2W2	0.522867		0.542582		7	Intralink	96	55	PF3D7_0708400-PF3D7_1302100-PF3D7_1222300-PF3D7_1016900-PF3D7_0919100
Q8IC05_Q8I0V4_Q8IJM9_Q6ZMA7_Q8ILV6	0.520066		0.540748		7	Intralink	82	52	PF3D7_0708400-PF3D7_1222300-PF3D7_1016900-PF3D7_0406200-PF3D7_1413900
Q8IC05_Q8I0V4_Q8IJM9_Q6ZMA7_Q8ILV6	0.520066		0.540748		7	Heteromeric-inter	0	2	PF3D7_0708400-PF3D7_1222300-PF3D7_1016900-PF3D7_0406200-PF3D7_1413900
C0H4W6_Q8IDN6_Q8I665	0.509184		0.522349		10	Intralink	2	2	PF3D7_0821800-PF3D7_1346100-PF3D7_0204200
C0H4W6_Q8IDN6_Q8I665	0.509184		0.522349		10	Heteromeric-inter	3	3	PF3D7_0821800-PF3D7_1346100-PF3D7_0204200
Q8IC05_Q8IEU2_Q8I0V4_Q6ZMA7_Q8I2W2	0.506662		0.526931		7	Intralink	99	57	PF3D7_0708400-PF3D7_1302100-PF3D7_1222300-PF3D7_0406200-PF3D7_0919100
Q8IC05_Q8IEU2_Q8I0V4_Q6ZMA7_Q8I2W2	0.506662		0.526931		7	Heteromeric-inter	0	3	PF3D7_0708400-PF3D7_1302100-PF3D7_1222300-PF3D7_0406200-PF3D7_0919100
Q8IC05_Q8IEU2_Q8I0V4_Q6ZMA7_Q8ILV6	0.504204		0.525298		7	Heteromeric-inter	0	3	PF3D7_0708400-PF3D7_1302100-PF3D7_1222300-PF3D7_0406200-PF3D7_1413900
Q8IC05_Q8IEU2_Q8I0V4_Q6ZMA7_Q8ILV6	0.504204		0.525298		7	Intralink	95	54	PF3D7_0708400-PF3D7_1302100-PF3D7_1222300-PF3D7_0406200-PF3D7_1413900
Q8IJP8_O77376	0.502816		0.50707		14	Intralink	2	0	PF3D7_1014700-PF3D7_0318100
Q8IJP8_O77376	0.502816		0.50707		14	Heteromeric-inter	0	1	PF3D7_1014700-PF3D7_0318100
A0A143ZZK9_Q8IB24_Q8IC01	0.497865		0.509498		19	Intralink	31	20	PF3D7_1211900-PF3D7_0818900-PF3D7_0708800
A0A143ZZK9_Q8IB24_Q8IC01	0.497865		0.509498		19	Heteromeric-inter	1	1	PF3D7_1211900-PF3D7_0818900-PF3D7_0708800
Q8IC05_Q8IEU2_Q8I0V4_Q8IJM9_Q6ZMA7_Q8I2W2	0.494663		0.514055		7	Heteromeric-inter	0	7	PF3D7_0708400-PF3D7_1302100-PF3D7_1222300-PF3D7_1016900-PF3D7_0406200-PF3D7_0919100
Q8IC05_Q8IEU2_Q8I0V4_Q8IJM9_Q6ZMA7_Q8I2W2	0.494663		0.514055		7	Intralink	103	56	PF3D7_0708400-PF3D7_1302100-PF3D7_1222300-PF3D7_1016900-PF3D7_0406200-PF3D7_0919100
Q8IC05_Q8IEU2_Q8I0V4_Q8IJM9_Q6ZMA7_Q8ILV6	0.485006		0.506449		7	Heteromeric-inter	0	6	PF3D7_0708400-PF3D7_1302100-PF3D7_1222300-PF3D7_1016900-PF3D7_0406200-PF3D7_1413900
Q8IC05_Q8IEU2_Q8I0V4_Q8IJM9_Q6ZMA7_Q8ILV6	0.485006		0.506449		7	Intralink	97	55	PF3D7_0708400-PF3D7_1302100-PF3D7_1222300-PF3D7_1016900-PF3D7_0406200-PF3D7_1413900
Q8IC05_Q6ZMA7	0.484538		0.524435		7	Intralink	63	26	PF3D7_0708400-PF3D7_0406200
Q8IC05_Q8I0V4_Q8I2W2_Q8ILV6	0.483159		0.50455		7	Heteromeric-inter	0	1	PF3D7_0708400-PF3D7_1222300-PF3D7_0919100-PF3D7_1413900
Q8IC05_Q8I0V4_Q8I2W2_Q8ILV6	0.483159		0.50455		7	Intralink	80	52	PF3D7_0708400-PF3D7_1222300-PF3D7_0919100-PF3D7_1413900
Q8IJM9_Q8I2W2	0.479085		0.493139		7	Intralink	5	7	PF3D7_1016900-PF3D7_0919100
Q8IJM9_Q8I2W2	0.479085		0.493139		7	Heteromeric-inter	0	1	PF3D7_1016900-PF3D7_0919100
Q6ZMA7_Q8I2W2_Q8ILV6	0.474057		0.487784		7	Heteromeric-inter	1	0	PF3D7_0406200-PF3D7_0919100-PF3D7_1413900
Q6ZMA7_Q8I2W2_Q8ILV6	0.474057		0.487784		7	Intralink	12	7	PF3D7_0406200-PF3D7_0919100-PF3D7_1413900
O97238_A0A144A1C7	0.46683		0.458286		22	Heteromeric-inter	2	0	PF3D7_0305300-PF3D7_1233400
O97238_A0A144A1C7	0.46683		0.458286		22	Intralink	1	0	PF3D7_0305300-PF3D7_1233400
Q8I484_Q8ILZ1_Q8I485	0.464342		0.484828		11	Heteromeric-inter	5	3	PF3D7_0501600-PF3D7_1410400-PF3D7_0501500
Q8I484_Q8ILZ1_Q8I485	0.464342		0.484828		11	Intralink	33	1	PF3D7_0501600-PF3D7_1410400-PF3D7_0501500
Q8IC05_Q8I0V4_Q8IJM9_Q8I2W2_Q8ILV6	0.463868		0.485818		7	Heteromeric-inter	1	1	PF3D7_0708400-PF3D7_1222300-PF3D7_1016900-PF3D7_0919100-PF3D7_1413900
Q8IC05_Q8I0V4_Q8IJM9_Q8I2W2_Q8ILV6	0.463868		0.485818		7	Intralink	83	52	PF3D7_0708400-PF3D7_1222300-PF3D7_1016900-PF3D7_0919100-PF3D7_1413900
Q8IC05_Q8I0V4_Q6ZMA7_Q8I2W2_Q8ILV6	0.456351		0.477995		7	Intralink	85	55	PF3D7_0708400-PF3D7_1222300-PF3D7_0406200-PF3D7_0919100-PF3D7_1413900
Q8IC05_Q8I0V4_Q6ZMA7_Q8I2W2_Q8ILV6	0.456351		0.477995		7	Heteromeric-inter	1	0	PF3D7_0708400-PF3D7_1222300-PF3D7_0406200-PF3D7_0919100-PF3D7_1413900
Q8IC05_Q8IEU2_Q8I0V4_Q8I2W2_Q8ILV6	0.447261		0.469258		7	Intralink	99	51	PF3D7_0708400-PF3D7_1302100-PF3D7_1222300-PF3D7_0919100-PF3D7_1413900
Q8IC05_Q8IEU2_Q8I0V4_Q8I2W2_Q8ILV6	0.447261		0.469258		7	Heteromeric-inter	1	3	PF3D7_0708400-PF3D7_1302100-PF3D7_1222300-PF3D7_0919100-PF3D7_1413900
Q8IC05_Q8I0V4_Q8IJM9_Q6ZMA7_Q8I2W2_Q8ILV6	0.446986		0.469025		7	Heteromeric-inter	0	4	PF3D7_0708400-PF3D7_1222300-PF3D7_1016900-PF3D7_0406200-PF3D7_0919100-PF3D7_1413900
Q8IC05_Q8I0V4_Q8IJM9_Q6ZMA7_Q8I2W2_Q8ILV6	0.446986		0.469025		7	Intralink	88	55	PF3D7_0708400-PF3D7_1222300-PF3D7_1016900-PF3D7_0406200-PF3D7_0919100-PF3D7_1413900
C0H4Y6_Q8IHZ2	0.445207		0.439681		8	Intralink	13	2	PF3D7_0827900-PF3D7_1137300
C0H4Y6_Q8IHZ2	0.445207		0.439681		8	Heteromeric-inter	0	12	PF3D7_0827900-PF3D7_1137300
Q8IC05_Q8IEU2_Q8I0V4_Q6ZMA7_Q8I2W2_Q8ILV6	0.438058		0.459387		7	Intralink	100	58	PF3D7_0708400-PF3D7_1302100-PF3D7_1222300-PF3D7_0406200-PF3D7_0919100-PF3D7_1413900
Q8IC05_Q8IEU2_Q8I0V4_Q6ZMA7_Q8I2W2_Q8ILV6	0.438058		0.459387		7	Heteromeric-inter	0	4	PF3D7_0708400-PF3D7_1302100-PF3D7_1222300-PF3D7_0406200-PF3D7_0919100-PF3D7_1413900
Q8IL86_C0H4W6_Q8IDN6_Q8I665	0.437644		0.449177		10	Intralink	4	1	PF3D7_1438100-PF3D7_0821800-PF3D7_1346100-PF3D7_0204200
Q8IL86_C0H4W6_Q8IDN6_Q8I665	0.437644		0.449177		10	Heteromeric-inter	4	6	PF3D7_1438100-PF3D7_0821800-PF3D7_1346100-PF3D7_0204200
Q8IC05_Q8IEU2_Q8I0V4_Q8IJM9_Q8I2W2_Q8ILV6	0.436303		0.458065		7	Heteromeric-inter	1	5	PF3D7_0708400-PF3D7_1302100-PF3D7_1222300-PF3D7_1016900-PF3D7_0919100-PF3D7_1413900
Q8IC05_Q8IEU2_Q8I0V4_Q8IJM9_Q8I2W2_Q8ILV6	0.436303		0.458065		7	Intralink	96	57	PF3D7_0708400-PF3D7_1302100-PF3D7_1222300-PF3D7_1016900-PF3D7_0919100-PF3D7_1413900
Q8IJM9_Q6ZMA7_Q8I2W2_Q8ILV6	0.435014		0.450127		7	Heteromeric-inter	1	3	PF3D7_1016900-PF3D7_0406200-PF3D7_0919100-PF3D7_1413900
Q8IJM9_Q6ZMA7_Q8I2W2_Q8ILV6	0.435014		0.450127		7	Intralink	12	10	PF3D7_1016900-PF3D7_0406200-PF3D7_0919100-PF3D7_1413900
Q8ILF4_Q8ILF6	0.434687		0.419736		20	Heteromeric-inter	1	0	PF3D7_1431100-PF3D7_1430800
P07384_Q8IJ76_P04632_C0H4N5:1-1000	0.431617		0.442503		2	Heteromeric-inter	2	5	NA-PF3D7_1033200-NA-NA
P07384_Q8IJ76_P04632_C0H4N5:1-1000	0.431617		0.442503		2	Intralink	5	7	NA-PF3D7_1033200-NA-NA
Q8IEU2_Q8I2W2_Q8ILV6	0.431157		0.449352		7	Heteromeric-inter	1	0	PF3D7_1302100-PF3D7_0919100-PF3D7_1413900
Q8IEU2_Q8I2W2_Q8ILV6	0.431157		0.449352		7	Intralink	22	7	PF3D7_1302100-PF3D7_0919100-PF3D7_1413900
Q8IC05_Q8IEU2_Q8I0V4_Q8IJM9_Q6ZMA7_Q8I2W2_Q8ILV6	0.42385		0.445044		7	Heteromeric-inter	0	8	PF3D7_0708400-PF3D7_1302100-PF3D7_1222300-PF3D7_1016900-PF3D7_0406200-PF3D7_0919100-PF3D7_1413900
Q8IC05_Q8IEU2_Q8I0V4_Q8IJM9_Q6ZMA7_Q8I2W2_Q8ILV6	0.42385		0.445044		7	Intralink	102	59	PF3D7_0708400-PF3D7_1302100-PF3D7_1222300-PF3D7_1016900-PF3D7_0406200-PF3D7_0919100-PF3D7_1413900
Q8IEU2_Q8IJM9_Q8I2W2_Q8ILV6	0.421182		0.437044		7	Heteromeric-inter	1	2	PF3D7_1302100-PF3D7_1016900-PF3D7_0919100-PF3D7_1413900
Q8IEU2_Q8IJM9_Q8I2W2_Q8ILV6	0.421182		0.437044		7	Intralink	23	9	PF3D7_1302100-PF3D7_1016900-PF3D7_0919100-PF3D7_1413900
Q8IJM9_Q6ZMA7_Q8I2W2	0.403831		0.418213		7	Heteromeric-inter	2	1	PF3D7_1016900-PF3D7_0406200-PF3D7_0919100
Q8IJM9_Q6ZMA7_Q8I2W2	0.403831		0.418213		7	Intralink	17	3	PF3D7_1016900-PF3D7_0406200-PF3D7_0919100
Q8IEU2_Q6ZMA7_Q8I2W2_Q8ILV6	0.394265		0.412306		7	Intralink	28	9	PF3D7_1302100-PF3D7_0406200-PF3D7_0919100-PF3D7_1413900
Q8IEU2_Q6ZMA7_Q8I2W2_Q8ILV6	0.394265		0.412306		7	Heteromeric-inter	1	0	PF3D7_1302100-PF3D7_0406200-PF3D7_0919100-PF3D7_1413900
Q8IL86_Q8IDN6	0.371928		0.405386		10	Intralink	2	0	PF3D7_1438100-PF3D7_1346100
Q8IL86_Q8IDN6	0.371928		0.405386		10	Heteromeric-inter	2	0	PF3D7_1438100-PF3D7_1346100
Q8IEU2_Q8IJM9_Q6ZMA7_Q8I2W2_Q8ILV6	0.351697		0.371458		7	Heteromeric-inter	1	4	PF3D7_1302100-PF3D7_1016900-PF3D7_0406200-PF3D7_0919100-PF3D7_1413900
Q8IEU2_Q8IJM9_Q6ZMA7_Q8I2W2_Q8ILV6	0.351697		0.371458		7	Intralink	31	9	PF3D7_1302100-PF3D7_1016900-PF3D7_0406200-PF3D7_0919100-PF3D7_1413900
Q8IC05_Q8IJM9	0.351277		0.42726		7	Intralink	57	27	PF3D7_0708400-PF3D7_1016900
Q8IL86_C0H4W6	0.350181		0.365042		10	Heteromeric-inter	1	1	PF3D7_1438100-PF3D7_0821800
Q8IL86_C0H4W6	0.350181		0.365042		10	Intralink	1	2	PF3D7_1438100-PF3D7_0821800
Q8IHZ2_Q8IIR7	0.343821		0.363094		8	Intralink	10	1	PF3D7_1137300-PF3D7_1108600
Q8IC05_Q8IJM9_Q8I2W2_Q8ILV6	0.329999		0.354943		7	Intralink	62	33	PF3D7_0708400-PF3D7_1016900-PF3D7_0919100-PF3D7_1413900
Q8IC05_Q8IJM9_Q8I2W2_Q8ILV6	0.329999		0.354943		7	Heteromeric-inter	1	1	PF3D7_0708400-PF3D7_1016900-PF3D7_0919100-PF3D7_1413900
P11171_Q8IIX5	0.329599		0.327263		0	Intralink	13	5	NA-PF3D7_1102500
Q8IIC8_A0A5K1K8Q9	0.32908		0.361106		17	Heteromeric-inter	1	1	PF3D7_1123500-PF3D7_1320000
Q8IIC8_A0A5K1K8Q9	0.32908		0.361106		17	Intralink	6	0	PF3D7_1123500-PF3D7_1320000
Q8IEU2_Q8I2W2	0.327472		0.361014		7	Intralink	21	6	PF3D7_1302100-PF3D7_0919100
Q8IL86_Q8IDN6_Q8I665	0.317402		0.348206		10	Intralink	3	0	PF3D7_1438100-PF3D7_1346100-PF3D7_0204200
Q8IL86_Q8IDN6_Q8I665	0.317402		0.348206		10	Heteromeric-inter	2	1	PF3D7_1438100-PF3D7_1346100-PF3D7_0204200
A0A143ZZK9_Q8IB24	0.314865		0.369291		19	Heteromeric-inter	0	1	PF3D7_1211900-PF3D7_0818900
A0A143ZZK9_Q8IB24	0.314865		0.369291		19	Intralink	28	20	PF3D7_1211900-PF3D7_0818900
Q8IC05_Q8I2W2_Q8ILV6	0.309433		0.340183		7	Intralink	60	32	PF3D7_0708400-PF3D7_0919100-PF3D7_1413900
Q8IC05_Q8I2W2_Q8ILV6	0.309433		0.340183		7	Heteromeric-inter	1	0	PF3D7_0708400-PF3D7_0919100-PF3D7_1413900
Q8IC05_Q8IEU2_Q8IJM9_Q8I2W2_Q8ILV6	0.305329		0.328469		7	Heteromeric-inter	1	4	PF3D7_0708400-PF3D7_1302100-PF3D7_1016900-PF3D7_0919100-PF3D7_1413900
Q8IC05_Q8IEU2_Q8IJM9_Q8I2W2_Q8ILV6	0.305329		0.328469		7	Intralink	78	35	PF3D7_0708400-PF3D7_1302100-PF3D7_1016900-PF3D7_0919100-PF3D7_1413900
Q8IEU2_Q8I0V4_Q8I2W2_Q8ILV6	0.301466		0.324039		7	Heteromeric-inter	1	1	PF3D7_1302100-PF3D7_1222300-PF3D7_0919100-PF3D7_1413900
Q8IEU2_Q8I0V4_Q8I2W2_Q8ILV6	0.301466		0.324039		7	Intralink	41	28	PF3D7_1302100-PF3D7_1222300-PF3D7_0919100-PF3D7_1413900
Q8IC05_Q8IEU2_Q8I2W2_Q8ILV6	0.29752		0.3235		7	Intralink	78	32	PF3D7_0708400-PF3D7_1302100-PF3D7_0919100-PF3D7_1413900
Q8IC05_Q8IEU2_Q8I2W2_Q8ILV6	0.29752		0.3235		7	Heteromeric-inter	1	2	PF3D7_0708400-PF3D7_1302100-PF3D7_0919100-PF3D7_1413900
Q8I0V4_Q8IJM9_Q8I2W2_Q8ILV6	0.29748		0.324854		7	Intralink	27	27	PF3D7_1222300-PF3D7_1016900-PF3D7_0919100-PF3D7_1413900
Q8I0V4_Q8IJM9_Q8I2W2_Q8ILV6	0.29748		0.324854		7	Heteromeric-inter	1	1	PF3D7_1222300-PF3D7_1016900-PF3D7_0919100-PF3D7_1413900
Q8IEU2_Q8I0V4_Q8IJM9_Q8I2W2_Q8ILV6	0.293027		0.313984		7	Intralink	42	30	PF3D7_1302100-PF3D7_1222300-PF3D7_1016900-PF3D7_0919100-PF3D7_1413900
Q8IEU2_Q8I0V4_Q8IJM9_Q8I2W2_Q8ILV6	0.293027		0.313984		7	Heteromeric-inter	0	4	PF3D7_1302100-PF3D7_1222300-PF3D7_1016900-PF3D7_0919100-PF3D7_1413900
Q8IEU2_Q8I0V4_Q6ZMA7_Q8I2W2_Q8ILV6	0.292613		0.313872		7	Heteromeric-inter	1	1	PF3D7_1302100-PF3D7_1222300-PF3D7_0406200-PF3D7_0919100-PF3D7_1413900
Q8IEU2_Q8I0V4_Q6ZMA7_Q8I2W2_Q8ILV6	0.292613		0.313872		7	Intralink	47	30	PF3D7_1302100-PF3D7_1222300-PF3D7_0406200-PF3D7_0919100-PF3D7_1413900
Q8I0V4_Q6ZMA7_Q8I2W2_Q8ILV6	0.292499		0.319005		7	Intralink	31	28	PF3D7_1222300-PF3D7_0406200-PF3D7_0919100-PF3D7_1413900
Q8I0V4_Q6ZMA7_Q8I2W2_Q8ILV6	0.292499		0.319005		7	Heteromeric-inter	1	0	PF3D7_1222300-PF3D7_0406200-PF3D7_0919100-PF3D7_1413900
Q8IC05_Q8IJM9_Q6ZMA7_Q8I2W2_Q8ILV6	0.290612		0.315829		7	Heteromeric-inter	1	3	PF3D7_0708400-PF3D7_1016900-PF3D7_0406200-PF3D7_0919100-PF3D7_1413900
Q8IC05_Q8IJM9_Q6ZMA7_Q8I2W2_Q8ILV6	0.290612		0.315829		7	Intralink	66	37	PF3D7_0708400-PF3D7_1016900-PF3D7_0406200-PF3D7_0919100-PF3D7_1413900
Q8IC05_Q8IEU2_Q6ZMA7_Q8I2W2_Q8ILV6	0.290212		0.314068		7	Heteromeric-inter	1	2	PF3D7_0708400-PF3D7_1302100-PF3D7_0406200-PF3D7_0919100-PF3D7_1413900
Q8IC05_Q8IEU2_Q6ZMA7_Q8I2W2_Q8ILV6	0.290212		0.314068		7	Intralink	82	36	PF3D7_0708400-PF3D7_1302100-PF3D7_0406200-PF3D7_0919100-PF3D7_1413900
Q8IC05_Q8IEU2_Q6ZMA7	0.289386		0.350122		7	Intralink	78	29	PF3D7_0708400-PF3D7_1302100-PF3D7_0406200
Q8IC05_Q8IEU2_Q6ZMA7	0.289386		0.350122		7	Heteromeric-inter	0	2	PF3D7_0708400-PF3D7_1302100-PF3D7_0406200
P02549_Q8IIX5	0.289224		0.291042		0	Intralink	36	11	NA-PF3D7_1102500
P02549_Q8IIX5	0.289224		0.291042		0	Heteromeric-inter	0	1	NA-PF3D7_1102500
Q8IC05_Q6ZMA7_Q8I2W2_Q8ILV6	0.287961		0.318914		7	Intralink	66	34	PF3D7_0708400-PF3D7_0406200-PF3D7_0919100-PF3D7_1413900
Q8IC05_Q6ZMA7_Q8I2W2_Q8ILV6	0.287961		0.318914		7	Heteromeric-inter	1	0	PF3D7_0708400-PF3D7_0406200-PF3D7_0919100-PF3D7_1413900
Q8I0V4_Q8I2W2_Q8ILV6	0.280941		0.313613		7	Heteromeric-inter	0	1	PF3D7_1222300-PF3D7_0919100-PF3D7_1413900
Q8I0V4_Q8I2W2_Q8ILV6	0.280941		0.313613		7	Intralink	27	24	PF3D7_1222300-PF3D7_0919100-PF3D7_1413900
Q8IEU2_Q8I0V4_Q8IJM9_Q6ZMA7_Q8I2W2_Q8ILV6	0.280054		0.301091		7	Heteromeric-inter	1	5	PF3D7_1302100-PF3D7_1222300-PF3D7_1016900-PF3D7_0406200-PF3D7_0919100-PF3D7_1413900
Q8IEU2_Q8I0V4_Q8IJM9_Q6ZMA7_Q8I2W2_Q8ILV6	0.280054		0.301091		7	Intralink	49	31	PF3D7_1302100-PF3D7_1222300-PF3D7_1016900-PF3D7_0406200-PF3D7_0919100-PF3D7_1413900
P11277_Q8IFM0	0.2783		0.283855		6	Intralink	36	11	NA-PF3D7_0424600
P11277_Q8IFM0	0.2783		0.283855		6	Heteromeric-inter	0	1	NA-PF3D7_0424600
A0A5K1K8E0_P02549	0.276762		0.281443		0	Intralink	31	8	PF3D7_1327300-NA
A0A5K1K8E0_P02549	0.276762		0.281443		0	Heteromeric-inter	0	1	PF3D7_1327300-NA
Q8IC05_Q8IEU2_Q8IJM9_Q6ZMA7_Q8I2W2_Q8ILV6	0.276587		0.301305		7	Intralink	85	36	PF3D7_0708400-PF3D7_1302100-PF3D7_1016900-PF3D7_0406200-PF3D7_0919100-PF3D7_1413900
Q8IC05_Q8IEU2_Q8IJM9_Q6ZMA7_Q8I2W2_Q8ILV6	0.276587		0.301305		7	Heteromeric-inter	1	6	PF3D7_0708400-PF3D7_1302100-PF3D7_1016900-PF3D7_0406200-PF3D7_0919100-PF3D7_1413900
Q8I0V4_Q8IJM9_Q6ZMA7_Q8I2W2_Q8ILV6	0.27639		0.303569		7	Intralink	34	28	PF3D7_1222300-PF3D7_1016900-PF3D7_0406200-PF3D7_0919100-PF3D7_1413900
Q8I0V4_Q8IJM9_Q6ZMA7_Q8I2W2_Q8ILV6	0.27639		0.303569		7	Heteromeric-inter	1	3	PF3D7_1222300-PF3D7_1016900-PF3D7_0406200-PF3D7_0919100-PF3D7_1413900
P11171_P02549_Q8IIX5	0.275352		0.285101		0	Intralink	46	9	NA-NA-PF3D7_1102500
P11171_P02549_Q8IIX5	0.275352		0.285101		0	Heteromeric-inter	0	3	NA-NA-PF3D7_1102500
Q8IL86_C0H4W6_Q8I665	0.274968		0.304514		10	Heteromeric-inter	1	3	PF3D7_1438100-PF3D7_0821800-PF3D7_0204200
Q8IL86_C0H4W6_Q8I665	0.274968		0.304514		10	Intralink	2	2	PF3D7_1438100-PF3D7_0821800-PF3D7_0204200
Q8IL86_Q8I665	0.269403		0.293165		10	Intralink	2	0	PF3D7_1438100-PF3D7_0204200
P07384_Q8IJ76_C0H4N5:1-1000	0.266702		0.300183		2	Intralink	5	7	NA-PF3D7_1033200-NA
P07384_Q8IJ76_C0H4N5:1-1000	0.266702		0.300183		2	Heteromeric-inter	0	5	NA-PF3D7_1033200-NA
Q6ZMA7_Q8I2W2	0.266236		0.298632		7	Intralink	12	5	PF3D7_0406200-PF3D7_0919100
P11171_P11277	0.266012		0.274695		0	Heteromeric-inter	0	1	NA-NA
P11171_P11277	0.266012		0.274695		0	Intralink	41	10	NA-NA
Q8IHZ2_C0H4Y6_Q8IIR7	0.264325		0.284034		8	Intralink	21	2	PF3D7_1137300-PF3D7_0827900-PF3D7_1108600
Q8IHZ2_C0H4Y6_Q8IIR7	0.264325		0.284034		8	Heteromeric-inter	0	14	PF3D7_1137300-PF3D7_0827900-PF3D7_1108600
P11171_P02549	0.262582		0.270289		0	Heteromeric-inter	0	2	NA-NA
P11171_P02549	0.262582		0.270289		0	Intralink	39	6	NA-NA
Q8ILE3_Q6ZMA7	0.262281		0.338333		16	Heteromeric-inter	1	0	PF3D7_1432100-PF3D7_0406200
Q8ILE3_Q6ZMA7	0.262281		0.338333		16	Intralink	11	1	PF3D7_1432100-PF3D7_0406200
P11171_P11277_Q8IIX5	0.262194		0.273362		0	Intralink	46	15	NA-NA-PF3D7_1102500
P11171_P11277_Q8IIX5	0.262194		0.273362		0	Heteromeric-inter	0	1	NA-NA-PF3D7_1102500
Q8IEU2_Q8IJM9_Q8I2W2	0.26		0.291192		7	Heteromeric-inter	0	2	PF3D7_1302100-PF3D7_1016900-PF3D7_0919100
Q8IEU2_Q8IJM9_Q8I2W2	0.26		0.291192		7	Intralink	25	5	PF3D7_1302100-PF3D7_1016900-PF3D7_0919100
P11277_Q8IIX5	0.25688		0.263825		0	Intralink	38	15	NA-PF3D7_1102500
Q8ILE3_Q6ZMA7_Q8IJM9	0.253345		0.315371		7	Intralink	12	3	PF3D7_1432100-PF3D7_0406200-PF3D7_1016900
Q8ILE3_Q6ZMA7_Q8IJM9	0.253345		0.315371		7	Heteromeric-inter	2	1	PF3D7_1432100-PF3D7_0406200-PF3D7_1016900
Q8I484_Q8I485	0.252683		0.29567		11	Intralink	12	0	PF3D7_0501600-PF3D7_0501500
Q8IIR7_C0H4Y6_Q8IHZ2_C0H587	0.251594		0.263311		8	Intralink	21	2	PF3D7_1108600-PF3D7_0827900-PF3D7_1137300-PF3D7_0933300
Q8IIR7_C0H4Y6_Q8IHZ2_C0H587	0.251594		0.263311		8	Heteromeric-inter	0	15	PF3D7_1108600-PF3D7_0827900-PF3D7_1137300-PF3D7_0933300
P16157_Q8I492	0.24893		0.271088		5	Heteromeric-inter	1	1	NA-PF3D7_0500800
P16157_Q8I492	0.24893		0.271088		5	Intralink	68	179	NA-PF3D7_0500800
Q8IHZ2_C0H4Y6_C0H587	0.248119		0.26491		8	Intralink	13	2	PF3D7_1137300-PF3D7_0827900-PF3D7_0933300
Q8IHZ2_C0H4Y6_C0H587	0.248119		0.26491		8	Heteromeric-inter	0	12	PF3D7_1137300-PF3D7_0827900-PF3D7_0933300
C0H4W6_Q8I665	0.246795		0.319306		10	Heteromeric-inter	1	1	PF3D7_0821800-PF3D7_0204200
C0H4W6_Q8I665	0.246795		0.319306		10	Intralink	1	2	PF3D7_0821800-PF3D7_0204200
Q8IEU2_Q6ZMA7	0.24153		0.30333		7	Intralink	23	3	PF3D7_1302100-PF3D7_0406200
Q8IEU2_Q8I0V4	0.234087		0.312822		7	Heteromeric-inter	0	1	PF3D7_1302100-PF3D7_1222300
Q8IEU2_Q8I0V4	0.234087		0.312822		7	Intralink	37	21	PF3D7_1302100-PF3D7_1222300
Q8IDN6_Q8I665	0.230934		0.29314		10	Intralink	2	0	PF3D7_1346100-PF3D7_0204200
Q8IDN6_Q8I665	0.230934		0.29314		10	Heteromeric-inter	1	0	PF3D7_1346100-PF3D7_0204200
Q8I0V4_Q8ILV6	0.229089		0.290972		7	Intralink	20	22	PF3D7_1222300-PF3D7_1413900
Q8IC05_Q8IJM9_Q8I2W2	0.224695		0.284776		7	Intralink	61	32	PF3D7_0708400-PF3D7_1016900-PF3D7_0919100
Q8IC05_Q8IJM9_Q8I2W2	0.224695		0.284776		7	Heteromeric-inter	0	1	PF3D7_0708400-PF3D7_1016900-PF3D7_0919100
Q8I0V4_Q8IJM9_Q8I2W2	0.224503		0.287129		7	Heteromeric-inter	0	1	PF3D7_1222300-PF3D7_1016900-PF3D7_0919100
Q8I0V4_Q8IJM9_Q8I2W2	0.224503		0.287129		7	Intralink	25	27	PF3D7_1222300-PF3D7_1016900-PF3D7_0919100
A0A143ZZK9_Q8IC01	0.221411		0.27688		19	Intralink	12	2	PF3D7_1211900-PF3D7_0708800
Q8IC05_Q8I2W2	0.221216		0.289649		7	Intralink	59	31	PF3D7_0708400-PF3D7_0919100
Q8IC05_Q8IEU2	0.220066		0.306929		7	Intralink	72	27	PF3D7_0708400-PF3D7_1302100
Q8IC05_Q8IEU2	0.220066		0.306929		7	Heteromeric-inter	0	2	PF3D7_0708400-PF3D7_1302100
Q8I0V4_Q8IJM9_Q8ILV6	0.218693		0.280818		7	Intralink	21	24	PF3D7_1222300-PF3D7_1016900-PF3D7_1413900
Q8I0V4_Q8I2W2	0.215751		0.279202		7	Intralink	30	19	PF3D7_1222300-PF3D7_0919100
C0H4Y6_Q8IIR7	0.214522		0.273859		8	Intralink	19	1	PF3D7_0827900-PF3D7_1108600
C0H4Y6_Q8IIR7	0.214522		0.273859		8	Heteromeric-inter	0	2	PF3D7_0827900-PF3D7_1108600
Q8IEU2_Q8I0V4_Q8IJM9	0.21452		0.287028		7	Heteromeric-inter	0	2	PF3D7_1302100-PF3D7_1222300-PF3D7_1016900
Q8IEU2_Q8I0V4_Q8IJM9	0.21452		0.287028		7	Intralink	37	24	PF3D7_1302100-PF3D7_1222300-PF3D7_1016900
Q8I0V4_Q8IJM9_Q6ZMA7_Q8ILV6	0.212463		0.269535		7	Heteromeric-inter	0	2	PF3D7_1222300-PF3D7_1016900-PF3D7_0406200-PF3D7_1413900
Q8I0V4_Q8IJM9_Q6ZMA7_Q8ILV6	0.212463		0.269535		7	Intralink	29	24	PF3D7_1222300-PF3D7_1016900-PF3D7_0406200-PF3D7_1413900
Q8IC05_Q8IJM9_Q6ZMA7	0.212414		0.295284		7	Intralink	63	29	PF3D7_0708400-PF3D7_1016900-PF3D7_0406200
Q8IC05_Q8IJM9_Q6ZMA7	0.212414		0.295284		7	Heteromeric-inter	2	0	PF3D7_0708400-PF3D7_1016900-PF3D7_0406200
Q8IEU2_Q8I0V4_Q8ILV6	0.210723		0.268648		7	Heteromeric-inter	0	1	PF3D7_1302100-PF3D7_1222300-PF3D7_1413900
Q8IEU2_Q8I0V4_Q8ILV6	0.210723		0.268648		7	Intralink	39	21	PF3D7_1302100-PF3D7_1222300-PF3D7_1413900
Q8IEU2_Q8I0V4_Q8IJM9_Q8ILV6	0.21015		0.265816		7	Heteromeric-inter	0	2	PF3D7_1302100-PF3D7_1222300-PF3D7_1016900-PF3D7_1413900
Q8IEU2_Q8I0V4_Q8IJM9_Q8ILV6	0.21015		0.265816		7	Intralink	40	23	PF3D7_1302100-PF3D7_1222300-PF3D7_1016900-PF3D7_1413900
Q8IEU2_Q8IJM9	0.209924		0.292795		7	Heteromeric-inter	1	0	PF3D7_1302100-PF3D7_1016900
Q8IEU2_Q8IJM9	0.209924		0.292795		7	Intralink	18	3	PF3D7_1302100-PF3D7_1016900
Q8IC05_Q8ILV6	0.208417		0.274898		7	Intralink	55	28	PF3D7_0708400-PF3D7_1413900
Q8I0V4_Q6ZMA7_Q8ILV6	0.205871		0.265762		7	Intralink	29	21	PF3D7_1222300-PF3D7_0406200-PF3D7_1413900
Q8IC05_Q8IJM9_Q8ILV6	0.203594		0.269329		7	Intralink	56	30	PF3D7_0708400-PF3D7_1016900-PF3D7_1413900
Q8IEU2_Q8I0V4_Q6ZMA7	0.202867		0.27793		7	Intralink	42	24	PF3D7_1302100-PF3D7_1222300-PF3D7_0406200
Q8IEU2_Q8I0V4_Q6ZMA7	0.202867		0.27793		7	Heteromeric-inter	0	1	PF3D7_1302100-PF3D7_1222300-PF3D7_0406200
Q8IC05_Q6ZMA7_Q8ILV6	0.20285		0.265529		7	Intralink	62	29	PF3D7_0708400-PF3D7_0406200-PF3D7_1413900
Q8IEU2_Q8I0V4_Q8IJM9_Q8I2W2	0.201853		0.25894		7	Heteromeric-inter	0	3	PF3D7_1302100-PF3D7_1222300-PF3D7_1016900-PF3D7_0919100
Q8IEU2_Q8I0V4_Q8IJM9_Q8I2W2	0.201853		0.25894		7	Intralink	45	25	PF3D7_1302100-PF3D7_1222300-PF3D7_1016900-PF3D7_0919100
Q8IEU2_Q8I0V4_Q8IJM9_Q6ZMA7_Q8ILV6	0.201706		0.253556		7	Intralink	46	25	PF3D7_1302100-PF3D7_1222300-PF3D7_1016900-PF3D7_0406200-PF3D7_1413900
Q8IEU2_Q8I0V4_Q8IJM9_Q6ZMA7_Q8ILV6	0.201706		0.253556		7	Heteromeric-inter	0	4	PF3D7_1302100-PF3D7_1222300-PF3D7_1016900-PF3D7_0406200-PF3D7_1413900
Q8IEU2_Q8I0V4_Q8I2W2	0.199532		0.260147		7	Intralink	42	25	PF3D7_1302100-PF3D7_1222300-PF3D7_0919100
Q8IEU2_Q8I0V4_Q8I2W2	0.199532		0.260147		7	Heteromeric-inter	0	1	PF3D7_1302100-PF3D7_1222300-PF3D7_0919100
Q8I0V4_Q8IJM9_Q6ZMA7_Q8I2W2	0.198679		0.258483		7	Intralink	32	28	PF3D7_1222300-PF3D7_1016900-PF3D7_0406200-PF3D7_0919100
Q8I0V4_Q8IJM9_Q6ZMA7_Q8I2W2	0.198679		0.258483		7	Heteromeric-inter	0	3	PF3D7_1222300-PF3D7_1016900-PF3D7_0406200-PF3D7_0919100
Q8IJM9_Q8ILV6	0.198491		0.256268		7	Intralink	2	3	PF3D7_1016900-PF3D7_1413900
Q8IEU2_Q8I0V4_Q8IJM9_Q6ZMA7	0.196328		0.263893		7	Intralink	43	26	PF3D7_1302100-PF3D7_1222300-PF3D7_1016900-PF3D7_0406200
Q8IEU2_Q8I0V4_Q8IJM9_Q6ZMA7	0.196328		0.263893		7	Heteromeric-inter	0	4	PF3D7_1302100-PF3D7_1222300-PF3D7_1016900-PF3D7_0406200
Q8I0V4_Q6ZMA7_Q8I2W2	0.196045		0.259152		7	Intralink	33	24	PF3D7_1222300-PF3D7_0406200-PF3D7_0919100
Q8IEU2_Q8I0V4_Q6ZMA7_Q8ILV6	0.195925		0.251687		7	Heteromeric-inter	0	1	PF3D7_1302100-PF3D7_1222300-PF3D7_0406200-PF3D7_1413900
Q8IEU2_Q8I0V4_Q6ZMA7_Q8ILV6	0.195925		0.251687		7	Intralink	44	24	PF3D7_1302100-PF3D7_1222300-PF3D7_0406200-PF3D7_1413900
P27105_Q8IHN7	0.195067		0.234214		1	Intralink	9	10	NA-PF3D7_1148700
P27105_Q8IHN7	0.195067		0.234214		1	Heteromeric-inter	0	3	NA-PF3D7_1148700
Q8I0V4_Q8IJM9	0.194898		0.282767		7	Intralink	20	23	PF3D7_1222300-PF3D7_1016900
Q8IEU2_Q8I0V4_Q8IJM9_Q6ZMA7_Q8I2W2	0.194429		0.247634		7	Intralink	49	29	PF3D7_1302100-PF3D7_1222300-PF3D7_1016900-PF3D7_0406200-PF3D7_0919100
Q8IEU2_Q8I0V4_Q8IJM9_Q6ZMA7_Q8I2W2	0.194429		0.247634		7	Heteromeric-inter	0	5	PF3D7_1302100-PF3D7_1222300-PF3D7_1016900-PF3D7_0406200-PF3D7_0919100
Q8IC05_Q8IEU2_Q8IJM9	0.194187		0.274969		7	Intralink	73	29	PF3D7_0708400-PF3D7_1302100-PF3D7_1016900
Q8IC05_Q8IEU2_Q8IJM9	0.194187		0.274969		7	Heteromeric-inter	0	3	PF3D7_0708400-PF3D7_1302100-PF3D7_1016900
Q8IC05_Q8IEU2_Q8IJM9_Q8ILV6	0.192898		0.251191		7	Heteromeric-inter	0	3	PF3D7_0708400-PF3D7_1302100-PF3D7_1016900-PF3D7_1413900
Q8IC05_Q8IEU2_Q8IJM9_Q8ILV6	0.192898		0.251191		7	Intralink	73	31	PF3D7_0708400-PF3D7_1302100-PF3D7_1016900-PF3D7_1413900
Q8IC05_Q8IJM9_Q6ZMA7_Q8ILV6	0.191874		0.253134		7	Intralink	65	29	PF3D7_0708400-PF3D7_1016900-PF3D7_0406200-PF3D7_1413900
Q8IC05_Q8IJM9_Q6ZMA7_Q8ILV6	0.191874		0.253134		7	Heteromeric-inter	0	2	PF3D7_0708400-PF3D7_1016900-PF3D7_0406200-PF3D7_1413900
Q8IC05_Q8IEU2_Q8ILV6	0.191785		0.254538		7	Intralink	72	29	PF3D7_0708400-PF3D7_1302100-PF3D7_1413900
Q8IC05_Q8IEU2_Q8ILV6	0.191785		0.254538		7	Heteromeric-inter	0	2	PF3D7_0708400-PF3D7_1302100-PF3D7_1413900
Q8IEU2_Q8I0V4_Q6ZMA7_Q8I2W2	0.189807		0.246902		7	Heteromeric-inter	0	1	PF3D7_1302100-PF3D7_1222300-PF3D7_0406200-PF3D7_0919100
Q8IEU2_Q8I0V4_Q6ZMA7_Q8I2W2	0.189807		0.246902		7	Intralink	48	27	PF3D7_1302100-PF3D7_1222300-PF3D7_0406200-PF3D7_0919100
Q8IC05_Q8IEU2_Q8IJM9_Q6ZMA7_Q8ILV6	0.18879		0.24222		7	Intralink	80	32	PF3D7_0708400-PF3D7_1302100-PF3D7_1016900-PF3D7_0406200-PF3D7_1413900
Q8IC05_Q8IEU2_Q8IJM9_Q6ZMA7_Q8ILV6	0.18879		0.24222		7	Heteromeric-inter	0	5	PF3D7_0708400-PF3D7_1302100-PF3D7_1016900-PF3D7_0406200-PF3D7_1413900
Q8IEU2_Q8IJM9_Q6ZMA7_Q8I2W2	0.186658		0.220392		7	Heteromeric-inter	0	4	PF3D7_1302100-PF3D7_1016900-PF3D7_0406200-PF3D7_0919100
Q8IEU2_Q8IJM9_Q6ZMA7_Q8I2W2	0.186658		0.220392		7	Intralink	33	5	PF3D7_1302100-PF3D7_1016900-PF3D7_0406200-PF3D7_0919100
Q8IC05_Q8IJM9_Q6ZMA7_Q8I2W2	0.186134		0.248644		7	Intralink	66	35	PF3D7_0708400-PF3D7_1016900-PF3D7_0406200-PF3D7_0919100
Q8IC05_Q8IJM9_Q6ZMA7_Q8I2W2	0.186134		0.248644		7	Heteromeric-inter	0	3	PF3D7_0708400-PF3D7_1016900-PF3D7_0406200-PF3D7_0919100
Q8IC05_Q8IEU2_Q8IJM9_Q6ZMA7	0.185658		0.258577		7	Heteromeric-inter	0	5	PF3D7_0708400-PF3D7_1302100-PF3D7_1016900-PF3D7_0406200
Q8IC05_Q8IEU2_Q8IJM9_Q6ZMA7	0.185658		0.258577		7	Intralink	79	31	PF3D7_0708400-PF3D7_1302100-PF3D7_1016900-PF3D7_0406200
P27105_Q8IHN7_P29972	0.183901		0.219908		1	Heteromeric-inter	1	3	NA-PF3D7_1148700-NA
P27105_Q8IHN7_P29972	0.183901		0.219908		1	Intralink	7	12	NA-PF3D7_1148700-NA
Q8IC05_Q8IEU2_Q6ZMA7_Q8I2W2	0.183453		0.242724		7	Heteromeric-inter	0	2	PF3D7_0708400-PF3D7_1302100-PF3D7_0406200-PF3D7_0919100
Q8IC05_Q8IEU2_Q6ZMA7_Q8I2W2	0.183453		0.242724		7	Intralink	81	35	PF3D7_0708400-PF3D7_1302100-PF3D7_0406200-PF3D7_0919100
Q8IJM9_Q6ZMA7_Q8ILV6	0.182679		0.229987		7	Heteromeric-inter	1	1	PF3D7_1016900-PF3D7_0406200-PF3D7_1413900
Q8IJM9_Q6ZMA7_Q8ILV6	0.182679		0.229987		7	Intralink	9	4	PF3D7_1016900-PF3D7_0406200-PF3D7_1413900
Q8I0V4_Q6ZMA7	0.18247		0.26961		7	Intralink	25	23	PF3D7_1222300-PF3D7_0406200
Q8IC05_Q8IEU2_Q8IJM9_Q8I2W2	0.181807		0.242069		7	Heteromeric-inter	0	4	PF3D7_0708400-PF3D7_1302100-PF3D7_1016900-PF3D7_0919100
Q8IC05_Q8IEU2_Q8IJM9_Q8I2W2	0.181807		0.242069		7	Intralink	79	32	PF3D7_0708400-PF3D7_1302100-PF3D7_1016900-PF3D7_0919100
Q8IC05_Q8IEU2_Q6ZMA7_Q8ILV6	0.180019		0.238568		7	Intralink	79	30	PF3D7_0708400-PF3D7_1302100-PF3D7_0406200-PF3D7_1413900
Q8IC05_Q8IEU2_Q6ZMA7_Q8ILV6	0.180019		0.238568		7	Heteromeric-inter	0	2	PF3D7_0708400-PF3D7_1302100-PF3D7_0406200-PF3D7_1413900
Q8IC05_Q8IEU2_Q8IJM9_Q6ZMA7_Q8I2W2	0.179172		0.234918		7	Heteromeric-inter	0	6	PF3D7_0708400-PF3D7_1302100-PF3D7_1016900-PF3D7_0406200-PF3D7_0919100
Q8IC05_Q8IEU2_Q8IJM9_Q6ZMA7_Q8I2W2	0.179172		0.234918		7	Intralink	82	37	PF3D7_0708400-PF3D7_1302100-PF3D7_1016900-PF3D7_0406200-PF3D7_0919100
Q8IC05_Q8IEU2_Q8I2W2	0.177749		0.244697		7	Intralink	76	32	PF3D7_0708400-PF3D7_1302100-PF3D7_0919100
Q8IC05_Q8IEU2_Q8I2W2	0.177749		0.244697		7	Heteromeric-inter	0	2	PF3D7_0708400-PF3D7_1302100-PF3D7_0919100
Q8IC05_Q6ZMA7_Q8I2W2	0.177023		0.245167		7	Intralink	66	32	PF3D7_0708400-PF3D7_0406200-PF3D7_0919100
Q8ILE3_Q6ZMA7_Q8IJM9_Q8IEU2	0.170958		0.225893		7	Heteromeric-inter	1	3	PF3D7_1432100-PF3D7_0406200-PF3D7_1016900-PF3D7_1302100
Q8ILE3_Q6ZMA7_Q8IJM9_Q8IEU2	0.170958		0.225893		7	Intralink	29	4	PF3D7_1432100-PF3D7_0406200-PF3D7_1016900-PF3D7_1302100
Q8IEU2_Q8IJM9_Q8ILV6	0.165647		0.210851		7	Heteromeric-inter	0	1	PF3D7_1302100-PF3D7_1016900-PF3D7_1413900
Q8IEU2_Q8IJM9_Q8ILV6	0.165647		0.210851		7	Intralink	19	4	PF3D7_1302100-PF3D7_1016900-PF3D7_1413900
Q8IEU2_Q8IJM9_Q6ZMA7	0.165165		0.221922		7	Heteromeric-inter	3	0	PF3D7_1302100-PF3D7_1016900-PF3D7_0406200
Q8IEU2_Q8IJM9_Q6ZMA7	0.165165		0.221922		7	Intralink	24	5	PF3D7_1302100-PF3D7_1016900-PF3D7_0406200
Q8IJ76_C0H4N5:1-1000	0.164089		0.205746		2	Intralink	2	6	PF3D7_1033200-NA
Q8IJ76_C0H4N5:1-1000	0.164089		0.205746		2	Heteromeric-inter	0	1	PF3D7_1033200-NA
Q8I0V4_Q8IJM9_Q6ZMA7	0.162406		0.250991		7	Intralink	26	25	PF3D7_1222300-PF3D7_1016900-PF3D7_0406200
Q8I0V4_Q8IJM9_Q6ZMA7	0.162406		0.250991		7	Heteromeric-inter	0	2	PF3D7_1222300-PF3D7_1016900-PF3D7_0406200
Q8IEU2_Q6ZMA7_Q8I2W2	0.159809		0.198641		7	Intralink	27	8	PF3D7_1302100-PF3D7_0406200-PF3D7_0919100
Q8IEU2_Q8IJM9_Q6ZMA7_Q8ILV6	0.158455		0.1977		7	Intralink	26	5	PF3D7_1302100-PF3D7_1016900-PF3D7_0406200-PF3D7_1413900
Q8IEU2_Q8IJM9_Q6ZMA7_Q8ILV6	0.158455		0.1977		7	Heteromeric-inter	0	3	PF3D7_1302100-PF3D7_1016900-PF3D7_0406200-PF3D7_1413900
Q8IEU2_Q6ZMA7_Q8ILV6	0.150848		0.195292		7	Intralink	25	3	PF3D7_1302100-PF3D7_0406200-PF3D7_1413900
Q6ZMA7_Q8ILV6	0.149051		0.20854		7	Intralink	8	2	PF3D7_0406200-PF3D7_1413900
Q8IJM9_Q6ZMA7	0.135416		0.148639		7	Heteromeric-inter	2	0	PF3D7_1016900-PF3D7_0406200
Q8IJM9_Q6ZMA7	0.135416		0.148639		7	Intralink	8	3	PF3D7_1016900-PF3D7_0406200
Q8IEU2_Q8ILV6	0.133625		0.189715		7	Intralink	19	1	PF3D7_1302100-PF3D7_1413900
A0A5K1K8Q9					17	Intralink	2	0	PF3D7_1320000
C0H4W6					10	Intralink	1	1	PF3D7_0821800
C0H4Y6					8	Intralink	11	1	PF3D7_0827900
O77310					13	Intralink	2	1	PF3D7_0302500
P02549					0	Intralink	33	4
P07384					2	Intralink	3	1
P11171					0	Intralink	8	0
P11277					0	Intralink	33	10
P16157					5	Intralink	23	8
P27105					1	Intralink	6	8
P60709					3	Intralink	1	1
Q6ZMA7					7	Intralink	7	1	PF3D7_0406200
Q8I0V4					7	Intralink	21	19	PF3D7_1222300
Q8I2W2					7	Intralink	4	5	PF3D7_0919100
Q8I395					13	Intralink	1	0	PF3D7_0905400
Q8I3T1					9	Intralink	8	0	PF3D7_0517700
Q8I484					11	Intralink	5	0	PF3D7_0501600
Q8I485					11	Intralink	7	0	PF3D7_0501500
Q8I492					5	Intralink	49	167	PF3D7_0500800
Q8I5S6					9	Intralink	4	0	PF3D7_1212700
Q8I665					10	Intralink	1	0	PF3D7_0204200
Q8I6T1					15	Intralink	8	0	PF3D7_1346700
Q8IBC3					14	Intralink	2	0	PF3D7_0829200
Q8IBN4					3	Intralink	2	0	PF3D7_0721700
Q8IC05					7	Intralink	56	25	PF3D7_0708400
Q8IDN6					10	Intralink	1	0	PF3D7_1346100
Q8IEU2					7	Intralink	17	1	PF3D7_1302100
Q8IFM0					6	Intralink	3	1	PF3D7_0424600
Q8IHN7					1	Intralink	3	2	PF3D7_1148700
Q8IHZ2					8	Intralink	3	0	PF3D7_1137300
Q8IIC8					17	Intralink	3	1	PF3D7_1123500
Q8IIR7					8	Intralink	8	0	PF3D7_1108600
Q8IIX5					0	Intralink	7	3	PF3D7_1102500
Q8IJ76					2	Intralink	2	6	PF3D7_1033200
Q8IJM9					7	Intralink	1	2	PF3D7_1016900
Q8IJP8					14	Intralink	2	0	PF3D7_1014700
Q8IL86					10	Intralink	1	0	PF3D7_1438100
Q8ILE3					16	Intralink	4	0	PF3D7_1432100
Q8ILV6					7	Intralink	1	1	PF3D7_1413900
Q8ILZ1					11	Intralink	17	5	PF3D7_1410400

## Sheet: (B) AlphaFold3
prediction	iptm	ptm	iptm_ptm	af3_ranking_score	cluster	type	Satisfied	Unsatisfied	plasmoDB
Q8ILZ1_Q8I485	0.91	0.77		0.98	11	Intralink	29	0	PF3D7_1410400-PF3D7_0501500
Q8ILZ1_Q8I485	0.91	0.77		0.98	11	Heteromeric-inter	3	0	PF3D7_1410400-PF3D7_0501500
Q8I484_Q8ILZ1	0.89	0.74		0.96	11	Heteromeric-inter	5	0	PF3D7_0501600-PF3D7_1410400
P60709_Q8IBN4	0.89	0.89		0.92	3	Heteromeric-inter	1	0	NA-PF3D7_0721700
Q8I484_Q8ILZ1	0.89	0.74		0.96	11	Intralink	25	2	PF3D7_0501600-PF3D7_1410400
P60709_Q8IBN4	0.89	0.89		0.92	3	Intralink	3	1	NA-PF3D7_0721700
Q8IB24_Q8IC01	0.77	0.75		0.82	19	Intralink	19	21	PF3D7_0818900-PF3D7_0708800
Q8IB24_Q8IC01	0.77	0.75		0.82	19	Heteromeric-inter	1	0	PF3D7_0818900-PF3D7_0708800
O77310_Q8I395	0.76	0.77		0.83	13	Heteromeric-inter	0	1	PF3D7_0302500-PF3D7_0905400
Q8I484_Q8ILZ1_Q8I485	0.76	0.72		-99.17	11	Heteromeric-inter	8	0	PF3D7_0501600-PF3D7_1410400-PF3D7_0501500
Q8I484_Q8ILZ1_Q8I485	0.76	0.72		-99.17	11	Intralink	34	0	PF3D7_0501600-PF3D7_1410400-PF3D7_0501500
P68874_Q8I6T1	0.76	0.45		0.79	15	Intralink	94	10	PF3D7_0209000-PF3D7_1346700
O77310_Q8I395	0.76	0.77		0.83	13	Intralink	3	1	PF3D7_0302500-PF3D7_0905400
P68874_Q8I6T1	0.76	0.45		0.79	15	Heteromeric-inter	4	0	PF3D7_0209000-PF3D7_1346700
A0A5K1K8Q9_Q8IIC8	0.75	0.59		0.84	17	Intralink	6	0	PF3D7_1320000-PF3D7_1123500
Q8IIC8_A0A5K1K8Q9	0.75	0.63		0.86	17	Heteromeric-inter	2	0	PF3D7_1123500-PF3D7_1320000
Q8I3T1_Q8I5S6	0.67	0.41		0.82	9	Intralink	11	1	PF3D7_0517700-PF3D7_1212700
Q8IC05_Q8I0V4	0.67	0.71		0.76	7	Intralink	74	47	PF3D7_0708400-PF3D7_1222300
Q8I3T1_Q8I5S6	0.67	0.41		0.82	9	Heteromeric-inter	1	0	PF3D7_0517700-PF3D7_1212700
C0H4W6_Q8IDN6	0.67	0.72		0.75	10	Intralink	1	2	PF3D7_0821800-PF3D7_1346100
C0H4W6_Q8IDN6	0.67	0.72		0.75	10	Heteromeric-inter	3	0	PF3D7_0821800-PF3D7_1346100
Q8IL86_C0H4W6_Q8IDN6	0.63	0.66		0.7	10	Intralink	4	0	PF3D7_1438100-PF3D7_0821800-PF3D7_1346100
Q8IL86_C0H4W6_Q8IDN6	0.63	0.66		0.7	10	Heteromeric-inter	7	0	PF3D7_1438100-PF3D7_0821800-PF3D7_1346100
Q8IL86_Q8IDN6	0.62	0.64		0.65	10	Heteromeric-inter	2	0	PF3D7_1438100-PF3D7_1346100
Q8IL86_Q8IDN6	0.62	0.64		0.65	10	Intralink	2	0	PF3D7_1438100-PF3D7_1346100
Q8IC05_Q8I0V4_Q6ZMA7	0.61	0.68		0.73	7	Intralink	81	48	PF3D7_0708400-PF3D7_1222300-PF3D7_0406200
Q8IC05_Q8I0V4_Q8IJM9	0.61	0.68		0.72	7	Intralink	75	49	PF3D7_0708400-PF3D7_1222300-PF3D7_1016900
Q8IBC3_Q8IJP8	0.61	0.61		0.74	14	Heteromeric-inter	5	4	PF3D7_0829200-PF3D7_1014700
Q8IBC3_Q8IJP8	0.61	0.61		0.74	14	Intralink	4	0	PF3D7_0829200-PF3D7_1014700
Q8IFM0_P11277	0.6	0.4		0.61	6	Intralink	36	11	PF3D7_0424600-NA
Q8IFM0_P11277	0.6	0.4		0.61	6	Heteromeric-inter	0	1	PF3D7_0424600-NA
Q8IC05_Q8IEU2_Q8I0V4_Q8IJM9	0.58	0.66		0.7	7	Heteromeric-inter	1	3	PF3D7_0708400-PF3D7_1302100-PF3D7_1222300-PF3D7_1016900
Q8IC05_Q8IEU2_Q8I0V4_Q8IJM9	0.58	0.66		0.7	7	Intralink	94	48	PF3D7_0708400-PF3D7_1302100-PF3D7_1222300-PF3D7_1016900
Q8IC05_Q8I0V4_Q8IJM9_Q6ZMA7	0.56	0.65		0.7	7	Heteromeric-inter	2	0	PF3D7_0708400-PF3D7_1222300-PF3D7_1016900-PF3D7_0406200
Q8IC05_Q8I0V4_Q8IJM9_Q6ZMA7	0.56	0.65		0.7	7	Intralink	83	49	PF3D7_0708400-PF3D7_1222300-PF3D7_1016900-PF3D7_0406200
P07384_Q8IJ76_P04632	0.55	0.61		0.72	2	Intralink	5	7	NA-PF3D7_1033200-NA
P07384_Q8IJ76_P04632	0.55	0.61		0.72	2	Heteromeric-inter	2	3	NA-PF3D7_1033200-NA
Q8I2W2_Q8ILV6	0.54	0.55		0.63	7	Heteromeric-inter	0	1	PF3D7_0919100-PF3D7_1413900
Q8IC05_Q8IEU2_Q8I0V4_Q8IJM9_Q6ZMA7	0.54	0.63		0.69	7	Intralink	101	49	PF3D7_0708400-PF3D7_1302100-PF3D7_1222300-PF3D7_1016900-PF3D7_0406200
Q8IL86_C0H4W6_Q8IDN6_Q8I665	0.54	0.57		0.62	10	Intralink	5	0	PF3D7_1438100-PF3D7_0821800-PF3D7_1346100-PF3D7_0204200
Q8IL86_C0H4W6_Q8IDN6_Q8I665	0.54	0.57		0.62	10	Heteromeric-inter	5	5	PF3D7_1438100-PF3D7_0821800-PF3D7_1346100-PF3D7_0204200
Q8IC05_Q8IEU2_Q8I0V4_Q8IJM9_Q6ZMA7	0.54	0.63		0.69	7	Heteromeric-inter	2	4	PF3D7_0708400-PF3D7_1302100-PF3D7_1222300-PF3D7_1016900-PF3D7_0406200
Q8I2W2_Q8ILV6	0.54	0.55		0.63	7	Intralink	6	5	PF3D7_0919100-PF3D7_1413900
Q8IC05_Q8IEU2_Q8I0V4	0.52	0.57		0.61	7	Heteromeric-inter	0	3	PF3D7_0708400-PF3D7_1302100-PF3D7_1222300
Q8IC05_Q8IEU2_Q8I0V4	0.52	0.57		0.61	7	Intralink	95	44	PF3D7_0708400-PF3D7_1302100-PF3D7_1222300
Q8IC05_Q8I0V4_Q8I2W2	0.52	0.6		0.61	7	Intralink	81	49	PF3D7_0708400-PF3D7_1222300-PF3D7_0919100
Q8IHZ2_C0H4Y6_Q8IIR7	0.51	0.53		0.58	8	Heteromeric-inter	7	7	PF3D7_1137300-PF3D7_0827900-PF3D7_1108600
Q8IHZ2_C0H4Y6_Q8IIR7	0.51	0.53		0.58	8	Intralink	22	1	PF3D7_1137300-PF3D7_0827900-PF3D7_1108600
C0H4W6_Q8IDN6_Q8I665	0.5	0.55		0.6	10	Heteromeric-inter	4	2	PF3D7_0821800-PF3D7_1346100-PF3D7_0204200
C0H4W6_Q8IDN6_Q8I665	0.5	0.55		0.6	10	Intralink	4	0	PF3D7_0821800-PF3D7_1346100-PF3D7_0204200
Q8IL86_Q8IDN6_Q8I665	0.48	0.57		0.55	10	Intralink	3	0	PF3D7_1438100-PF3D7_1346100-PF3D7_0204200
Q8IL86_Q8IDN6_Q8I665	0.48	0.57		0.55	10	Heteromeric-inter	2	1	PF3D7_1438100-PF3D7_1346100-PF3D7_0204200
Q8IC05_Q8I0V4_Q8ILV6	0.48	0.58		0.58	7	Intralink	75	48	PF3D7_0708400-PF3D7_1222300-PF3D7_1413900
Q8IC05_Q8I0V4_Q8IJM9_Q8ILV6	0.47	0.57		0.58	7	Intralink	75	51	PF3D7_0708400-PF3D7_1222300-PF3D7_1016900-PF3D7_1413900
P02549_P11277_P16157	0.46	0.45		0.47	0	Heteromeric-inter	12	3	NA-NA-NA
Q8IJM9_Q8I2W2_Q8ILV6	0.46	0.51		0.57	7	Intralink	10	4	PF3D7_1016900-PF3D7_0919100-PF3D7_1413900
Q8IJM9_Q8I2W2_Q8ILV6	0.46	0.51		0.57	7	Heteromeric-inter	0	2	PF3D7_1016900-PF3D7_0919100-PF3D7_1413900
P02549_P11277_P16157	0.46	0.45		0.47	0	Intralink	90	21	NA-NA-NA
Q8IC05_Q8I0V4_Q6ZMA7_Q8ILV6	0.46	0.57		0.58	7	Intralink	82	49	PF3D7_0708400-PF3D7_1222300-PF3D7_0406200-PF3D7_1413900
Q8IC05_Q8I0V4_Q6ZMA7_Q8I2W2	0.45	0.56		0.59	7	Intralink	86	52	PF3D7_0708400-PF3D7_1222300-PF3D7_0406200-PF3D7_0919100
Q8IC05_Q8IEU2_Q8I0V4_Q6ZMA7	0.45	0.55		0.59	7	Heteromeric-inter	0	3	PF3D7_0708400-PF3D7_1302100-PF3D7_1222300-PF3D7_0406200
A0A143ZZK9_Q8IB24_Q8IC01	0.45	0.54		0.52	19	Heteromeric-inter	1	1	PF3D7_1211900-PF3D7_0818900-PF3D7_0708800
A0A143ZZK9_Q8IB24_Q8IC01	0.45	0.54		0.52	19	Intralink	29	22	PF3D7_1211900-PF3D7_0818900-PF3D7_0708800
Q8IC05_Q8I0V4_Q8IJM9_Q8I2W2	0.45	0.56		0.58	7	Heteromeric-inter	1	0	PF3D7_0708400-PF3D7_1222300-PF3D7_1016900-PF3D7_0919100
Q8IC05_Q8IEU2_Q8I0V4_Q8IJM9_Q6ZMA7_Q8I2W2	0.45	0.55		0.58	7	Heteromeric-inter	2	5	PF3D7_0708400-PF3D7_1302100-PF3D7_1222300-PF3D7_1016900-PF3D7_0406200-PF3D7_0919100
Q6ZMA7_Q8I2W2_Q8ILV6	0.45	0.52		0.6	7	Intralink	18	1	PF3D7_0406200-PF3D7_0919100-PF3D7_1413900
Q6ZMA7_Q8I2W2_Q8ILV6	0.45	0.52		0.6	7	Heteromeric-inter	1	0	PF3D7_0406200-PF3D7_0919100-PF3D7_1413900
Q8IC05_Q8IEU2_Q8I0V4_Q6ZMA7	0.45	0.55		0.59	7	Intralink	97	50	PF3D7_0708400-PF3D7_1302100-PF3D7_1222300-PF3D7_0406200
Q8IC05_Q8IEU2_Q8I0V4_Q8IJM9_Q6ZMA7_Q8I2W2	0.45	0.55		0.58	7	Intralink	105	54	PF3D7_0708400-PF3D7_1302100-PF3D7_1222300-PF3D7_1016900-PF3D7_0406200-PF3D7_0919100
Q8IC05_Q8I0V4_Q8IJM9_Q8I2W2	0.45	0.56		0.58	7	Intralink	83	50	PF3D7_0708400-PF3D7_1222300-PF3D7_1016900-PF3D7_0919100
Q8IC05_Q8IEU2_Q8I0V4_Q8I2W2_Q8ILV6	0.44	0.53		0.54	7	Heteromeric-inter	0	4	PF3D7_0708400-PF3D7_1302100-PF3D7_1222300-PF3D7_0919100-PF3D7_1413900
Q8IC05_Q8IEU2_Q8I0V4_Q8IJM9_Q8ILV6	0.44	0.54		0.54	7	Heteromeric-inter	0	4	PF3D7_0708400-PF3D7_1302100-PF3D7_1222300-PF3D7_1016900-PF3D7_1413900
Q8IC05_Q8I0V4_Q8IJM9_Q6ZMA7_Q8I2W2	0.44	0.55		0.6	7	Heteromeric-inter	2	1	PF3D7_0708400-PF3D7_1222300-PF3D7_1016900-PF3D7_0406200-PF3D7_0919100
Q8IC05_Q8I0V4_Q8IJM9_Q6ZMA7_Q8I2W2	0.44	0.55		0.6	7	Intralink	85	56	PF3D7_0708400-PF3D7_1222300-PF3D7_1016900-PF3D7_0406200-PF3D7_0919100
Q8IC05_Q8IEU2_Q8I0V4_Q8IJM9_Q8ILV6	0.44	0.54		0.54	7	Intralink	92	52	PF3D7_0708400-PF3D7_1302100-PF3D7_1222300-PF3D7_1016900-PF3D7_1413900
Q8IC05_Q8I0V4_Q8IJM9_Q6ZMA7_Q8ILV6	0.44	0.55		0.57	7	Heteromeric-inter	2	0	PF3D7_0708400-PF3D7_1222300-PF3D7_1016900-PF3D7_0406200-PF3D7_1413900
Q8IC05_Q8I0V4_Q8IJM9_Q6ZMA7_Q8ILV6	0.44	0.55		0.57	7	Intralink	83	51	PF3D7_0708400-PF3D7_1222300-PF3D7_1016900-PF3D7_0406200-PF3D7_1413900
Q8IC05_Q8IEU2_Q8I0V4_Q8I2W2_Q8ILV6	0.44	0.53		0.54	7	Intralink	95	55	PF3D7_0708400-PF3D7_1302100-PF3D7_1222300-PF3D7_0919100-PF3D7_1413900
A0A143ZZK9_Q8IC01	0.44	0.51		0.51	19	Intralink	12	2	PF3D7_1211900-PF3D7_0708800
Q8IC05_Q8IEU2_Q8I0V4_Q8IJM9_Q6ZMA7_Q8ILV6	0.43	0.54		0.55	7	Intralink	100	52	PF3D7_0708400-PF3D7_1302100-PF3D7_1222300-PF3D7_1016900-PF3D7_0406200-PF3D7_1413900
Q8IC05_Q8IEU2_Q8I0V4_Q8ILV6	0.43	0.54		0.53	7	Heteromeric-inter	0	3	PF3D7_0708400-PF3D7_1302100-PF3D7_1222300-PF3D7_1413900
Q8IC05_Q8IEU2_Q8I0V4_Q6ZMA7_Q8I2W2	0.43	0.54		0.57	7	Intralink	100	56	PF3D7_0708400-PF3D7_1302100-PF3D7_1222300-PF3D7_0406200-PF3D7_0919100
Q8IC05_Q8IEU2_Q8I0V4_Q6ZMA7_Q8I2W2	0.43	0.54		0.57	7	Heteromeric-inter	0	3	PF3D7_0708400-PF3D7_1302100-PF3D7_1222300-PF3D7_0406200-PF3D7_0919100
Q8IC05_Q8IEU2_Q8I0V4_Q8I2W2	0.43	0.52		0.52	7	Intralink	100	48	PF3D7_0708400-PF3D7_1302100-PF3D7_1222300-PF3D7_0919100
Q8IC05_Q8IEU2_Q8I0V4_Q8I2W2	0.43	0.52		0.52	7	Heteromeric-inter	0	3	PF3D7_0708400-PF3D7_1302100-PF3D7_1222300-PF3D7_0919100
Q8IC05_Q8IEU2_Q8I0V4_Q8ILV6	0.43	0.54		0.53	7	Intralink	92	49	PF3D7_0708400-PF3D7_1302100-PF3D7_1222300-PF3D7_1413900
Q8IC05_Q8IEU2_Q8I0V4_Q8IJM9_Q6ZMA7_Q8ILV6	0.43	0.54		0.55	7	Heteromeric-inter	2	4	PF3D7_0708400-PF3D7_1302100-PF3D7_1222300-PF3D7_1016900-PF3D7_0406200-PF3D7_1413900
Q8IC05_Q8IEU2_Q8I0V4_Q6ZMA7_Q8ILV6	0.42	0.53		0.53	7	Intralink	99	50	PF3D7_0708400-PF3D7_1302100-PF3D7_1222300-PF3D7_0406200-PF3D7_1413900
O97238_A0A144A1C7	0.42	0.43		0.64	22	Intralink	1	0	PF3D7_0305300-PF3D7_1233400
O97238_A0A144A1C7	0.42	0.43		0.64	22	Heteromeric-inter	2	0	PF3D7_0305300-PF3D7_1233400
Q8IC05_Q8IEU2_Q8I0V4_Q6ZMA7_Q8ILV6	0.42	0.53		0.53	7	Heteromeric-inter	0	3	PF3D7_0708400-PF3D7_1302100-PF3D7_1222300-PF3D7_0406200-PF3D7_1413900
Q8IC05_Q8IEU2_Q8I0V4_Q8IJM9_Q8I2W2	0.41	0.53		0.54	7	Heteromeric-inter	1	4	PF3D7_0708400-PF3D7_1302100-PF3D7_1222300-PF3D7_1016900-PF3D7_0919100
Q8IC05_Q8IEU2_Q8I0V4_Q8IJM9_Q8I2W2	0.41	0.53		0.54	7	Intralink	96	55	PF3D7_0708400-PF3D7_1302100-PF3D7_1222300-PF3D7_1016900-PF3D7_0919100
Q8IC05_Q8I0V4_Q8I2W2_Q8ILV6	0.41	0.52		0.52	7	Intralink	84	48	PF3D7_0708400-PF3D7_1222300-PF3D7_0919100-PF3D7_1413900
Q8IC05_Q8I0V4_Q8I2W2_Q8ILV6	0.41	0.52		0.52	7	Heteromeric-inter	1	0	PF3D7_0708400-PF3D7_1222300-PF3D7_0919100-PF3D7_1413900
Q8IC05_Q8I0V4_Q8IJM9_Q8I2W2_Q8ILV6	0.4	0.51		0.53	7	Heteromeric-inter	1	1	PF3D7_0708400-PF3D7_1222300-PF3D7_1016900-PF3D7_0919100-PF3D7_1413900
Q8IC05_Q8I0V4_Q8IJM9_Q6ZMA7_Q8I2W2_Q8ILV6	0.4	0.5		0.54	7	Intralink	87	56	PF3D7_0708400-PF3D7_1222300-PF3D7_1016900-PF3D7_0406200-PF3D7_0919100-PF3D7_1413900
Q8IC05_Q8I0V4_Q8IJM9_Q6ZMA7_Q8I2W2_Q8ILV6	0.4	0.5		0.54	7	Heteromeric-inter	3	1	PF3D7_0708400-PF3D7_1222300-PF3D7_1016900-PF3D7_0406200-PF3D7_0919100-PF3D7_1413900
P11277_P02549	0.4	0.39		0.42	0	Heteromeric-inter	9	3	NA-NA
P11277_P02549	0.4	0.39		0.42	0	Intralink	66	14	NA-NA
Q8IC05_Q8I0V4_Q6ZMA7_Q8I2W2_Q8ILV6	0.4	0.51		0.53	7	Intralink	87	53	PF3D7_0708400-PF3D7_1222300-PF3D7_0406200-PF3D7_0919100-PF3D7_1413900
Q8IC05_Q8I0V4_Q8IJM9_Q8I2W2_Q8ILV6	0.4	0.51		0.53	7	Intralink	81	54	PF3D7_0708400-PF3D7_1222300-PF3D7_1016900-PF3D7_0919100-PF3D7_1413900
Q8IC05_Q8I0V4_Q6ZMA7_Q8I2W2_Q8ILV6	0.4	0.51		0.53	7	Heteromeric-inter	1	0	PF3D7_0708400-PF3D7_1222300-PF3D7_0406200-PF3D7_0919100-PF3D7_1413900
Q8IJM9_Q6ZMA7_Q8I2W2_Q8ILV6	0.4	0.48		0.58	7	Heteromeric-inter	3	1	PF3D7_1016900-PF3D7_0406200-PF3D7_0919100-PF3D7_1413900
Q8IJM9_Q6ZMA7_Q8I2W2_Q8ILV6	0.4	0.48		0.58	7	Intralink	18	4	PF3D7_1016900-PF3D7_0406200-PF3D7_0919100-PF3D7_1413900
P11171_P11277_P02549_Q8IIX5	0.39	0.39		0.4	0	Intralink	83	15	NA-NA-NA-PF3D7_1102500
P02549_P11277_P16157_P11171_P16452_Q8IFM0	0.39	0.4		0.41	0	Intralink	111	21	NA-NA-NA-NA-NA-PF3D7_0424600
P02549_P11277_P16157_P11171_P16452_Q8IFM0	0.39	0.4		0.41	0	Heteromeric-inter	11	12	NA-NA-NA-NA-NA-PF3D7_0424600
Q8IEU2_Q8I2W2_Q8ILV6	0.39	0.47		0.48	7	Intralink	24	5	PF3D7_1302100-PF3D7_0919100-PF3D7_1413900
P11171_P11277_P02549_Q8IIX5	0.39	0.39		0.4	0	Heteromeric-inter	11	5	NA-NA-NA-PF3D7_1102500
Q8IEU2_Q8I2W2_Q8ILV6	0.39	0.47		0.48	7	Heteromeric-inter	0	1	PF3D7_1302100-PF3D7_0919100-PF3D7_1413900
P02549_P11277_P16157_P11171_P16452	0.38	0.4		0.39	0	Heteromeric-inter	12	10	NA-NA-NA-NA-NA
Q8IC05_Q8IEU2_Q8I0V4_Q8IJM9_Q6ZMA7_Q8I2W2_Q8ILV6	0.38	0.48		0.51	7	Intralink	104	57	PF3D7_0708400-PF3D7_1302100-PF3D7_1222300-PF3D7_1016900-PF3D7_0406200-PF3D7_0919100-PF3D7_1413900
Q8IC05_Q8IEU2_Q8I0V4_Q8IJM9_Q8I2W2_Q8ILV6	0.38	0.48		0.49	7	Heteromeric-inter	1	5	PF3D7_0708400-PF3D7_1302100-PF3D7_1222300-PF3D7_1016900-PF3D7_0919100-PF3D7_1413900
P11171_P11277_P02549	0.38	0.38		0.43	0	Intralink	72	16	NA-NA-NA
P02549_P11277_P16157_P11171_P16452_Q81492	0.38	0.4		0.4	0	Heteromeric-inter	12	10	NA-NA-NA-NA-NA-NA
P02549_P11277_P16157_P11171_P16452_Q81492	0.38	0.4		0.4	0	Intralink	107	21	NA-NA-NA-NA-NA-NA
P11277_P02549_Q8IIX5	0.38	0.38		0.41	0	Heteromeric-inter	9	4	NA-NA-PF3D7_1102500
P11277_P02549_Q8IIX5	0.38	0.38		0.41	0	Intralink	73	17	NA-NA-PF3D7_1102500
P02549_P11277_P16157_P11171_P16452	0.38	0.4		0.39	0	Intralink	108	20	NA-NA-NA-NA-NA
Q8IC05_Q8IEU2_Q8I0V4_Q8IJM9_Q8I2W2_Q8ILV6	0.38	0.48		0.49	7	Intralink	98	55	PF3D7_0708400-PF3D7_1302100-PF3D7_1222300-PF3D7_1016900-PF3D7_0919100-PF3D7_1413900
Q8IC05_Q8IEU2_Q8I0V4_Q8IJM9_Q6ZMA7_Q8I2W2_Q8ILV6	0.38	0.48		0.51	7	Heteromeric-inter	2	6	PF3D7_0708400-PF3D7_1302100-PF3D7_1222300-PF3D7_1016900-PF3D7_0406200-PF3D7_0919100-PF3D7_1413900
P11171_P11277_P02549	0.38	0.38		0.43	0	Heteromeric-inter	11	4	NA-NA-NA
Q8IC05_Q8IEU2_Q8I0V4_Q6ZMA7_Q8I2W2_Q8ILV6	0.38	0.48		0.5	7	Intralink	109	49	PF3D7_0708400-PF3D7_1302100-PF3D7_1222300-PF3D7_0406200-PF3D7_0919100-PF3D7_1413900
Q8IC05_Q8IEU2_Q8I0V4_Q6ZMA7_Q8I2W2_Q8ILV6	0.38	0.48		0.5	7	Heteromeric-inter	1	3	PF3D7_0708400-PF3D7_1302100-PF3D7_1222300-PF3D7_0406200-PF3D7_0919100-PF3D7_1413900
Q8IEU2_Q8IJM9_Q8I2W2_Q8ILV6	0.37	0.45		0.5	7	Intralink	25	7	PF3D7_1302100-PF3D7_1016900-PF3D7_0919100-PF3D7_1413900
P07384_Q8IJ76	0.37	0.57		0.58	2	Heteromeric-inter	0	3	NA-PF3D7_1033200
Q8IEU2_Q8IJM9_Q8I2W2_Q8ILV6	0.37	0.45		0.5	7	Heteromeric-inter	1	2	PF3D7_1302100-PF3D7_1016900-PF3D7_0919100-PF3D7_1413900
P07384_Q8IJ76	0.37	0.57		0.58	2	Intralink	6	6	NA-PF3D7_1033200
Q8I484_Q8I485	0.36	0.54		0.42	11	Intralink	12	0	PF3D7_0501600-PF3D7_0501500
Q8I6T1_P68874_A0A144A1E4	0.35	0.38		0.36	15	Intralink	87	17	PF3D7_1346700-PF3D7_0209000-PF3D7_1414500
Q8IEU2_Q6ZMA7_Q8I2W2_Q8ILV6	0.35	0.44		0.51	7	Intralink	32	5	PF3D7_1302100-PF3D7_0406200-PF3D7_0919100-PF3D7_1413900
Q8I6T1_P68874_A0A144A1E4	0.35	0.38		0.36	15	Heteromeric-inter	2	3	PF3D7_1346700-PF3D7_0209000-PF3D7_1414500
Q8IEU2_Q6ZMA7_Q8I2W2_Q8ILV6	0.35	0.44		0.51	7	Heteromeric-inter	1	0	PF3D7_1302100-PF3D7_0406200-PF3D7_0919100-PF3D7_1413900
P07384_C0H4N5_Q8IJ76	0.34	0.52		0.38	2	Heteromeric-inter	1	4	NA-PF3D7_0718000-PF3D7_1033200
P07384_C0H4N5_Q8IJ76	0.34	0.52		0.38	2	Intralink	10	2	NA-PF3D7_0718000-PF3D7_1033200
Q8IJM9_Q8IEU2	0.34	0.63		0.5	7	Intralink	18	3	PF3D7_1016900-PF3D7_1302100
Q8IJM9_Q8IEU2	0.34	0.63		0.5	7	Heteromeric-inter	1	0	PF3D7_1016900-PF3D7_1302100
Q8IEU2_Q8IJM9_Q6ZMA7_Q8I2W2_Q8ILV6	0.33	0.41		0.49	7	Intralink	35	5	PF3D7_1302100-PF3D7_1016900-PF3D7_0406200-PF3D7_0919100-PF3D7_1413900
Q8IEU2_Q8IJM9_Q6ZMA7_Q8I2W2_Q8ILV6	0.33	0.41		0.49	7	Heteromeric-inter	3	2	PF3D7_1302100-PF3D7_1016900-PF3D7_0406200-PF3D7_0919100-PF3D7_1413900
A0A143ZZK9_Q8IB24	0.32	0.59		0.42	19	Intralink	29	19	PF3D7_1211900-PF3D7_0818900
Q8ILF4_Q8ILF6	0.32	0.28		0.73	20	Heteromeric-inter	1	0	PF3D7_1431100-PF3D7_1430800
A0A143ZZK9_Q8IB24	0.32	0.59		0.42	19	Heteromeric-inter	0	1	PF3D7_1211900-PF3D7_0818900
P16157_Q8I492	0.31	0.36		0.32	5	Intralink	185	62	NA-PF3D7_0500800
Q8IDN6_Q8I665	0.31	0.55		0.39	10	Heteromeric-inter	0	1	PF3D7_1346100-PF3D7_0204200
Q8IEU2_Q8IJM9_Q6ZMA7_Q8ILV6	0.31	0.38		0.49	7	Intralink	27	4	PF3D7_1302100-PF3D7_1016900-PF3D7_0406200-PF3D7_1413900
Q8IEU2_Q8IJM9_Q6ZMA7_Q8ILV6	0.31	0.38		0.49	7	Heteromeric-inter	0	3	PF3D7_1302100-PF3D7_1016900-PF3D7_0406200-PF3D7_1413900
Q8IJM9_Q8I2W2	0.31	0.52		0.55	7	Intralink	10	2	PF3D7_1016900-PF3D7_0919100
P16157_Q8I492	0.31	0.36		0.32	5	Heteromeric-inter	2	0	NA-PF3D7_0500800
Q8IDN6_Q8I665	0.31	0.55		0.39	10	Intralink	2	0	PF3D7_1346100-PF3D7_0204200
Q8IJM9_Q8I2W2	0.31	0.52		0.55	7	Heteromeric-inter	1	0	PF3D7_1016900-PF3D7_0919100
P11171_P11277_Q8IIX5	0.29	0.32		0.35	0	Intralink	47	14	NA-NA-PF3D7_1102500
Q8IC05_Q8I2W2_Q8ILV6	0.29	0.38		0.4	7	Heteromeric-inter	1	0	PF3D7_0708400-PF3D7_0919100-PF3D7_1413900
P11171_P11277_Q8IIX5	0.29	0.32		0.35	0	Heteromeric-inter	0	1	NA-NA-PF3D7_1102500
Q8IC05_Q6ZMA7_Q8I2W2_Q8ILV6	0.29	0.37		0.42	7	Intralink	68	32	PF3D7_0708400-PF3D7_0406200-PF3D7_0919100-PF3D7_1413900
Q8IC05_Q6ZMA7_Q8I2W2_Q8ILV6	0.29	0.37		0.42	7	Heteromeric-inter	1	0	PF3D7_0708400-PF3D7_0406200-PF3D7_0919100-PF3D7_1413900
Q8IC05_Q8IEU2_Q8IJM9_Q8I2W2_Q8ILV6	0.29	0.36		0.39	7	Heteromeric-inter	0	5	PF3D7_0708400-PF3D7_1302100-PF3D7_1016900-PF3D7_0919100-PF3D7_1413900
Q8IC05_Q8I2W2_Q8ILV6	0.29	0.38		0.4	7	Intralink	62	30	PF3D7_0708400-PF3D7_0919100-PF3D7_1413900
Q8IC05_Q8IEU2_Q8IJM9_Q8I2W2_Q8ILV6	0.29	0.36		0.39	7	Intralink	80	33	PF3D7_0708400-PF3D7_1302100-PF3D7_1016900-PF3D7_0919100-PF3D7_1413900
Q8IC05_Q8IJM9_Q8I2W2_Q8ILV6	0.28	0.37		0.41	7	Intralink	66	29	PF3D7_0708400-PF3D7_1016900-PF3D7_0919100-PF3D7_1413900
Q8IC05_Q8IEU2_Q8I2W2_Q8ILV6	0.28	0.35		0.37	7	Intralink	79	31	PF3D7_0708400-PF3D7_1302100-PF3D7_0919100-PF3D7_1413900
Q8IC05_Q8IEU2_Q8IJM9_Q6ZMA7_Q8I2W2_Q8ILV6	0.28	0.35		0.42	7	Intralink	92	29	PF3D7_0708400-PF3D7_1302100-PF3D7_1016900-PF3D7_0406200-PF3D7_0919100-PF3D7_1413900
Q8IC05_Q8IEU2_Q8I2W2_Q8ILV6	0.28	0.35		0.37	7	Heteromeric-inter	0	3	PF3D7_0708400-PF3D7_1302100-PF3D7_0919100-PF3D7_1413900
Q8IC05_Q8IJM9_Q8I2W2_Q8ILV6	0.28	0.37		0.41	7	Heteromeric-inter	1	1	PF3D7_0708400-PF3D7_1016900-PF3D7_0919100-PF3D7_1413900
Q8IC05_Q8IJM9_Q6ZMA7_Q8I2W2_Q8ILV6	0.28	0.36		0.43	7	Intralink	71	32	PF3D7_0708400-PF3D7_1016900-PF3D7_0406200-PF3D7_0919100-PF3D7_1413900
Q8IC05_Q8IEU2_Q8IJM9_Q6ZMA7_Q8I2W2_Q8ILV6	0.28	0.35		0.42	7	Heteromeric-inter	4	3	PF3D7_0708400-PF3D7_1302100-PF3D7_1016900-PF3D7_0406200-PF3D7_0919100-PF3D7_1413900
Q8IC05_Q8IJM9_Q6ZMA7_Q8I2W2_Q8ILV6	0.28	0.36		0.43	7	Heteromeric-inter	4	0	PF3D7_0708400-PF3D7_1016900-PF3D7_0406200-PF3D7_0919100-PF3D7_1413900
Q8I0V4_Q8IJM9_Q6ZMA7_Q8I2W2_Q8ILV6	0.28	0.36		0.43	7	Intralink	37	25	PF3D7_1222300-PF3D7_1016900-PF3D7_0406200-PF3D7_0919100-PF3D7_1413900
Q8IJM9_Q6ZMA7_Q8I2W2	0.28	0.47		0.5	7	Intralink	15	5	PF3D7_1016900-PF3D7_0406200-PF3D7_0919100
P11277_Q8IIX5	0.28	0.3		0.37	0	Intralink	40	13	NA-PF3D7_1102500
Q8I0V4_Q8I2W2_Q8ILV6	0.28	0.38		0.39	7	Heteromeric-inter	1	0	PF3D7_1222300-PF3D7_0919100-PF3D7_1413900
Q8I0V4_Q8I2W2_Q8ILV6	0.28	0.38		0.39	7	Intralink	30	21	PF3D7_1222300-PF3D7_0919100-PF3D7_1413900
Q8I0V4_Q6ZMA7_Q8I2W2_Q8ILV6	0.28	0.37		0.4	7	Heteromeric-inter	1	0	PF3D7_1222300-PF3D7_0406200-PF3D7_0919100-PF3D7_1413900
Q8I0V4_Q6ZMA7_Q8I2W2_Q8ILV6	0.28	0.37		0.4	7	Intralink	36	23	PF3D7_1222300-PF3D7_0406200-PF3D7_0919100-PF3D7_1413900
Q8IC05_Q8IEU2_Q6ZMA7_Q8I2W2_Q8ILV6	0.28	0.35		0.4	7	Heteromeric-inter	1	2	PF3D7_0708400-PF3D7_1302100-PF3D7_0406200-PF3D7_0919100-PF3D7_1413900
Q8IC05_Q8IEU2_Q6ZMA7_Q8I2W2_Q8ILV6	0.28	0.35		0.4	7	Intralink	86	32	PF3D7_0708400-PF3D7_1302100-PF3D7_0406200-PF3D7_0919100-PF3D7_1413900
Q8I0V4_Q8IJM9_Q8I2W2_Q8ILV6	0.28	0.38		0.4	7	Intralink	33	21	PF3D7_1222300-PF3D7_1016900-PF3D7_0919100-PF3D7_1413900
Q8I0V4_Q8IJM9_Q8I2W2_Q8ILV6	0.28	0.38		0.4	7	Heteromeric-inter	0	2	PF3D7_1222300-PF3D7_1016900-PF3D7_0919100-PF3D7_1413900
Q8IJM9_Q6ZMA7_Q8I2W2	0.28	0.47		0.5	7	Heteromeric-inter	3	0	PF3D7_1016900-PF3D7_0406200-PF3D7_0919100
Q8IHZ2_Q8IIR7	0.28	0.41		0.37	8	Intralink	11	0	PF3D7_1137300-PF3D7_1108600
Q8I0V4_Q8IJM9_Q6ZMA7_Q8I2W2_Q8ILV6	0.28	0.36		0.43	7	Heteromeric-inter	2	2	PF3D7_1222300-PF3D7_1016900-PF3D7_0406200-PF3D7_0919100-PF3D7_1413900
Q8IEU2_Q8I0V4_Q6ZMA7_Q8I2W2_Q8ILV6	0.27	0.38		0.4	7	Heteromeric-inter	1	1	PF3D7_1302100-PF3D7_1222300-PF3D7_0406200-PF3D7_0919100-PF3D7_1413900
Q8IEU2_Q8I0V4_Q6ZMA7_Q8I2W2_Q8ILV6	0.27	0.38		0.4	7	Intralink	53	24	PF3D7_1302100-PF3D7_1222300-PF3D7_0406200-PF3D7_0919100-PF3D7_1413900
P11171_P11277	0.27	0.31		0.37	0	Intralink	40	11	NA-NA
Q8IEU2_Q8I0V4_Q8IJM9_Q8I2W2_Q8ILV6	0.27	0.37		0.39	7	Intralink	48	24	PF3D7_1302100-PF3D7_1222300-PF3D7_1016900-PF3D7_0919100-PF3D7_1413900
Q8IEU2_Q8I0V4_Q8IJM9_Q8I2W2_Q8ILV6	0.27	0.37		0.39	7	Heteromeric-inter	2	2	PF3D7_1302100-PF3D7_1222300-PF3D7_1016900-PF3D7_0919100-PF3D7_1413900
Q8IEU2_Q8I0V4_Q8IJM9_Q6ZMA7_Q8I2W2_Q8ILV6	0.27	0.37		0.41	7	Intralink	58	22	PF3D7_1302100-PF3D7_1222300-PF3D7_1016900-PF3D7_0406200-PF3D7_0919100-PF3D7_1413900
Q8IEU2_Q8I0V4_Q8I2W2_Q8ILV6	0.27	0.39		0.38	7	Heteromeric-inter	1	1	PF3D7_1302100-PF3D7_1222300-PF3D7_0919100-PF3D7_1413900
Q8IEU2_Q8I0V4_Q8I2W2_Q8ILV6	0.27	0.39		0.38	7	Intralink	46	23	PF3D7_1302100-PF3D7_1222300-PF3D7_0919100-PF3D7_1413900
Q8IEU2_Q8I0V4_Q8IJM9_Q6ZMA7_Q8I2W2_Q8ILV6	0.27	0.37		0.41	7	Heteromeric-inter	1	5	PF3D7_1302100-PF3D7_1222300-PF3D7_1016900-PF3D7_0406200-PF3D7_0919100-PF3D7_1413900
P11171_P11277	0.27	0.31		0.37	0	Heteromeric-inter	0	1	NA-NA
Q8I0V4_Q8IJM9	0.26	0.59		0.43	7	Intralink	23	20	PF3D7_1222300-PF3D7_1016900
Q8IEU2_Q8I0V4_Q8IJM9_Q8I2W2	0.26	0.45		0.4	7	Intralink	45	25	PF3D7_1302100-PF3D7_1222300-PF3D7_1016900-PF3D7_0919100
A0A5K1K8E0_P02549	0.26	0.33		0.27	0	Heteromeric-inter	0	1	PF3D7_1327300-NA
Q8IEU2_Q8I0V4_Q8IJM9_Q8I2W2	0.26	0.45		0.4	7	Heteromeric-inter	1	2	PF3D7_1302100-PF3D7_1222300-PF3D7_1016900-PF3D7_0919100
P11171_P02549_Q8IIX5	0.26	0.31		0.32	0	Intralink	46	9	NA-NA-PF3D7_1102500
P11171_P02549_Q8IIX5	0.26	0.31		0.32	0	Heteromeric-inter	0	3	NA-NA-PF3D7_1102500
A0A5K1K8E0_P02549	0.26	0.33		0.27	0	Intralink	33	6	PF3D7_1327300-NA
P11171_P02549	0.25	0.29		0.33	0	Intralink	38	7	NA-NA
P11171_P02549	0.25	0.29		0.33	0	Heteromeric-inter	0	2	NA-NA
Q8IBC3_Q8IJP8_O77376	0.24	0.35		0.41	14	Heteromeric-inter	5	5	PF3D7_0829200-PF3D7_1014700-PF3D7_0318100
Q8IBC3_Q8IJP8_O77376	0.24	0.35		0.41	14	Intralink	4	0	PF3D7_0829200-PF3D7_1014700-PF3D7_0318100
Q8IEU2_Q6ZMA7	0.23	0.54		0.52	7	Intralink	24	2	PF3D7_1302100-PF3D7_0406200
Q8IIX5_P02549	0.23	0.28		0.3	0	Heteromeric-inter	1	0	PF3D7_1102500-NA
Q8IIX5_P02549	0.23	0.28		0.3	0	Intralink	39	8	PF3D7_1102500-NA
Q8IHZ2_C0H4Y6_C0H587	0.22	0.36		0.33	8	Heteromeric-inter	1	11	PF3D7_1137300-PF3D7_0827900-PF3D7_0933300
Q8IIR7_C0H4Y6_Q8IHZ2_C0H587	0.22	0.31		0.31	8	Heteromeric-inter	0	15	PF3D7_1108600-PF3D7_0827900-PF3D7_1137300-PF3D7_0933300
C0H587_C0H4Y6_Q8IHZ2_Q8IIR7	0.22	0.31		0.32	8	Intralink	22	1	PF3D7_0933300-PF3D7_0827900-PF3D7_1137300-PF3D7_1108600
Q8IEU2_Q8I0V4_Q8IJM9_Q6ZMA7_Q8ILV6	0.22	0.43		0.39	7	Heteromeric-inter	3	1	PF3D7_1302100-PF3D7_1222300-PF3D7_1016900-PF3D7_0406200-PF3D7_1413900
Q8IEU2_Q8I0V4_Q8IJM9_Q6ZMA7_Q8ILV6	0.22	0.43		0.39	7	Intralink	48	23	PF3D7_1302100-PF3D7_1222300-PF3D7_1016900-PF3D7_0406200-PF3D7_1413900
Q8IHZ2_C0H4Y6_C0H587	0.22	0.36		0.33	8	Intralink	14	1	PF3D7_1137300-PF3D7_0827900-PF3D7_0933300
Q8I0V4_Q8IJM9_Q6ZMA7	0.21	0.53		0.42	7	Intralink	30	21	PF3D7_1222300-PF3D7_1016900-PF3D7_0406200
P11171_Q8IIX5	0.21	0.33		0.51	0	Intralink	13	5	NA-PF3D7_1102500
Q8IIR7_C0H4Y6	0.21	0.46		0.32	8	Heteromeric-inter	0	2	PF3D7_1108600-PF3D7_0827900
Q8IIR7_C0H4Y6	0.21	0.46		0.32	8	Intralink	19	1	PF3D7_1108600-PF3D7_0827900
Q8I0V4_Q8IJM9_Q6ZMA7	0.21	0.53		0.42	7	Heteromeric-inter	2	0	PF3D7_1222300-PF3D7_1016900-PF3D7_0406200
Q8IJM9_Q8ILV6	0.21	0.47		0.41	7	Intralink	2	3	PF3D7_1016900-PF3D7_1413900
Q8IL86_C0H4W6_Q8I665	0.2	0.33		0.35	10	Heteromeric-inter	0	4	PF3D7_1438100-PF3D7_0821800-PF3D7_0204200
Q8ILE3_Q6ZMA7	0.2	0.6		0.41	16	Heteromeric-inter	0	1	PF3D7_1432100-PF3D7_0406200
Q8IC05_Q8IEU2_Q8IJM9_Q6ZMA7_Q8ILV6	0.2	0.37		0.36	7	Heteromeric-inter	1	4	PF3D7_0708400-PF3D7_1302100-PF3D7_1016900-PF3D7_0406200-PF3D7_1413900
Q8IL86_C0H4W6_Q8I665	0.2	0.33		0.35	10	Intralink	4	0	PF3D7_1438100-PF3D7_0821800-PF3D7_0204200
Q8ILE3_Q6ZMA7	0.2	0.6		0.41	16	Intralink	11	1	PF3D7_1432100-PF3D7_0406200
Q8IC05_Q8IEU2_Q8IJM9_Q6ZMA7_Q8ILV6	0.2	0.37		0.36	7	Intralink	83	29	PF3D7_0708400-PF3D7_1302100-PF3D7_1016900-PF3D7_0406200-PF3D7_1413900
O77388_Q8I328	0.2	0.64		0.37	21	Intralink	3	0	PF3D7_0316700-PF3D7_0912400
O77388_Q8I328	0.2	0.64		0.37	21	Heteromeric-inter	0	1	PF3D7_0316700-PF3D7_0912400
Q8IEU2_Q8I0V4_Q8IJM9_Q8ILV6	0.19	0.44		0.31	7	Intralink	44	19	PF3D7_1302100-PF3D7_1222300-PF3D7_1016900-PF3D7_1413900
Q8IC05_Q8IEU2_Q6ZMA7_Q8ILV6	0.19	0.39		0.32	7	Intralink	81	28	PF3D7_0708400-PF3D7_1302100-PF3D7_0406200-PF3D7_1413900
Q8IC05_Q8IEU2_Q6ZMA7_Q8ILV6	0.19	0.39		0.32	7	Heteromeric-inter	0	2	PF3D7_0708400-PF3D7_1302100-PF3D7_0406200-PF3D7_1413900
Q8IEU2_Q8I0V4_Q8IJM9_Q8ILV6	0.19	0.44		0.31	7	Heteromeric-inter	0	2	PF3D7_1302100-PF3D7_1222300-PF3D7_1016900-PF3D7_1413900
Q6ZMA7_Q8ILV6	0.19	0.45		0.36	7	Intralink	8	2	PF3D7_0406200-PF3D7_1413900
C0H4Y6_Q8IHZ2	0.19	0.39		0.28	8	Intralink	14	1	PF3D7_0827900-PF3D7_1137300
Q8IEU2_Q8IJM9_Q6ZMA7_Q8I2W2	0.19	0.37		0.4	7	Intralink	34	4	PF3D7_1302100-PF3D7_1016900-PF3D7_0406200-PF3D7_0919100
C0H4Y6_Q8IHZ2	0.19	0.39		0.28	8	Heteromeric-inter	0	12	PF3D7_0827900-PF3D7_1137300
Q8IEU2_Q8IJM9_Q6ZMA7_Q8I2W2	0.19	0.37		0.4	7	Heteromeric-inter	2	2	PF3D7_1302100-PF3D7_1016900-PF3D7_0406200-PF3D7_0919100
Q8IC05_Q8IEU2_Q8IJM9_Q8ILV6	0.19	0.39		0.3	7	Intralink	75	29	PF3D7_0708400-PF3D7_1302100-PF3D7_1016900-PF3D7_1413900
Q8IC05_Q8IEU2_Q8IJM9_Q8ILV6	0.19	0.39		0.3	7	Heteromeric-inter	0	3	PF3D7_0708400-PF3D7_1302100-PF3D7_1016900-PF3D7_1413900
Q8IC05_Q8IJM9_Q6ZMA7_Q8ILV6	0.19	0.41		0.35	7	Heteromeric-inter	2	0	PF3D7_0708400-PF3D7_1016900-PF3D7_0406200-PF3D7_1413900
Q8IC05_Q8IJM9_Q6ZMA7_Q8ILV6	0.19	0.41		0.35	7	Intralink	65	29	PF3D7_0708400-PF3D7_1016900-PF3D7_0406200-PF3D7_1413900
Q8IC05_Q8IJM9_Q8ILV6	0.19	0.43		0.34	7	Intralink	58	28	PF3D7_0708400-PF3D7_1016900-PF3D7_1413900
Q8IC05_Q8IJM9	0.18	0.59		0.39	7	Intralink	57	27	PF3D7_0708400-PF3D7_1016900
Q8IC05_Q6ZMA7_Q8ILV6	0.18	0.42		0.33	7	Intralink	64	27	PF3D7_0708400-PF3D7_0406200-PF3D7_1413900
Q8IC05_Q8IEU2_Q8IJM9_Q6ZMA7_Q8I2W2	0.18	0.37		0.36	7	Intralink	88	31	PF3D7_0708400-PF3D7_1302100-PF3D7_1016900-PF3D7_0406200-PF3D7_0919100
Q8I0V4_Q6ZMA7_Q8ILV6	0.18	0.46		0.34	7	Intralink	31	19	PF3D7_1222300-PF3D7_0406200-PF3D7_1413900
Q8IEU2_Q8I0V4_Q6ZMA7_Q8ILV6	0.18	0.43		0.33	7	Intralink	48	20	PF3D7_1302100-PF3D7_1222300-PF3D7_0406200-PF3D7_1413900
Q8IEU2_Q8I0V4_Q6ZMA7_Q8ILV6	0.18	0.43		0.33	7	Heteromeric-inter	1	0	PF3D7_1302100-PF3D7_1222300-PF3D7_0406200-PF3D7_1413900
Q8IC05_Q8IEU2_Q8IJM9_Q6ZMA7_Q8I2W2	0.18	0.37		0.36	7	Heteromeric-inter	2	4	PF3D7_0708400-PF3D7_1302100-PF3D7_1016900-PF3D7_0406200-PF3D7_0919100
Q8IEU2_Q8I0V4_Q6ZMA7_Q8I2W2	0.18	0.43		0.34	7	Intralink	55	20	PF3D7_1302100-PF3D7_1222300-PF3D7_0406200-PF3D7_0919100
Q8IEU2_Q8I0V4_Q6ZMA7_Q8I2W2	0.18	0.43		0.34	7	Heteromeric-inter	1	0	PF3D7_1302100-PF3D7_1222300-PF3D7_0406200-PF3D7_0919100
Q8I0V4_Q8IJM9_Q6ZMA7_Q8ILV6	0.18	0.43		0.34	7	Intralink	31	22	PF3D7_1222300-PF3D7_1016900-PF3D7_0406200-PF3D7_1413900
Q8I0V4_Q8IJM9_Q6ZMA7_Q8ILV6	0.18	0.43		0.34	7	Heteromeric-inter	2	0	PF3D7_1222300-PF3D7_1016900-PF3D7_0406200-PF3D7_1413900
Q8I0V4_Q8IJM9_Q8I2W2	0.17	0.47		0.35	7	Heteromeric-inter	1	0	PF3D7_1222300-PF3D7_1016900-PF3D7_0919100
Q8IC05_Q6ZMA7	0.17	0.53		0.39	7	Intralink	64	25	PF3D7_0708400-PF3D7_0406200
Q8IBC3_O77376	0.17	0.34		0.36	14	Intralink	2	0	PF3D7_0829200-PF3D7_0318100
Q8I0V4_Q8ILV6	0.17	0.5		0.29	7	Intralink	23	19	PF3D7_1222300-PF3D7_1413900
Q8IEU2_Q8IJM9_Q8I2W2	0.17	0.37		0.34	7	Heteromeric-inter	1	1	PF3D7_1302100-PF3D7_1016900-PF3D7_0919100
Q8IJM9_Q6ZMA7	0.17	0.31		0.62	7	Intralink	8	3	PF3D7_1016900-PF3D7_0406200
Q8I0V4_Q6ZMA7_Q8I2W2	0.17	0.45		0.34	7	Intralink	33	24	PF3D7_1222300-PF3D7_0406200-PF3D7_0919100
Q8I0V4_Q8IJM9_Q8I2W2	0.17	0.47		0.35	7	Intralink	29	23	PF3D7_1222300-PF3D7_1016900-PF3D7_0919100
Q8I0V4_Q8IJM9_Q8ILV6	0.17	0.47		0.32	7	Intralink	24	21	PF3D7_1222300-PF3D7_1016900-PF3D7_1413900
Q8IEU2_Q8IJM9_Q8I2W2	0.17	0.37		0.34	7	Intralink	25	5	PF3D7_1302100-PF3D7_1016900-PF3D7_0919100
Q8IC05_Q8IEU2_Q8IJM9	0.17	0.49		0.35	7	Heteromeric-inter	0	3	PF3D7_0708400-PF3D7_1302100-PF3D7_1016900
Q8IJM9_Q6ZMA7_Q8ILV6	0.17	0.4		0.39	7	Heteromeric-inter	2	0	PF3D7_1016900-PF3D7_0406200-PF3D7_1413900
Q8IEU2_Q8I0V4_Q8IJM9_Q6ZMA7_Q8I2W2	0.17	0.41		0.34	7	Intralink	53	25	PF3D7_1302100-PF3D7_1222300-PF3D7_1016900-PF3D7_0406200-PF3D7_0919100
Q8IC05_Q8IJM9_Q6ZMA7_Q8I2W2	0.17	0.4		0.36	7	Heteromeric-inter	2	1	PF3D7_0708400-PF3D7_1016900-PF3D7_0406200-PF3D7_0919100
Q8IC05_Q8IJM9_Q6ZMA7_Q8I2W2	0.17	0.4		0.36	7	Intralink	70	31	PF3D7_0708400-PF3D7_1016900-PF3D7_0406200-PF3D7_0919100
Q8IEU2_Q6ZMA7_Q8ILV6	0.17	0.34		0.33	7	Intralink	26	2	PF3D7_1302100-PF3D7_0406200-PF3D7_1413900
Q8IC05_Q8IEU2_Q8IJM9	0.17	0.49		0.35	7	Intralink	75	27	PF3D7_0708400-PF3D7_1302100-PF3D7_1016900
Q8IJM9_Q6ZMA7	0.17	0.31		0.62	7	Heteromeric-inter	2	0	PF3D7_1016900-PF3D7_0406200
Q8IC05_Q8IEU2_Q8I2W2	0.17	0.4		0.29	7	Intralink	79	29	PF3D7_0708400-PF3D7_1302100-PF3D7_0919100
Q8IJM9_Q6ZMA7_Q8ILV6	0.17	0.4		0.39	7	Intralink	10	3	PF3D7_1016900-PF3D7_0406200-PF3D7_1413900
Q8IEU2_Q8I0V4_Q8IJM9_Q6ZMA7_Q8I2W2	0.17	0.41		0.34	7	Heteromeric-inter	4	1	PF3D7_1302100-PF3D7_1222300-PF3D7_1016900-PF3D7_0406200-PF3D7_0919100
Q8IC05_Q8IEU2_Q8I2W2	0.17	0.4		0.29	7	Heteromeric-inter	0	2	PF3D7_0708400-PF3D7_1302100-PF3D7_0919100
Q8IC05_Q8IEU2_Q6ZMA7_Q8I2W2	0.16	0.38		0.33	7	Heteromeric-inter	0	2	PF3D7_0708400-PF3D7_1302100-PF3D7_0406200-PF3D7_0919100
Q8I0V4_Q8IJM9_Q6ZMA7_Q8I2W2	0.16	0.41		0.35	7	Intralink	39	21	PF3D7_1222300-PF3D7_1016900-PF3D7_0406200-PF3D7_0919100
Q8IC05_Q6ZMA7_Q8I2W2	0.16	0.42		0.33	7	Intralink	72	26	PF3D7_0708400-PF3D7_0406200-PF3D7_0919100
C0H4W6_Q8I665	0.16	0.5		0.41	10	Heteromeric-inter	1	1	PF3D7_0821800-PF3D7_0204200
Q8IC05_Q8IEU2_Q8IJM9_Q8I2W2	0.16	0.39		0.32	7	Intralink	79	32	PF3D7_0708400-PF3D7_1302100-PF3D7_1016900-PF3D7_0919100
Q8IC05_Q8IJM9_Q8I2W2	0.16	0.43		0.33	7	Heteromeric-inter	1	0	PF3D7_0708400-PF3D7_1016900-PF3D7_0919100
Q8IC05_Q8IJM9_Q8I2W2	0.16	0.43		0.33	7	Intralink	66	27	PF3D7_0708400-PF3D7_1016900-PF3D7_0919100
Q8IC05_Q8IEU2_Q8IJM9_Q8I2W2	0.16	0.39		0.32	7	Heteromeric-inter	0	4	PF3D7_0708400-PF3D7_1302100-PF3D7_1016900-PF3D7_0919100
C0H4W6_Q8I665	0.16	0.5		0.41	10	Intralink	2	1	PF3D7_0821800-PF3D7_0204200
Q8IC05_Q8IEU2	0.16	0.5		0.3	7	Heteromeric-inter	0	2	PF3D7_0708400-PF3D7_1302100
Q8I0V4_Q8IJM9_Q6ZMA7_Q8I2W2	0.16	0.41		0.35	7	Heteromeric-inter	3	0	PF3D7_1222300-PF3D7_1016900-PF3D7_0406200-PF3D7_0919100
Q8IC05_Q8IEU2_Q6ZMA7	0.16	0.47		0.36	7	Intralink	79	28	PF3D7_0708400-PF3D7_1302100-PF3D7_0406200
Q8IC05_Q8IEU2_Q6ZMA7_Q8I2W2	0.16	0.38		0.33	7	Intralink	83	33	PF3D7_0708400-PF3D7_1302100-PF3D7_0406200-PF3D7_0919100
Q8IEU2_Q8I0V4_Q8ILV6	0.16	0.46		0.27	7	Intralink	43	17	PF3D7_1302100-PF3D7_1222300-PF3D7_1413900
Q8IEU2_Q8I0V4_Q8ILV6	0.16	0.46		0.27	7	Heteromeric-inter	0	1	PF3D7_1302100-PF3D7_1222300-PF3D7_1413900
Q8ILE3_Q6ZMA7_Q8IJM9_Q8IEU2	0.16	0.41		0.38	7	Heteromeric-inter	2	2	PF3D7_1432100-PF3D7_0406200-PF3D7_1016900-PF3D7_1302100
Q8ILE3_Q6ZMA7_Q8IJM9_Q8IEU2	0.16	0.41		0.38	7	Intralink	29	4	PF3D7_1432100-PF3D7_0406200-PF3D7_1016900-PF3D7_1302100
Q8IEU2_Q8I0V4_Q8IJM9_Q6ZMA7	0.16	0.48		0.37	7	Heteromeric-inter	2	2	PF3D7_1302100-PF3D7_1222300-PF3D7_1016900-PF3D7_0406200
Q8IEU2_Q8I0V4_Q8IJM9_Q6ZMA7	0.16	0.48		0.37	7	Intralink	47	22	PF3D7_1302100-PF3D7_1222300-PF3D7_1016900-PF3D7_0406200
Q8IC05_Q8IEU2	0.16	0.5		0.3	7	Intralink	73	26	PF3D7_0708400-PF3D7_1302100
Q8IC05_Q8IEU2_Q6ZMA7	0.16	0.47		0.36	7	Heteromeric-inter	0	2	PF3D7_0708400-PF3D7_1302100-PF3D7_0406200
Q8IJP8_O77376	0.15	0.34		0.4	14	Heteromeric-inter	0	1	PF3D7_1014700-PF3D7_0318100
Q8IJP8_O77376	0.15	0.34		0.4	14	Intralink	2	0	PF3D7_1014700-PF3D7_0318100
Q8I0V4_Q8I2W2	0.15	0.48		0.29	7	Intralink	29	20	PF3D7_1222300-PF3D7_0919100
Q8IHN7_P27105	0.15	0.34		0.38	1	Intralink	8	11	PF3D7_1148700-NA
Q8IEU2_Q8I0V4_Q8I2W2	0.15	0.45		0.28	7	Heteromeric-inter	0	1	PF3D7_1302100-PF3D7_1222300-PF3D7_0919100
Q8I0V4_Q6ZMA7	0.15	0.59		0.37	7	Intralink	30	18	PF3D7_1222300-PF3D7_0406200
Q6ZMA7_Q8I2W2	0.15	0.42		0.39	7	Intralink	13	4	PF3D7_0406200-PF3D7_0919100
Q8IC05_Q8IEU2_Q8IJM9_Q6ZMA7	0.15	0.45		0.37	7	Heteromeric-inter	2	3	PF3D7_0708400-PF3D7_1302100-PF3D7_1016900-PF3D7_0406200
Q8IC05_Q8IEU2_Q8IJM9_Q6ZMA7	0.15	0.45		0.37	7	Intralink	82	28	PF3D7_0708400-PF3D7_1302100-PF3D7_1016900-PF3D7_0406200
Q8IC05_Q8IEU2_Q8ILV6	0.15	0.4		0.27	7	Heteromeric-inter	0	2	PF3D7_0708400-PF3D7_1302100-PF3D7_1413900
Q8IC05_Q8IEU2_Q8ILV6	0.15	0.4		0.27	7	Intralink	74	27	PF3D7_0708400-PF3D7_1302100-PF3D7_1413900
Q8IHN7_P27105	0.15	0.34		0.38	1	Heteromeric-inter	1	2	PF3D7_1148700-NA
Q8IEU2_Q8I0V4	0.15	0.56		0.3	7	Heteromeric-inter	0	1	PF3D7_1302100-PF3D7_1222300
Q8IEU2_Q8I0V4	0.15	0.56		0.3	7	Intralink	40	18	PF3D7_1302100-PF3D7_1222300
Q8IC05_Q8ILV6	0.15	0.45		0.27	7	Intralink	56	27	PF3D7_0708400-PF3D7_1413900
Q8IEU2_Q8I0V4_Q8I2W2	0.15	0.45		0.28	7	Intralink	49	18	PF3D7_1302100-PF3D7_1222300-PF3D7_0919100
Q8IEU2_Q8I0V4_Q8IJM9	0.15	0.51		0.32	7	Heteromeric-inter	0	2	PF3D7_1302100-PF3D7_1222300-PF3D7_1016900
Q8IEU2_Q8I0V4_Q8IJM9	0.15	0.51		0.32	7	Intralink	41	20	PF3D7_1302100-PF3D7_1222300-PF3D7_1016900
Q8IEU2_Q8I2W2	0.15	0.42		0.24	7	Intralink	24	3	PF3D7_1302100-PF3D7_0919100
Q8IEU2_Q8I0V4_Q6ZMA7	0.14	0.46		0.33	7	Intralink	44	22	PF3D7_1302100-PF3D7_1222300-PF3D7_0406200
Q8IL86_Q8I665	0.14	0.35		0.26	10	Intralink	2	0	PF3D7_1438100-PF3D7_0204200
P27105_Q8IHN7_P29972	0.14	0.35		0.32	1	Intralink	9	10	NA-PF3D7_1148700-NA
P27105_Q8IHN7_P29972	0.14	0.35		0.32	1	Heteromeric-inter	1	3	NA-PF3D7_1148700-NA
Q8IC05_Q8I2W2	0.14	0.44		0.29	7	Intralink	61	29	PF3D7_0708400-PF3D7_0919100
Q8IEU2_Q8I0V4_Q6ZMA7	0.14	0.46		0.33	7	Heteromeric-inter	0	1	PF3D7_1302100-PF3D7_1222300-PF3D7_0406200
Q8IC05_Q8IJM9_Q6ZMA7	0.14	0.52		0.39	7	Heteromeric-inter	2	0	PF3D7_0708400-PF3D7_1016900-PF3D7_0406200
Q8IEU2_Q8IJM9_Q6ZMA7	0.14	0.44		0.48	7	Intralink	25	4	PF3D7_1302100-PF3D7_1016900-PF3D7_0406200
Q8IEU2_Q8IJM9_Q6ZMA7	0.14	0.44		0.48	7	Heteromeric-inter	2	1	PF3D7_1302100-PF3D7_1016900-PF3D7_0406200
Q8IC05_Q8IJM9_Q6ZMA7	0.14	0.52		0.39	7	Intralink	63	29	PF3D7_0708400-PF3D7_1016900-PF3D7_0406200
Q8IEU2_Q6ZMA7_Q8I2W2	0.14	0.33		0.32	7	Intralink	30	5	PF3D7_1302100-PF3D7_0406200-PF3D7_0919100
Q8IL86_C0H4W6	0.13	0.37		0.31	10	Intralink	1	2	PF3D7_1438100-PF3D7_0821800
Q8IL86_C0H4W6	0.13	0.37		0.31	10	Heteromeric-inter	0	2	PF3D7_1438100-PF3D7_0821800
Q8IEU2_Q8IJM9_Q8ILV6	0.13	0.35		0.26	7	Intralink	20	3	PF3D7_1302100-PF3D7_1016900-PF3D7_1413900
Q8IEU2_Q8IJM9_Q8ILV6	0.13	0.35		0.26	7	Heteromeric-inter	0	1	PF3D7_1302100-PF3D7_1016900-PF3D7_1413900
Q8ILE3_Q6ZMA7_Q8IJM9	0.11	0.5		0.42	7	Heteromeric-inter	2	1	PF3D7_1432100-PF3D7_0406200-PF3D7_1016900
Q8ILE3_Q6ZMA7_Q8IJM9	0.11	0.5		0.42	7	Intralink	12	3	PF3D7_1432100-PF3D7_0406200-PF3D7_1016900
Q8IEU2_Q8ILV6	0.11	0.39		0.25	7	Intralink	18	2	PF3D7_1302100-PF3D7_1413900
A0A5K1K8Q9		0.77		0.84	17	Intralink	2	0	PF3D7_1320000
C0H4W6		0.33		0.83	10	Intralink	2	0	PF3D7_0821800
C0H4Y6		0.74		0.78	8	Intralink	11	1	PF3D7_0827900
O77310		0.77		0.81	13	Intralink	2	1	PF3D7_0302500
P02549		0.31		0.32	0	Intralink	31	6
P07384		0.79		0.8	2	Intralink	3	1
P11171		0.47		0.73	0	Intralink	7	1
P11277		0.33		0.37	0	Intralink	33	10
P16157		0.48		0.6	5	Intralink	25	6
P27105		0.72		0.84	1	Intralink	6	8
P60709		0.88		0.88	3	Intralink	1	1
P68874		0.42		0.52	15	Intralink	80	16	PF3D7_0209000
Q6ZMA7		0.34		0.77	7	Intralink	8	0	PF3D7_0406200
Q8I0V4		0.73		0.81	7	Intralink	19	21	PF3D7_1222300
Q8I2W2		0.57		0.7	7	Intralink	5	4	PF3D7_0919100
Q8I395		0.75		0.84	13	Intralink	1	0	PF3D7_0905400
Q8I3T1		0.72		0.79	9	Intralink	8	0	PF3D7_0517700
Q8I484		0.78		0.8	11	Intralink	5	0	PF3D7_0501600
Q8I485		0.85		0.87	11	Intralink	7	0	PF3D7_0501500
Q8I492		0.18		0.63	5	Intralink	68	148	PF3D7_0500800
Q8I5S6		0.42		0.69	9	Intralink	3	1	PF3D7_1212700
Q8I665		0.68		0.78	10	Intralink	1	0	PF3D7_0204200
Q8I6T1		0.74		0.78	15	Intralink	8	0	PF3D7_1346700
Q8IBC3		0.61		0.72	14	Intralink	2	0	PF3D7_0829200
Q8IBN4		0.83		0.88	3	Intralink	2	0	PF3D7_0721700
Q8IC05		0.79		0.87	7	Intralink	54	27	PF3D7_0708400
Q8IDN6		0.86		0.86	10	Intralink	1	0	PF3D7_1346100
Q8IEU2		0.8		0.87	7	Intralink	17	1	PF3D7_1302100
Q8IFM0		0.58		0.78	6	Intralink	3	1	PF3D7_0424600
Q8IHN7		0.49		0.77	1	Intralink	4	1	PF3D7_1148700
Q8IHZ2		0.64		0.74	8	Intralink	3	0	PF3D7_1137300
Q8IIC8		0.44		0.68	17	Intralink	4	0	PF3D7_1123500
Q8IIR7		0.73		0.78	8	Intralink	8	0	PF3D7_1108600
Q8IIX5		0.41		0.7	0	Intralink	7	3	PF3D7_1102500
Q8IJ76		0.19		0.69	2	Intralink	2	6	PF3D7_1033200
Q8IJM9		0.33		0.83	7	Intralink	1	2	PF3D7_1016900
Q8IJP8		0.61		0.77	14	Intralink	2	0	PF3D7_1014700
Q8IL86		0.47		0.53	10	Intralink	1	0	PF3D7_1438100
Q8ILE3		0.87		0.87	16	Intralink	4	0	PF3D7_1432100
Q8ILV6		0.59		0.65	7	Intralink	1	1	PF3D7_1413900
Q8ILZ1		0.65		0.81	11	Intralink	17	5	PF3D7_1410400

## Sheet: (C) AF3x
prediction	iptm	ptm	iptm_ptm	af3_ranking_score	cluster	type	Satisfied	Unsatisfied	plasmoDB
Q8ILZ1_Q8I485	0.91	0.8		1	11	Intralink	29	0	PF3D7_1410400-PF3D7_0501500
Q8ILZ1_Q8I485	0.91	0.8		1	11	Heteromeric-inter	3	0	PF3D7_1410400-PF3D7_0501500
Q8IFM0	0.91	0.53		1.06	6	Intralink	4	0	PF3D7_0424600
Q8I484_Q8ILZ1	0.91	0.8		1	11	Heteromeric-inter	5	0	PF3D7_0501600-PF3D7_1410400
Q8I484_Q8ILZ1	0.91	0.8		1	11	Intralink	27	0	PF3D7_0501600-PF3D7_1410400
Q8I395	0.9	0.74		0.96	13	Intralink	1	0	PF3D7_0905400
P60709_Q8IBN4	0.9	0.86		0.92	3	Intralink	3	1	NA-PF3D7_0721700
P60709_Q8IBN4	0.9	0.86		0.92	3	Heteromeric-inter	1	0	NA-PF3D7_0721700
Q8I665	0.86	0.71		0.94	10	Intralink	1	0	PF3D7_0204200
O77310	0.85	0.55		0.84	13	Intralink	3	0	PF3D7_0302500
Q8IDN6	0.84	0.8		0.83	10	Intralink	1	0	PF3D7_1346100
C0H4Y6	0.81	0.65		0.81	8	Intralink	11	1	PF3D7_0827900
Q8IBN4	0.81	0.69		0.82	3	Intralink	2	0	PF3D7_0721700
Q8ILZ1	0.8	0.69		0.92	11	Intralink	21	1	PF3D7_1410400
Q8IL86	0.8	0.36		0.76	10	Intralink	1	0	PF3D7_1438100
Q8ILE3	0.79	0.86		0.8	16	Intralink	4	0	PF3D7_1432100
P60709	0.76	0.68		0.74	3	Intralink	1	1
Q8IIC8_A0A5K1K8Q9	0.76	0.58		0.86	17	Intralink	6	0	PF3D7_1123500-PF3D7_1320000
A0A5K1K8Q9_Q8IIC8	0.76	0.62		0.86	17	Heteromeric-inter	2	0	PF3D7_1320000-PF3D7_1123500
Q8I485	0.75	0.82		0.78	11	Intralink	7	0	PF3D7_0501500
Q8I6T1	0.74	0.76		0.78	15	Intralink	8	0	PF3D7_1346700
Q8I3T1_Q8I5S6	0.74	0.46		0.88	9	Intralink	11	1	PF3D7_0517700-PF3D7_1212700
Q8IEU2	0.74	0.79		0.83	7	Intralink	18	0	PF3D7_1302100
Q8I3T1_Q8I5S6	0.74	0.46		0.88	9	Heteromeric-inter	1	0	PF3D7_0517700-PF3D7_1212700
P07384	0.74	0.71		0.74	2	Intralink	4	0
O77310_Q8I395	0.73	0.67		0.79	13	Heteromeric-inter	1	0	PF3D7_0302500-PF3D7_0905400
O77310_Q8I395	0.73	0.67		0.79	13	Intralink	4	0	PF3D7_0302500-PF3D7_0905400
A0A5K1K8Q9	0.73	0.79		0.79	17	Intralink	2	0	PF3D7_1320000
Q8I484	0.72	0.79		0.75	11	Intralink	5	0	PF3D7_0501600
Q8IHZ2_C0H4Y6	0.71	0.62		0.75	8	Heteromeric-inter	9	3	PF3D7_1137300-PF3D7_0827900
Q8IHZ2_C0H4Y6	0.71	0.62		0.75	8	Intralink	14	1	PF3D7_1137300-PF3D7_0827900
C0H4W6_Q8IDN6	0.71	0.75		0.79	10	Heteromeric-inter	2	1	PF3D7_0821800-PF3D7_1346100
C0H4W6_Q8IDN6	0.71	0.75		0.79	10	Intralink	1	2	PF3D7_0821800-PF3D7_1346100
Q8IL86_C0H4W6_Q8IDN6	0.69	0.7		0.76	10	Intralink	4	0	PF3D7_1438100-PF3D7_0821800-PF3D7_1346100
Q8IL86_C0H4W6_Q8IDN6	0.69	0.7		0.76	10	Heteromeric-inter	5	2	PF3D7_1438100-PF3D7_0821800-PF3D7_1346100
Q8IJP8	0.69	0.6		0.87	14	Intralink	2	0	PF3D7_1014700
C0H4W6_Q8IDN6_Q8I665	0.68	0.72		0.77	10	Heteromeric-inter	6	0	PF3D7_0821800-PF3D7_1346100-PF3D7_0204200
C0H4W6_Q8IDN6_Q8I665	0.68	0.72		0.77	10	Intralink	3	1	PF3D7_0821800-PF3D7_1346100-PF3D7_0204200
P11171	0.67	0.44		0.87	0	Intralink	8	0
P68874_Q8I6T1	0.67	0.56		0.67	15	Intralink	101	3	PF3D7_0209000-PF3D7_1346700
Q8IL86_Q8IDN6	0.67	0.68		0.7	10	Heteromeric-inter	2	0	PF3D7_1438100-PF3D7_1346100
P07384_Q8IJ76	0.67	0.59		0.82	2	Heteromeric-inter	2	1	NA-PF3D7_1033200
P07384_Q8IJ76	0.67	0.59		0.82	2	Intralink	8	4	NA-PF3D7_1033200
Q8IL86_Q8IDN6	0.67	0.68		0.7	10	Intralink	2	0	PF3D7_1438100-PF3D7_1346100
P68874_Q8I6T1	0.67	0.56		0.67	15	Heteromeric-inter	4	0	PF3D7_0209000-PF3D7_1346700
P07384_Q8IJ76_P04632	0.66	0.66		0.82	2	Heteromeric-inter	4	1	NA-PF3D7_1033200-NA
P07384_Q8IJ76_P04632	0.66	0.66		0.82	2	Intralink	9	3	NA-PF3D7_1033200-NA
Q8IEU2_Q8ILV6	0.64	0.56		0.67	7	Intralink	20	0	PF3D7_1302100-PF3D7_1413900
Q8IB24_Q8IC01	0.64	0.71		0.72	19	Heteromeric-inter	1	0	PF3D7_0818900-PF3D7_0708800
Q8IB24_Q8IC01	0.64	0.71		0.72	19	Intralink	20	20	PF3D7_0818900-PF3D7_0708800
Q8IL86_C0H4W6_Q8IDN6_Q8I665	0.61	0.65		0.7	10	Heteromeric-inter	7	3	PF3D7_1438100-PF3D7_0821800-PF3D7_1346100-PF3D7_0204200
Q8IL86_C0H4W6_Q8IDN6_Q8I665	0.61	0.65		0.7	10	Intralink	5	0	PF3D7_1438100-PF3D7_0821800-PF3D7_1346100-PF3D7_0204200
Q8ILV6	0.59	0.61		0.6	7	Intralink	2	0	PF3D7_1413900
C0H4W6	0.58	0.31		1.03	10	Intralink	2	0	PF3D7_0821800
Q8I3T1	0.58	0.65		0.66	9	Intralink	8	0	PF3D7_0517700
Q8IDN6_Q8I665	0.57	0.68		0.63	10	Heteromeric-inter	1	0	PF3D7_1346100-PF3D7_0204200
Q8IDN6_Q8I665	0.57	0.68		0.63	10	Intralink	1	1	PF3D7_1346100-PF3D7_0204200
Q8IBC3	0.56	0.56		0.72	14	Intralink	2	0	PF3D7_0829200
P27105	0.55	0.45		0.77	1	Intralink	9	5
P68874	0.55	0.54		0.55	15	Intralink	93	3	PF3D7_0209000
Q8I484_Q8I485	0.53	0.64		0.57	11	Intralink	12	0	PF3D7_0501600-PF3D7_0501500
Q8IBC3_Q8IJP8	0.52	0.52		0.67	14	Heteromeric-inter	8	1	PF3D7_0829200-PF3D7_1014700
Q8IBC3_Q8IJP8	0.52	0.52		0.67	14	Intralink	4	0	PF3D7_0829200-PF3D7_1014700
Q8IL86_Q8IDN6_Q8I665	0.52	0.6		0.58	10	Heteromeric-inter	2	1	PF3D7_1438100-PF3D7_1346100-PF3D7_0204200
Q8IL86_Q8IDN6_Q8I665	0.52	0.6		0.58	10	Intralink	3	0	PF3D7_1438100-PF3D7_1346100-PF3D7_0204200
Q8IHZ2_C0H4Y6_Q8IIR7	0.51	0.52		0.57	8	Heteromeric-inter	11	3	PF3D7_1137300-PF3D7_0827900-PF3D7_1108600
Q8IHZ2_C0H4Y6_Q8IIR7	0.51	0.52		0.57	8	Intralink	22	1	PF3D7_1137300-PF3D7_0827900-PF3D7_1108600
Q8I484_Q8ILZ1_Q8I485	0.49	0.59		0.59	11	Heteromeric-inter	7	1	PF3D7_0501600-PF3D7_1410400-PF3D7_0501500
Q8IJM9_Q8I2W2_Q8ILV6	0.49	0.56		0.62	7	Heteromeric-inter	2	0	PF3D7_1016900-PF3D7_0919100-PF3D7_1413900
Q8I484_Q8ILZ1_Q8I485	0.49	0.59		0.59	11	Intralink	34	0	PF3D7_0501600-PF3D7_1410400-PF3D7_0501500
P16157	0.49	0.44		0.58	5	Intralink	26	5
Q8IJM9_Q8I2W2_Q8ILV6	0.49	0.56		0.62	7	Intralink	13	1	PF3D7_1016900-PF3D7_0919100-PF3D7_1413900
Q8I0V4	0.48	0.5		0.54	7	Intralink	27	13	PF3D7_1222300
Q8IHN7	0.47	0.51		0.71	1	Intralink	5	0	PF3D7_1148700
Q8I2W2_Q8ILV6	0.47	0.54		0.63	7	Heteromeric-inter	1	0	PF3D7_0919100-PF3D7_1413900
Q8I2W2_Q8ILV6	0.47	0.54		0.63	7	Intralink	11	0	PF3D7_0919100-PF3D7_1413900
Q8IC05_Q8IEU2	0.46	0.46		0.54	7	Heteromeric-inter	2	0	PF3D7_0708400-PF3D7_1302100
Q8IC05_Q8IEU2	0.46	0.46		0.54	7	Intralink	74	25	PF3D7_0708400-PF3D7_1302100
Q8IHZ2	0.45	0.5		0.57	8	Intralink	3	0	PF3D7_1137300
A0A143ZZK9_Q8IB24	0.44	0.58		0.51	19	Intralink	33	15	PF3D7_1211900-PF3D7_0818900
A0A143ZZK9_Q8IB24	0.44	0.58		0.51	19	Heteromeric-inter	1	0	PF3D7_1211900-PF3D7_0818900
Q8IC05_Q8IEU2_Q8I0V4	0.43	0.44		0.51	7	Intralink	103	36	PF3D7_0708400-PF3D7_1302100-PF3D7_1222300
O97238_A0A144A1C7	0.43	0.46		0.66	22	Heteromeric-inter	2	0	PF3D7_0305300-PF3D7_1233400
Q8IC05_Q8IEU2_Q8IJM9	0.43	0.45		0.51	7	Intralink	74	28	PF3D7_0708400-PF3D7_1302100-PF3D7_1016900
Q8IC05_Q8IEU2_Q8IJM9	0.43	0.45		0.51	7	Heteromeric-inter	3	0	PF3D7_0708400-PF3D7_1302100-PF3D7_1016900
Q6ZMA7_Q8I2W2_Q8ILV6	0.43	0.51		0.61	7	Heteromeric-inter	1	0	PF3D7_0406200-PF3D7_0919100-PF3D7_1413900
Q6ZMA7_Q8I2W2_Q8ILV6	0.43	0.51		0.61	7	Intralink	19	0	PF3D7_0406200-PF3D7_0919100-PF3D7_1413900
O97238_A0A144A1C7	0.43	0.46		0.66	22	Intralink	1	0	PF3D7_0305300-PF3D7_1233400
Q8IC05_Q8IEU2_Q8I0V4	0.43	0.44		0.51	7	Heteromeric-inter	1	2	PF3D7_0708400-PF3D7_1302100-PF3D7_1222300
A0A143ZZK9_Q8IB24_Q8IC01	0.43	0.52		0.5	19	Intralink	30	21	PF3D7_1211900-PF3D7_0818900-PF3D7_0708800
A0A143ZZK9_Q8IB24_Q8IC01	0.43	0.52		0.5	19	Heteromeric-inter	2	0	PF3D7_1211900-PF3D7_0818900-PF3D7_0708800
Q8ILF4_Q8ILF6	0.43	0.36		0.84	20	Heteromeric-inter	1	0	PF3D7_1431100-PF3D7_1430800
Q6ZMA7	0.42	0.4		0.79	7	Intralink	8	0	PF3D7_0406200
C0H4W6_Q8I665	0.41	0.65		0.65	10	Intralink	3	0	PF3D7_0821800-PF3D7_0204200
P02549	0.41	0.38		0.41	0	Intralink	31	6
Q8IJM9_Q6ZMA7_Q8I2W2_Q8ILV6	0.41	0.49		0.62	7	Intralink	19	3	PF3D7_1016900-PF3D7_0406200-PF3D7_0919100-PF3D7_1413900
Q8IJM9_Q6ZMA7_Q8I2W2_Q8ILV6	0.41	0.49		0.62	7	Heteromeric-inter	4	0	PF3D7_1016900-PF3D7_0406200-PF3D7_0919100-PF3D7_1413900
C0H4W6_Q8I665	0.41	0.65		0.65	10	Heteromeric-inter	2	0	PF3D7_0821800-PF3D7_0204200
Q8I2W2	0.41	0.46		0.54	7	Intralink	7	2	PF3D7_0919100
Q8IC05	0.41	0.38		0.5	7	Intralink	64	17	PF3D7_0708400
Q8IEU2_Q8IJM9	0.4	0.61		0.64	7	Heteromeric-inter	1	0	PF3D7_1302100-PF3D7_1016900
Q8IJM9	0.4	0.43		0.9	7	Intralink	2	1	PF3D7_1016900
Q8IC05_Q8IEU2_Q8I0V4_Q8IJM9_Q6ZMA7	0.4	0.43		0.51	7	Intralink	114	36	PF3D7_0708400-PF3D7_1302100-PF3D7_1222300-PF3D7_1016900-PF3D7_0406200
Q8I5S6	0.4	0.36		0.66	9	Intralink	4	0	PF3D7_1212700
P11171_P11277_P02549	0.4	0.41		0.41	0	Intralink	73	15	NA-NA-NA
Q8IEU2_Q8IJM9	0.4	0.61		0.64	7	Intralink	20	1	PF3D7_1302100-PF3D7_1016900
Q8IC05_Q8IEU2_Q8I0V4_Q8IJM9_Q6ZMA7	0.4	0.43		0.51	7	Heteromeric-inter	5	1	PF3D7_0708400-PF3D7_1302100-PF3D7_1222300-PF3D7_1016900-PF3D7_0406200
P11171_P11277_P02549	0.4	0.41		0.41	0	Heteromeric-inter	13	2	NA-NA-NA
Q8IC05_Q8IEU2_Q8I0V4_Q6ZMA7	0.39	0.42		0.5	7	Intralink	109	38	PF3D7_0708400-PF3D7_1302100-PF3D7_1222300-PF3D7_0406200
Q8IC05_Q8IEU2_Q8I0V4_Q6ZMA7	0.39	0.42		0.5	7	Heteromeric-inter	2	1	PF3D7_0708400-PF3D7_1302100-PF3D7_1222300-PF3D7_0406200
Q6ZMA7_Q8ILV6	0.39	0.54		0.54	7	Intralink	10	0	PF3D7_0406200-PF3D7_1413900
Q8IHZ2_C0H4Y6_C0H587	0.39	0.48		0.51	8	Heteromeric-inter	9	3	PF3D7_1137300-PF3D7_0827900-PF3D7_0933300
Q8IHZ2_C0H4Y6_C0H587	0.39	0.48		0.51	8	Intralink	14	1	PF3D7_1137300-PF3D7_0827900-PF3D7_0933300
Q8IC05_Q8IEU2_Q8I0V4_Q8IJM9	0.38	0.41		0.49	7	Heteromeric-inter	2	2	PF3D7_0708400-PF3D7_1302100-PF3D7_1222300-PF3D7_1016900
Q8IC05_Q8IEU2_Q8I0V4_Q8IJM9	0.38	0.41		0.49	7	Intralink	98	44	PF3D7_0708400-PF3D7_1302100-PF3D7_1222300-PF3D7_1016900
Q8IC05_Q8IEU2_Q8I0V4_Q8ILV6	0.38	0.41		0.45	7	Heteromeric-inter	2	1	PF3D7_0708400-PF3D7_1302100-PF3D7_1222300-PF3D7_1413900
Q8IC05_Q8IEU2_Q8I0V4_Q8ILV6	0.38	0.41		0.45	7	Intralink	106	35	PF3D7_0708400-PF3D7_1302100-PF3D7_1222300-PF3D7_1413900
Q8IIX5	0.38	0.39		0.64	0	Intralink	10	0	PF3D7_1102500
Q8IC05_Q8IEU2_Q8I0V4_Q8I2W2	0.37	0.4		0.46	7	Intralink	104	44	PF3D7_0708400-PF3D7_1302100-PF3D7_1222300-PF3D7_0919100
Q8IC05_Q8IEU2_Q8I0V4_Q6ZMA7_Q8ILV6	0.37	0.41		0.47	7	Heteromeric-inter	1	2	PF3D7_0708400-PF3D7_1302100-PF3D7_1222300-PF3D7_0406200-PF3D7_1413900
Q8IC05_Q8IEU2_Q8I0V4_Q6ZMA7_Q8ILV6	0.37	0.41		0.47	7	Intralink	109	40	PF3D7_0708400-PF3D7_1302100-PF3D7_1222300-PF3D7_0406200-PF3D7_1413900
Q8IC05_Q8IEU2_Q8I0V4_Q8I2W2	0.37	0.4		0.46	7	Heteromeric-inter	2	1	PF3D7_0708400-PF3D7_1302100-PF3D7_1222300-PF3D7_0919100
C0H587_C0H4Y6_Q8IHZ2_Q8IIR7	0.37	0.45		0.48	8	Heteromeric-inter	11	4	PF3D7_0933300-PF3D7_0827900-PF3D7_1137300-PF3D7_1108600
C0H587_C0H4Y6_Q8IHZ2_Q8IIR7	0.37	0.45		0.48	8	Intralink	22	1	PF3D7_0933300-PF3D7_0827900-PF3D7_1137300-PF3D7_1108600
Q8IEU2_Q6ZMA7_Q8I2W2_Q8ILV6	0.36	0.45		0.5	7	Intralink	36	1	PF3D7_1302100-PF3D7_0406200-PF3D7_0919100-PF3D7_1413900
Q8IEU2_Q6ZMA7_Q8I2W2_Q8ILV6	0.36	0.45		0.5	7	Heteromeric-inter	1	0	PF3D7_1302100-PF3D7_0406200-PF3D7_0919100-PF3D7_1413900
P11277_P02549	0.36	0.37		0.38	0	Intralink	66	14	NA-NA
P11277_P02549_Q8IIX5	0.36	0.37		0.38	0	Heteromeric-inter	11	2	NA-NA-PF3D7_1102500
Q8IC05_Q8IEU2_Q8I0V4_Q6ZMA7_Q8I2W2_Q8ILV6	0.36	0.4		0.47	7	Heteromeric-inter	3	1	PF3D7_0708400-PF3D7_1302100-PF3D7_1222300-PF3D7_0406200-PF3D7_0919100-PF3D7_1413900
Q8IC05_Q8IEU2_Q8I0V4_Q6ZMA7_Q8I2W2_Q8ILV6	0.36	0.4		0.47	7	Intralink	113	45	PF3D7_0708400-PF3D7_1302100-PF3D7_1222300-PF3D7_0406200-PF3D7_0919100-PF3D7_1413900
Q8IEU2_Q8IJM9_Q8I2W2_Q8ILV6	0.36	0.45		0.52	7	Intralink	30	2	PF3D7_1302100-PF3D7_1016900-PF3D7_0919100-PF3D7_1413900
Q8IEU2_Q8IJM9_Q8I2W2_Q8ILV6	0.36	0.45		0.52	7	Heteromeric-inter	3	0	PF3D7_1302100-PF3D7_1016900-PF3D7_0919100-PF3D7_1413900
P11277_P02549	0.36	0.37		0.38	0	Heteromeric-inter	12	0	NA-NA
P27105_Q8IHN7	0.36	0.45		0.54	1	Intralink	15	4	NA-PF3D7_1148700
Q8IEU2_Q8I2W2_Q8ILV6	0.36	0.46		0.48	7	Intralink	28	1	PF3D7_1302100-PF3D7_0919100-PF3D7_1413900
P11277_P02549_Q8IIX5	0.36	0.37		0.38	0	Intralink	77	13	NA-NA-PF3D7_1102500
Q8IEU2_Q8I2W2_Q8ILV6	0.36	0.46		0.48	7	Heteromeric-inter	1	0	PF3D7_1302100-PF3D7_0919100-PF3D7_1413900
Q8IC05_Q8IEU2_Q8IJM9_Q6ZMA7	0.36	0.43		0.51	7	Intralink	84	26	PF3D7_0708400-PF3D7_1302100-PF3D7_1016900-PF3D7_0406200
Q8IC05_Q8IEU2_Q8I0V4_Q8IJM9_Q8ILV6	0.36	0.4		0.45	7	Heteromeric-inter	2	2	PF3D7_0708400-PF3D7_1302100-PF3D7_1222300-PF3D7_1016900-PF3D7_1413900
Q8IC05_Q8IEU2_Q8I0V4_Q8IJM9_Q8ILV6	0.36	0.4		0.45	7	Intralink	105	39	PF3D7_0708400-PF3D7_1302100-PF3D7_1222300-PF3D7_1016900-PF3D7_1413900
Q8IC05_Q8IEU2_Q8IJM9_Q6ZMA7	0.36	0.43		0.51	7	Heteromeric-inter	5	0	PF3D7_0708400-PF3D7_1302100-PF3D7_1016900-PF3D7_0406200
P11277_Q8IIX5	0.36	0.35		0.43	0	Intralink	47	6	NA-PF3D7_1102500
P27105_Q8IHN7	0.36	0.45		0.54	1	Heteromeric-inter	1	2	NA-PF3D7_1148700
Q8IC05_Q8IEU2_Q8I0V4_Q8IJM9_Q8I2W2	0.35	0.39		0.45	7	Intralink	108	43	PF3D7_0708400-PF3D7_1302100-PF3D7_1222300-PF3D7_1016900-PF3D7_0919100
Q8IEU2_Q8IJM9_Q6ZMA7_Q8ILV6	0.35	0.39		0.51	7	Intralink	29	2	PF3D7_1302100-PF3D7_1016900-PF3D7_0406200-PF3D7_1413900
Q8IC05_Q8IEU2_Q8I0V4_Q6ZMA7_Q8I2W2	0.35	0.39		0.46	7	Heteromeric-inter	1	2	PF3D7_0708400-PF3D7_1302100-PF3D7_1222300-PF3D7_0406200-PF3D7_0919100
Q8IC05_Q8IEU2_Q8I0V4_Q6ZMA7_Q8I2W2	0.35	0.39		0.46	7	Intralink	117	39	PF3D7_0708400-PF3D7_1302100-PF3D7_1222300-PF3D7_0406200-PF3D7_0919100
P16157_Q8I492	0.35	0.37		0.36	5	Heteromeric-inter	2	0	NA-PF3D7_0500800
P16157_Q8I492	0.35	0.37		0.36	5	Intralink	207	40	NA-PF3D7_0500800
Q8IC05_Q8IEU2_Q8I0V4_Q8I2W2_Q8ILV6	0.35	0.39		0.44	7	Heteromeric-inter	3	1	PF3D7_0708400-PF3D7_1302100-PF3D7_1222300-PF3D7_0919100-PF3D7_1413900
Q8IC05_Q8IEU2_Q8I0V4_Q8IJM9_Q8I2W2	0.35	0.39		0.45	7	Heteromeric-inter	4	1	PF3D7_0708400-PF3D7_1302100-PF3D7_1222300-PF3D7_1016900-PF3D7_0919100
Q8IC05_Q8IEU2_Q8I0V4_Q8I2W2_Q8ILV6	0.35	0.39		0.44	7	Intralink	113	37	PF3D7_0708400-PF3D7_1302100-PF3D7_1222300-PF3D7_0919100-PF3D7_1413900
Q8IEU2_Q8IJM9_Q6ZMA7_Q8ILV6	0.35	0.39		0.51	7	Heteromeric-inter	3	0	PF3D7_1302100-PF3D7_1016900-PF3D7_0406200-PF3D7_1413900
Q8IC05_Q8IEU2_Q8I0V4_Q8IJM9_Q6ZMA7_Q8ILV6	0.35	0.39		0.47	7	Heteromeric-inter	5	1	PF3D7_0708400-PF3D7_1302100-PF3D7_1222300-PF3D7_1016900-PF3D7_0406200-PF3D7_1413900
Q8IC05_Q8IEU2_Q8I0V4_Q8IJM9_Q6ZMA7_Q8ILV6	0.35	0.39		0.47	7	Intralink	114	38	PF3D7_0708400-PF3D7_1302100-PF3D7_1222300-PF3D7_1016900-PF3D7_0406200-PF3D7_1413900
Q8IEU2_Q8IJM9_Q6ZMA7_Q8I2W2_Q8ILV6	0.34	0.42		0.52	7	Intralink	38	2	PF3D7_1302100-PF3D7_1016900-PF3D7_0406200-PF3D7_0919100-PF3D7_1413900
Q8IEU2_Q8IJM9_Q6ZMA7_Q8I2W2_Q8ILV6	0.34	0.42		0.52	7	Heteromeric-inter	4	1	PF3D7_1302100-PF3D7_1016900-PF3D7_0406200-PF3D7_0919100-PF3D7_1413900
Q8IC05_Q8IEU2_Q8I0V4_Q8IJM9_Q6ZMA7_Q8I2W2	0.34	0.39		0.46	7	Intralink	121	38	PF3D7_0708400-PF3D7_1302100-PF3D7_1222300-PF3D7_1016900-PF3D7_0406200-PF3D7_0919100
Q8IC05_Q8IEU2_Q8I0V4_Q8IJM9_Q6ZMA7_Q8I2W2_Q8ILV6	0.34	0.39		0.47	7	Heteromeric-inter	4	4	PF3D7_0708400-PF3D7_1302100-PF3D7_1222300-PF3D7_1016900-PF3D7_0406200-PF3D7_0919100-PF3D7_1413900
Q8IC05_Q8IEU2_Q8I0V4_Q8IJM9_Q6ZMA7_Q8I2W2_Q8ILV6	0.34	0.39		0.47	7	Intralink	118	43	PF3D7_0708400-PF3D7_1302100-PF3D7_1222300-PF3D7_1016900-PF3D7_0406200-PF3D7_0919100-PF3D7_1413900
Q8IC05_Q8IEU2_Q8ILV6	0.34	0.44		0.44	7	Heteromeric-inter	2	0	PF3D7_0708400-PF3D7_1302100-PF3D7_1413900
Q8IC05_Q8IEU2_Q8I0V4_Q8IJM9_Q6ZMA7_Q8I2W2	0.34	0.39		0.46	7	Heteromeric-inter	4	3	PF3D7_0708400-PF3D7_1302100-PF3D7_1222300-PF3D7_1016900-PF3D7_0406200-PF3D7_0919100
Q8IC05_Q8IEU2_Q8ILV6	0.34	0.44		0.44	7	Intralink	79	22	PF3D7_0708400-PF3D7_1302100-PF3D7_1413900
Q8IC05_Q8IEU2_Q6ZMA7	0.34	0.41		0.47	7	Intralink	82	25	PF3D7_0708400-PF3D7_1302100-PF3D7_0406200
Q8IC05_Q8IEU2_Q6ZMA7	0.34	0.41		0.47	7	Heteromeric-inter	2	0	PF3D7_0708400-PF3D7_1302100-PF3D7_0406200
P02549_Q8IIX5	0.33	0.35		0.37	0	Heteromeric-inter	1	0	NA-PF3D7_1102500
P02549_Q8IIX5	0.33	0.35		0.37	0	Intralink	41	6	NA-PF3D7_1102500
Q8ILE3_Q6ZMA7	0.33	0.62		0.52	16	Heteromeric-inter	1	0	PF3D7_1432100-PF3D7_0406200
Q8IC05_Q8IEU2_Q8I0V4_Q8IJM9_Q8I2W2_Q8ILV6	0.33	0.38		0.44	7	Heteromeric-inter	4	2	PF3D7_0708400-PF3D7_1302100-PF3D7_1222300-PF3D7_1016900-PF3D7_0919100-PF3D7_1413900
Q8ILE3_Q6ZMA7	0.33	0.62		0.52	16	Intralink	11	1	PF3D7_1432100-PF3D7_0406200
Q8IC05_Q8IEU2_Q8I0V4_Q8IJM9_Q8I2W2_Q8ILV6	0.33	0.38		0.44	7	Intralink	115	38	PF3D7_0708400-PF3D7_1302100-PF3D7_1222300-PF3D7_1016900-PF3D7_0919100-PF3D7_1413900
Q8IJM9_Q8ILV6	0.33	0.53		0.46	7	Intralink	4	1	PF3D7_1016900-PF3D7_1413900
P11277	0.33	0.34		0.36	0	Intralink	36	7
Q8IC05_Q8IEU2_Q8IJM9_Q8ILV6	0.33	0.42		0.42	7	Intralink	79	25	PF3D7_0708400-PF3D7_1302100-PF3D7_1016900-PF3D7_1413900
Q8IC05_Q8IEU2_Q8IJM9_Q8ILV6	0.33	0.42		0.42	7	Heteromeric-inter	3	0	PF3D7_0708400-PF3D7_1302100-PF3D7_1016900-PF3D7_1413900
Q8ILE3_Q6ZMA7_Q8IJM9_Q8IEU2	0.32	0.48		0.52	7	Intralink	31	2	PF3D7_1432100-PF3D7_0406200-PF3D7_1016900-PF3D7_1302100
Q8IC05_Q8IEU2_Q8IJM9_Q8I2W2	0.32	0.42		0.46	7	Intralink	86	25	PF3D7_0708400-PF3D7_1302100-PF3D7_1016900-PF3D7_0919100
Q8IEU2_Q6ZMA7	0.32	0.58		0.56	7	Intralink	26	0	PF3D7_1302100-PF3D7_0406200
Q8I0V4_Q8IJM9	0.32	0.46		0.46	7	Intralink	30	13	PF3D7_1222300-PF3D7_1016900
Q8IHZ2_Q8IIR7	0.32	0.44		0.42	8	Intralink	11	0	PF3D7_1137300-PF3D7_1108600
Q8IC05_Q8IEU2_Q8IJM9_Q8I2W2	0.32	0.42		0.46	7	Heteromeric-inter	4	0	PF3D7_0708400-PF3D7_1302100-PF3D7_1016900-PF3D7_0919100
Q8ILE3_Q6ZMA7_Q8IJM9_Q8IEU2	0.32	0.48		0.52	7	Heteromeric-inter	4	0	PF3D7_1432100-PF3D7_0406200-PF3D7_1016900-PF3D7_1302100
Q8IC05_Q6ZMA7	0.31	0.34		0.47	7	Intralink	67	22	PF3D7_0708400-PF3D7_0406200
O77388_Q8I328	0.31	0.65		0.45	21	Intralink	3	0	PF3D7_0316700-PF3D7_0912400
O77388_Q8I328	0.31	0.65		0.45	21	Heteromeric-inter	1	0	PF3D7_0316700-PF3D7_0912400
Q8IEU2_Q8I0V4	0.31	0.44		0.4	7	Heteromeric-inter	1	0	PF3D7_1302100-PF3D7_1222300
Q8IC05_Q8IEU2_Q8IJM9_Q6ZMA7_Q8ILV6	0.31	0.4		0.44	7	Intralink	88	24	PF3D7_0708400-PF3D7_1302100-PF3D7_1016900-PF3D7_0406200-PF3D7_1413900
Q8IEU2_Q6ZMA7_Q8ILV6	0.31	0.35		0.43	7	Intralink	27	1	PF3D7_1302100-PF3D7_0406200-PF3D7_1413900
Q8IC05_Q8IEU2_Q8IJM9_Q6ZMA7_Q8ILV6	0.31	0.4		0.44	7	Heteromeric-inter	5	0	PF3D7_0708400-PF3D7_1302100-PF3D7_1016900-PF3D7_0406200-PF3D7_1413900
Q8IEU2_Q8I0V4	0.31	0.44		0.4	7	Intralink	43	15	PF3D7_1302100-PF3D7_1222300
P11171_P02549_Q8IIX5	0.3	0.34		0.36	0	Intralink	48	7	NA-NA-PF3D7_1102500
A0A5K1K8E0_P02549	0.3	0.36		0.31	0	Heteromeric-inter	1	0	PF3D7_1327300-NA
A0A5K1K8E0_P02549	0.3	0.36		0.31	0	Intralink	34	5	PF3D7_1327300-NA
Q8IC05_Q8I0V4	0.3	0.35		0.38	7	Intralink	85	36	PF3D7_0708400-PF3D7_1222300
Q8I0V4_Q6ZMA7	0.3	0.45		0.44	7	Intralink	35	13	PF3D7_1222300-PF3D7_0406200
P11171_P02549_Q8IIX5	0.3	0.34		0.36	0	Heteromeric-inter	3	0	NA-NA-PF3D7_1102500
Q8IC05_Q8IJM9_Q8I2W2_Q8ILV6	0.29	0.36		0.41	7	Intralink	71	24	PF3D7_0708400-PF3D7_1016900-PF3D7_0919100-PF3D7_1413900
Q8IEU2_Q8IJM9_Q8ILV6	0.29	0.43		0.41	7	Intralink	22	1	PF3D7_1302100-PF3D7_1016900-PF3D7_1413900
Q8IFM0_P11277	0.29	0.31		0.34	6	Heteromeric-inter	1	0	PF3D7_0424600-NA
Q8IFM0_P11277	0.29	0.31		0.34	6	Intralink	41	6	PF3D7_0424600-NA
Q8IL86_C0H4W6_Q8I665	0.29	0.44		0.45	10	Heteromeric-inter	4	0	PF3D7_1438100-PF3D7_0821800-PF3D7_0204200
Q8I0V4_Q8IJM9_Q8I2W2_Q8ILV6	0.29	0.37		0.41	7	Intralink	41	13	PF3D7_1222300-PF3D7_1016900-PF3D7_0919100-PF3D7_1413900
Q8IC05_Q8IJM9_Q8I2W2_Q8ILV6	0.29	0.36		0.41	7	Heteromeric-inter	2	0	PF3D7_0708400-PF3D7_1016900-PF3D7_0919100-PF3D7_1413900
Q8I0V4_Q8IJM9_Q8I2W2_Q8ILV6	0.29	0.37		0.41	7	Heteromeric-inter	2	0	PF3D7_1222300-PF3D7_1016900-PF3D7_0919100-PF3D7_1413900
Q8IL86_C0H4W6_Q8I665	0.29	0.44		0.45	10	Intralink	4	0	PF3D7_1438100-PF3D7_0821800-PF3D7_0204200
Q8IEU2_Q8IJM9_Q8ILV6	0.29	0.43		0.41	7	Heteromeric-inter	1	0	PF3D7_1302100-PF3D7_1016900-PF3D7_1413900
Q8IC05_Q8IEU2_Q8I2W2	0.29	0.38		0.38	7	Intralink	82	26	PF3D7_0708400-PF3D7_1302100-PF3D7_0919100
Q8IC05_Q8I0V4_Q8IJM9	0.29	0.35		0.4	7	Intralink	86	38	PF3D7_0708400-PF3D7_1222300-PF3D7_1016900
A0A143ZZK9_Q8IC01	0.29	0.49		0.38	19	Intralink	13	1	PF3D7_1211900-PF3D7_0708800
Q8IC05_Q8IEU2_Q8I2W2	0.29	0.38		0.38	7	Heteromeric-inter	2	0	PF3D7_0708400-PF3D7_1302100-PF3D7_0919100
Q8IC05_Q8IJM9_Q6ZMA7_Q8I2W2_Q8ILV6	0.28	0.35		0.44	7	Intralink	77	26	PF3D7_0708400-PF3D7_1016900-PF3D7_0406200-PF3D7_0919100-PF3D7_1413900
Q8I0V4_Q8IJM9_Q6ZMA7_Q8I2W2_Q8ILV6	0.28	0.35		0.43	7	Heteromeric-inter	4	0	PF3D7_1222300-PF3D7_1016900-PF3D7_0406200-PF3D7_0919100-PF3D7_1413900
Q8IL86_C0H4W6	0.28	0.4		0.44	10	Heteromeric-inter	2	0	PF3D7_1438100-PF3D7_0821800
Q8IC05_Q8I0V4_Q6ZMA7	0.28	0.33		0.41	7	Intralink	88	41	PF3D7_0708400-PF3D7_1222300-PF3D7_0406200
Q8IC05_Q8I0V4_Q8IJM9_Q8I2W2	0.28	0.33		0.4	7	Heteromeric-inter	1	0	PF3D7_0708400-PF3D7_1222300-PF3D7_1016900-PF3D7_0919100
P11171_P02549	0.28	0.38		0.35	0	Intralink	40	5	NA-NA
Q8IC05_Q8I0V4_Q8I2W2_Q8ILV6	0.28	0.32		0.37	7	Heteromeric-inter	1	0	PF3D7_0708400-PF3D7_1222300-PF3D7_0919100-PF3D7_1413900
Q8IC05_Q8I0V4_Q8I2W2_Q8ILV6	0.28	0.32		0.37	7	Intralink	88	44	PF3D7_0708400-PF3D7_1222300-PF3D7_0919100-PF3D7_1413900
Q8I0V4_Q8IJM9_Q6ZMA7_Q8I2W2_Q8ILV6	0.28	0.35		0.43	7	Intralink	47	15	PF3D7_1222300-PF3D7_1016900-PF3D7_0406200-PF3D7_0919100-PF3D7_1413900
P11171_P02549	0.28	0.38		0.35	0	Heteromeric-inter	2	0	NA-NA
Q8IC05_Q8I0V4_Q8ILV6	0.28	0.33		0.36	7	Intralink	84	39	PF3D7_0708400-PF3D7_1222300-PF3D7_1413900
Q8IBC3_Q8IJP8_O77376	0.28	0.36		0.47	14	Intralink	4	0	PF3D7_0829200-PF3D7_1014700-PF3D7_0318100
Q8IBC3_Q8IJP8_O77376	0.28	0.36		0.47	14	Heteromeric-inter	10	0	PF3D7_0829200-PF3D7_1014700-PF3D7_0318100
Q8IL86_C0H4W6	0.28	0.4		0.44	10	Intralink	3	0	PF3D7_1438100-PF3D7_0821800
Q8IC05_Q8I0V4_Q8IJM9_Q6ZMA7_Q8I2W2_Q8ILV6	0.28	0.33		0.4	7	Heteromeric-inter	4	0	PF3D7_0708400-PF3D7_1222300-PF3D7_1016900-PF3D7_0406200-PF3D7_0919100-PF3D7_1413900
Q8IC05_Q8IEU2_Q6ZMA7_Q8ILV6	0.28	0.38		0.4	7	Heteromeric-inter	2	0	PF3D7_0708400-PF3D7_1302100-PF3D7_0406200-PF3D7_1413900
Q8I0V4_Q6ZMA7_Q8I2W2_Q8ILV6	0.28	0.35		0.4	7	Intralink	43	16	PF3D7_1222300-PF3D7_0406200-PF3D7_0919100-PF3D7_1413900
Q8IL86_Q8I665	0.28	0.41		0.38	10	Intralink	2	0	PF3D7_1438100-PF3D7_0204200
Q8IC05_Q8I0V4_Q8IJM9_Q6ZMA7_Q8I2W2_Q8ILV6	0.28	0.33		0.4	7	Intralink	100	43	PF3D7_0708400-PF3D7_1222300-PF3D7_1016900-PF3D7_0406200-PF3D7_0919100-PF3D7_1413900
Q8I0V4_Q6ZMA7_Q8I2W2_Q8ILV6	0.28	0.35		0.4	7	Heteromeric-inter	1	0	PF3D7_1222300-PF3D7_0406200-PF3D7_0919100-PF3D7_1413900
Q8IC05_Q8IJM9_Q6ZMA7_Q8I2W2_Q8ILV6	0.28	0.35		0.44	7	Heteromeric-inter	4	0	PF3D7_0708400-PF3D7_1016900-PF3D7_0406200-PF3D7_0919100-PF3D7_1413900
Q8IC05_Q8I0V4_Q8IJM9_Q8I2W2	0.28	0.33		0.4	7	Intralink	90	43	PF3D7_0708400-PF3D7_1222300-PF3D7_1016900-PF3D7_0919100
Q8IC05_Q8IEU2_Q6ZMA7_Q8ILV6	0.28	0.38		0.4	7	Intralink	83	26	PF3D7_0708400-PF3D7_1302100-PF3D7_0406200-PF3D7_1413900
Q8IEU2_Q8I0V4_Q8I2W2_Q8ILV6	0.27	0.34		0.36	7	Intralink	57	12	PF3D7_1302100-PF3D7_1222300-PF3D7_0919100-PF3D7_1413900
Q8IC05_Q8I0V4_Q8IJM9_Q8I2W2_Q8ILV6	0.27	0.32		0.38	7	Intralink	96	39	PF3D7_0708400-PF3D7_1222300-PF3D7_1016900-PF3D7_0919100-PF3D7_1413900
Q8IC05_Q8I0V4_Q8IJM9_Q8ILV6	0.27	0.32		0.37	7	Intralink	86	40	PF3D7_0708400-PF3D7_1222300-PF3D7_1016900-PF3D7_1413900
Q8IJ76	0.27	0.17		0.75	2	Intralink	5	3	PF3D7_1033200
Q8IC05_Q8I0V4_Q8IJM9_Q8I2W2_Q8ILV6	0.27	0.32		0.38	7	Heteromeric-inter	2	0	PF3D7_0708400-PF3D7_1222300-PF3D7_1016900-PF3D7_0919100-PF3D7_1413900
Q8IC05_Q8IEU2_Q6ZMA7_Q8I2W2_Q8ILV6	0.27	0.34		0.39	7	Heteromeric-inter	2	1	PF3D7_0708400-PF3D7_1302100-PF3D7_0406200-PF3D7_0919100-PF3D7_1413900
Q8IC05_Q8IEU2_Q8IJM9_Q6ZMA7_Q8I2W2_Q8ILV6	0.27	0.33		0.4	7	Heteromeric-inter	5	2	PF3D7_0708400-PF3D7_1302100-PF3D7_1016900-PF3D7_0406200-PF3D7_0919100-PF3D7_1413900
Q8IEU2_Q8I0V4_Q8IJM9_Q8I2W2_Q8ILV6	0.27	0.34		0.38	7	Heteromeric-inter	3	1	PF3D7_1302100-PF3D7_1222300-PF3D7_1016900-PF3D7_0919100-PF3D7_1413900
Q8IEU2_Q8I0V4_Q8IJM9_Q6ZMA7_Q8I2W2_Q8ILV6	0.27	0.33		0.4	7	Heteromeric-inter	5	1	PF3D7_1302100-PF3D7_1222300-PF3D7_1016900-PF3D7_0406200-PF3D7_0919100-PF3D7_1413900
Q8IEU2_Q8I0V4_Q8IJM9_Q6ZMA7_Q8I2W2_Q8ILV6	0.27	0.33		0.4	7	Intralink	64	16	PF3D7_1302100-PF3D7_1222300-PF3D7_1016900-PF3D7_0406200-PF3D7_0919100-PF3D7_1413900
Q8IEU2_Q8I0V4_Q8IJM9_Q8I2W2_Q8ILV6	0.27	0.34		0.38	7	Intralink	59	13	PF3D7_1302100-PF3D7_1222300-PF3D7_1016900-PF3D7_0919100-PF3D7_1413900
Q8I0V4_Q8I2W2_Q8ILV6	0.27	0.35		0.37	7	Intralink	38	13	PF3D7_1222300-PF3D7_0919100-PF3D7_1413900
Q8IEU2_Q8I2W2	0.27	0.42		0.35	7	Intralink	25	2	PF3D7_1302100-PF3D7_0919100
Q8I0V4_Q8I2W2_Q8ILV6	0.27	0.35		0.37	7	Heteromeric-inter	1	0	PF3D7_1222300-PF3D7_0919100-PF3D7_1413900
Q8IC05_Q8IEU2_Q6ZMA7_Q8I2W2	0.27	0.37		0.4	7	Heteromeric-inter	2	0	PF3D7_0708400-PF3D7_1302100-PF3D7_0406200-PF3D7_0919100
Q8IC05_Q8IEU2_Q6ZMA7_Q8I2W2_Q8ILV6	0.27	0.34		0.39	7	Intralink	93	25	PF3D7_0708400-PF3D7_1302100-PF3D7_0406200-PF3D7_0919100-PF3D7_1413900
Q8IEU2_Q8I0V4_Q8I2W2_Q8ILV6	0.27	0.34		0.36	7	Heteromeric-inter	2	0	PF3D7_1302100-PF3D7_1222300-PF3D7_0919100-PF3D7_1413900
Q8IC05_Q8IEU2_Q6ZMA7_Q8I2W2	0.27	0.37		0.4	7	Intralink	89	27	PF3D7_0708400-PF3D7_1302100-PF3D7_0406200-PF3D7_0919100
Q8IJM9_Q6ZMA7	0.27	0.36		0.77	7	Heteromeric-inter	2	0	PF3D7_1016900-PF3D7_0406200
Q8IC05_Q8I0V4_Q8I2W2	0.27	0.32		0.36	7	Intralink	90	40	PF3D7_0708400-PF3D7_1222300-PF3D7_0919100
Q8IC05_Q8IEU2_Q8IJM9_Q6ZMA7_Q8I2W2	0.27	0.37		0.43	7	Intralink	93	26	PF3D7_0708400-PF3D7_1302100-PF3D7_1016900-PF3D7_0406200-PF3D7_0919100
Q8IC05_Q8IEU2_Q8IJM9_Q6ZMA7_Q8I2W2	0.27	0.37		0.43	7	Heteromeric-inter	5	1	PF3D7_0708400-PF3D7_1302100-PF3D7_1016900-PF3D7_0406200-PF3D7_0919100
Q8IC05_Q6ZMA7_Q8I2W2_Q8ILV6	0.27	0.35		0.4	7	Heteromeric-inter	1	0	PF3D7_0708400-PF3D7_0406200-PF3D7_0919100-PF3D7_1413900
Q8IC05_Q8IEU2_Q8IJM9_Q8I2W2_Q8ILV6	0.27	0.37		0.38	7	Heteromeric-inter	4	1	PF3D7_0708400-PF3D7_1302100-PF3D7_1016900-PF3D7_0919100-PF3D7_1413900
Q8IC05_Q8IEU2_Q8IJM9_Q8I2W2_Q8ILV6	0.27	0.37		0.38	7	Intralink	91	22	PF3D7_0708400-PF3D7_1302100-PF3D7_1016900-PF3D7_0919100-PF3D7_1413900
Q8IC05_Q6ZMA7_Q8I2W2_Q8ILV6	0.27	0.35		0.4	7	Intralink	76	24	PF3D7_0708400-PF3D7_0406200-PF3D7_0919100-PF3D7_1413900
Q8IC05_Q8IEU2_Q8I2W2_Q8ILV6	0.27	0.35		0.38	7	Intralink	88	22	PF3D7_0708400-PF3D7_1302100-PF3D7_0919100-PF3D7_1413900
Q8IC05_Q8IJM9	0.27	0.39		0.42	7	Intralink	67	17	PF3D7_0708400-PF3D7_1016900
Q8IJM9_Q6ZMA7	0.27	0.36		0.77	7	Intralink	9	2	PF3D7_1016900-PF3D7_0406200
Q8IC05_Q8I0V4_Q6ZMA7_Q8ILV6	0.27	0.33		0.38	7	Intralink	96	35	PF3D7_0708400-PF3D7_1222300-PF3D7_0406200-PF3D7_1413900
Q8IC05_Q8IEU2_Q8I2W2_Q8ILV6	0.27	0.35		0.38	7	Heteromeric-inter	3	0	PF3D7_0708400-PF3D7_1302100-PF3D7_0919100-PF3D7_1413900
P11171_P11277_Q8IIX5	0.27	0.31		0.37	0	Intralink	52	9	NA-NA-PF3D7_1102500
P11171_P11277_Q8IIX5	0.27	0.31		0.37	0	Heteromeric-inter	1	0	NA-NA-PF3D7_1102500
Q8IEU2_Q6ZMA7_Q8I2W2	0.27	0.41		0.39	7	Intralink	33	2	PF3D7_1302100-PF3D7_0406200-PF3D7_0919100
Q8IC05_Q8I0V4_Q8IJM9_Q6ZMA7	0.27	0.34		0.41	7	Heteromeric-inter	2	0	PF3D7_0708400-PF3D7_1222300-PF3D7_1016900-PF3D7_0406200
Q8IEU2_Q8I0V4_Q6ZMA7_Q8I2W2_Q8ILV6	0.27	0.34		0.39	7	Intralink	60	17	PF3D7_1302100-PF3D7_1222300-PF3D7_0406200-PF3D7_0919100-PF3D7_1413900
Q8IC05_Q8I0V4_Q8IJM9_Q6ZMA7	0.27	0.34		0.41	7	Intralink	90	42	PF3D7_0708400-PF3D7_1222300-PF3D7_1016900-PF3D7_0406200
Q8IEU2_Q8I0V4_Q6ZMA7_Q8I2W2_Q8ILV6	0.27	0.34		0.39	7	Heteromeric-inter	2	0	PF3D7_1302100-PF3D7_1222300-PF3D7_0406200-PF3D7_0919100-PF3D7_1413900
Q8IC05_Q8IEU2_Q8IJM9_Q6ZMA7_Q8I2W2_Q8ILV6	0.27	0.33		0.4	7	Intralink	94	27	PF3D7_0708400-PF3D7_1302100-PF3D7_1016900-PF3D7_0406200-PF3D7_0919100-PF3D7_1413900
Q8IJM9_Q6ZMA7_Q8I2W2	0.26	0.43		0.54	7	Intralink	18	2	PF3D7_1016900-PF3D7_0406200-PF3D7_0919100
Q8IJM9_Q6ZMA7_Q8I2W2	0.26	0.43		0.54	7	Heteromeric-inter	3	0	PF3D7_1016900-PF3D7_0406200-PF3D7_0919100
Q8I0V4_Q8IJM9_Q6ZMA7	0.26	0.4		0.43	7	Intralink	36	15	PF3D7_1222300-PF3D7_1016900-PF3D7_0406200
P11171_P11277	0.26	0.3		0.35	0	Intralink	45	6	NA-NA
Q8I0V4_Q8IJM9_Q6ZMA7	0.26	0.4		0.43	7	Heteromeric-inter	2	0	PF3D7_1222300-PF3D7_1016900-PF3D7_0406200
Q8IJM9_Q6ZMA7_Q8ILV6	0.26	0.44		0.49	7	Intralink	11	2	PF3D7_1016900-PF3D7_0406200-PF3D7_1413900
Q8I0V4_Q8ILV6	0.26	0.39		0.34	7	Intralink	25	17	PF3D7_1222300-PF3D7_1413900
P11171_P11277	0.26	0.3		0.35	0	Heteromeric-inter	1	0	NA-NA
C0H4Y6_Q8IIR7	0.26	0.44		0.35	8	Heteromeric-inter	2	0	PF3D7_0827900-PF3D7_1108600
C0H4Y6_Q8IIR7	0.26	0.44		0.35	8	Intralink	19	1	PF3D7_0827900-PF3D7_1108600
Q8IJM9_Q6ZMA7_Q8ILV6	0.26	0.44		0.49	7	Heteromeric-inter	2	0	PF3D7_1016900-PF3D7_0406200-PF3D7_1413900
Q8I0V4_Q6ZMA7_Q8ILV6	0.26	0.38		0.37	7	Intralink	38	12	PF3D7_1222300-PF3D7_0406200-PF3D7_1413900
Q8IEU2_Q8I0V4_Q6ZMA7	0.26	0.4		0.39	7	Heteromeric-inter	1	0	PF3D7_1302100-PF3D7_1222300-PF3D7_0406200
Q8IEU2_Q8IJM9_Q6ZMA7_Q8I2W2	0.26	0.38		0.47	7	Intralink	35	3	PF3D7_1302100-PF3D7_1016900-PF3D7_0406200-PF3D7_0919100
Q8IEU2_Q8I0V4_Q6ZMA7	0.26	0.4		0.39	7	Intralink	53	13	PF3D7_1302100-PF3D7_1222300-PF3D7_0406200
Q8IC05_Q8I0V4_Q6ZMA7_Q8I2W2	0.26	0.32		0.38	7	Intralink	100	38	PF3D7_0708400-PF3D7_1222300-PF3D7_0406200-PF3D7_0919100
Q8IC05_Q8I0V4_Q6ZMA7_Q8I2W2_Q8ILV6	0.26	0.32		0.38	7	Heteromeric-inter	1	0	PF3D7_0708400-PF3D7_1222300-PF3D7_0406200-PF3D7_0919100-PF3D7_1413900
Q8IEU2_Q8IJM9_Q6ZMA7	0.26	0.48		0.59	7	Heteromeric-inter	3	0	PF3D7_1302100-PF3D7_1016900-PF3D7_0406200
Q8IEU2_Q8IJM9_Q6ZMA7	0.26	0.48		0.59	7	Intralink	27	2	PF3D7_1302100-PF3D7_1016900-PF3D7_0406200
Q8IEU2_Q8IJM9_Q6ZMA7_Q8I2W2	0.26	0.38		0.47	7	Heteromeric-inter	4	0	PF3D7_1302100-PF3D7_1016900-PF3D7_0406200-PF3D7_0919100
Q8IC05_Q8I0V4_Q6ZMA7_Q8I2W2_Q8ILV6	0.26	0.32		0.38	7	Intralink	100	40	PF3D7_0708400-PF3D7_1222300-PF3D7_0406200-PF3D7_0919100-PF3D7_1413900
Q8IC05_Q8I0V4_Q8IJM9_Q6ZMA7_Q8I2W2	0.26	0.32		0.4	7	Heteromeric-inter	3	0	PF3D7_0708400-PF3D7_1222300-PF3D7_1016900-PF3D7_0406200-PF3D7_0919100
Q8IC05_Q8I0V4_Q8IJM9_Q6ZMA7_Q8I2W2	0.26	0.32		0.4	7	Intralink	101	40	PF3D7_0708400-PF3D7_1222300-PF3D7_1016900-PF3D7_0406200-PF3D7_0919100
Q8IC05_Q8I2W2_Q8ILV6	0.26	0.35		0.37	7	Heteromeric-inter	1	0	PF3D7_0708400-PF3D7_0919100-PF3D7_1413900
Q8IC05_Q8I2W2_Q8ILV6	0.26	0.35		0.37	7	Intralink	76	16	PF3D7_0708400-PF3D7_0919100-PF3D7_1413900
Q8IC05_Q8I0V4_Q8IJM9_Q6ZMA7_Q8ILV6	0.25	0.32		0.39	7	Heteromeric-inter	1	1	PF3D7_0708400-PF3D7_1222300-PF3D7_1016900-PF3D7_0406200-PF3D7_1413900
Q8IC05_Q8I0V4_Q8IJM9_Q6ZMA7_Q8ILV6	0.25	0.32		0.39	7	Intralink	93	41	PF3D7_0708400-PF3D7_1222300-PF3D7_1016900-PF3D7_0406200-PF3D7_1413900
Q8IC05_Q6ZMA7_Q8ILV6	0.25	0.35		0.36	7	Intralink	74	17	PF3D7_0708400-PF3D7_0406200-PF3D7_1413900
Q8I0V4_Q8I2W2	0.25	0.39		0.36	7	Intralink	33	16	PF3D7_1222300-PF3D7_0919100
Q8IC05_Q8IJM9_Q6ZMA7_Q8ILV6	0.25	0.31		0.39	7	Heteromeric-inter	2	0	PF3D7_0708400-PF3D7_1016900-PF3D7_0406200-PF3D7_1413900
Q8IC05_Q8IJM9_Q6ZMA7_Q8ILV6	0.25	0.31		0.39	7	Intralink	69	25	PF3D7_0708400-PF3D7_1016900-PF3D7_0406200-PF3D7_1413900
Q8IEU2_Q8I0V4_Q8IJM9_Q6ZMA7	0.24	0.38		0.4	7	Heteromeric-inter	4	0	PF3D7_1302100-PF3D7_1222300-PF3D7_1016900-PF3D7_0406200
Q8IC05_Q8ILV6	0.24	0.32		0.31	7	Intralink	59	24	PF3D7_0708400-PF3D7_1413900
P11171_Q8IIX5	0.24	0.34		0.52	0	Intralink	18	0	NA-PF3D7_1102500
Q8IEU2_Q8I0V4_Q8IJM9	0.24	0.38		0.38	7	Heteromeric-inter	2	0	PF3D7_1302100-PF3D7_1222300-PF3D7_1016900
Q8IEU2_Q8I0V4_Q8IJM9	0.24	0.38		0.38	7	Intralink	42	19	PF3D7_1302100-PF3D7_1222300-PF3D7_1016900
Q8IEU2_Q8I0V4_Q8IJM9_Q6ZMA7	0.24	0.38		0.4	7	Intralink	56	13	PF3D7_1302100-PF3D7_1222300-PF3D7_1016900-PF3D7_0406200
Q8I0V4_Q8IJM9_Q8ILV6	0.24	0.37		0.35	7	Intralink	32	13	PF3D7_1222300-PF3D7_1016900-PF3D7_1413900
Q8IBC3_O77376	0.24	0.36		0.42	14	Intralink	2	0	PF3D7_0829200-PF3D7_0318100
Q8IEU2_Q8I0V4_Q8ILV6	0.24	0.37		0.32	7	Intralink	48	12	PF3D7_1302100-PF3D7_1222300-PF3D7_1413900
Q8IEU2_Q8I0V4_Q8ILV6	0.24	0.37		0.32	7	Heteromeric-inter	1	0	PF3D7_1302100-PF3D7_1222300-PF3D7_1413900
Q8IEU2_Q8I0V4_Q8I2W2	0.23	0.35		0.33	7	Heteromeric-inter	1	0	PF3D7_1302100-PF3D7_1222300-PF3D7_0919100
Q8IJM9_Q8I2W2	0.23	0.5		0.5	7	Heteromeric-inter	1	0	PF3D7_1016900-PF3D7_0919100
Q8IEU2_Q8I0V4_Q8IJM9_Q6ZMA7_Q8ILV6	0.23	0.34		0.38	7	Intralink	56	15	PF3D7_1302100-PF3D7_1222300-PF3D7_1016900-PF3D7_0406200-PF3D7_1413900
Q8I0V4_Q8IJM9_Q6ZMA7_Q8ILV6	0.23	0.34		0.37	7	Heteromeric-inter	2	0	PF3D7_1222300-PF3D7_1016900-PF3D7_0406200-PF3D7_1413900
Q8I0V4_Q8IJM9_Q6ZMA7_Q8ILV6	0.23	0.34		0.37	7	Intralink	37	16	PF3D7_1222300-PF3D7_1016900-PF3D7_0406200-PF3D7_1413900
Q8IEU2_Q8I0V4_Q8IJM9_Q8ILV6	0.23	0.33		0.34	7	Intralink	51	12	PF3D7_1302100-PF3D7_1222300-PF3D7_1016900-PF3D7_1413900
Q8IEU2_Q8I0V4_Q6ZMA7_Q8ILV6	0.23	0.34		0.35	7	Intralink	51	17	PF3D7_1302100-PF3D7_1222300-PF3D7_0406200-PF3D7_1413900
Q8IJM9_Q8I2W2	0.23	0.5		0.5	7	Intralink	11	1	PF3D7_1016900-PF3D7_0919100
Q8IEU2_Q8I0V4_Q8IJM9_Q6ZMA7_Q8I2W2	0.23	0.34		0.39	7	Heteromeric-inter	5	0	PF3D7_1302100-PF3D7_1222300-PF3D7_1016900-PF3D7_0406200-PF3D7_0919100
Q8IEU2_Q8I0V4_Q8IJM9_Q6ZMA7_Q8ILV6	0.23	0.34		0.38	7	Heteromeric-inter	4	0	PF3D7_1302100-PF3D7_1222300-PF3D7_1016900-PF3D7_0406200-PF3D7_1413900
Q8IEU2_Q8I0V4_Q8IJM9_Q6ZMA7_Q8I2W2	0.23	0.34		0.39	7	Intralink	60	18	PF3D7_1302100-PF3D7_1222300-PF3D7_1016900-PF3D7_0406200-PF3D7_0919100
Q8IEU2_Q8I0V4_Q8I2W2	0.23	0.35		0.33	7	Intralink	50	17	PF3D7_1302100-PF3D7_1222300-PF3D7_0919100
Q8IEU2_Q8I0V4_Q6ZMA7_Q8ILV6	0.23	0.34		0.35	7	Heteromeric-inter	1	0	PF3D7_1302100-PF3D7_1222300-PF3D7_0406200-PF3D7_1413900
Q8IEU2_Q8I0V4_Q8IJM9_Q8ILV6	0.23	0.33		0.34	7	Heteromeric-inter	2	0	PF3D7_1302100-PF3D7_1222300-PF3D7_1016900-PF3D7_1413900
Q8I0V4_Q6ZMA7_Q8I2W2	0.22	0.34		0.36	7	Intralink	36	21	PF3D7_1222300-PF3D7_0406200-PF3D7_0919100
Q8IC05_Q8IJM9_Q6ZMA7	0.22	0.35		0.42	7	Heteromeric-inter	2	0	PF3D7_0708400-PF3D7_1016900-PF3D7_0406200
Q8IC05_Q8IJM9_Q6ZMA7	0.22	0.35		0.42	7	Intralink	73	19	PF3D7_0708400-PF3D7_1016900-PF3D7_0406200
Q8I0V4_Q8IJM9_Q6ZMA7_Q8I2W2	0.22	0.32		0.39	7	Heteromeric-inter	3	0	PF3D7_1222300-PF3D7_1016900-PF3D7_0406200-PF3D7_0919100
Q8I0V4_Q8IJM9_Q6ZMA7_Q8I2W2	0.22	0.32		0.39	7	Intralink	40	20	PF3D7_1222300-PF3D7_1016900-PF3D7_0406200-PF3D7_0919100
Q8IEU2_Q8I0V4_Q8IJM9_Q8I2W2	0.22	0.34		0.35	7	Intralink	55	15	PF3D7_1302100-PF3D7_1222300-PF3D7_1016900-PF3D7_0919100
Q8IEU2_Q8I0V4_Q6ZMA7_Q8I2W2	0.22	0.33		0.34	7	Heteromeric-inter	1	0	PF3D7_1302100-PF3D7_1222300-PF3D7_0406200-PF3D7_0919100
Q8I0V4_Q8IJM9_Q8I2W2	0.22	0.35		0.37	7	Intralink	32	20	PF3D7_1222300-PF3D7_1016900-PF3D7_0919100
Q8IEU2_Q8I0V4_Q8IJM9_Q8I2W2	0.22	0.34		0.35	7	Heteromeric-inter	3	0	PF3D7_1302100-PF3D7_1222300-PF3D7_1016900-PF3D7_0919100
Q8I0V4_Q8IJM9_Q8I2W2	0.22	0.35		0.37	7	Heteromeric-inter	1	0	PF3D7_1222300-PF3D7_1016900-PF3D7_0919100
Q8IEU2_Q8I0V4_Q6ZMA7_Q8I2W2	0.22	0.33		0.34	7	Intralink	63	12	PF3D7_1302100-PF3D7_1222300-PF3D7_0406200-PF3D7_0919100
Q6ZMA7_Q8ILE3_Q8IJM9	0.21	0.52		0.49	7	Intralink	13	2	PF3D7_0406200-PF3D7_1432100-PF3D7_1016900
Q8IC05_Q8I2W2	0.21	0.32		0.33	7	Intralink	68	22	PF3D7_0708400-PF3D7_0919100
Q6ZMA7_Q8I2W2	0.21	0.46		0.44	7	Intralink	14	3	PF3D7_0406200-PF3D7_0919100
Q8ILE3_Q6ZMA7_Q8IJM9	0.21	0.52		0.5	7	Heteromeric-inter	3	0	PF3D7_1432100-PF3D7_0406200-PF3D7_1016900
Q8I492	0.21	0.19		0.39	5	Intralink	153	63	PF3D7_0500800
Q8IC05_Q6ZMA7_Q8I2W2	0.21	0.32		0.36	7	Intralink	75	23	PF3D7_0708400-PF3D7_0406200-PF3D7_0919100
Q8IC05_Q8IJM9_Q8ILV6	0.21	0.32		0.33	7	Intralink	62	24	PF3D7_0708400-PF3D7_1016900-PF3D7_1413900
Q8IC05_Q8IJM9_Q8I2W2	0.2	0.31		0.35	7	Intralink	69	24	PF3D7_0708400-PF3D7_1016900-PF3D7_0919100
P27105_Q8IHN7_P29972	0.2	0.33		0.38	1	Heteromeric-inter	2	2	NA-PF3D7_1148700-NA
P27105_Q8IHN7_P29972	0.2	0.33		0.38	1	Intralink	13	6	NA-PF3D7_1148700-NA
Q8IC05_Q8IJM9_Q8I2W2	0.2	0.31		0.35	7	Heteromeric-inter	1	0	PF3D7_0708400-PF3D7_1016900-PF3D7_0919100
Q8IC05_Q8IJM9_Q6ZMA7_Q8I2W2	0.19	0.29		0.38	7	Heteromeric-inter	3	0	PF3D7_0708400-PF3D7_1016900-PF3D7_0406200-PF3D7_0919100
Q8IC05_Q8IJM9_Q6ZMA7_Q8I2W2	0.19	0.29		0.38	7	Intralink	76	25	PF3D7_0708400-PF3D7_1016900-PF3D7_0406200-PF3D7_0919100
Q8IEU2_Q8IJM9_Q8I2W2	0.18	0.4		0.38	7	Heteromeric-inter	2	0	PF3D7_1302100-PF3D7_1016900-PF3D7_0919100
Q8IEU2_Q8IJM9_Q8I2W2	0.18	0.4		0.38	7	Intralink	24	6	PF3D7_1302100-PF3D7_1016900-PF3D7_0919100
Q8IJP8_O77376	0.14	0.34		0.39	14	Heteromeric-inter	1	0	PF3D7_1014700-PF3D7_0318100
Q8IJP8_O77376	0.14	0.34		0.39	14	Intralink	2	0	PF3D7_1014700-PF3D7_0318100
