# Supplementary material for: Deciphering Membrane Protein Complexes in Plasmodium falciparum Gametocytes via Integrative Structural Systems Biology
Source: Mol Cell Proteomics. 2026 Apr 9;25(5):101567. doi: 10.1016/j.mcpro.2026.101567 (PMC13200099; doi:10.1016/j.mcpro.2026.101567)
Supplement: Supplemental Material 4 [file mmc4.xlsx]

## Sheet: Legend
Field	Description
pair	Normalized UniProt protein pair (IDs sorted alphabetically).
gene_names	Gene names of the proteins in the pair.
in_5%_PPI	Whether this pair is in the 5% FDR PPI list.
cofrac	Co-fractionation correlation score.
af2_iptm	AlphaFold2 interface predicted TM-score (0-1).
af3_iptm	AlphaFold3 interface predicted TM-score (0-1).
af3x_iptm	AF3x interface predicted TM-score (0-1).
xlinks_inter	Total number of heteromeric inter-protein cross-links for this pair.
af2_inter_satisfied	Number of inter-protein cross-links satisfied (Cα-Cα < 30 Å) in AlphaFold2 model.
af3_inter_satisfied	Number of inter-protein cross-links satisfied (Cα-Cα < 30 Å) in AlphaFold3 model.
af3x_inter_satisfied	Number of inter-protein cross-links satisfied (Cα-Cα < 30 Å) in AF3x model.
xlinks_intra	Total number of intra-protein cross-links for proteins in this pair.
af2_intra_satisfied	Number of intra-protein cross-links satisfied (Cα-Cα < 30 Å) in AlphaFold2 model.
af3_intra_satisfied	Number of intra-protein cross-links satisfied (Cα-Cα < 30 Å) in AlphaFold3 model.
af3x_intra_satisfied	Number of intra-protein cross-links satisfied (Cα-Cα < 30 Å) in AF3x model.
xlinks	Total number of cross-links (inter + intra) for this pair.
af2_total_satisfied	Total cross-links satisfied in AlphaFold2 model (inter + intra).
af3_total_satisfied	Total cross-links satisfied in AlphaFold3 model (inter + intra).
af3x_total_satisfied	Total cross-links satisfied in AF3x model (inter + intra).

## Sheet: PPI Summary
pair	gene_names	in_5%_PPI	cofrac	af2_iptm	af3_iptm	af3x_iptm	xlinks_inter	af2_inter_satisfied	af3_inter_satisfied	af3x_inter_satisfied	xlinks_intra	af2_intra_satisfied	af3_intra_satisfied	af3x_intra_satisfied	xlinks	af2_total_satisfied	af3_total_satisfied	af3x_total_satisfied
Q8I485_Q8ILZ1	PF3D7_0501500-PF3D7_1410400	TRUE	0.893741	0.906339	0.91	0.91	3	3	3	3	29	28	29	29	32	31	32	32
P60709_Q8IBN4	ACTB-PF3D7_0721700	TRUE		0.763889	0.89	0.9	1	0	1	1	4	3	3	3	5	3	4	4
Q8I484_Q8ILZ1	PF3D7_0501600-PF3D7_1410400	TRUE	0.936346	0.907006	0.89	0.91	5	5	5	5	27	24	25	27	32	29	30	32
Q8IB24_Q8IC01	PF3D7_0818900-PF3D7_0708800	TRUE	0.118384	0.76716	0.77	0.64	1	1	1	1	40	20	19	20	41	21	20	21
P68874_Q8I6T1	PFS230-PF45/48	TRUE	0.51291	0.772487	0.76	0.67	4	4	4	4	104	92	94	101	108	96	98	105
O77310_Q8I395	PF3D7_0302500-PF3D7_0905400	TRUE	0.922288	0.870358	0.76	0.73	1	0	0	1	4	3	3	4	5	3	3	5
A0A5K1K8Q9_Q8IIC8	PF3D7_1320000-PF3D7_1123500	TRUE	0.974123	0.32908	0.75	0.76	2	1	2	2	6	6	6	6	8	7	8	8
C0H4W6_Q8IDN6	PF3D7_0821800-PF3D7_1346100	TRUE	0.918396	0.563478	0.67	0.71	3	1	3	2	3	1	1	1	6	2	4	3
Q8I3T1_Q8I5S6	PF3D7_0517700-PF3D7_1212700	TRUE	0.663795	0.782883	0.67	0.74	1	1	1	1	12	11	11	11	13	12	12	12
Q8IDN6_Q8IL86	PF3D7_1346100-PF3D7_1438100	TRUE	0.841904	0.371928	0.62	0.67	2	2	2	2	2	2	2	2	4	4	4	4
Q8IBC3_Q8IJP8	PF3D7_0829200-PF3D7_1014700	TRUE	0.874431	0.706421	0.61	0.52	9	5	5	8	4	4	4	4	13	9	9	12
P11277_Q8IFM0	SPTB-PF3D7_0424600	TRUE	0.561121	0.2783	0.6	0.29	1	0	0	1	47	36	36	41	48	36	36	42
Q8I2W2_Q8ILV6	PF3D7_0919100-PF3D7_1413900	TRUE	0.941672	0.605759	0.54	0.47	1	1	0	1	11	5	6	11	12	6	6	12
A0A144A1C7_O97238	PF3D7_1233400-PF3D7_0305300	FALSE	0.404376	0.46683	0.42	0.43	2	2	2	2	1	1	1	1	3	3	3	3
P02549_P11277	SPTA1-SPTB	TRUE	0.970227		0.4	0.36	12		9	12	80		66	66	92		75	78
P07384_Q8IJ76	CAPN1-PF3D7_1033200	TRUE	0.78405	0.704882	0.37	0.67	3	0	0	2	12	5	6	8	15	5	6	10
Q8IEU2_Q8IJM9	PF3D7_1302100-PF3D7_1016900	TRUE	0.306166	0.209924	0.34	0.4	1	1	1	1	21	18	18	20	22	19	19	21
Q8ILF4_Q8ILF6	PF3D7_1431100-PF3D7_1430800	FALSE	0.797431	0.434687	0.32	0.43	1	1	1	1	0	0	0	0	1	1	1	1
A0A143ZZK9_Q8IB24	PF3D7_1211900-PF3D7_0818900	TRUE	0.310965	0.314865	0.32	0.44	1	0	0	1	48	28	29	33	49	28	29	34
P16157_Q8I492	ANK1-PF3D7_0500800	TRUE	0.934723	0.24893	0.31	0.35	2	1	2	2	247	68	185	207	249	69	187	209
Q8I2W2_Q8IJM9	PF3D7_0919100-PF3D7_1016900	TRUE	0.766878	0.479085	0.31	0.23	1	0	1	1	12	5	10	11	13	5	11	12
Q8I665_Q8IDN6	PF3D7_0204200-PF3D7_1346100	TRUE	0.848579	0.230934	0.31	0.57	1	1	0	1	2	2	2	1	3	3	2	2
P11171_P11277	EPB41-SPTB	TRUE	0.681819	0.266012	0.27	0.26	1	0	0	1	51	41	40	45	52	41	40	46
A0A5K1K8E0_P02549	PF3D7_1327300-SPTA1	TRUE	0.161841	0.276762	0.26	0.3	1	0	0	1	39	31	33	34	40	31	33	35
P02549_P11171	SPTA1-EPB41	TRUE	0.626683	0.262582	0.25	0.28	2	0	0	2	45	39	38	40	47	39	38	42
P02549_Q8IIX5	SPTA1-PF3D7_1102500	TRUE	0.658628	0.289224	0.23	0.33	1	0	1	1	47	36	39	41	48	36	40	42
C0H4Y6_Q8IIR7	PF3D7_0827900-PF3D7_1108600	TRUE	0.516386	0.214522	0.21	0.26	2	0	0	2	20	19	19	19	22	19	19	21
Q6ZMA7_Q8ILE3	Pfs16-PF3D7_1432100	TRUE	0.219309	0.262281	0.2	0.33	1	1	0	1	12	11	11	11	13	12	11	12
O77388_Q8I328	PF3D7_0316700-PF3D7_0912400	TRUE	0.672738	0.678147	0.2	0.31	1	0	0	1	3	3	3	3	4	3	3	4
C0H4Y6_Q8IHZ2	PF3D7_0827900-PF3D7_1137300	TRUE	0.830526	0.445207	0.19	0.71	12	0	0	9	15	13	14	14	27	13	14	23
Q6ZMA7_Q8IJM9	Pfs16-PF3D7_1016900	TRUE	0.706657	0.135416	0.17	0.27	2	2	2	2	11	8	8	9	13	10	10	11
C0H4W6_Q8I665	PF3D7_0821800-PF3D7_0204200	TRUE	0.864249	0.246795	0.16	0.41	2	1	1	2	3	1	2	3	5	2	3	5
Q8IC05_Q8IEU2	PF3D7_0708400-PF3D7_1302100	TRUE	0.37524	0.220066	0.16	0.46	2	0	0	2	99	72	73	74	101	72	73	76
O77376_Q8IJP8	PF3D7_0318100-PF3D7_1014700	FALSE	0.326734	0.502816	0.15	0.14	1	0	0	1	2	2	2	2	3	2	2	3
Q8I0V4_Q8IEU2	PF3D7_1222300-PF3D7_1302100	TRUE	0.384043	0.234087	0.15	0.31	1	0	0	1	58	37	40	43	59	37	40	44
P27105_Q8IHN7	STOM-PF3D7_1148700	TRUE	0.880144	0.195067	0.15	0.36	3	0	1	1	19	9	8	15	22	9	9	16
C0H4W6_Q8IL86	PF3D7_0821800-PF3D7_1438100	TRUE	0.861236	0.350181	0.13	0.28	2	1	0	2	3	1	1	3	5	2	1	5
P02724_P16452	GYPA-EPB42	FALSE	0.297161				2
P02730_P16452	SLC4A1-EPB42	TRUE	0.953209				7
P04921_P11171	GYPC-EPB41	FALSE	0.437879				1
P11277_P16157	SPTB-ANK1	TRUE	0.864985				2
B9ZSJ2_P16157	PF3D7_0114000-ANK1	FALSE	0.46879				1
P02549_P16157	SPTA1-ANK1	TRUE	0.833889				1
P02730_P16157	SLC4A1-ANK1	TRUE	0.774593				1
P16157_P16452	ANK1-EPB42	TRUE	0.863674				4
P11277_Q08495	SPTB-DMTN	FALSE	0.498474				1
O77349_Q8IIB2	PF3D7_0311800-PF3D7_1125100	TRUE	0.769689				2
O96252_Q8IIB2	PF3D7_0217100-PF3D7_1125100	TRUE	0.783779				2
C0H5H0_Q8I2X4	PF3D7_1344200-PF3D7_0917900	TRUE	0.657551				1
Q8IIJ8_Q8IKC8	PF3D7_1116800-PF3D7_1471100	TRUE	0.537408				3
Q8IIJ8_Q8ILA1	PF3D7_1116800-PF3D7_1436300	TRUE	0.736763				4
Q8IKC8_Q8ILA1	PF3D7_1471100-PF3D7_1436300	TRUE	0.799566				5
P04632_P07384	CAPNS1-CAPN1	FALSE	0.956809				2
P27105_P29972	STOM-AQP1	FALSE	0.443433				1
O96174_Q8IDA3	PF3D7_0208800-PF3D7_1360200	FALSE	0.769909				1
O96174_Q8IAU7	PF3D7_0208800-PF3D7_0811200	FALSE	0.935721				2
Q8IAU7_Q8IDA3	PF3D7_0811200-PF3D7_1360200	FALSE	0.832135				1
C0H4H6_Q8I2I2	PF3D7_0622600-PF3D7_0933600	FALSE	0.830303				1
Q8I2I2_Q8I6U9	PF3D7_0933600-PF3D7_1462700	TRUE	0.80765				1
A0A5K1K9E9_Q8IJS2	PF3D7_1326000-PF3D7_1012300	TRUE	0.906225				1
Q8I3N3_Q8IJS2	PF3D7_0523100-PF3D7_1012300	TRUE	0.900066				2
Q8I6U9_Q8IL75	PF3D7_1462700-PF3D7_1439400	TRUE	0.898014				1
Q8IJS2_Q8IL75	PF3D7_1012300-PF3D7_1439400	TRUE	0.913795				1
C0H587_Q8IIR7	PF3D7_0933300-PF3D7_1108600	FALSE	0.109024				1
O75955_Q14254	FLOT1-FLOT2	TRUE	0.572472				8
O60488_Q5T3F8	ACSL4-TMEM63B	FALSE	0.183288				1
C0H4M7_Q8IAQ8	PF3D7_0713700-PF3D7_0806800	TRUE	0.779704				2
C0H4M7_Q8IKJ0	PF3D7_0713700-PF3D7_1464700	TRUE	0.898664				1
Q8IAQ8_Q8IKJ0	PF3D7_0806800-PF3D7_1464700	FALSE	0.878114				1
Q76NM6_Q8I2H3	vapA-PF3D7_0934500	TRUE	0.523556				1
Q8I2H3_Q8IE84	PF3D7_0934500-PF3D7_1323200	TRUE	0.737753				2
Q8I1V1_Q8ID28	PF3D7_0413600-PF3D7_1368100	FALSE	0.863611				1
Q8I1V1_Q8II71	PF3D7_0413600-PF3D7_1129200	FALSE	0.892889				1
A0A5K1K9F3_Q8II71	PF3D7_1338100-PF3D7_1129200	TRUE	0.838065				1
Q8ID28_Q8II71	PF3D7_1368100-PF3D7_1129200	TRUE	0.804462				1
Q8II71_Q8IM66	PF3D7_1129200-PF3D7_1402300	FALSE	0.806932				1
C6KTC7_Q8IJT8	PF3D7_0629200-PF3D7_1010700	TRUE	0.888956				1
Q8I4U5_Q8IKH3	PF3D7_1248900-PF3D7_1466300	FALSE	0.745263				1
Q8IJW0_Q8IKH3	PF3D7_1008400-PF3D7_1466300	FALSE	0.693709				2
P06753_P09493	TPM3-TPM1	TRUE	0.590681				1
C6KST3_Q8I261	PF3D7_0608500-PF3D7_0108000	FALSE	0.73574				1
C6KST3_Q8IDG3	PF3D7_0608500-PF3D7_1353800	TRUE	0.555476				2
C6S3G9_Q8IL73	PF3D7_1125600-PF3D7_1439600	FALSE	0.718217				1
A0A5K1K8Y5_Q8I5S5	PF3D7_1346600-PF3D7_1212800	FALSE	0.210481				1
Q8I1X5_Q8IJZ9	PF3D7_0405400-PF3D7_1003800	FALSE	0.621717				1
Q8I6T5_Q8IDZ5	PF3D7_1314500-PF3D7_1333300	FALSE	0.891169				1
A0A5K1K7U1_Q8IJT1	PF3D7_0518300-PF3D7_1011400	FALSE	0.69678				1
Q8IEQ1_Q8II60	PF3D7_1306400-PF3D7_1130400	FALSE	0.868409				1
Q8II60_Q8IJA0	PF3D7_1130400-PF3D7_1030500	FALSE	0.918762				1
A0A5K1K8K6_Q8IFP5	PF3D7_0526900-PF3D7_0422100	FALSE	0.934908				2
C6KT11_Q8I3L8	PF3D7_0617000-PF3D7_0524700	FALSE	0.391587				1
C6KSX1_Q8I509	PFS12P-PF3D7_1242000	FALSE	0.82518				1
C6S3H7_Q8IAL4	PF3D7_1417900-Q8IAL4	TRUE					2
C6KSX4_Q8IKJ0	C6KSX4-PF3D7_1464700	FALSE					1
Q8IBM6_Q8IL75	PF3D7_0722700-PF3D7_1439400	FALSE					1
A0A144A1E4_P68874	A0A144A1E4-PFS230	FALSE					1
O77349_Q8I551	PF3D7_0311800-Q8I551	FALSE					1
P17987_P78371	P17987-CCT2	FALSE					1
C0H4N5_P07384	C0H4N5-CAPN1	FALSE					1
C0H4N5_Q8IJ76	C0H4N5-PF3D7_1033200	FALSE					1
Q8I0U8_Q8II94	PF3D7_0930300-Q8II94	FALSE					1
C0H5I7_P17987	PF3D7_1357800-P17987	FALSE					1
P17987_P50991	P17987-CCT4	FALSE					1
Q8I492_Q8I551	PF3D7_0500800-Q8I551	FALSE					1
C0H4X8_Q8IAL4	PF3D7_0825400-Q8IAL4	FALSE					1
C6S3H7_Q9NLB1	PF3D7_1417900-Q9NLB1	FALSE					1
Q8IHT7_Q8IKF9	PF3D7_1142800-Q8IKF9	FALSE					1
