# Supplementary material for: Deciphering Membrane Protein Complexes in Plasmodium falciparum Gametocytes via Integrative Structural Systems Biology
Source: Mol Cell Proteomics. 2026 Apr 9;25(5):101567. doi: 10.1016/j.mcpro.2026.101567 (PMC13200099; doi:10.1016/j.mcpro.2026.101567)
Supplement: Supplemental Material 5 [file mmc5.xlsx]

## Sheet: Clusters
uniprot	complex nr. in supp. fig 5	organism_name	taxon_id	interaction_type	csize
P02549	0	Homo sapiens	9606	Host-Pathogen	21
P11277	0	Homo sapiens	9606	Host-Pathogen	21
P16157	0	Homo sapiens	9606	Host-Pathogen	21
B9ZSJ2	0	Plasmodium falciparum (isolate 3D7)	36329	Host-Pathogen	21
P02730	0	Homo sapiens	9606	Host-Pathogen	21
Q8I492	0	Plasmodium falciparum (isolate 3D7)	36329	Host-Pathogen	21
Q8IIX5	0	Plasmodium falciparum (isolate 3D7)	36329	Host-Pathogen	21
P11171	0	Homo sapiens	9606	Host-Pathogen	21
P02724	0	Homo sapiens	9606	Host-Pathogen	21
P16452	0	Homo sapiens	9606	Host-Pathogen	21
A0A5K1K8E0	0	Plasmodium falciparum (isolate 3D7)	36329	Host-Pathogen	21
Q08495	0	Homo sapiens	9606	Host-Pathogen	21
Q8IFM0	0	Plasmodium falciparum (isolate 3D7)	36329	Host-Pathogen	21
P04921	0	Homo sapiens	9606	Host-Pathogen	21
O96252	0	Plasmodium falciparum (isolate 3D7)	36329	Host-Pathogen	21
Q8IIB2	0	Plasmodium falciparum (isolate 3D7)	36329	Host-Pathogen	21
O77349	0	Plasmodium falciparum (isolate 3D7)	36329	Host-Pathogen	21
Q8I2H1	0	Plasmodium falciparum (isolate 3D7)	36329	Host-Pathogen	21
Q8I4V0	0	Plasmodium falciparum (isolate 3D7)	36329	Host-Pathogen	21
Q8I551	0	Plasmodium falciparum (isolate 3D7)	36329	Host-Pathogen	21
Q76NN6	0	Plasmodium falciparum (isolate 3D7)	36329	Host-Pathogen	21
Q8IC05	1	Plasmodium falciparum (isolate 3D7)	36329	Pathogen-only	8
Q8I0V4	1	Plasmodium falciparum (isolate 3D7)	36329	Pathogen-only	8
Q6ZMA7	1	Plasmodium falciparum (isolate 3D7)	36329	Pathogen-only	8
Q8IEU2	1	Plasmodium falciparum (isolate 3D7)	36329	Pathogen-only	8
Q8I2W2	1	Plasmodium falciparum (isolate 3D7)	36329	Pathogen-only	8
Q8ILV6	1	Plasmodium falciparum (isolate 3D7)	36329	Pathogen-only	8
Q8ILE3	1	Plasmodium falciparum (isolate 3D7)	36329	Pathogen-only	8
Q8IJM9	1	Plasmodium falciparum (isolate 3D7)	36329	Pathogen-only	8
Q8IB24	2	Plasmodium falciparum (isolate 3D7)	36329	Host-Pathogen	8
A0A143ZZK9	2	Plasmodium falciparum (isolate 3D7)	36329	Host-Pathogen	8
P11142	2	Homo sapiens	9606	Host-Pathogen	8
C0H5H0	2	Plasmodium falciparum (isolate 3D7)	36329	Host-Pathogen	8
Q8IC01	2	Plasmodium falciparum (isolate 3D7)	36329	Host-Pathogen	8
K7NTP5	2	Plasmodium falciparum (isolate 3D7)	36329	Host-Pathogen	8
Q8I2X4	2	Plasmodium falciparum (isolate 3D7)	36329	Host-Pathogen	8
P0DMV8	2	Homo sapiens	9606	Host-Pathogen	8
Q8ILZ1	3	Plasmodium falciparum (isolate 3D7)	36329	Pathogen-only	3
Q8I485	3	Plasmodium falciparum (isolate 3D7)	36329	Pathogen-only	3
Q8I484	3	Plasmodium falciparum (isolate 3D7)	36329	Pathogen-only	3
Q8I0U8	4	Plasmodium falciparum (isolate 3D7)	36329	Pathogen-only	3
Q8IE50	4	Plasmodium falciparum (isolate 3D7)	36329	Pathogen-only	3
Q8II94	4	Plasmodium falciparum (isolate 3D7)	36329	Pathogen-only	3
P68874	5	Plasmodium falciparum (isolate 3D7)	36329	Pathogen-only	3
Q8I6T1	5	Plasmodium falciparum (isolate 3D7)	36329	Pathogen-only	3
A0A144A1E4	5	Plasmodium falciparum (isolate 3D7)	36329	Pathogen-only	3
Q8IIJ8	6	Plasmodium falciparum (isolate 3D7)	36329	Pathogen-only	3
Q8IKC8	6	Plasmodium falciparum (isolate 3D7)	36329	Pathogen-only	3
Q8ILA1	6	Plasmodium falciparum (isolate 3D7)	36329	Pathogen-only	3
P07384	7	Homo sapiens	9606	Host-Pathogen	4
Q8IJ76	7	Plasmodium falciparum (isolate 3D7)	36329	Host-Pathogen	4
P04632	7	Homo sapiens	9606	Host-Pathogen	4
C0H4N5	7	Plasmodium falciparum (isolate 3D7)	36329	Host-Pathogen	4
P27105	8	Homo sapiens	9606	Host-Pathogen	3
Q8IHN7	8	Plasmodium falciparum (isolate 3D7)	36329	Host-Pathogen	3
P29972	8	Homo sapiens	9606	Host-Pathogen	3
Q8IAU7	9	Plasmodium falciparum (isolate 3D7)	36329	Pathogen-only	3
O96174	9	Plasmodium falciparum (isolate 3D7)	36329	Pathogen-only	3
Q8IDA3	9	Plasmodium falciparum (isolate 3D7)	36329	Pathogen-only	3
Q8I3N3	10	Plasmodium falciparum (isolate 3D7)	36329	Pathogen-only	8
Q8IJS2	10	Plasmodium falciparum (isolate 3D7)	36329	Pathogen-only	8
Q8IL75	10	Plasmodium falciparum (isolate 3D7)	36329	Pathogen-only	8
Q8I2I2	10	Plasmodium falciparum (isolate 3D7)	36329	Pathogen-only	8
Q8IBM6	10	Plasmodium falciparum (isolate 3D7)	36329	Pathogen-only	8
C0H4H6	10	Plasmodium falciparum (isolate 3D7)	36329	Pathogen-only	8
A0A5K1K9E9	10	Plasmodium falciparum (isolate 3D7)	36329	Pathogen-only	8
Q8I6U9	10	Plasmodium falciparum (isolate 3D7)	36329	Pathogen-only	8
Q8IIR7	11	Plasmodium falciparum (isolate 3D7)	36329	Pathogen-only	4
C0H4Y6	11	Plasmodium falciparum (isolate 3D7)	36329	Pathogen-only	4
Q8IHZ2	11	Plasmodium falciparum (isolate 3D7)	36329	Pathogen-only	4
C0H587	11	Plasmodium falciparum (isolate 3D7)	36329	Pathogen-only	4
Q8IBC3	12	Plasmodium falciparum (isolate 3D7)	36329	Pathogen-only	3
Q8IJP8	12	Plasmodium falciparum (isolate 3D7)	36329	Pathogen-only	3
O77376	12	Plasmodium falciparum (isolate 3D7)	36329	Pathogen-only	3
Q8I5C4	13	Plasmodium falciparum (isolate 3D7)	36329	Host-Pathogen	2
P49368	13	Homo sapiens	9606	Host-Pathogen	2
O75955	14	Homo sapiens	9606	Host-only	2
Q14254	14	Homo sapiens	9606	Host-only	2
Q8I328	15	Plasmodium falciparum (isolate 3D7)	36329	Pathogen-only	2
O77388	15	Plasmodium falciparum (isolate 3D7)	36329	Pathogen-only	2
P23634	16	Homo sapiens	9606	Host-only	2
P20020	16	Homo sapiens	9606	Host-only	2
O60488	17	Homo sapiens	9606	Host-only	2
Q5T3F8	17	Homo sapiens	9606	Host-only	2
P60709	18	Homo sapiens	9606	Host-Pathogen	2
Q8IBN4	18	Plasmodium falciparum (isolate 3D7)	36329	Host-Pathogen	2
C0H5I7	19	Plasmodium falciparum (isolate 3D7)	36329	Host-Pathogen	4
P78371	19	Homo sapiens	9606	Host-Pathogen	4
P50991	19	Homo sapiens	9606	Host-Pathogen	4
P17987	19	Homo sapiens	9606	Host-Pathogen	4
Q8I3T1	20	Plasmodium falciparum (isolate 3D7)	36329	Pathogen-only	2
Q8I5S6	20	Plasmodium falciparum (isolate 3D7)	36329	Pathogen-only	2
C0H4W6	21	Plasmodium falciparum (isolate 3D7)	36329	Pathogen-only	4
Q8IDN6	21	Plasmodium falciparum (isolate 3D7)	36329	Pathogen-only	4
Q8I665	21	Plasmodium falciparum (isolate 3D7)	36329	Pathogen-only	4
Q8IL86	21	Plasmodium falciparum (isolate 3D7)	36329	Pathogen-only	4
Q8IAQ8	22	Plasmodium falciparum (isolate 3D7)	36329	Pathogen-only	4
Q8IKJ0	22	Plasmodium falciparum (isolate 3D7)	36329	Pathogen-only	4
C6KSX4	22	Plasmodium falciparum (isolate 3D7)	36329	Pathogen-only	4
C0H4M7	22	Plasmodium falciparum (isolate 3D7)	36329	Pathogen-only	4
Q8IIC8	23	Plasmodium falciparum (isolate 3D7)	36329	Pathogen-only	2
A0A5K1K8Q9	23	Plasmodium falciparum (isolate 3D7)	36329	Pathogen-only	2
Q8IE84	24	Plasmodium falciparum (isolate 3D7)	36329	Pathogen-only	3
Q76NM6	24	Plasmodium falciparum (isolate 3D7)	36329	Pathogen-only	3
Q8I2H3	24	Plasmodium falciparum (isolate 3D7)	36329	Pathogen-only	3
Q8II71	25	Plasmodium falciparum (isolate 3D7)	36329	Pathogen-only	5
Q8ID28	25	Plasmodium falciparum (isolate 3D7)	36329	Pathogen-only	5
Q8I1V1	25	Plasmodium falciparum (isolate 3D7)	36329	Pathogen-only	5
A0A5K1K9F3	25	Plasmodium falciparum (isolate 3D7)	36329	Pathogen-only	5
Q8IM66	25	Plasmodium falciparum (isolate 3D7)	36329	Pathogen-only	5
C6KTC7	26	Plasmodium falciparum (isolate 3D7)	36329	Pathogen-only	2
Q8IJT8	26	Plasmodium falciparum (isolate 3D7)	36329	Pathogen-only	2
Q8IKH3	27	Plasmodium falciparum (isolate 3D7)	36329	Pathogen-only	3
Q8I4U5	27	Plasmodium falciparum (isolate 3D7)	36329	Pathogen-only	3
Q8IJW0	27	Plasmodium falciparum (isolate 3D7)	36329	Pathogen-only	3
Q8IDM6	28	Plasmodium falciparum (isolate 3D7)	36329	Pathogen-only	2
Q8I1Z9	28	Plasmodium falciparum (isolate 3D7)	36329	Pathogen-only	2
Q8IAL4	29	Plasmodium falciparum (isolate 3D7)	36329	Pathogen-only	4
C6S3H7	29	Plasmodium falciparum (isolate 3D7)	36329	Pathogen-only	4
Q9NLB1	29	Plasmodium falciparum (isolate 3D7)	36329	Pathogen-only	4
C0H4X8	29	Plasmodium falciparum (isolate 3D7)	36329	Pathogen-only	4
P06753	30	Homo sapiens	9606	Host-only	2
P09493	30	Homo sapiens	9606	Host-only	2
Q8ILF4	31	Plasmodium falciparum (isolate 3D7)	36329	Pathogen-only	2
Q8ILF6	31	Plasmodium falciparum (isolate 3D7)	36329	Pathogen-only	2
Q8IDG3	32	Plasmodium falciparum (isolate 3D7)	36329	Pathogen-only	3
C6KST3	32	Plasmodium falciparum (isolate 3D7)	36329	Pathogen-only	3
Q8I261	32	Plasmodium falciparum (isolate 3D7)	36329	Pathogen-only	3
Q8IL73	33	Plasmodium falciparum (isolate 3D7)	36329	Pathogen-only	2
C6S3G9	33	Plasmodium falciparum (isolate 3D7)	36329	Pathogen-only	2
A0A5K1K8Y5	34	Plasmodium falciparum (isolate 3D7)	36329	Pathogen-only	2
Q8I5S5	34	Plasmodium falciparum (isolate 3D7)	36329	Pathogen-only	2
Q8I1X5	35	Plasmodium falciparum (isolate 3D7)	36329	Pathogen-only	2
Q8IJZ9	35	Plasmodium falciparum (isolate 3D7)	36329	Pathogen-only	2
O97238	36	Plasmodium falciparum (isolate 3D7)	36329	Pathogen-only	2
A0A144A1C7	36	Plasmodium falciparum (isolate 3D7)	36329	Pathogen-only	2
Q8IDZ5	37	Plasmodium falciparum (isolate 3D7)	36329	Pathogen-only	2
Q8I6T5	37	Plasmodium falciparum (isolate 3D7)	36329	Pathogen-only	2
Q8IJT1	38	Plasmodium falciparum (isolate 3D7)	36329	Pathogen-only	2
A0A5K1K7U1	38	Plasmodium falciparum (isolate 3D7)	36329	Pathogen-only	2
P11233	39	Homo sapiens	9606	Host-only	2
P11234	39	Homo sapiens	9606	Host-only	2
Q8IJA0	40	Plasmodium falciparum (isolate 3D7)	36329	Pathogen-only	3
Q8II60	40	Plasmodium falciparum (isolate 3D7)	36329	Pathogen-only	3
Q8IEQ1	40	Plasmodium falciparum (isolate 3D7)	36329	Pathogen-only	3
A0A143ZVM1	41	Plasmodium falciparum (isolate 3D7)	36329	Pathogen-only	3
O77310	41	Plasmodium falciparum (isolate 3D7)	36329	Pathogen-only	3
Q8I395	41	Plasmodium falciparum (isolate 3D7)	36329	Pathogen-only	3
Q8I6Z1	42	Plasmodium falciparum (isolate 3D7)	36329	Pathogen-only	2
Q8I638	42	Plasmodium falciparum (isolate 3D7)	36329	Pathogen-only	2
Q8IFP5	43	Plasmodium falciparum (isolate 3D7)	36329	Pathogen-only	2
A0A5K1K8K6	43	Plasmodium falciparum (isolate 3D7)	36329	Pathogen-only	2
C6KT11	44	Plasmodium falciparum (isolate 3D7)	36329	Pathogen-only	2
Q8I3L8	44	Plasmodium falciparum (isolate 3D7)	36329	Pathogen-only	2
C6KSX1	45	Plasmodium falciparum (isolate 3D7)	36329	Pathogen-only	2
Q8I509	45	Plasmodium falciparum (isolate 3D7)	36329	Pathogen-only	2
Q8IKF9	46	Plasmodium falciparum (isolate 3D7)	36329	Pathogen-only	2
Q8IHT7	46	Plasmodium falciparum (isolate 3D7)	36329	Pathogen-only	2

## Sheet: Correlations
name1	name2	Complex Nr. in Supp. Fig 5	CRX23_S1	CRX23_S2	CRX23_S3	CRX23_S4	Ours_S1	PXD009039_S1	PXD009039_S3	PXD009039_S4	PXD009039_S6	PXD050751_S1	PXD050751_S2	PXD050751_S3
A0A5K1K8E0	P02549	0					0.161841165414014
B9ZSJ2	A0A5K1K8E0	0	-0.267257513618165	-0.250279882990411	0.210944087853548	-0.137091103112679	0.646371647311682					0.0165279598462207	-0.0717936364233706	0.298413759611594
B9ZSJ2	Q8I2H1	0			-0.204347853662144	0.11837220305282	0.741828465268006					-0.166331879027443	0.0690208763397416	-0.0296144655433663
B9ZSJ2	Q8I4V0	0					0.420418040230523
O77349	Q8I551	0				-0.160294014111563
P02549	P11277	0					0.970227392913802
P02724	P16452	0					0.297161187841656
P02730	P16452	0					0.953209493709426
P04921	P11171	0					0.437879118285249
P11171	P02549	0					0.626682538864315
P11171	P11277	0					0.681819389802458
P11277	P16157	0					0.864984929021752
P11277	Q8IFM0	0					0.561121416081137
P16157	B9ZSJ2	0					0.468789684637511
P16157	P02549	0					0.833888625630654
P16157	P02730	0					0.77459276496721
P16157	P16452	0					0.863674225575268
Q08495	P11277	0					0.498474470100235
Q8I492	P16157	0					0.934722830912302
Q8I492	Q76NN6	0	-0.102294978342781	-0.178381804503905	-0.188044168322455	-0.2902867651947		-0.209943235154618	-0.147891451694002	0.0128587055108452	0.051619019739257	0.0202888186032356	0.219595984555867	0.130299673973801
Q8I492	Q8I551	0				-0.107014954104728		-0.218270048666277	-0.221006162456443	-0.173653472936741	-0.139137915278714
Q8IIB2	O77349	0	-0.0804249803557891	-0.0508933038153105	-0.0433183828264443	0.00397526501766785	0.769688972521984					0.324919835214623	0.435452198615703	-0.0324922084071719
Q8IIB2	O96252	0	0.195653282215513	0.274683339690758	0.0022949325670953	0.0712878194254187	0.78377901710756					0.692601587056738	0.565171099729291	0.685708714643064
Q8IIX5	P02549	0					0.658627534515767
Q6ZMA7	Q8IJM9	1	0.757767325243197	0.862758815297188	0.889825017498033	0.818537624502792	0.70665687717056					0.543419039448669	0.63098629227287	0.724101971234083
Q8IC05	Q8IEU2	1	0.328965877722247	0.154638098381439	-0.0171350598254064	0.27006874669487	0.37523977303004	-0.0119765560581912	0.188895513088548	0.61426700311574	0.28368966410145	0.591756030140681	0.636519763512967	0.645552166044071
Q8IEU2	Q8I0V4	1	-0.255026730027238	0.0849438181319856	-0.132854602362526	0.135536753040719	0.38404257140611	-0.189107997643389	-0.00752323785356717	0.204505727538521	0.0719278161025906	0.556567602912886	0.650530706997266	0.423068915934971
Q8IEU2	Q8IJM9	1	0.182169644378646	0.494774155907032	0.387882869216911	0.721724189833948	0.306165792882419					0.29309575434508	0.121389075458453	0.281443680467919
Q8IJM9	Q8I2W2	1	-0.617304697102737	-0.186432161809458	-0.288066219192393	-0.370543417253979	0.766878469392479					0.620975598362694	0.524610765171164	0.602226599100273
Q8ILE3	Q6ZMA7	1	-0.203312610846442	-0.156933273947419	-0.0843180697794168	-0.228400692784275	0.219308933537865			-0.162341014553595		0.303814054256442	0.411219407625941	0.283278923242153
Q8ILV6	Q8I2W2	1	0.648654597318543	0.899283217831477	0.724203775446846	0.798519100302304	0.941671992367005			0.233092123471699		0.756385582931061	0.794343420790179	0.780632910980356
K7NTP5	P11142	2					0.832742689796884
P11142	P0DMV8	2					0.949074563722898
Q8I2X4	C0H5H0	2	0.176104235003655	-0.199861199575118	0.195827412676423	0.3167149222239	0.657551335785485	0.194378620726084	0.0687975946813904	0.329438471263376	0.335276744175043	0.533148530736989	0.620591277024738	0.64152309314896
Q8I2X4	P11142	2					0.878847170809096
Q8IB24	A0A143ZZK9	2	-0.037300278614886	0.582599800428029	0.470998100387323	0.378191144812861	0.31096536900691		-0.0109740806013819	0.317475738545446	0.145149981792444	0.829055571035472	0.820539188438021	0.825294006771925
Q8IB24	K7NTP5	2	-0.115756532169548	-0.0210403621777114	0.339473410349985	0.671071537086252	0.87781013384865	0.100280391702283	0.237267508752182	0.72373419265018	0.471286640555799	0.238176029739772	0.562578216544326	-0.166183209382684
Q8IB24	Q8IC01	2	-0.0150535778923339	0.00711920833251806	0.275975638215321	0.460753130727038	0.118383836267703	0.850259866150318	0.751112694172591	0.720515275088734	0.639551218872884	0.397990657641531	0.58552172116605	0.670105431823366
Q8ILZ1	Q8I484	3	0.775472295724648	0.872950061578678	0.882404170279747	0.466747759107574	0.936345983836355	0.790572190958101	0.872366948229083	0.922261478932042	0.889728054362047	0.921864523135976	0.897804423496221	0.957103622677857
Q8ILZ1	Q8I485	3	0.536820582923394	0.684566285667572	0.88337193838953	0.44436721162875	0.893741044869162	0.721622449201748	0.868639367070005	0.910434669628008	0.886954876010788	0.931109415687161	0.814003946817387	0.876076647167416
Q8I0U8	Q8IE50	4		0.0338292400111054		0.101546992120843	-0.275715073874723	0.174671151927554	0.409284992263256	0.204672869106712	0.535528538372786
Q8I0U8	Q8II94	4	0.231046636129228		-0.294588044893975	0.0749702843904958						0.0317974540130935	0.142746815411804
P68874	A0A144A1E4	5	0.602293980752135	0.234844683355381	0.25073000314377	-0.285337052902189						-0.0866778719076752	0.305077471951289	-0.118225604583336
P68874	Q8I6T1	5	-0.0296213963438969	-0.0261465149582743	-0.257919306833768	-0.125647805393971	0.512910052910053					0.371733906037496	0.596088741746072	0.36269080056697
Q8IKC8	Q8IIJ8	6	0.262264633772152	-0.5646925100449	-0.465751519665273	-0.152380952380952	0.537408226498291	0.551148956693556	0.46460774997546	0.085064437925183	0.52059473950282	0.258972431444755	0.465965882969211	0.0749207687459581
Q8ILA1	Q8IIJ8	6	0.375784540165261	0.289215628711309	0.0903907625047542	-0.26748104708229	0.736762803172843	-0.0648789653687912	0.718462154585503	0.852382697780275	0.810375461228677	0.285582834396147	0.593908342056801	0.571299457765686
Q8ILA1	Q8IKC8	6	0.258980391814665	-0.10556295995879	0.0798288330714098	0.538251230403989	0.799566247268786	-0.0376389521032243	0.17914202667323	0.0815608290341682	0.431494333765483	0.319765844907023	0.687394960215565	0.0449723229408377
P04632	P07384	7					0.956809365107836
Q8IJ76	P07384	7					0.784049735729174
P27105	P29972	8					0.443433008810589
P27105	Q8IHN7	8					0.880144127895833
O96174	Q8IDA3	9	0.543762462026857		0.616914402870323	0.502661891829055	0.769909286386494			0.171969017943363		0.549560531289667	0.470412380198716	0.345891376355423
Q8IAU7	O96174	9	0.356125665268118	0.509982270095692	0.414812830148756	0.782869169323541	0.935720518755945			0.467665399148353		0.59259274851767	0.198989609295014	0.472030494226253
Q8IAU7	Q8IDA3	9	0.368574455664633		0.473382079687565	0.584819000779109	0.83213464993627			0.760549183394406		0.563342224435982	0.505397147215807	0.674709621541496
C0H4H6	Q8I2I2	10	0.588813442384414	0.614958418093595	0.633771434135873	0.705036725686031	0.830303185600514			0.533402558619167		0.675595343731592	0.478555494191763	0.454844700595808
Q8I2I2	Q8I6U9	10	0.353990096415891	0.681584763198223	0.733295624505616	0.739252849838716	0.807650114592952			0.825196609984233		0.798664908771567	0.579331254427373	0.507645360812599
Q8IBM6	Q8IL75	10	0.347359437551584	0.432328084776647	0.459078140043073	0.662245888059473						0.494159418720299	0.447903058912958	0.454039087698523
Q8IJS2	A0A5K1K9E9	10	0.830089687188273	0.739829877760941	0.762170716917652	0.669009039661896	0.906224811399849			0.533402558619167		0.630028036901493	0.581344338251662	0.324555089739174
Q8IJS2	Q8I3N3	10	0.616113904578222	0.536213744263908	0.526969740151505	0.593843276032188	0.900066132088375			0.478647228711373		0.734252889408201	0.643266724513211	0.495096758052525
Q8IL75	Q8I6U9	10	0.310794043313905	0.476490187856303	0.519692721469303	0.685297710643213	0.898013660867443			0.673859432799014		0.85858260488464	0.738321718680675	0.584521928089629
Q8IL75	Q8IJS2	10	0.741406742523913	0.771840566512296	0.684298726956002	0.71728130203338	0.913794988776023			0.646394510308711		0.791518481251583	0.626167259921626	0.498896655233955
C0H4Y6	Q8IIR7	11	-0.105353486505008	0.0305038243641048	0.141968224055965	-0.00317292437863564	0.516385536092838	0.44616421183765	-0.0591614834574274	0.250055829601508	0.00641014622647502	0.529606452510082	0.578604878927414	0.466722956088822
C0H587	Q8IIR7	11					0.109024096276888
Q8IHZ2	C0H4Y6	11	0.283508609713873	0.107416183979229	0.0685028299373501	0.241840791320038	0.830526427285245			-0.208658403362868	-0.176312684606072	0.623721329086233	0.743871420957391	0.526899261337558
Q8IBC3	Q8IJP8	12	-0.120477632519764	-0.0939780251732108	0.273235948324554	0.760677607928736	0.87443134106284			1		0.711592048177122	0.646044016449061	0.265972399698685
Q8IJP8	O77376	12	0.292916100901464	-0.151625858837766	-0.141298611640807	0.154134851242116	0.326733658634981			0.580639211787788		0.599654937614215	0.645540808184434	0.404793427578242
O75955	Q14254	14					0.57247216891992
Q8I328	O77388	15	0.661697726371042	0.496431968714355	0.339129886531449	0.689987488276394	0.672738026894478		0.480501876513434	0.71653611453068	0.649280239059375	0.242544781936383	0.246625753233688	0.0242362752257799
P23634	P20020	16					0.766272343178884
O60488	Q5T3F8	17					0.183288122916745
C0H5I7	P50991	19					0.376861534283871
Q8I3T1	Q8I5S6	20	-0.101243937798172	0.0255487146355833	0.0170980115873012	-0.166741496347052	0.663794550374323	0.280578645685802	0.627349761961386	0.561705793667887	0.492887195479554	0.671964917128085	0.730916227721671	0.579850987935267
C0H4W6	Q8I665	21	0.134224475649505	0.466587990446056	0.296838461692504	0.345898321130446	0.864249033986195					0.131730851934656	0.424148025031838	0.38612044728554
C0H4W6	Q8IDN6	21	0.267235948105569	0.694207918617467	0.676401432709522	0.860917862713363	0.918395827834558			0.404533177573077	0.117927461510383	0.577239345328295	0.790632840814051	0.783575913665526
C0H4W6	Q8IL86	21	0.221276566817711	0.51115878500869	0.495993650393104	0.855604343015931	0.861235996269403			0.417548007733711	-0.198048376661712	0.552877444772759	0.690060466481253	0.804863445259047
Q8IDN6	Q8I665	21	0.551932131271834	0.493255457471863	0.563362533308776	0.460524960932063	0.848579079088657					0.541679966085348	0.62190683435642	0.441055222540836
Q8IDN6	Q8IL86	21	0.649614874827643	0.703062491994837	0.744564423230949	0.918859580176251	0.841903500667885		0.15487453448669	0.584727129904389	0.189807251977459	0.932026397238935	0.887931727383903	0.93666189732835
C0H4M7	Q8IAQ8	22	0.386156207768142	0.667391241664563	0.701024972967879	0.390102194347527	0.779703822703103		0.558721413684787	0.507816348343363	0.721106029779113	0.634660404552744	0.720645031932033	0.72263338155098
C6KSX4	Q8IKJ0	22	0.199672102788852	0.2368741288766	0.0957790617042406	0.287131374381679						0.57842089054749	0.725074726019732	0.447643525360907
Q8IKJ0	C0H4M7	22	0.539517084217829	0.661958484778032	0.596404191374959	0.645863682614847	0.898664405342379		0.381542384111525	0.182444803446419	0.314340731657668	0.70513024507946	0.675780534478172	0.868809232380935
Q8IKJ0	Q8IAQ8	22	0.653078905218571	0.752919172716081	0.674410250376131	0.254906109494843	0.878113557271567		0.328309300407856	0.338836630670689	0.306656898656889	0.73514915115584	0.680858990161307	0.771370531633905
Q8IIC8	A0A5K1K8Q9	23	0.362997666255026	0.220382473277779	0.00308328404967991	0.56230844519479	0.974122853508586		0.595765894648546	0.277631033097474	0.358916154516913	0.465516714373555	0.428145723019387	0.452317250370666
Q76NM6	Q8I2H3	24	0.0141575055400349	0.642405182532066	0.27467929547655	0.687781857225973	0.523555619124226	0.467923744691082	0.721742798778165	0.737903252061718	0.629094068738966	0.462844777230634	0.680172127058939	0.808721734386819
Q8IE84	Q8I2H3	24	0.366951103189186	0.180472125077419	0.118040142991569	0.33249378198198	0.737753030262844	0.444400882743086	0.0863086721582923	0.03237488939015	-0.0581715830662273	0.561872335248929	0.707104972170792	0.571241872446312
Q8I1V1	Q8ID28	25	-0.029855747155025	-0.069060835289912	0.141475211608222	0.622014816741091	0.863610648918469	0.803725267210605	0.796663993330037	0.718405340704075	0.543766595509557	0.666511112747734	0.480313347670794	0.519619214486237
Q8I1V1	Q8II71	25	-0.029855747155025		0.105683192261185	0.698925328692914	0.892888736646323	0.851901685672268	0.852749859873839	0.624448334362322	0.573688515613368	0.465508247052022	0.625326688541378	0.626806158705093
Q8II71	A0A5K1K9F3	25	-0.130608005132402		-0.0410720715302914	0.710297705013845	0.838065412766708	0.992481203007519	0.921538254307369	0.950060904717688	0.933141431218249	0.589063999909219	0.597688978950872	0.518017767671217
Q8II71	Q8ID28	25	0.30970003895598		-0.090689238210399	0.711972935450199	0.804461652362424	0.977459754818081	0.922476182536007	0.896535580524344	0.963750356690452	0.637344569713074	0.701985028490559	0.520155388059807
Q8II71	Q8IM66	25	-0.076304858405023		0.0842160478346984	0.138919294016027	0.806932151784994	0.99571831438475	0.970136833328141	0.784526752649332	0.789869581939342	0.366411109948967	0.334671356889027	0.505073143218528
C6KTC7	Q8IJT8	26	0.0195514984526139	0.111278793056238	0.410638242354408	-0.0999767316379823	0.888955737596795		0.788667430427364	0.664317668809773	0.402920706282246	0.851848771504469	0.801214173105056	0.830019030962025
Q8IKH3	Q8I4U5	27	-0.182032090503901	-0.0107356587730532	0.206008538991552	0.17506992024412	0.745263205750402	0.917633887357214	0.899763963030089	0.954776404362942	0.858961676240363	0.591376371742721	0.498482446944816	0.228247402339122
Q8IKH3	Q8IJW0	27	-0.184421094270919	-0.0579722919346594	-0.192020414029974	0.122723242082283	0.693708850926903	0.924214856518001	0.818289703942439	0.693412312635864	0.672848762764959	0.686447757833801	0.476662917245222	0.32726879696088
Q8IDM6	Q8I1Z9	28										-0.244359914295189	0.02431386973914	-0.0141893310470564
P06753	P09493	30					0.590680884066527
Q8ILF4	Q8ILF6	31	0.387241904740769	0.0776942458556967		0.860876227378425	0.797430989064867					0.330308050178542	0.305150900938318	0.427015458280833
C6KST3	Q8I261	32	0.166691685123307		0.264343744915064	0.500518510263675	0.735739787905984	0.46014771465827	0.711476109901126	0.798032701612903	0.715362473226597	0.335377551848112	0.513430716095103	0.40605961031908
C6KST3	Q8IDG3	32	0.0971397366655225	-0.0281867118400895	-0.0935439758648531	0.285461999743827	0.555475808848525	0.338899526477151	0.562840418751171	0.906763425055943	0.766763229055516	0.386916864733142	0.676241200926855	0.431293267933235
Q8IL73	C6S3G9	33	0.57575140077654	0.651846065438279	0.868518046886834	0.885623473886197	0.718217272493837					0.841868748596059	0.666734435902634	0.720527322630087
A0A5K1K8Y5	Q8I5S5	34	0.200889474255623	-0.0559134755119283		0.326943062081772	0.210480649449055					0.303394264042001	0.243706824072416	0.374591573019484
Q8IJZ9	Q8I1X5	35	-0.10199840251353	0.307326961054627	0.0316112067184333	0.120672119887139	0.62171691751485	0.816379655586704	0.630104863580877	0.454827919427717	0.801042688716269	-0.0529508796729271	0.285648678099686	-0.0958130292650333
O97238	A0A144A1C7	36					0.404376215214493					0.192337810298398	0.185811423014478	-0.0223483694952351
Q8I6T5	Q8IDZ5	37			0.501307681007174	0.581228199612335	0.891168628148101			0.238047102914378		0.617371385694952	0.443539586952428	0.37244445882784
Q8IJT1	A0A5K1K7U1	38	0.170489318201834		-0.130072321460475	0.596019718067589	0.696779730533983	0.563758176821713	0.540352320410588	0.833681699806345	0.750255501776799	0.478484172076416	0.569665124625522	0.623261143282622
P11234	P11233	39					0.769954325049724
Q8II60	Q8IEQ1	40	-0.0559134755119283	-0.069060835289912	0.118013320045491	0.68728813559322	0.868409420202785	0.788577748231504	0.78240374787379	0.621282902016042	0.407993171269541	0.482995659566375	0.425355800962495	0.45265019842734
Q8IJA0	Q8II60	40	-0.034472852628555	-0.069060835289912	-0.0776587910340227	0.464325882803491	0.918761906058546	0.566057032112606	0.719057720108833	0.575555843605652	0.347731782919872	0.120450986533041	0.598699622756515	0.0390306626469625
O77310	A0A143ZVM1	41	0.211819304184076	0.450228802230189	0.43964173881141	-0.15249769433758	0.856832150629599	0.768099635200486	0.788746038664233	0.912478075388838	0.884500116292959	0.291891277578063	0.179419515397538	0.26540412649899
O77310	Q8I395	41	0.230127312101317	0.346932509505688	0.307171932824984	0.416617853537357	0.922288450464543	0.941068377060813	0.891211448825317	0.913181501649124	0.971515237570182	0.543935207357542	0.723299667206799	0.561017995172532
Q8I6Z1	Q8I638	42	-0.130287537849725	0.226149987980988	-0.208428160036585	0.507247584098737	0.659256395419104	-0.124984222530581				-0.135046641168547	-0.101210172631982	-0.0583884195519741
Q8IFP5	A0A5K1K8K6	43	-0.0804249803557891	0.154390481653364	0.67324623320363	0.46690035277839	0.934908268353839			0.962406015037594		0.554630954895737	0.341567468668518	0.113307167918065
C6KT11	Q8I3L8	44	0.472024738694967	0.48595888878532	0.359668229389014	0.404562130593212	0.391587461227278					0.610960984693939	0.715555817913883	0.577980189621011
C6KSX1	Q8I509	45	0.223871795463984	0.39092281619106	0.234063059701608	0.533623712798328	0.825180232885919					0.169525975631859	0.381784164132621	0.507511471210004
